# Supplementary material for: Total genetic contribution assessment across the human genome
Source: Nat Commun. 2021 May 14;12:2845. doi: 10.1038/s41467-021-23124-w (PMC8121943; doi:10.1038/s41467-021-23124-w)
Supplement: Supplementary file 6 — Source Data [file 41467_2021_23124_MOESM6_ESM.zip]

Archive with 53 entries (52 files):
- Source_Data.supplementary_fig13.txt
- __MACOSX/
- __MACOSX/._Source_Data.supplementary_fig13.txt
- Source_Data.supplementary_fig9.txt
- __MACOSX/._Source_Data.supplementary_fig9.txt
- Source_Data.supplementary_fig8.txt
- __MACOSX/._Source_Data.supplementary_fig8.txt
- Source_Data.supplementary_fig12.txt
- __MACOSX/._Source_Data.supplementary_fig12.txt
- Source_Data.Fig4.txt
- __MACOSX/._Source_Data.Fig4.txt
- Source_Data.supplementary_fig11.txt
- __MACOSX/._Source_Data.supplementary_fig11.txt
- Source_Data.supplementary_fig15.txt
- __MACOSX/._Source_Data.supplementary_fig15.txt
- Source_Data.Fig1.txt
- __MACOSX/._Source_Data.Fig1.txt
- Source_Data.supplementary_fig14.txt
- __MACOSX/._Source_Data.supplementary_fig14.txt
- Source_Data.Fig3ab.txt
- __MACOSX/._Source_Data.Fig3ab.txt
- Source_Data.supplementary_fig16.txt
- __MACOSX/._Source_Data.supplementary_fig16.txt
- Source_Data.supplementary_fig17.txt
- __MACOSX/._Source_Data.supplementary_fig17.txt
- Source_Data.Fig3c.txt
- __MACOSX/._Source_Data.Fig3c.txt
- Source_Data.supplementary_fig21a.txt
- __MACOSX/._Source_Data.supplementary_fig21a.txt
- Source_Data.supplementary_fig1.txt
- __MACOSX/._Source_Data.supplementary_fig1.txt
- Source_Data.supplementary_fig21b.txt
- __MACOSX/._Source_Data.supplementary_fig21b.txt
- Source_Data.supplementary_fig19.txt
- __MACOSX/._Source_Data.supplementary_fig19.txt
- Source_Data.supplementary_fig3.txt
- __MACOSX/._Source_Data.supplementary_fig3.txt
- Source_Data.supplementary_fig2.txt
- __MACOSX/._Source_Data.supplementary_fig2.txt
- Source_Data.supplementary_fig18.txt
- __MACOSX/._Source_Data.supplementary_fig18.txt
- Source_Data.supplementary_fig20.txt
- __MACOSX/._Source_Data.supplementary_fig20.txt
- Source_Data.supplementary_fig6.txt
- __MACOSX/._Source_Data.supplementary_fig6.txt
- Source_Data.supplementary_fig7.txt
- __MACOSX/._Source_Data.supplementary_fig7.txt
- Source_Data.supplementary_fig5.txt
- __MACOSX/._Source_Data.supplementary_fig5.txt
- Source_Data.supplementary_fig4.txt
- __MACOSX/._Source_Data.supplementary_fig4.txt
- Source_Data.supplementary_fig22.txt
- __MACOSX/._Source_Data.supplementary_fig22.txt
