# Supplementary material for: Total genetic contribution assessment across the human genome
Source: Nat Commun. 2021 May 14;12:2845. doi: 10.1038/s41467-021-23124-w (PMC8121943; doi:10.1038/s41467-021-23124-w)
Supplement: Supplementary file 6 — Source Data [file 41467_2021_23124_MOESM6_ESM.zip › Source_Data.supplementary_fig13.txt]

LD correlation	Theta correlation
0	-0.335320094
0	-0.083091289
0	-0.057844442
0	0.191362622
0	0.16090009
0	0.181330427
0	-0.087799622
0	0.250335111
0	-0.036336011
0	0.088263737
0.05	0.378994924
0.05	0.516107274
0.05	0.152159031
0.05	0.437530302
0.05	0.339350624
0.05	0.260532995
0.05	0.361012333
0.05	0.262714445
0.05	0.31406251
0.05	0.446028224
0.1	0.406820397
0.1	0.495740893
0.1	0.224157747
0.1	0.476248972
0.1	0.439401661
0.1	0.331842248
0.1	0.425158625
0.1	0.349953615
0.1	0.383070705
0.1	0.427476891
0.15	0.402719487
0.15	0.494627356
0.15	0.252047138
0.15	0.465624602
0.15	0.436976737
0.15	0.336266369
0.15	0.446659353
0.15	0.384587477
0.15	0.448399044
0.15	0.473943604
0.2	0.406806546
0.2	0.510620699
0.2	0.249888077
0.2	0.470828121
0.2	0.428344298
0.2	0.338993338
0.2	0.47002966
0.2	0.398101888
0.2	0.432182124
0.2	0.467743346
0.25	0.415665886
0.25	0.520057078
0.25	0.273796854
0.25	0.475308463
0.25	0.451472859
0.25	0.324494713
0.25	0.476559558
0.25	0.410290228
0.25	0.421261964
0.25	0.481791715
0.3	0.417586725
0.3	0.53612914
0.3	0.286335726
0.3	0.48534733
0.3	0.469911429
0.3	0.332245328
0.3	0.494469975
0.3	0.403481186
0.3	0.428128398
0.3	0.496460817
0.35	0.440438308
0.35	0.5533366
0.35	0.296721361
0.35	0.505063946
0.35	0.468487383
0.35	0.343872463
0.35	0.506190652
0.35	0.415413216
0.35	0.42864143
0.35	0.519833154
0.4	0.463861444
0.4	0.561432151
0.4	0.312784048
0.4	0.518619616
0.4	0.479430411
0.4	0.358785084
0.4	0.515687492
0.4	0.424747644
0.4	0.440859279
0.4	0.5357893
0.45	0.467803286
0.45	0.564628569
0.45	0.321768421
0.45	0.531577216
0.45	0.498227056
0.45	0.355671242
0.45	0.509964751
0.45	0.43696947
0.45	0.450472445
0.45	0.553233058
0.5	0.470321517
0.5	0.550895322
0.5	0.358948196
0.5	0.549725413
0.5	0.503204514
0.5	0.351553822
0.5	0.511821959
0.5	0.455287922
0.5	0.446914652
0.5	0.571637741
0.55	0.482955272
0.55	0.564959095
0.55	0.364548453
0.55	0.591459945
0.55	0.517495995
0.55	0.375019398
0.55	0.525362607
0.55	0.469858176
0.55	0.432286386
0.55	0.605784863
0.6	0.49939199
0.6	0.562528847
0.6	0.394068553
0.6	0.586616634
0.6	0.527860874
0.6	0.390328587
0.6	0.54138843
0.6	0.481679176
0.6	0.452911171
0.6	0.64751195
0.65	0.515709672
0.65	0.594146842
0.65	0.419533723
0.65	0.612152972
0.65	0.559833017
0.65	0.414880151
0.65	0.553797171
0.65	0.527421618
0.65	0.486459276
0.65	0.661785302
0.7	0.5219031
0.7	0.605923833
0.7	0.428042387
0.7	0.636572014
0.7	0.590213649
0.7	0.441718512
0.7	0.581363824
0.7	0.555210315
0.7	0.541702588
0.7	0.682519315
0.75	0.566890139
0.75	0.663085506
0.75	0.470060229
0.75	0.718391193
0.75	0.626301496
0.75	0.494398232
0.75	0.625495314
0.75	0.59295368
0.75	0.561284874
0.75	0.714164699
0.8	0.566350897
0.8	0.693990647
0.8	0.502477859
0.8	0.735663208
0.8	0.68769552
0.8	0.529827924
0.8	0.669514351
0.8	0.657068069
0.8	0.617859955
0.8	0.734136518
0.85	0.637630921
0.85	0.762533044
0.85	0.547759553
0.85	0.799949718
0.85	0.699066799
0.85	0.656506878
0.85	0.699816629
0.85	0.68927657
0.85	0.658035467
0.85	0.774559339
0.9	0.701364683
0.9	0.777192217
0.9	0.691685299
0.9	0.87236523
0.9	0.766362517
0.9	0.755986911
0.9	0.789924033
0.9	0.797815486
0.9	0.719449822
0.9	0.720718135
0.95	0.838892864
0.95	0.908984837
0.95	0.905451578
0.95	0.870656381
0.95	0.907436247
0.95	0.856535117
0.95	0.833862142
0.95	0.936072924
0.95	0.859232213
0.95	0.889997724
1	1
1	1
1	1
1	1
1	1
1	1
1	1
1	1
1	1
1	1
