# Supplementary material for: Total genetic contribution assessment across the human genome
Source: Nat Commun. 2021 May 14;12:2845. doi: 10.1038/s41467-021-23124-w (PMC8121943; doi:10.1038/s41467-021-23124-w)
Supplement: Supplementary file 6 — Source Data [file 41467_2021_23124_MOESM6_ESM.zip › Source_Data.supplementary_fig9.txt]

V1	V2
Domains	Theta
12	0.163846054676913
12	0.118788782136501
12	0.119468348284587
12	0.118839047106064
12	0.0886338818113296
12	0.0873881733990726
12	0.0885425321032929
12	0.0885981721555196
12	0.088102451320371
12	0.0882997138723253
12	0.0866517715280948
12	0.0871268269404169
12	0.0886725244712051
12	0.0905713953227879
12	0.0888174728557891
12	0.0898819973170139
12	0.0884914621221339
12	0.34689394724288
12	0.0802975340303145
12	0.0808205641293857
12	0.0782568685339516
12	0.0821065864693321
11	0.152483947577804
11	0.16264519375721
11	0.0820296255035271
11	0.0883832263475477
11	0.121079081363378
11	0.0921705174591747
11	0.0420822423582957
11	0.0999055400793567
11	0.0679875766852011
10	0.0522062422098071
10	0.0597762602772533
10	0.059859878439352
10	0.0604522277924137
10	0.14303594561953
10	0.144070309744445
10	0.0719665524524188
10	0.0711111204303828
10	0.0826550579511205
10	0.0852580376324411
10	0.0769655891647918
10	0.0834055764681461
10	0.0849301628153421
10	0.084307440092857
10	0.0786620386699481
10	0.0778718671890397
10	0.089527215046988
10	0.0894222156360907
10	0.107284139920581
10	0.0907714343473621
10	0.0785482111376641
10	0.0976530369938903
10	0.0701033260736155
10	0.111944669835802
10	0.109239957773971
10	0.10016174590728
10	0.73388647017534
10	0.740694931964047
10	0.75457706677528
10	0.080382333295172
10	0.0802300761123438
10	0.0809984305556166
10	0.201035454541117
10	0.192377262484436
9	0.200990620732124
9	0.248408023916334
9	0.110547835109449
9	0.109280710911219
9	0.108585007499878
9	0.10841776441277
9	0.286915226024595
9	0.271909289012846
9	0.263616573923796
9	0.107983339985699
9	0.108732896675645
9	0.347053896103031
9	0.0618959356471588
9	0.0598652774515694
9	0.0619166919039751
9	0.0616348679096485
9	0.0588707343246389
9	0.0605210719077336
9	0.0643298410979645
9	0.0627041803989268
9	0.143933214034067
9	0.138568900591073
9	0.17546460467963
9	0.174990558983784
9	0.472930735940614
9	0.229964037233725
9	0.0540264265583409
9	0.0593471120443404
9	0.0526764708603799
9	0.0591297564374486
9	1.14096812947357
9	0.854745106169057
9	1.07278632694815
9	1.10632557562354
9	1.16209483253606
9	0.887370058294272
9	0.865565559438221
9	0.572065415925381
9	0.647332183099814
9	0.68145390924425
9	0.749991037850717
9	0.713812590133501
8	0.0860756509162911
8	0.0895786469409677
8	0.0959098295673627
8	0.0938039615597429
8	0.0911608096101818
8	0.0516277655951127
8	0.0569756580638418
8	0.0573735009259671
8	0.0561258693166648
8	0.0557179706921156
8	0.0557255528155866
8	0.0555707531898263
8	0.0556488307622391
8	0.0554632342753348
8	0.0509361983746032
8	0.053507411689557
8	0.055583367329843
8	0.0559214622074768
8	0.0562397684171254
8	0.055916998375728
8	0.0541790199646937
8	0.0347075306062054
8	0.149360820262869
8	0.0450168911856292
8	0.184836935046993
8	0.141371646472458
8	0.0421327018429832
8	0.110250021134413
8	0.0531518074197836
8	0.0383363055254217
8	0.0413221913855157
8	0.0404558153036183
8	0.0715896957072482
8	0.0625808863599531
8	0.136100587984078
8	0.0261524349973568
8	0.0475235007920315
8	0.0289602862624602
8	0.0308041819037817
8	0.0332359527879751
8	0.0272674870429607
8	0.132417468006365
8	0.215910987578703
8	0.289758197375149
8	0.274658990301281
8	0.087312345380708
8	0.0626991947416069
8	0.0524799421535292
8	0.049700587356756
8	0.052962816123367
8	0.0558864584852041
8	0.0578295920631425
8	0.0587915330061099
8	0.0587041257101583
8	0.0586428191650302
8	0.0589574663242475
8	0.0202017780442251
8	0.364958204815921
8	0.0692274478062786
8	0.0741007407607342
8	0.0745754437200071
8	0.0769415300800685
8	0.106966453251442
8	0.103659456014001
8	0.101119310339423
8	0.111260882816989
8	0.0614949079523806
8	0.0530553609248988
8	0.494271916887444
8	0.543876988150823
8	0.0606629620514721
8	0.52463103952074
8	0.0616129520817795
8	0.0634064270234405
8	0.0742125509606766
8	0.0845664938075592
8	0.0772228537687928
8	0.163755150501734
8	0.0740040304420879
8	0.0892672817882037
8	0.0892932547380834
8	0.0893935432206702
8	0.0886011386619318
8	0.0888303135198894
8	0.0900173463022264
8	0.0897690255187195
8	0.0894647288282728
8	0.0894833886729177
8	0.0838520005581839
8	0.0825443014503437
8	0.0849164359299875
8	0.0987193339356841
8	0.0984331183874471
8	0.155434277028493
8	0.304711223242263
8	0.117052455426632
8	0.113263058651619
8	0.137384260107945
7	0.744136443918817
7	0.0693449142279906
7	0.0356931018345236
7	0.221467962086689
7	0.190559442592612
7	0.193176553628225
7	0.104997095061342
7	0.0832954490948761
7	0.121128066132467
7	0.137980834518978
7	0.0806408795891426
7	0.0763700323227535
7	0.150444043133359
7	0.151177090865034
7	0.0766345103007652
7	0.0468964148123017
7	0.145563475657918
7	0.0462526271073741
7	0.159104911884042
7	0.156921429341945
7	0.22110774185328
7	0.204609853861624
7	0.232435169815189
7	0.214951880568415
7	0.21604797924115
7	0.215015359589388
7	0.215322132468268
7	0.215019730569234
7	0.215066166705006
7	0.197056411814842
7	0.195413331140146
7	0.200742041566738
7	0.18406925759629
7	0.153283488036879
7	0.137807903462427
7	0.156089795780996
7	0.179943073755431
7	0.179966507880612
7	0.139394294363375
7	0.134375480042137
7	0.178692763594846
7	0.185332202701857
7	0.193408313514116
7	0.183398422341351
7	0.166909876392626
7	0.0620291030273134
7	0.0605119469562453
7	0.143367396809025
7	0.133866271227024
7	0.156334825625478
7	0.00782210611338161
7	0.00579897105221212
7	0.00449194633792747
7	0.0044715182282803
7	0.0581055153036251
7	0.0667484654746946
7	0.0663969093251051
7	0.0709245908827244
7	0.0719660561042427
7	0.0706011982048718
7	0.0629939822570256
7	0.0669796783639763
7	0.628019714935361
7	0.0496333305358986
7	0.0488963753279595
7	0.0607853293201255
7	0.0655015534288543
7	0.0465626934431336
7	0.0393677135661657
7	0.193828122944286
7	0.198079590084931
7	0.199558288742446
7	0.195864858398069
7	0.198370401739867
7	0.202983155798111
7	0.946884888381484
7	0.945489521966125
7	0.0669186650547904
7	0.123571998619743
7	0.0829200924595906
7	0.0518323777836021
7	0.0361489738679461
7	0.182893148320142
7	0.361504288079303
7	0.379567951320867
7	0.393142919546259
7	0.383224524983321
7	0.27665196714396
7	0.0377516531669504
7	0.203342003745836
7	0.161601017926545
7	0.183870454925873
7	0.086112911656419
7	0.591421465731796
7	0.0939157573530494
7	0.146856042612467
7	0.158653094278519
7	0.411800187300382
7	0.125960831993387
7	0.092531243981122
7	0.0889627091786755
7	0.0889611877644736
7	0.0908821250916202
7	0.0935559932759037
7	0.0895643042110941
7	0.0894236918417551
7	0.00866417274690513
7	0.0259698379652208
7	0.0302584429688356
7	0.025942084615918
7	0.0261290047496251
7	0.0196812200728988
7	0.0172217138677042
7	0.0408802462226028
7	0.0370575246553332
7	0.0319798931382289
7	0.113860060029395
7	0.253852839138864
7	0.269546940702252
7	0.283341285173818
7	0.292364300569725
7	0.27864444624079
7	0.283231979577722
7	0.273574420784968
7	0.275007386766733
7	0.265083835943548
7	0.267407312843627
7	0.278679206510597
7	0.267791371377025
7	0.270606817583091
7	0.268731191653088
7	0.271591659899997
7	0.227832037511124
7	0.307031117916152
7	0.0682367006638944
7	0.118454714390716
7	0.999332821547841
7	1.00376982334846
7	1.05393906309727
7	1.03389804297946
7	0.0396299127792693
7	0.0513941055759386
7	0.0592926986541561
7	0.0614314360516843
7	0.0220181858731128
7	0.0156501434604931
7	0.0207135183843916
7	0.194798604537197
7	0.198331528029978
7	0.608621008242126
7	0.281277296125852
7	0.575781649509553
7	0.091084974941246
7	0.0885713839411694
7	0.149598674980346
7	0.0887495517649292
7	0.0726571553117238
7	0.0902295311862868
7	0.0944413242087711
7	0.0841099536808058
7	0.0816933480383987
7	0.100917743767897
7	0.101099404779459
7	0.0999900141913454
7	0.206980956743609
7	0.087654944325275
7	0.0856928686533812
7	0.0888334856877267
7	0.0899489269831196
7	0.0862370104283494
7	0.0873885213446995
7	0.249325561749734
7	0.111153383021525
7	0.105414261218575
7	0.117962143085001
7	0.124153557954731
7	0.119954521608229
7	0.0607712095755137
7	1.01161976841171
7	0.868986864700131
7	0.999944664922122
7	0.185354490287268
7	0.252979921467702
7	0.21055610576864
7	0.203493590056251
7	0.218926006580299
7	0.228406517490639
7	0.239318684921576
7	0.196662029266305
7	0.279441748404069
7	0.0556403237407274
7	0.0602042008360418
7	0.0551105030129734
6	0.812892592844004
6	0.689662930236873
6	0.886822649001696
6	0.988581875159212
6	0.9539645357313
6	0.987462615383369
6	0.991854089256133
6	0.879602609197953
6	0.063040053094532
6	0.164648305197181
6	0.167561667332481
6	0.561836924611467
6	0.433164370312461
6	0.175182107211283
6	0.0649563091260012
6	0.0691066233475569
6	0.0671662541273343
6	0.0928699739879772
6	0.118184125479904
6	0.976988809597904
6	0.690294576703015
6	0.713969730678869
6	0.352165813724469
6	0.131334916522993
6	0.621186763296616
6	0.441123544774696
6	0.509196879793358
6	0.57186579571161
6	0.623781591423149
6	0.656899668543778
6	0.660515459041968
6	0.633768282596039
6	0.657269824762917
6	0.63270189999293
6	0.632432290088909
6	0.636807108851859
6	0.636727034707174
6	0.627937450271134
6	0.627937450271134
6	0.639941868665647
6	0.626029713922909
6	0.639941868665647
6	0.634007089041192
6	0.632706420879248
6	0.642744915054638
6	0.624556751187112
6	0.0735799026045317
6	0.0374742222733071
6	0.0371355068004266
6	0.311796050804573
6	0.102335263649751
6	0.111004055208058
6	0.105598740818036
6	0.106136795129524
6	0.11202339809106
6	0.11372768907288
6	0.114963660040117
6	0.115439840761563
6	0.101973067109894
6	0.0592625531107725
6	0.104836279070044
6	0.128353665667558
6	0.0575804815130293
6	0.107410878797683
6	0.107532253420651
6	0.12089684627641
6	0.116498454757383
6	0.0946005133294438
6	0.115773173816799
6	0.124173580995133
6	0.0557703323378775
6	0.132552706173333
6	0.12963472397024
6	0.131987416803969
6	0.129657584371849
6	0.125030562322572
6	0.0513719075752916
6	0.0619035184648997
6	0.0988452379021661
6	0.0912734085016394
6	0.113217948194895
6	0.0880864467979494
6	0.108757981920214
6	0.0830275607502382
6	0.0861720574454461
6	0.101919777141924
6	0.103376481147552
6	0.103486144370534
6	0.0229167988605995
6	0.0203845014047158
6	0.0310294032192757
6	0.0324412567097566
6	0.0269009142324825
6	0.0305528419038244
6	0.0266819576184717
6	0.0303796649740406
6	0.0312910250030827
6	0.0327929678320689
6	0.0285051059340056
6	0.0319294554580263
6	0.0357285973947924
6	0.0346127311099199
6	0.0334991155173748
6	0.0192313253869781
6	0.021185958326146
6	0.974464227003366
6	0.76787300459454
6	0.492605534579526
6	0.462168243069929
6	0.140349867598626
6	0.770955071707632
6	0.774454737629176
6	0.736222656348254
6	0.125321365111404
6	0.696203543333401
6	0.706439465843222
6	0.134434532175223
6	0.720589507423227
6	0.131518368617298
6	0.141509341419917
6	0.133815522098196
6	0.133275777618605
6	0.133341430177689
6	0.028029566736572
6	0.120779936576959
6	0.969491652416547
6	0.990853372679095
6	0.914574835927195
6	0.941236388713
6	0.495185674353641
6	0.0344661046386335
6	0.0165735521468097
6	0.00933659685723399
6	0.109958179020133
6	0.110187059469088
6	0.110080008212676
6	0.52123184992482
6	0.121825038340494
6	0.122122450841648
6	0.182798916553619
6	0.184319606004271
6	0.185391934886289
6	0.0760318598749165
6	0.0462831687703655
6	0.0447458910087133
6	0.070128455950236
6	0.0700899690986814
6	0.0701320073214834
6	0.736913336658944
6	0.764126268499416
6	0.801128126773467
6	0.758359597689243
6	0.757111929278047
6	0.754475815294358
6	0.912494090680273
6	0.747581904638484
6	0.796671819018799
6	0.762071939574709
6	0.757631513288598
6	0.764273440425778
6	0.710000485523137
6	0.769488146115962
6	0.754367403321991
6	0.818511956229478
6	0.761230218992535
6	0.769792356465249
6	0.841077585752966
6	0.749257426231223
6	0.881618794610928
6	0.833466675677862
6	0.767671532118682
6	0.782072329108218
6	0.753069599725753
6	0.779105600491529
6	0.759296978727225
6	0.783247680504383
6	0.793274629005014
6	0.88351498092062
6	1.03438836272783
6	0.859423665913362
6	0.0508687739851268
6	0.0485860871047873
6	0.796643280625579
6	0.749185564387279
6	0.700341018462938
6	0.402957191107679
6	0.684353035145006
6	0.388968339025091
6	0.199469669100271
6	0.398102871883522
6	0.388767530063128
6	0.169534188908939
6	0.367056327776678
6	0.399784289939879
6	0.170845268312364
6	0.0419683172569231
6	0.0601487139084457
6	0.148215701611009
6	0.0592539337001136
6	0.05941491828218
6	0.0598346641156022
6	0.0598336873686434
6	0.207417312423099
6	0.0605115826004858
6	0.207365211068281
6	0.0605199290136935
6	0.203439152291364
6	0.190947140307461
6	0.185344880668652
6	0.185658580246741
6	0.18578257314282
6	0.18917955196279
6	0.0611568096707431
6	0.195280967140234
6	0.188035228548672
6	0.189065818225845
6	0.186836244502069
6	0.0593099240003464
6	0.184259619738715
6	0.0604452574571502
6	0.174656054392455
6	0.173435320054838
6	0.172456464132944
6	0.0605087453471984
6	0.156297952294758
6	0.0695499104374613
6	0.150040508764997
6	0.166527144307754
6	0.151689003384371
6	0.0635652966084507
6	0.167043056141166
6	0.151681207572764
6	0.152007922147408
6	0.151697903454028
6	0.151689003384371
6	0.151322056221145
6	0.151311450925797
6	0.0645951214714911
6	0.0629112018203614
6	0.0649566277335627
6	0.159621521539059
6	0.0649046220917104
6	0.165090082740268
6	0.165090082740268
6	0.164597295173853
6	0.113003185890123
6	0.0647899534827202
6	0.166497178902833
6	0.15896697202229
6	0.164268979336251
6	0.126710118992652
6	0.157436788492186
6	0.146890169987329
6	0.131257054917164
6	0.144923955707417
6	0.133979039911471
6	0.151269449659298
6	0.139601540468466
6	0.149577584122805
6	0.0608040883609989
6	0.0635285668625794
6	0.0675334173801377
6	0.0689796885912438
6	0.371025979555956
6	0.25985172291676
6	0.290479711603695
6	0.114641625435638
6	0.229070739775992
6	0.231651952513441
6	0.209655019493091
6	0.133090915780422
6	0.24351239066201
6	0.255113954777616
6	0.254443436092659
6	0.241294973548861
6	0.244488106262282
6	0.239667627870926
6	0.159879260836485
6	0.281279064133594
6	0.252785010649753
6	0.150895458994089
6	0.101829639099899
6	0.907151134114715
6	0.988067481872328
6	0.910272488026444
6	0.401840550880645
6	0.394051738622634
6	0.162954691569061
6	0.03215683014464
6	0.305706814274555
6	0.10906777758691
6	0.188334931140359
6	0.22807499491197
6	0.021856786886405
6	0.149558316187706
6	0.134269579626693
6	0.150119592015771
6	0.0802531208442199
6	0.0503229679212368
6	0.0341728598061735
6	0.0461167754493357
6	0.0062399424451565
6	0.143219957804954
6	0.119660172769267
6	0.072411195977607
6	0.124914863943053
6	0.0845168567190153
6	0.222756018122553
6	0.0860451577205678
6	0.422330212024798
6	0.0727816967398661
6	0.0984939920038349
6	0.898555284096225
6	0.245005544943598
6	0.25798674308252
6	0.262147161662292
6	0.0824428722217773
6	0.386952181571205
6	0.228983166547016
6	0.390492941243446
6	0.404958913213395
6	0.366932543164105
6	0.369566938308392
6	0.134769604141816
6	0.129095708092619
6	0.123526296479375
6	0.153516417822297
6	0.0334954018938444
6	0.119007833055064
6	0.132987616601642
6	0.133024259035346
6	0.148258215103303
6	0.137796851910284
6	0.135635810258031
6	0.145753481499204
6	0.144188851872932
6	0.11491397433159
6	0.108601121209756
6	0.112492322683125
6	0.121375989304189
6	0.11423222393314
6	0.115521716411162
6	0.121281874643112
6	0.1185829518925
6	0.145396831677146
6	0.130498855462003
6	0.132783710567744
6	0.139636093713258
6	0.142660231625001
6	0.0980646669548847
6	0.142463146710677
6	0.135993110676956
6	0.136494507342323
6	0.139472052120564
6	0.137276492995615
6	0.139150267359394
6	0.139346869769278
6	0.966452264546809
6	0.979741078414098
6	0.0722263071810563
6	0.0636754219215911
6	0.147393182267166
6	0.974044569701976
6	0.823769020733407
6	0.749448652057667
6	0.104014841253767
6	0.127599672667618
6	0.0451763405388153
6	0.972257333557814
6	0.0745512491091572
6	0.0841383962812323
6	0.0638987305819296
6	0.0941730928341547
6	0.534119712399605
6	0.328452129955223
6	0.115334923950531
6	0.165744533723511
6	0.0859345416968248
6	0.0796938079309887
6	0.0746202519764551
6	0.127341734632286
6	0.0552404741810132
6	0.0717862702092062
6	0.0754657431772768
6	0.0666539809036556
6	0.0986532476736408
6	0.116712813253333
6	0.570942477036907
6	0.784528695527333
6	0.65923022460212
6	0.969650069147411
6	0.980245619200198
6	0.978832759895422
6	0.971819340619699
6	0.83730289226834
6	0.227215522281311
6	0.720464150008808
6	0.571524928543161
6	0.657473940696578
6	0.650319957285299
6	1.081611801705
6	1.11088827557156
6	1.09370720925722
6	1.07739715924956
6	1.06930655119212
6	1.15940902972765
6	0.191430912123578
6	0.040577660114316
6	0.0498650697517507
6	0.011046301828522
6	0.0504950906536778
6	0.0739507276001763
6	0.0751547861573496
6	0.0761719790837077
6	0.0722934206211562
6	0.0602975260962587
6	0.0588081374696748
6	0.0635245051148887
6	0.766847082333051
6	0.063963641544044
6	0.0642036322085008
6	0.0794285036775489
6	0.0822743266197301
6	0.077773839125268
6	0.0723632547757449
6	0.0746623028077546
6	0.0575516202044468
6	0.0595962907914852
6	0.449524670309973
6	0.522112109771588
6	0.370915558494882
6	0.324803858615045
6	0.370503959035769
6	0.402150188536066
6	0.402932056225394
6	0.49196763112955
6	0.0886336525716159
6	0.0904750874866515
6	0.0795958213880913
6	0.0737699525019538
6	0.172391304947323
6	0.189714861012434
6	0.184677120262431
6	0.112505223422207
6	1.21128296609424
6	1.19872526209733
6	1.18475635258329
6	0.871712374224864
6	1.11339205415889
6	0.754545196885443
6	1.12192515637209
6	1.1186533798621
6	1.11836677098722
6	1.11658149161789
6	0.982502781737776
6	1.14224662547197
6	1.13671825517992
6	1.13982312767139
6	1.16433500683398
6	1.02002257175078
6	1.02929682964595
6	1.16619390722961
6	1.1659890472561
6	1.14775941227538
6	1.17547267914396
6	1.11041805730992
6	1.17606938833007
6	0.495109513936627
6	1.1334795161044
6	1.1664083005524
6	1.09756637236459
6	0.497596532177381
6	1.17019916428788
6	0.0644536982758525
6	0.065134230105216
6	0.0674864170830376
6	0.0658843136874948
6	0.0663045757056221
6	0.188988668456338
6	0.210634367879845
6	0.920769107901684
6	0.932759107443983
6	0.806016785505525
6	0.142342334584959
6	0.743982609547559
6	0.74953112657342
6	0.737807541362153
6	0.771575763636291
6	0.233070047553712
6	1.00728371103899
6	0.146703770408629
6	0.105360073516731
6	0.716087371076005
6	0.681935567262551
6	0.0893825821225979
6	0.240734346501659
6	0.191671361757676
6	0.807583929151266
6	0.918759898085425
6	0.677612431492857
6	0.0563173854970439
6	0.22592120548312
6	0.268015562314103
6	0.406704037600225
6	0.707694046624745
6	0.356179984152788
6	1.16965759316253
6	0.498549225599297
6	0.537894067685547
6	0.0640366541982657
6	0.0594625753703735
6	0.0619890670377279
6	0.259781592449675
6	0.904596827758984
6	0.0998979813677164
6	0.114298075178357
6	0.0519023342749741
6	0.0507611832670135
6	0.0491041170196248
6	0.051465193785915
6	0.0472801596496781
6	0.0477623393318533
6	0.049222779568025
6	0.049089074917769
6	0.0501852658252318
6	0.636387101131206
6	0.336210226191086
6	0.374873397074435
6	0.414155754392828
6	0.32753616942766
6	0.0545011691267052
6	0.191540345553432
6	0.194284895826218
6	0.197997675511296
6	0.193438450933356
6	0.188342836682249
6	0.0289245460316714
6	0.0749329174977183
6	0.0706714631043011
6	0.0398624351961104
6	0.0394047802900727
6	0.100902362070897
6	0.0274315403943245
6	0.0264553895260029
6	0.0855886885195856
6	0.0887301137204667
6	0.0894836961529021
6	0.0876848222560761
6	0.106234209835735
6	0.254993600898802
6	0.113207854891509
6	0.0875908644300144
6	0.111653283020416
6	0.263858553153554
6	0.100203604469482
6	0.261692872211386
6	0.263296911872302
6	0.114127944298423
6	0.114127944298423
6	0.114686988099516
6	0.114996685443009
6	0.115090662853945
6	0.114933881593432
6	0.0576170125750041
6	0.0571413227527101
6	0.0554396604834606
6	0.0554115150503692
6	0.0553834570004112
6	0.0641154048918649
6	0.0404785398039163
6	0.0434767388163165
5	0.0907290781902411
5	0.0908281244499111
5	0.534467609777728
5	0.0947152954628351
5	0.0908516113400235
5	0.570643445960316
5	0.0917601391814666
5	0.09206677961686
5	0.0925665937238767
5	0.0908796087644091
5	0.516214822649007
5	0.0861841453724529
5	0.504610336169366
5	0.0810429223128827
5	0.080946009970543
5	0.128653997438703
5	0.295805766866854
5	0.302988961311437
5	0.269426033182408
5	0.358147748229522
5	0.312506064066486
5	0.312382606851273
5	0.312506064066486
5	0.312892192687456
5	0.273213852471829
5	0.0589242232435276
5	0.0804716629193747
5	0.0727471399970353
5	0.0741557087915463
5	0.204455977274318
5	0.537751914907465
5	0.100930225321576
5	0.367777620744249
5	0.219413552876129
5	0.214031952993829
5	0.213397769149402
5	0.143238300095702
5	0.48661819426784
5	0.445452929489192
5	0.0603262137253452
5	0.0718015985719895
5	0.0567532764827738
5	0.0584626060440467
5	0.0590526601173249
5	0.0862031397328394
5	0.082354581377882
5	0.178782029537358
5	0.183495954612454
5	0.161767356889518
5	0.724625347646855
5	0.3712491746035
5	0.233207536579835
5	0.0716899460783984
5	0.0716988101009957
5	0.0769570505245861
5	0.0755788833193389
5	0.0787290529655422
5	0.267749689288016
5	0.147926784001601
5	0.102371875214988
5	0.107517639428494
5	0.111972561407808
5	0.122247810734467
5	0.0959968280622018
5	0.093419564547554
5	0.128045418761806
5	0.132998228823217
5	0.647136437508621
5	0.658879726027857
5	0.0664547741364199
5	0.0590271470210036
5	0.0600510610018948
5	0.0668597385388805
5	0.0378990242382569
5	0.967346543960869
5	0.982555562213532
5	0.884518353328644
5	0.464915383880935
5	0.567021118799561
5	0.547923556634331
5	0.500873970098521
5	0.0215609176255849
5	0.016393063053725
5	0.425914009719074
5	0.379033885370744
5	0.414304742167372
5	0.380222446843989
5	0.367250235265842
5	0.411082905142721
5	0.0644678722433783
5	0.396839124428113
5	0.280172189117114
5	0.698141386405307
5	0.301584624913793
5	0.506999230565775
5	0.471894254849742
5	0.300225208875699
5	0.261176195387967
5	0.264598874177892
5	0.251172936193199
5	0.311739208728375
5	0.334539358082229
5	0.058127926010542
5	0.0899352324006631
5	0.0909018696456169
5	1.2238188841511
5	0.907963370393494
5	0.0912709747236766
5	0.0875640707200958
5	0.0806342823399564
5	0.0567063722659545
5	0.993391686599607
5	0.0573332727464316
5	0.0615714568892183
5	0.0459582115733657
5	0.0450373859107095
5	0.0411264530238525
5	0.0804493513300233
5	0.124465720930249
5	0.113827356238108
5	0.25068380427106
5	0.0922972098404284
5	0.119412620426325
5	0.13567151697593
5	0.104924892315108
5	0.301300698169421
5	0.709612926004659
5	1.1599174395918
5	0.839309851096098
5	0.952181622453336
5	0.961245566823358
5	0.0622925786188486
5	0.0299656432585661
5	0.0581512237721755
5	0.0326409833910589
5	0.0303618207750071
5	0.185101425822235
5	0.294211677052668
5	0.186750585311342
5	0.181774228328908
5	0.181564972661759
5	0.178873156605756
5	0.178814080734275
5	0.174728878267894
5	0.13184032883618
5	0.131543085743615
5	0.462173657686828
5	0.112679966199666
5	0.440385110905168
5	0.426439796251243
5	0.464191348093113
5	0.444122650257292
5	0.441985793791339
5	0.444164706677632
5	0.444164706677632
5	0.444363260742208
5	0.456302297788589
5	0.481912531296951
5	0.442240893904127
5	0.139177264190578
5	0.0465743600963968
5	0.135177733059878
5	0.0464316232689523
5	0.0463307407347384
5	0.0262486915517532
5	0.105510337968676
5	0.105731943349462
5	0.0249551012583811
5	0.106296020515164
5	0.0243315387539565
5	0.102263706397708
5	0.0131484281852545
5	0.102636362020217
5	0.0127979336874248
5	0.102649732270715
5	0.0234376079568832
5	0.0262005533793856
5	0.0234828707326714
5	0.102839806575981
5	0.0233406620426848
5	0.0234021198732434
5	0.105807812380501
5	0.105274324606656
5	0.105472425404374
5	0.108732335631486
5	0.0526294111919897
5	0.126519413942846
5	0.0525446668835419
5	0.0525443101302956
5	0.125819684330828
5	0.052478068445463
5	0.0530585297471675
5	0.109330737731467
5	0.10882097534372
5	0.110685144042077
5	0.0522552561189911
5	0.0527105335343176
5	0.110422520305841
5	0.112997281988158
5	0.113039126338909
5	0.111378275699091
5	0.0372173782342422
5	0.109535664580961
5	0.112123490464904
5	0.110335704014688
5	0.1081006728354
5	0.112153504270311
5	0.112238612293629
5	0.107098360961328
5	0.108686309813318
5	0.0508578651741223
5	0.13712075922527
5	0.114737963577846
5	0.119861203214572
5	0.0440710533055426
5	0.0758921644866395
5	0.33876311205054
5	0.512979260027887
5	0.27118080305606
5	0.988580645217823
5	0.0991238301806339
5	0.133226380678372
5	0.497060552137794
5	0.784100331037692
5	0.827623736185884
5	0.835129252665491
5	1.00644903916676
5	1.04651203278036
5	1.0602334151001
5	0.97492125087813
5	0.979824908660835
5	0.996026997573371
5	1.01745464383157
5	0.992434258894623
5	1.01167962297048
5	1.01070897277048
5	1.0404129763243
5	1.03601594527765
5	0.967968212989013
5	0.966057008648354
5	0.962421584856349
5	0.967004992947821
5	0.95341078995938
5	0.403835873967764
5	0.990081174885717
5	1.06103922094782
5	0.817907921205608
5	0.949696421931107
5	0.202034856491436
5	0.13738012870834
5	1.15019557150076
5	1.14391205967596
5	0.183457303034711
5	0.183273964186848
5	0.168370797852893
5	0.162299067179608
5	0.163788348533814
5	0.208578330560398
5	0.993126786275815
5	1.05145094809767
5	0.269883950637919
5	0.269868155780897
5	0.270029791733895
5	0.270466120269561
5	0.270486267008639
5	0.276239072112107
5	0.270486267008639
5	0.27227603969449
5	0.864343806501133
5	0.106027288688277
5	0.804342210674254
5	0.460686305354994
5	0.71337774665633
5	1.06767094718612
5	0.990851567538514
5	0.26935594867676
5	0.44254347547121
5	0.276893782106829
5	0.0595348394121296
5	0.0596622530644752
5	0.0652270755221407
5	0.854237026164217
5	0.0875752742143582
5	0.305054217653653
5	0.324978050420875
5	0.0675172024314368
5	0.15274366389753
5	0.262725560129894
5	0.122113743184121
5	0.302362014384904
5	0.290371991507105
5	0.171558599456246
5	0.164755941028447
5	0.152132523651843
5	0.306747864519588
5	0.300636099830038
5	0.170931234306268
5	0.187236634015898
5	0.274671133273064
5	0.116402539171861
5	0.663674220315011
5	0.408684605567612
5	0.423017143319369
5	1.04318030614941
5	1.27094863105117
5	0.0223151533008272
5	0.0083459379672109
5	0.0188551701890991
5	0.985442106525035
5	0.917516251202271
5	0.808629934290373
5	0.150161365202142
5	0.891457466123361
5	0.109819906237344
5	0.0793181799252909
5	0.138840652957464
5	0.0978019843044101
5	0.0981861848673107
5	0.0954344430146607
5	0.261188673940999
5	0.682297694026305
5	0.791566523901733
5	0.0785769134075777
5	0.0384187713881542
5	0.0902766340316544
5	0.0838562167266549
5	0.0854828138562346
5	0.0367882063832124
5	0.0395409544183218
5	0.0320609184425467
5	0.032463857008527
5	0.0331131420434126
5	0.0332193255949259
5	0.0381498550144634
5	0.103036052982679
5	0.306987388292222
5	0.0368434821582627
5	0.038275445906898
5	0.55028752780641
5	0.0773498500171673
5	0.430653580761135
5	0.435369626270212
5	0.427294591925057
5	0.430174172338429
5	0.420441629159306
5	0.533982069358564
5	0.512524781319192
5	0.535013899188742
5	0.204128783162493
5	1.11023610167783
5	1.10877707044257
5	0.270660199659794
5	0.0269048966414219
5	0.0257281100952749
5	0.0246623617396484
5	0.037862542091598
5	0.0385394843151581
5	0.0335430453208397
5	0.0348028531615117
5	0.00355577550279134
5	0.0376187780057717
5	0.0369204804012114
5	0.00524657896687628
5	0.0466208480946611
5	0.0470058179135638
5	0.0673857866802472
5	0.609586525957668
5	0.112665122450399
5	0.0724771639630618
5	0.0936740063353483
5	0.147620078929488
5	0.150340359062529
5	0.145937803840057
5	0.2056707795971
5	0.155168954244291
5	0.082049758125304
5	0.0813335926535176
5	0.0891625572098766
5	0.150762309810558
5	0.0823453794680197
5	0.151246353066921
5	0.155046824927343
5	0.0872895306081519
5	0.188548850940452
5	0.189435265057119
5	0.198356128197045
5	0.213252362926921
5	0.0502385930284746
5	0.562479143507453
5	0.553239745465697
5	0.200450905971494
5	0.362722282052676
5	0.0853510694903185
5	0.345247630171646
5	0.312843637808039
5	0.339540095964513
5	0.207935313699658
5	0.209578820465219
5	0.10680181298694
5	0.691540973574097
5	0.56646862275446
5	0.128544387725054
5	0.134552406560911
5	0.115202527724185
5	0.167235458082274
5	0.153355008731587
5	0.244196444346845
5	0.255481212096145
5	0.141550081377298
5	0.4263745090524
5	0.922092130854724
5	0.928562340407271
5	0.0583919278395706
5	0.193144653156829
5	0.192982318253179
5	0.193152559910695
5	0.199621029269372
5	0.188815723144781
5	0.186647861771389
5	1.06809860408891
5	0.182131861077413
5	0.149137213817614
5	0.147330187350399
5	0.151794803074583
5	0.144561178980726
5	0.0854864941730848
5	0.07270861034957
5	0.0906577855874871
5	0.0690021866184302
5	0.0744014685783512
5	0.0678690067406667
5	0.0679071850876458
5	0.0678621007724015
5	0.0687748811239162
5	0.0685707515942846
5	0.0670072300675922
5	0.0667954530101492
5	0.0655778176336864
5	0.47192344550625
5	0.48251776993681
5	0.282872606003285
5	0.418353672358438
5	0.320071400326507
5	0.485172901303328
5	0.315645994672603
5	0.500255796442741
5	0.30980510426333
5	0.293592550302802
5	0.449051273722849
5	0.278720165203435
5	0.178359535558904
5	0.0436595817853918
5	0.107584790933598
5	0.0607085100323089
5	0.0526134610071907
5	0.0436301490982474
5	0.637149437007823
5	0.344908375946275
5	0.318660595818034
5	0.263344286716452
5	0.249455564665756
5	0.287231426296235
5	0.285376622443738
5	0.283864383066738
5	0.284895217931928
5	0.287577354618141
5	0.285764067189534
5	0.285033320411606
5	0.0626076241885907
5	0.0659767754303301
5	0.064240489789497
5	0.490542922690172
5	0.0630884379605382
5	0.0505419689811041
5	0.0395537997993678
5	0.0969100870102934
5	0.5368828024105
5	1.03676483689323
5	0.989036923025125
5	0.988288370264288
5	0.994541305254178
5	1.02077287295565
5	0.971964004485043
5	0.992844043207942
5	0.972589913811703
5	0.970781179895338
5	0.966354014325026
5	0.974432983874238
5	0.978768916807867
5	0.408072272439045
5	0.409990759865543
5	0.341703000861717
5	0.178966662463186
5	0.167902809459123
5	0.0887861122440998
5	0.0725767785989617
5	0.10729587743883
5	0.186506708464914
5	0.524855053280207
5	0.937920767665128
5	1.13260503016293
5	1.06724003232512
5	1.10186727531332
5	1.06422306304209
5	0.0775242093393846
5	0.0740284232293402
5	0.0733999137035923
5	0.0937823725716741
5	0.0482418292138836
5	0.154481055691572
5	0.152959868965793
5	0.765790001798976
5	0.800939208651348
5	0.753266908312068
5	0.698019018952798
5	0.517712708407699
5	0.0690990370469421
5	0.0898635879843621
5	0.0887001871612353
5	0.0844247653565271
5	0.068179817560269
5	0.0689315782908632
5	0.0557699499462881
5	0.0547981410146351
5	0.0889153461724499
5	0.364718727874996
5	0.275877317399961
5	0.034365572812157
5	0.0373086307084677
5	0.222076892547365
5	0.865914343585339
5	0.0368770156422771
5	0.595374490221269
5	0.486114454382402
5	0.252662347492514
5	0.353200271915201
5	0.689612894894856
5	0.717913373752302
5	0.878265549551699
5	0.936921464663233
5	0.887288974027979
5	0.767658350335733
5	0.346689068074828
5	0.0556720101770634
5	0.0419197068615078
5	0.64270035572779
5	0.0675696366488905
5	0.0669450837531724
5	0.067904293097525
5	0.0716033265821042
5	0.0961006056781625
5	0.0958465447944389
5	0.67987212324933
5	0.640525019067771
5	0.632202041370586
5	0.0661639804597277
5	0.0881612467343202
5	0.364635804725907
5	0.172467659749502
5	0.0423205781210679
5	0.0446369299926708
5	0.290910820866746
5	0.322600250823185
5	0.246197658419685
5	0.0941680028175054
5	0.569130210849481
5	0.165668310469229
5	0.145030537674557
5	0.143763327750019
5	0.142056623626066
5	0.143218414799155
5	0.106728787434048
5	0.948892159570583
5	0.0640013099206261
5	0.0682735479994107
5	0.0661287699663129
5	0.0467271935905926
5	0.0638581656401886
5	0.673169489575597
5	0.0624595705512809
5	0.0629624946555884
5	0.0604376546494723
5	0.0592981062229323
5	0.0625657810095753
5	0.760881667998691
5	0.0571333382348068
5	0.0569662010472652
5	0.0563062014820315
5	0.050268851365831
5	0.0480606087159779
5	0.0474274791432394
5	0.0499207745603432
5	0.584421668059882
5	0.996862003027714
5	0.696985151017438
5	0.581102339091886
5	0.35942594491045
5	0.471474505050996
5	0.468970612735561
5	0.694179169169758
5	0.634376704065385
5	0.664339687889693
5	0.855375151298482
5	0.707179471433463
5	0.175961017631623
5	0.376196739499997
5	0.365650667540509
5	0.389920585744984
5	0.268779092400338
5	0.212601596861224
5	0.304596115546216
5	0.297812733478408
5	0.824796110360706
5	0.293595109265735
5	0.314050112929649
5	0.380843072183898
5	0.382630647117992
5	0.381164390626138
5	0.379154222607758
5	0.377049399660973
5	0.371505912453612
5	0.290223259363935
5	0.88789776003985
5	0.288332297843327
5	0.287780380787251
5	0.327004720607366
5	0.266019084309019
5	0.290037637523623
5	0.889229339148315
5	0.899756963760423
5	0.295149962668868
5	0.843882519461111
5	0.313992766719984
5	0.279989750108363
5	0.266976749991235
5	0.183199660661512
5	0.296670777707265
5	1.07764950706344
5	0.0962853052442852
5	1.02380404755788
5	1.05975725057214
5	0.727793930837476
5	0.20903212508201
5	0.111246484960926
5	0.152633024646838
5	0.132796464409602
5	0.123548744365912
5	0.0863827255030048
5	0.0852380093900555
5	0.0852009693848644
5	0.0839881044755967
5	0.077905714967718
5	0.0780153774075065
5	0.0769149434703868
5	0.0807214630209256
5	0.0599947957973305
5	0.0598913342989439
5	0.0600446434080651
5	0.060086320525293
5	0.0575743780932841
5	0.061984870758382
5	0.0590581734940606
5	0.057911266094233
5	0.0586488799871345
5	0.242053342449479
5	0.274800757577628
5	0.262054808834643
5	0.254253352881233
5	0.280410205849167
5	0.108670365180744
5	0.313518064123471
5	0.322926236882317
5	0.310097631852145
5	0.33249748616905
5	0.36252385235987
5	0.340632557974907
5	0.341127737701843
5	0.34239817741229
5	0.342445531723935
5	0.31331487397249
5	0.298252335975798
5	0.298746372577448
5	0.291633785451019
5	0.270921328172689
5	0.237120351862989
5	0.239343092978732
5	0.248105775361376
5	1.11812987833535
5	0.673927292082129
5	0.597137343772858
5	0.619904369041221
5	0.0451456011510728
5	1.19528902738042
5	0.223029439488901
5	0.173159609302506
5	0.168450580608336
5	0.12101850224194
5	0.121156928081891
5	0.0181806449022858
5	0.401832686090601
5	0.272867676571895
5	0.305494663545256
5	0.215402964898285
5	0.29823668396644
5	0.194185448256006
5	0.344196069701365
5	0.452086268064316
5	0.474925342218998
5	0.120403843925137
5	0.593989926633891
5	0.590870130285813
5	0.574439692957455
5	0.541495703962238
5	0.0627232352695756
5	0.0649953700190288
5	0.0658114920125239
5	0.0643197116270583
5	0.063581009871224
5	0.0643742637537639
5	0.0484908761653818
5	0.071024432712174
5	0.0700036824267084
5	0.0438360620691123
5	0.480375786878246
5	0.129071637205472
5	0.134348063308782
5	0.133839645813472
5	0.739950961865223
5	0.879199350788169
5	0.508507156991978
5	0.0348427656758571
5	1.04965419109879
5	1.0458664261971
5	0.273712543505524
5	0.151631939368539
5	0.625897490821102
5	0.615800831141118
5	0.746488390351525
5	0.0207956960357949
5	0.0204879605085759
5	0.021721719376751
5	0.0428719387331455
5	0.0383885751294788
5	0.0423897792068111
5	0.037670929284455
5	0.0368245575302495
5	0.0366156502631253
5	0.0333926940680759
5	0.0729544328919297
5	0.0683767252078794
5	0.0675587727257832
5	0.0686884660895092
5	0.0686743193080783
5	0.0682822928935611
5	0.0638606738071325
5	0.0654942483725343
5	0.0639313783405104
5	0.0648296212511327
5	0.0634552236603139
5	0.0614115796116569
5	0.146362847251046
5	0.456926031790616
5	0.462589544175181
5	0.187675362910024
5	0.975354766159053
5	0.532433811696371
5	0.967533700961448
5	0.73904301613261
5	0.868209764780842
5	0.811716209721354
5	0.765066159421141
5	0.807297996324935
5	0.761186871340023
5	0.794144953111411
5	0.788019880709126
5	0.732991406083838
5	0.789274040904404
5	0.79616647201324
5	0.994397835646272
5	1.0029679625795
5	0.74251269306211
5	0.28601757276816
5	0.224757059326367
5	0.167733304557058
5	1.08874340783633
5	1.11200586000823
5	1.09805813160853
5	1.07815336900231
5	0.933404927579229
5	1.04233787280284
5	1.08861828556941
5	1.10604240360574
5	1.07827144085485
5	1.08889792880859
5	0.212936066768368
5	0.210022932891411
5	0.60771480087737
5	0.656511501989869
5	0.0440598968740277
5	0.097989251319332
5	0.148195795931351
5	0.125341350324217
5	0.390247602200823
5	0.420768150249677
5	0.429141181940302
5	1.05309908901665
5	1.13481739310295
5	0.462017927904935
5	0.418194544573789
5	0.197359545316234
5	0.201356603634253
5	0.164297866581309
5	0.168509073445717
5	0.16326814152919
5	0.168419706194276
5	0.156575202512345
5	0.217909096165654
5	0.166014856327227
5	0.164782108721239
5	0.165387689849309
5	0.167956459179821
5	0.157983748405308
5	0.150382628382514
5	0.84022470232706
5	0.642201912719656
5	0.201074048817693
5	0.0586072919216202
5	0.0810696365212131
5	0.0771381789907588
5	0.0791896377280668
5	0.0744148590517525
5	0.0779120998101333
5	0.0779036390281711
5	0.0597661376122549
5	0.722013984901999
5	0.743030467298469
5	0.721808978526899
5	1.14532230293924
5	1.20013161414147
5	0.152310886079864
5	0.0679853118228604
5	0.044550808505818
5	0.115801188892119
5	0.126662616232869
5	0.144189115425263
5	0.121092435787732
5	0.0579054274070687
5	0.0628845963016301
5	0.050619378641332
5	0.0215807188417113
5	0.0123111465520044
5	0.0107833888419478
5	0.198510083843771
5	0.207333302062032
5	0.221816778626797
5	0.232352584346991
5	0.219503149402511
5	0.223614555667601
5	0.257745226600333
5	0.270816846230052
5	0.574197351321059
5	0.58254993839037
5	0.051516934374967
5	0.990121967631984
5	0.688279401761664
5	0.210077506160189
5	0.315546593145648
5	0.160028759837308
5	0.0555690021377417
5	0.463549232739615
5	0.0410535300608315
5	0.0394178792040991
5	0.0425762618875942
5	0.0944242570662155
5	0.0958978505042986
5	0.0898394458525675
5	0.0974489734404008
5	0.0961528735869665
5	0.0979900587629711
5	0.0974875704337501
5	0.0987310924029785
5	0.0987248727338112
5	0.155870069169512
5	0.137855750833569
5	0.854681437926661
5	0.0815376771400343
5	0.120014673054188
5	0.124586864886158
5	0.119571704663868
5	0.112839682182911
5	0.26823851404624
5	0.0968101667691291
5	0.170161512680159
5	0.0420547492733761
5	0.194292862735532
5	0.269244299577802
5	0.172534286059304
5	0.0867550974604212
5	0.153719329975759
5	0.107977200394317
5	0.0458468499123007
5	0.11145051620981
5	0.108724836740011
5	0.0283539594160861
5	0.0390260193557027
5	0.031422661686245
5	0.0302533680406433
5	0.0572198815985766
5	0.052026759743144
5	0.0255904718349359
5	0.026851282925772
5	0.086658399783814
5	0.0709247665023326
5	0.0723408160666651
5	0.0743952921735803
5	0.079133136559574
5	0.0833789669865445
5	0.0867722363858254
5	0.0888336941458173
5	0.102912682591676
5	0.0504946411490916
5	0.154110141526066
5	0.194473332374033
5	0.0191047851481588
5	0.0269498863822456
5	0.0115759718335938
5	0.0198977480858786
5	0.0166790573417628
5	0.0281359891619235
5	0.0267577118652196
5	0.0277407626547773
5	0.027531742321268
5	0.020796456932135
5	0.0255343479308088
5	0.0147743720880684
5	0.0236192376649772
5	0.0166181647589112
5	0.0246351519282842
5	0.0198636625786701
5	0.0241645286521949
5	0.0210587470867484
5	0.0186725807049746
5	0.0186015603763351
5	0.0253844077181654
5	0.0302026185840518
5	0.0237551365674118
5	0.0254594783939467
5	0.0258650613575596
5	0.764316245341671
5	0.764316245341671
5	0.800685513694506
5	0.625281830169366
5	0.0895144518691374
5	0.0867967693150105
5	0.0884324501017862
5	0.088410188532194
5	0.0861099545444559
5	0.0884213152114554
5	0.0910096566397164
5	0.0886921860479081
5	0.0897283928137003
5	0.0902823446176319
5	0.0909741017081833
5	0.0870415108301905
5	0.0905011957873235
5	0.0893917676977833
5	0.0867650791505811
5	0.0890440806335715
5	0.102794036667179
5	0.08224920316081
5	0.0757078646682641
5	0.0815531658183968
5	0.0781723477206063
5	0.076762111241516
5	0.0765691810193853
5	0.0757572005364023
5	0.0757638247661152
5	0.0757807606261057
5	0.0756255942224934
5	0.0811160480887531
5	0.0842671359694726
5	0.0875801423269178
5	0.068786737249083
5	0.678472623841874
5	0.673399471793068
5	0.65575617539775
5	0.715870466381524
5	0.693470536089027
5	0.315081489232533
5	0.315336649774176
5	0.538491510804424
5	0.312596505649242
5	0.310247942676354
5	0.0373920175270084
5	0.0400307200667165
5	0.0440308777521048
5	0.0384593928881304
5	0.992189972284519
5	0.964282544786745
5	1.09122059127518
5	1.06023478390886
5	1.09645497247512
5	1.02936481970673
5	1.1961935295497
5	1.1922872532867
5	1.15568452858878
5	1.16008157508427
5	0.100442258084364
5	0.550691504327661
5	0.513006862086125
5	0.500999581745863
5	0.555238450518984
5	0.851055452962399
5	0.620561133834841
5	0.981602373148375
5	0.954473232519673
5	0.967096756501674
5	0.235066620007979
5	0.197653251442312
5	0.302752855560362
4	0.0683387744657765
4	1.05744982325177
4	0.82312034680333
4	0.194748016061859
4	0.124944452598833
4	0.124508706576027
4	0.108728921869873
4	0.281874268549889
4	0.385367951130472
[truncated: 699,681 more rows]
