# Supplementary material for: Total genetic contribution assessment across the human genome
Source: Nat Commun. 2021 May 14;12:2845. doi: 10.1038/s41467-021-23124-w (PMC8121943; doi:10.1038/s41467-021-23124-w)
Supplement: Supplementary file 6 — Source Data [file 41467_2021_23124_MOESM6_ESM.zip › Source_Data.supplementary_fig8.txt]

Method	type	SNP	theta.est	theta.Wald test statistics
TGCA theta	Top 10k	6:32520272:C:T	1.546137961	4.50957691
TGCA theta	Top 10k	6:32603825:C:T	1.539100813	2.96660721
TGCA theta	Top 10k	6:32605501:C:G	1.529431085	4.473009422
TGCA theta	Top 10k	6:32594022:C:A	1.504512993	2.862428085
TGCA theta	Top 10k	6:32594188:A:T	1.503051053	5.007028221
TGCA theta	Top 10k	6:32593167:C:T	1.496349189	4.756818423
TGCA theta	Top 10k	6:32608880:G:A	1.495435583	2.50617678
TGCA theta	Top 10k	6:32453603:T:A	1.488423207	2.222612732
TGCA theta	Top 10k	6:32433907:G:A	1.479306321	2.364729731
TGCA theta	Top 10k	14:54420647:A:ACC	1.475210589	1.935048896
TGCA theta	Top 10k	6:32605295:C:T	1.472548623	4.05478215
TGCA theta	Top 10k	1:245270865:G:A	1.468172727	2.868390016
TGCA theta	Top 10k	6:32522223:T:G	1.461533246	4.383133932
TGCA theta	Top 10k	6:32451834:A:G	1.45602777	2.15945334
TGCA theta	Top 10k	14:54425147:T:C	1.452819078	1.687436676
TGCA theta	Top 10k	6:32609855:A:C	1.452751979	2.470625933
TGCA theta	Top 10k	6:32607950:G:A	1.452613953	2.484733506
TGCA theta	Top 10k	6:32611145:T:A	1.450575885	1.819546908
TGCA theta	Top 10k	6:32611152:G:A	1.450445908	1.819938917
TGCA theta	Top 10k	2:19675713:G:C	1.44937321	1.936106686
TGCA theta	Top 10k	6:32611125:A:C	1.444567176	1.74282062
TGCA theta	Top 10k	6:32611081:A:C	1.443912686	3.259005039
TGCA theta	Top 10k	6:32611034:T:A	1.443330296	3.197804565
TGCA theta	Top 10k	6:32151443:C:T	1.438799796	4.041556248
TGCA theta	Top 10k	15:78911181:T:C	1.43498888	3.247349995
TGCA theta	Top 10k	6:32590483:C:T	1.434183766	1.736695191
TGCA theta	Top 10k	6:32433798:C:T	1.432888273	1.885582232
TGCA theta	Top 10k	6:32592868:T:C	1.431021599	1.998286733
TGCA theta	Top 10k	6:32565176:G:C	1.428902644	2.228806439
TGCA theta	Top 10k	6:140694361:T:C	1.428886906	2.235852888
TGCA theta	Top 10k	6:32609169:T:C	1.426928496	1.127192307
TGCA theta	Top 10k	6:32559874:T:G	1.424285947	1.668882468
TGCA theta	Top 10k	6:32149801:C:T	1.423680329	4.193196597
TGCA theta	Top 10k	6:32609673:G:A	1.422316901	3.150373057
TGCA theta	Top 10k	15:78898723:C:T	1.422303627	2.258789129
TGCA theta	Top 10k	6:32594403:C:T	1.419449617	1.729829446
TGCA theta	Top 10k	6:32549966:C:G	1.418898645	1.380444466
TGCA theta	Top 10k	1:245281287:C:T	1.41579683	2.306548754
TGCA theta	Top 10k	6:32589945:T:C	1.415032252	1.539990696
TGCA theta	Top 10k	6:32608622:G:A	1.414256905	2.57374258
TGCA theta	Top 10k	6:32521984:A:G	1.413937047	2.332584536
TGCA theta	Top 10k	6:32611418:A:C	1.41393081	2.749977104
TGCA theta	Top 10k	6:32611427:T:A	1.413870216	2.748677771
TGCA theta	Top 10k	8:11690915:A:G	1.413234545	2.5804681
TGCA theta	Top 10k	6:32610478:C:G	1.41228562	1.434490414
TGCA theta	Top 10k	6:32610481:T:C	1.41228562	1.434490414
TGCA theta	Top 10k	6:32588056:C:T	1.411368645	1.644093001
TGCA theta	Top 10k	6:32588057:A:G	1.411368645	1.644093001
TGCA theta	Top 10k	14:54422399:C:G	1.409059914	1.791395941
TGCA theta	Top 10k	14:54422767:G:T	1.40475421	1.216597369
TGCA theta	Top 10k	1:245268654:A:T	1.403344036	2.563514749
TGCA theta	Top 10k	8:11693378:G:T	1.403160209	1.9892317
TGCA theta	Top 10k	5:164578423:C:CT	1.401903528	2.229649909
TGCA theta	Top 10k	2:102941009:G:A	1.401450133	5.081235007
TGCA theta	Top 10k	8:11693577:G:A	1.400011353	2.628611214
TGCA theta	Top 10k	6:32611392:C:T	1.397296292	2.491858556
TGCA theta	Top 10k	6:32611393:A:G	1.397291251	2.49189844
TGCA theta	Top 10k	6:32607031:G:T	1.397080406	1.288555713
TGCA theta	Top 10k	6:32611403:G:A	1.396982515	2.492983713
TGCA theta	Top 10k	2:43769396:C:T	1.3969733	3.719734438
TGCA theta	Top 10k	14:54421052:G:T	1.396592117	1.251055917
TGCA theta	Top 10k	6:32154711:A:G	1.395448884	4.827971535
TGCA theta	Top 10k	19:17215541:T:TAAAAAAA	1.395122364	2.904202928
TGCA theta	Top 10k	2:102952360:G:A	1.395111706	3.712432559
TGCA theta	Top 10k	2:102926366:G:A	1.394925397	4.128196689
TGCA theta	Top 10k	8:11692638:C:T	1.39439772	1.889110679
TGCA theta	Top 10k	6:32611181:G:A	1.394226925	2.141901063
TGCA theta	Top 10k	6:32611737:T:C	1.393052596	2.75656348
TGCA theta	Top 10k	2:102957532:T:C	1.392213065	3.52509267
TGCA theta	Top 10k	2:43715824:A:G	1.391983056	2.400907463
TGCA theta	Top 10k	2:102946677:A:G	1.3914484	4.177358284
TGCA theta	Top 10k	6:32588630:T:C	1.391242237	1.423591062
TGCA theta	Top 10k	6:32559708:G:A	1.39068196	1.292383942
TGCA theta	Top 10k	2:102955860:G:T	1.390552761	3.433775307
TGCA theta	Top 10k	2:102955683:G:T	1.390471333	3.395353881
TGCA theta	Top 10k	7:3546739:G:T	1.390162934	2.007713901
TGCA theta	Top 10k	2:43711925:A:G	1.389976297	2.048927217
TGCA theta	Top 10k	6:32434149:C:T	1.388527305	1.35869028
TGCA theta	Top 10k	6:32748029:T:G	1.387656231	3.010012995
TGCA theta	Top 10k	6:32748590:C:T	1.38744374	3.01100856
TGCA theta	Top 10k	6:32755177:T:C	1.38733231	2.965286029
TGCA theta	Top 10k	6:32747016:C:A	1.38732782	3.004348334
TGCA theta	Top 10k	2:102925790:G:C	1.387224229	4.048865415
TGCA theta	Top 10k	6:32169145:G:A	1.387096575	1.662887953
TGCA theta	Top 10k	2:102925223:A:T	1.386644719	4.034820318
TGCA theta	Top 10k	2:103043739:T:A	1.386497299	3.847348172
TGCA theta	Top 10k	2:103047802:C:T	1.386357451	3.750834699
TGCA theta	Top 10k	15:78915370:CT:C	1.386260647	1.640365814
TGCA theta	Top 10k	6:32607047:T:G	1.385759815	1.190624354
TGCA theta	Top 10k	6:105443189:T:A	1.384975991	3.576894831
TGCA theta	Top 10k	2:102935974:G:A	1.384881841	4.145926333
TGCA theta	Top 10k	6:32589771:A:G	1.384728582	1.307293522
TGCA theta	Top 10k	17:44071851:G:A	1.383718663	2.646962864
TGCA theta	Top 10k	6:32611849:A:C	1.383706692	1.625319825
TGCA theta	Top 10k	6:32560990:G:A	1.383464711	1.254198524
TGCA theta	Top 10k	2:43767039:G:A	1.383121466	4.869656596
TGCA theta	Top 10k	6:32522490:G:A	1.382263556	2.536152034
TGCA theta	Top 10k	6:32587480:A:T	1.382042883	1.393623401
TGCA theta	Top 10k	6:32608707:T:C	1.3817944	2.051346026
TGCA theta	Top 10k	6:32440276:C:T	1.381527982	1.291235234
TGCA theta	Top 10k	6:32559019:G:A	1.381382327	1.269405227
TGCA theta	Top 10k	6:32608887:A:G	1.381338169	1.725873275
TGCA theta	Top 10k	9:126680243:A:T	1.381189766	3.292907048
TGCA theta	Top 10k	6:32610134:G:A	1.380304269	1.246889351
TGCA theta	Top 10k	6:32609586:A:G	1.379859606	1.202463595
TGCA theta	Top 10k	8:11673985:G:C	1.379027511	1.738679981
TGCA theta	Top 10k	6:32610255:G:A	1.377966249	1.242442264
TGCA theta	Top 10k	6:32135137:G:A	1.377654843	2.851337102
TGCA theta	Top 10k	6:32782795:C:A	1.377641719	2.618253938
TGCA theta	Top 10k	6:32780957:C:T	1.377349093	2.581973738
TGCA theta	Top 10k	6:32452281:C:G	1.377192402	1.22092743
TGCA theta	Top 10k	6:32608537:A:C	1.376959704	2.166576387
TGCA theta	Top 10k	6:32610201:T:A	1.376396301	1.208610355
TGCA theta	Top 10k	9:126692705:C:T	1.376395463	2.842757643
TGCA theta	Top 10k	6:32610196:G:A	1.376353962	1.208600025
TGCA theta	Top 10k	6:32598581:C:A	1.375972842	1.166640884
TGCA theta	Top 10k	15:100117609:T:TGCGGAATACCAGTGA	1.375847736	2.814420719
TGCA theta	Top 10k	15:100125948:C:T	1.375544297	3.055627434
TGCA theta	Top 10k	6:32607985:A:G	1.375058377	2.274194313
TGCA theta	Top 10k	6:32607973:G:A	1.374199726	2.257508308
TGCA theta	Top 10k	6:32609634:A:G	1.374019346	1.233327223
TGCA theta	Top 10k	6:32797167:C:T	1.373839453	2.65576635
TGCA theta	Top 10k	6:32787996:C:T	1.373651462	2.581819997
TGCA theta	Top 10k	8:11709957:T:C	1.373085442	3.038563867
TGCA theta	Top 10k	2:103013963:G:C	1.372956275	3.280435145
TGCA theta	Top 10k	1:245263944:G:T	1.372753201	1.401545041
TGCA theta	Top 10k	6:32763506:A:G	1.37249997	2.349705957
TGCA theta	Top 10k	2:103036677:C:T	1.372264321	3.572488182
TGCA theta	Top 10k	6:32609645:T:C	1.372216984	1.197978862
TGCA theta	Top 10k	15:100121355:T:A	1.372021008	3.151195532
TGCA theta	Top 10k	2:103024738:T:A	1.371989694	3.417124052
TGCA theta	Top 10k	6:32774416:C:T	1.371796705	2.380027619
TGCA theta	Top 10k	6:32610171:A:T	1.371784964	1.184833314
TGCA theta	Top 10k	6:32792886:T:A	1.371367388	2.499567505
TGCA theta	Top 10k	6:32436733:A:C	1.371320238	1.979645246
TGCA theta	Top 10k	6:32606732:G:A	1.371073379	0.957738835
TGCA theta	Top 10k	6:32431640:T:A	1.370705321	1.219089613
TGCA theta	Top 10k	15:100113321:A:G	1.370686308	2.3505413
TGCA theta	Top 10k	6:32592602:T:G	1.370520197	1.17943387
TGCA theta	Top 10k	2:103029165:A:T	1.370423675	3.45224385
TGCA theta	Top 10k	6:32429825:C:T	1.369731889	1.272600677
TGCA theta	Top 10k	14:54431575:C:T	1.369546571	1.897603725
TGCA theta	Top 10k	15:100204918:C:A	1.369536147	3.404415091
TGCA theta	Top 10k	12:58040620:C:T	1.369508104	2.059526298
TGCA theta	Top 10k	6:32430326:T:A	1.369420802	1.260220021
TGCA theta	Top 10k	2:103024331:G:A	1.36918007	3.388363048
TGCA theta	Top 10k	6:32429245:C:G	1.369103782	1.47769893
TGCA theta	Top 10k	2:103065367:G:A	1.369082259	3.790908736
TGCA theta	Top 10k	X:8917206:A:G	1.368603813	1.727615295
TGCA theta	Top 10k	8:11695060:G:A	1.368587029	1.724839416
TGCA theta	Top 10k	2:103018077:C:G	1.368565272	3.393689731
TGCA theta	Top 10k	6:32435548:CG:C	1.368498471	1.190972029
TGCA theta	Top 10k	6:32435550:G:A	1.368498471	1.190972029
TGCA theta	Top 10k	8:11694765:G:C	1.368490088	1.697276464
TGCA theta	Top 10k	6:32768115:A:G	1.368331461	2.250955083
TGCA theta	Top 10k	6:32548697:A:G	1.368099064	1.095838021
TGCA theta	Top 10k	6:32429758:T:C	1.367906926	1.259628433
TGCA theta	Top 10k	2:103019782:G:A	1.367799149	3.379625011
TGCA theta	Top 10k	6:32609746:C:T	1.367738962	1.354941404
TGCA theta	Top 10k	6:32609221:G:C	1.367681432	1.146206576
TGCA theta	Top 10k	6:32055486:G:A	1.367651159	3.818653079
TGCA theta	Top 10k	6:32609456:C:T	1.367297162	1.108895126
TGCA theta	Top 10k	8:27036631:G:A	1.36708521	1.870022656
TGCA theta	Top 10k	6:32432992:A:AT	1.366932655	1.157166551
TGCA theta	Top 10k	2:103012674:C:T	1.36692643	3.358412126
TGCA theta	Top 10k	6:32607567:G:A	1.366740928	1.086139556
TGCA theta	Top 10k	2:103014302:T:G	1.366718124	3.244984211
TGCA theta	Top 10k	6:32594176:G:T	1.366454089	1.069761828
TGCA theta	Top 10k	6:32594166:A:G	1.366406755	1.069481327
TGCA theta	Top 10k	2:103010588:C:A	1.366378058	3.303410299
TGCA theta	Top 10k	6:32594159:G:A	1.365955114	1.066535145
TGCA theta	Top 10k	6:32556635:G:A	1.365922212	1.015030997
TGCA theta	Top 10k	2:103013962:A:C	1.365727458	3.263707611
TGCA theta	Top 10k	2:43791363:C:T	1.365359476	2.287529216
TGCA theta	Top 10k	2:103051144:A:G	1.365262001	3.555896696
TGCA theta	Top 10k	6:32611958:C:G	1.36521977	1.878756631
TGCA theta	Top 10k	2:102960281:C:G	1.3651739	5.218753661
TGCA theta	Top 10k	5:58044070:G:A	1.365123201	5.093801623
TGCA theta	Top 10k	2:102960007:G:A	1.365067039	4.812764417
TGCA theta	Top 10k	2:103010530:G:A	1.364791111	3.323742583
TGCA theta	Top 10k	2:103007567:T:C	1.364757885	3.320039717
TGCA theta	Top 10k	2:103048157:G:A	1.364480738	3.833294858
TGCA theta	Top 10k	2:103051558:T:C	1.364419857	3.475623655
TGCA theta	Top 10k	6:32434850:G:C	1.364398034	1.152066298
TGCA theta	Top 10k	2:103015918:C:T	1.363841338	3.330015379
TGCA theta	Top 10k	6:32432835:C:T	1.363576939	1.165254983
TGCA theta	Top 10k	15:100205708:G:A	1.363572822	2.757031601
TGCA theta	Top 10k	2:103060851:G:A	1.363474217	3.592193491
TGCA theta	Top 10k	2:103008969:C:G	1.363388442	3.285092457
TGCA theta	Top 10k	6:32779280:G:A	1.363313145	2.313955216
TGCA theta	Top 10k	6:32434240:G:A	1.363125932	1.15015054
TGCA theta	Top 10k	6:32609042:C:A	1.362971743	1.144369423
TGCA theta	Top 10k	2:43764398:A:G	1.362870302	2.297710418
TGCA theta	Top 10k	2:103056534:A:C	1.362815734	3.484128657
TGCA theta	Top 10k	6:32459250:G:T	1.362714883	1.334125115
TGCA theta	Top 10k	6:32434361:C:A	1.362689924	1.146999543
TGCA theta	Top 10k	6:32432077:G:C	1.36260524	1.145778174
TGCA theta	Top 10k	6:32429327:C:T	1.362560243	1.138928348
TGCA theta	Top 10k	8:27032937:G:C	1.362526679	1.725048007
TGCA theta	Top 10k	2:103059205:A:AT	1.362520998	3.67280391
TGCA theta	Top 10k	15:100202211:G:A	1.362497483	3.111285379
TGCA theta	Top 10k	2:103061286:G:A	1.362483867	3.600759792
TGCA theta	Top 10k	6:32432181:A:G	1.362442227	1.145563834
TGCA theta	Top 10k	6:32437050:A:G	1.362366146	1.15303566
TGCA theta	Top 10k	8:11710369:G:A	1.362242127	2.902547922
TGCA theta	Top 10k	6:32438159:C:T	1.362222172	1.15303743
TGCA theta	Top 10k	2:103058803:C:T	1.362203412	3.50983164
TGCA theta	Top 10k	2:103006387:A:G	1.36218807	3.342355522
TGCA theta	Top 10k	8:27031773:G:A	1.362119328	1.73881391
TGCA theta	Top 10k	2:103057159:C:T	1.362113203	3.501796227
TGCA theta	Top 10k	2:103062754:T:A	1.362063124	3.529511522
TGCA theta	Top 10k	2:103055420:G:A	1.361992675	3.466046823
TGCA theta	Top 10k	2:103055661:C:T	1.361958054	3.465610191
TGCA theta	Top 10k	2:103061147:G:A	1.361910235	3.516052852
TGCA theta	Top 10k	6:32608035:T:C	1.361837529	2.174098638
TGCA theta	Top 10k	6:32433192:C:G	1.361774744	1.142800335
TGCA theta	Top 10k	2:103060300:T:C	1.361766372	3.507914539
TGCA theta	Top 10k	8:11710629:T:A	1.361466909	2.815760576
TGCA theta	Top 10k	7:17579238:A:C	1.361361573	2.069193043
TGCA theta	Top 10k	2:103059237:T:G	1.361343604	3.516898323
TGCA theta	Top 10k	6:32431886:A:G	1.361297373	1.086677931
TGCA theta	Top 10k	2:103062116:A:G	1.360220044	3.488730252
TGCA theta	Top 10k	6:32438298:A:G	1.360166436	1.115851378
TGCA theta	Top 10k	15:100237682:A:G	1.360075368	2.950520168
TGCA theta	Top 10k	6:32438648:C:T	1.359835582	1.113476568
TGCA theta	Top 10k	8:11709945:G:A	1.359611978	3.017845268
TGCA theta	Top 10k	2:103075381:G:C	1.359508155	3.538703549
TGCA theta	Top 10k	15:100241911:T:A	1.359366376	2.760707083
TGCA theta	Top 10k	14:54425052:C:A	1.359338436	1.017311703
TGCA theta	Top 10k	6:32431124:G:A	1.358989172	1.106217839
TGCA theta	Top 10k	6:32611898:A:G	1.358984731	1.598640675
TGCA theta	Top 10k	2:103067143:G:A	1.358866535	3.882332423
TGCA theta	Top 10k	9:35752048:C:A	1.35883761	1.88058704
TGCA theta	Top 10k	2:103056096:A:G	1.358764833	3.609436139
TGCA theta	Top 10k	6:32438542:T:C	1.35844947	1.102309489
TGCA theta	Top 10k	2:103050862:A:AATG	1.358103494	3.774424826
TGCA theta	Top 10k	6:32439029:T:C	1.358047838	1.096608488
TGCA theta	Top 10k	6:32438867:G:T	1.357963372	1.102059399
TGCA theta	Top 10k	6:140691387:T:G	1.357946074	1.810014155
TGCA theta	Top 10k	6:32590463:G:A	1.357742617	2.528212435
TGCA theta	Top 10k	8:11702313:C:G	1.35753342	2.194684379
TGCA theta	Top 10k	6:32590428:T:C	1.357433187	1.139679369
TGCA theta	Top 10k	6:32611513:A:G	1.357352123	1.954895856
TGCA theta	Top 10k	8:27009952:G:A	1.357256824	1.580048366
TGCA theta	Top 10k	8:11711149:C:A	1.357202654	3.129765758
TGCA theta	Top 10k	2:103079330:C:T	1.356914722	3.71551004
TGCA theta	Top 10k	15:100228966:G:A	1.356812199	2.413087702
TGCA theta	Top 10k	2:103074651:T:C	1.356681744	3.77452807
TGCA theta	Top 10k	6:32433167:G:T	1.356673043	0.975897752
TGCA theta	Top 10k	2:43709366:C:G	1.356557015	1.62730346
TGCA theta	Top 10k	6:32561819:G:A	1.356253839	1.677814918
TGCA theta	Top 10k	15:100189681:A:G	1.356169689	2.912758405
TGCA theta	Top 10k	15:100205701:T:C	1.355962331	2.766261063
TGCA theta	Top 10k	6:32548667:T:C	1.355952414	1.000524736
TGCA theta	Top 10k	8:11711157:A:C	1.355553393	3.139888204
TGCA theta	Top 10k	6:32592845:T:C	1.355499159	1.037679147
TGCA theta	Top 10k	2:103076001:A:C	1.355497555	3.75237535
TGCA theta	Top 10k	6:32429643:T:C	1.355477066	1.096298284
TGCA theta	Top 10k	7:17578637:C:T	1.355384465	1.906115506
TGCA theta	Top 10k	6:32611466:A:G	1.35534046	1.881848736
TGCA theta	Top 10k	15:100237556:C:T	1.355322131	3.013301849
TGCA theta	Top 10k	6:32439108:A:C	1.355026521	1.079313688
TGCA theta	Top 10k	6:32560981:A:G	1.355005162	1.047436936
TGCA theta	Top 10k	9:126700087:G:C	1.354928247	2.715614659
TGCA theta	Top 10k	6:32560982:C:T	1.354721925	1.045334795
TGCA theta	Top 10k	6:32459972:A:G	1.354591975	0.974634491
TGCA theta	Top 10k	6:140676280:C:T	1.354525245	2.14437503
TGCA theta	Top 10k	6:32439490:T:A	1.354288131	1.068462868
TGCA theta	Top 10k	15:100187006:C:T	1.354226323	2.739492059
TGCA theta	Top 10k	6:140679742:G:A	1.353994044	1.630857344
TGCA theta	Top 10k	6:32441276:C:T	1.353812594	1.076644115
TGCA theta	Top 10k	17:43570226:T:G	1.353607865	1.89052213
TGCA theta	Top 10k	8:27048241:T:A	1.353235789	1.940184304
TGCA theta	Top 10k	8:27016257:C:T	1.352974039	1.597727545
TGCA theta	Top 10k	17:44078982:T:A	1.352964223	2.654233578
TGCA theta	Top 10k	6:32441150:C:T	1.352869337	1.06891246
TGCA theta	Top 10k	8:27050300:A:G	1.352751461	1.971636939
TGCA theta	Top 10k	6:32439393:A:C	1.352700899	1.0641136
TGCA theta	Top 10k	6:32561495:G:A	1.352430894	0.976688511
TGCA theta	Top 10k	6:32441008:C:T	1.352353679	1.063168988
TGCA theta	Top 10k	15:100238365:C:T	1.35220121	2.483912027
TGCA theta	Top 10k	6:32124424:G:T	1.352122243	2.287462301
TGCA theta	Top 10k	6:166486623:C:CCA	1.351978296	2.364643448
TGCA theta	Top 10k	6:140688409:A:G	1.35192984	1.732053125
TGCA theta	Top 10k	6:32561766:A:G	1.35184275	0.96959369
TGCA theta	Top 10k	8:27040155:G:A	1.351674225	1.863981604
TGCA theta	Top 10k	6:32561885:C:A	1.351255069	1.690367499
TGCA theta	Top 10k	8:27023370:T:G	1.350931063	1.581756148
TGCA theta	Top 10k	15:100238719:T:C	1.350539026	2.297704297
TGCA theta	Top 10k	6:32445600:G:A	1.350498752	1.049193039
TGCA theta	Top 10k	8:27022192:A:G	1.350290455	1.584095651
TGCA theta	Top 10k	6:32560934:G:C	1.350285727	1.092381636
TGCA theta	Top 10k	6:32561678:G:A	1.350220728	1.076412343
TGCA theta	Top 10k	8:27017381:C:T	1.349951004	1.545678165
TGCA theta	Top 10k	6:32609213:G:A	1.349785904	0.986198757
TGCA theta	Top 10k	3:23034719:C:T	1.349657812	1.413059468
TGCA theta	Top 10k	6:32592229:G:A	1.349494106	0.962302046
TGCA theta	Top 10k	8:27046401:C:T	1.349434578	1.882029489
TGCA theta	Top 10k	6:32459965:T:TG	1.349208694	0.954855886
TGCA theta	Top 10k	6:32459971:A:T	1.349208694	0.954855886
TGCA theta	Top 10k	6:32559781:A:C	1.348901783	1.031201105
TGCA theta	Top 10k	15:100241306:G:A	1.348647106	3.09999079
TGCA theta	Top 10k	8:27024289:T:C	1.348315221	1.542305977
TGCA theta	Top 10k	6:140661130:C:A	1.348293219	1.569646261
TGCA theta	Top 10k	15:100238722:G:T	1.347986763	2.233820636
TGCA theta	Top 10k	X:8880680:A:G	1.347966674	1.829489361
TGCA theta	Top 10k	6:32604108:T:C	1.347588434	0.947923829
TGCA theta	Top 10k	6:32434349:C:T	1.347539905	1.033208832
TGCA theta	Top 10k	6:32147157:G:C	1.347529571	1.332920892
TGCA theta	Top 10k	8:27045603:G:C	1.347518675	1.838040492
TGCA theta	Top 10k	8:27018930:C:T	1.347465253	1.512151111
TGCA theta	Top 10k	6:32442180:T:C	1.347438384	0.999839846
TGCA theta	Top 10k	6:140692936:A:ACCT	1.347007402	1.876763412
TGCA theta	Top 10k	6:32437614:G:T	1.346912031	1.028258799
TGCA theta	Top 10k	6:32439828:G:A	1.346839022	1.006738322
TGCA theta	Top 10k	6:32560715:G:A	1.346740425	1.571468531
TGCA theta	Top 10k	6:32560716:T:C	1.346740425	1.571468531
TGCA theta	Top 10k	2:43658423:C:A	1.346537361	3.100417837
TGCA theta	Top 10k	6:32561846:G:C	1.346411132	1.649381032
TGCA theta	Top 10k	6:32434011:G:A	1.346223409	1.059968149
TGCA theta	Top 10k	6:32608108:C:T	1.345874454	0.978913416
TGCA theta	Top 10k	6:32608179:A:C	1.345636229	0.967957735
TGCA theta	Top 10k	12:97718164:GC:G	1.345516351	0.687440291
TGCA theta	Top 10k	6:32446588:G:A	1.345233543	1.005048759
TGCA theta	Top 10k	2:102996805:C:T	1.345189704	3.235171836
TGCA theta	Top 10k	2:103001402:C:T	1.344711151	3.246728071
TGCA theta	Top 10k	8:27024823:G:T	1.344658575	1.466723033
TGCA theta	Top 10k	6:32588662:C:T	1.344644937	0.972544018
TGCA theta	Top 10k	6:32437160:T:A	1.344533063	1.032790787
TGCA theta	Top 10k	2:102999312:A:G	1.344254828	3.223985693
TGCA theta	Top 10k	6:32434130:T:C	1.343905621	1.033043631
TGCA theta	Top 10k	6:32434135:G:A	1.34389788	1.033035211
TGCA theta	Top 10k	15:100181875:T:C	1.343896909	2.110438253
TGCA theta	Top 10k	2:102997174:A:T	1.343767809	3.198968021
TGCA theta	Top 10k	6:32557163:C:A	1.343753331	1.173768793
TGCA theta	Top 10k	6:32591173:C:T	1.343522667	0.941814958
TGCA theta	Top 10k	8:27009735:A:G	1.343137659	1.456674354
TGCA theta	Top 10k	2:102994884:A:G	1.342972349	3.192986594
TGCA theta	Top 10k	2:102995020:G:A	1.342813784	3.186725246
TGCA theta	Top 10k	2:102996872:C:T	1.34264278	3.180015651
TGCA theta	Top 10k	6:26215020:CTT:C	1.34262215	2.579044541
TGCA theta	Top 10k	2:102992079:A:G	1.34250123	3.178565963
TGCA theta	Top 10k	6:32521312:G:A	1.342018008	2.182937187
TGCA theta	Top 10k	2:103007692:G:GC	1.342008631	3.022671549
TGCA theta	Top 10k	6:32561411:C:T	1.341761365	1.17983365
TGCA theta	Top 10k	14:54434560:C:T	1.341583084	1.844340797
TGCA theta	Top 10k	6:105437570:G:C	1.341349829	3.052138464
TGCA theta	Top 10k	1:205891636:T:C	1.341341425	3.477826241
TGCA theta	Top 10k	1:205891942:G:A	1.341324655	3.615138757
TGCA theta	Top 10k	2:103091540:A:G	1.341278994	2.369698231
TGCA theta	Top 10k	6:140629552:A:G	1.341157684	1.561895095
TGCA theta	Top 10k	6:32559934:A:G	1.340897263	1.318061558
TGCA theta	Top 10k	6:32591597:T:C	1.340855279	0.932646899
TGCA theta	Top 10k	6:32590248:T:C	1.340797223	0.946762569
TGCA theta	Top 10k	6:140685295:G:A	1.340611084	1.763705632
TGCA theta	Top 10k	6:32588953:A:G	1.3404781	0.941991061
TGCA theta	Top 10k	6:32590029:T:C	1.340380147	0.915168591
TGCA theta	Top 10k	6:32590091:T:G	1.34036781	0.946434012
TGCA theta	Top 10k	6:32590120:C:A	1.340038923	0.943293761
TGCA theta	Top 10k	6:32609380:C:T	1.339937192	0.977226287
TGCA theta	Top 10k	14:76597034:T:C	1.339797577	3.108245283
TGCA theta	Top 10k	6:140642012:T:C	1.339738027	1.435770242
TGCA theta	Top 10k	6:32560995:A:C	1.339372294	1.006290827
TGCA theta	Top 10k	6:140633831:A:G	1.339294369	1.498554696
TGCA theta	Top 10k	6:140658081:T:G	1.339234094	1.54358018
TGCA theta	Top 10k	6:32587661:G:A	1.339223427	0.939566271
TGCA theta	Top 10k	6:140644391:A:G	1.339133711	1.388050313
TGCA theta	Top 10k	6:32667480:G:A	1.339022903	3.290520145
TGCA theta	Top 10k	6:135399065:C:G	1.338983356	2.69179776
TGCA theta	Top 10k	6:32776995:T:C	1.338893784	3.574521899
TGCA theta	Top 10k	6:32590590:T:G	1.338838338	0.970315769
TGCA theta	Top 10k	6:140629831:T:G	1.338488863	1.799710337
TGCA theta	Top 10k	6:32608308:T:C	1.338210859	1.113133313
TGCA theta	Top 10k	6:32610553:G:A	1.338170837	0.959271054
TGCA theta	Top 10k	6:140628309:G:A	1.337600553	1.383947621
TGCA theta	Top 10k	2:169738539:T:C	1.337521631	2.194511191
TGCA theta	Top 10k	6:32590602:T:C	1.337479519	0.911299213
TGCA theta	Top 10k	14:76601154:C:T	1.337291878	2.741988326
TGCA theta	Top 10k	21:16347460:T:C	1.337138872	2.76034649
TGCA theta	Top 10k	6:32451693:T:C	1.337118457	0.977097345
TGCA theta	Top 10k	6:32591448:G:A	1.33710689	0.878549475
TGCA theta	Top 10k	X:65382685:T:C	1.336808737	3.777448009
TGCA theta	Top 10k	6:32762525:A:G	1.336709909	3.621944553
TGCA theta	Top 10k	6:32610403:C:A	1.336556952	1.027963146
TGCA theta	Top 10k	6:32591566:A:G	1.336492712	0.871750362
TGCA theta	Top 10k	6:32589000:G:T	1.336367801	0.926539712
TGCA theta	Top 10k	6:140625846:G:A	1.335956229	1.370014632
TGCA theta	Top 10k	6:135399243:C:T	1.335927528	2.677712813
TGCA theta	Top 10k	6:32592337:G:A	1.335547781	0.975640874
TGCA theta	Top 10k	6:32452506:C:T	1.335414149	0.966992514
TGCA theta	Top 10k	6:32588831:G:A	1.335392184	0.913575164
TGCA theta	Top 10k	2:102985812:C:T	1.335321454	4.877314291
TGCA theta	Top 10k	6:32453336:G:T	1.33521004	0.836674549
TGCA theta	Top 10k	6:140667829:C:T	1.334991741	1.805535729
TGCA theta	Top 10k	6:32590870:T:C	1.334988611	0.905688496
TGCA theta	Top 10k	6:140643504:T:C	1.334908055	1.311184981
TGCA theta	Top 10k	6:32590879:C:A	1.334829405	0.904635687
TGCA theta	Top 10k	6:32610968:A:G	1.334792447	1.023543448
TGCA theta	Top 10k	2:102986154:G:A	1.334672039	4.879110558
TGCA theta	Top 10k	15:100197517:T:TA	1.334650942	2.575281578
TGCA theta	Top 10k	6:32591128:G:A	1.334549982	0.874387985
TGCA theta	Top 10k	6:32612041:A:G	1.334397511	1.588427114
TGCA theta	Top 10k	6:32447667:C:T	1.334271966	0.895245167
TGCA theta	Top 10k	6:32608289:G:A	1.333983374	1.090210219
TGCA theta	Top 10k	3:56071033:G:A	1.333875906	3.970295541
TGCA theta	Top 10k	6:32589483:G:A	1.333841556	0.910141122
TGCA theta	Top 10k	6:32565197:G:A	1.333446002	1.38409617
TGCA theta	Top 10k	2:102985950:T:C	1.333368955	4.968079573
TGCA theta	Top 10k	15:100241157:C:T	1.333153043	2.075407657
TGCA theta	Top 10k	6:140646463:G:A	1.332680034	1.320833207
TGCA theta	Top 10k	11:16971364:C:T	1.332675357	2.291343516
TGCA theta	Top 10k	6:32589245:A:T	1.332672199	1.006014959
TGCA theta	Top 10k	6:140672641:T:G	1.332658176	1.497527398
TGCA theta	Top 10k	19:57254633:A:G	1.332597218	1.625291405
TGCA theta	Top 10k	6:140646428:C:T	1.332399895	0.706969086
TGCA theta	Top 10k	6:105430934:C:T	1.332146834	2.877041767
TGCA theta	Top 10k	6:105439336:T:C	1.331977876	2.687980451
TGCA theta	Top 10k	17:44065263:T:C	1.33195019	2.451663606
TGCA theta	Top 10k	6:32592923:A:G	1.331940841	0.854552942
TGCA theta	Top 10k	5:156066460:T:C	1.331939262	3.123218404
TGCA theta	Top 10k	6:140649484:A:G	1.33187178	1.345815161
TGCA theta	Top 10k	22:50343063:C:T	1.33159036	2.589685727
TGCA theta	Top 10k	2:102997733:G:T	1.331568606	2.948018471
TGCA theta	Top 10k	6:32156489:G:C	1.33144162	1.882097623
TGCA theta	Top 10k	18:11553123:G:A	1.331434258	3.628398359
TGCA theta	Top 10k	6:140626078:T:C	1.331247204	1.369325779
TGCA theta	Top 10k	2:102964861:C:T	1.330096874	5.560003553
TGCA theta	Top 10k	6:32157364:G:A	1.330039914	2.059919147
TGCA theta	Top 10k	6:32593522:C:G	1.329907385	0.862530145
TGCA theta	Top 10k	15:100243672:G:A	1.329682305	2.079582157
TGCA theta	Top 10k	2:103090127:C:T	1.329400775	2.172447901
TGCA theta	Top 10k	14:54429355:C:T	1.329291465	2.618514319
TGCA theta	Top 10k	2:103089678:C:T	1.329287884	2.165402004
TGCA theta	Top 10k	2:102965871:C:T	1.329260462	5.382081739
TGCA theta	Top 10k	6:32587613:C:T	1.329154267	0.79841672
TGCA theta	Top 10k	6:32560963:C:G	1.32915027	0.904982213
TGCA theta	Top 10k	2:103088517:A:C	1.329087965	2.16789746
TGCA theta	Top 10k	6:32592970:T:C	1.329073615	0.874130587
TGCA theta	Top 10k	6:32435684:T:C	1.328972123	1.123383083
TGCA theta	Top 10k	6:32521366:T:C	1.328826682	1.886752383
TGCA theta	Top 10k	6:32610008:C:T	1.328547647	0.849385527
TGCA theta	Top 10k	6:32433741:G:A	1.328414227	0.82065517
TGCA theta	Top 10k	7:17579065:T:C	1.328369224	1.519041329
TGCA theta	Top 10k	15:100246189:G:A	1.328186055	2.996004755
TGCA theta	Top 10k	8:11705448:G:A	1.327242274	2.111066322
TGCA theta	Top 10k	16:6192049:G:GA	1.32688917	4.515094355
TGCA theta	Top 10k	6:32594217:G:T	1.326883231	1.035537834
TGCA theta	Top 10k	6:7067198:A:AT	1.326682284	2.575458866
TGCA theta	Top 10k	6:32608187:C:T	1.326577214	0.819532689
TGCA theta	Top 10k	6:32521793:T:G	1.326519581	1.853346583
TGCA theta	Top 10k	6:140647506:G:A	1.326436038	1.225224268
TGCA theta	Top 10k	22:50305701:G:A	1.325940425	2.381516913
TGCA theta	Top 10k	9:107691680:C:T	1.325631316	4.089559934
TGCA theta	Top 10k	8:27024699:G:T	1.325580607	1.179357281
TGCA theta	Top 10k	6:105415209:C:CT	1.325555432	2.901667138
TGCA theta	Top 10k	6:140653263:T:TC	1.325497512	1.319494361
TGCA theta	Top 10k	6:32597538:C:G	1.325153975	1.117147099
TGCA theta	Top 10k	15:100177008:C:CT	1.325135359	1.623467781
TGCA theta	Top 10k	6:32436680:A:G	1.32512712	1.602106219
TGCA theta	Top 10k	6:32436687:G:C	1.32512712	1.602106219
TGCA theta	Top 10k	2:102951053:G:GA	1.324618206	2.908424461
TGCA theta	Top 10k	8:11712102:T:TTCAAACAATTCTTGTG	1.324582063	2.309184156
TGCA theta	Top 10k	6:32609671:G:A	1.324540149	0.981804998
TGCA theta	Top 10k	8:137657852:T:A	1.324435759	2.841755999
TGCA theta	Top 10k	6:31104956:G:A	1.323952964	1.209837757
TGCA theta	Top 10k	9:107689289:T:G	1.323943707	2.467247398
TGCA theta	Top 10k	6:105415698:C:T	1.323915658	2.951382003
TGCA theta	Top 10k	2:102965332:G:C	1.323827873	5.417071782
TGCA theta	Top 10k	17:43573827:G:T	1.323642418	2.99924092
TGCA theta	Top 10k	8:27060204:C:T	1.32361081	1.639710985
TGCA theta	Top 10k	6:32451947:C:T	1.323592458	0.831631307
TGCA theta	Top 10k	6:32451954:T:C	1.323582685	0.831573699
TGCA theta	Top 10k	6:32451963:G:A	1.323582685	0.831573699
TGCA theta	Top 10k	12:96961809:C:T	1.323559824	3.194357211
TGCA theta	Top 10k	15:100245296:G:A	1.323461944	2.71411168
TGCA theta	Top 10k	4:81402280:G:C	1.323098271	1.922665511
TGCA theta	Top 10k	8:137662975:G:A	1.323096226	2.796953736
TGCA theta	Top 10k	6:32612035:A:G	1.322951042	0.873067508
TGCA theta	Top 10k	12:96901305:A:G	1.322891472	3.008016661
TGCA theta	Top 10k	6:32450580:T:C	1.322879217	1.135859698
TGCA theta	Top 10k	6:31327833:G:A	1.322583182	3.363743293
TGCA theta	Top 10k	6:105423829:T:C	1.322522484	2.770363148
TGCA theta	Top 10k	6:32611769:G:C	1.322270141	1.217510304
TGCA theta	Top 10k	6:32612801:G:C	1.322266453	3.047350656
TGCA theta	Top 10k	6:32612774:T:A	1.322201083	2.685155434
TGCA theta	Top 10k	6:32612775:G:A	1.322201083	2.685155434
TGCA theta	Top 10k	8:11701278:G:A	1.322108664	1.962875287
TGCA theta	Top 10k	6:32612769:G:C	1.322105637	2.682461805
TGCA theta	Top 10k	6:105423931:G:C	1.322040858	2.745388033
TGCA theta	Top 10k	15:100220127:A:G	1.321884384	1.710236065
TGCA theta	Top 10k	15:100246718:C:T	1.321801434	2.487476693
TGCA theta	Top 10k	6:32592862:T:C	1.321466244	0.831476662
TGCA theta	Top 10k	16:5122191:C:CG	1.321434604	2.706489189
TGCA theta	Top 10k	6:32611760:G:T	1.321346034	1.206608141
TGCA theta	Top 10k	15:100238571:C:G	1.321176536	1.797530233
TGCA theta	Top 10k	6:32593033:C:T	1.320642341	0.886640601
TGCA theta	Top 10k	15:100219358:A:G	1.320572276	1.709447528
TGCA theta	Top 10k	8:11704897:C:T	1.320552788	1.615191584
TGCA theta	Top 10k	6:32435556:A:G	1.320116342	1.043206628
TGCA theta	Top 10k	15:100229230:A:G	1.319685761	1.68569472
TGCA theta	Top 10k	20:11052721:C:CT	1.319677108	2.514631056
TGCA theta	Top 10k	X:54735559:G:A	1.319628805	3.830122043
TGCA theta	Top 10k	6:32607193:T:C	1.31959008	0.580249934
TGCA theta	Top 10k	18:38314044:A:T	1.319461854	2.362133344
TGCA theta	Top 10k	8:11703497:G:T	1.319152048	1.985703575
TGCA theta	Top 10k	7:17341796:A:G	1.318988223	3.304168017
TGCA theta	Top 10k	8:27024698:T:A	1.318488781	1.112788944
TGCA theta	Top 10k	2:103087383:C:T	1.318250189	1.955818911
TGCA theta	Top 10k	12:96838765:G:T	1.318163234	2.415995237
TGCA theta	Top 10k	6:32608417:G:A	1.318114915	0.868883502
TGCA theta	Top 10k	2:102969807:C:T	1.31788877	5.280443783
TGCA theta	Top 10k	8:11703523:T:G	1.317760495	1.964203296
TGCA theta	Top 10k	12:96924145:G:A	1.317713596	3.34099799
TGCA theta	Top 10k	X:8906893:A:C	1.317553901	1.461790236
TGCA theta	Top 10k	18:11541256:A:G	1.317289386	3.898573127
TGCA theta	Top 10k	3:180046708:G:A	1.317087364	1.734763325
TGCA theta	Top 10k	6:32607154:C:T	1.317057426	0.878815347
TGCA theta	Top 10k	6:32607152:G:C	1.316946812	0.878568977
TGCA theta	Top 10k	2:111992974:C:T	1.316563534	3.182629466
TGCA theta	Top 10k	8:137658476:T:C	1.316416886	2.691498563
TGCA theta	Top 10k	9:71482288:C:T	1.316281487	2.173807927
TGCA theta	Top 10k	4:18039263:G:T	1.315662656	1.704874529
TGCA theta	Top 10k	2:102971165:C:T	1.315635127	5.411263205
TGCA theta	Top 10k	6:105441888:A:G	1.315574497	2.517398301
TGCA theta	Top 10k	8:11607352:C:T	1.314994382	0.986336633
TGCA theta	Top 10k	5:42576245:T:A	1.314860592	1.005300587
TGCA theta	Top 10k	15:100246936:T:C	1.314843731	2.362306409
TGCA theta	Top 10k	4:18038125:A:G	1.314645466	1.305339361
TGCA theta	Top 10k	6:105442637:C:T	1.314555134	2.522121752
TGCA theta	Top 10k	6:32435542:A:G	1.314448002	1.009544944
TGCA theta	Top 10k	4:18046625:G:T	1.314391903	1.574868139
TGCA theta	Top 10k	6:31328598:C:T	1.314359128	4.274544012
TGCA theta	Top 10k	6:32589668:C:A	1.3143332	0.858406211
TGCA theta	Top 10k	4:18046499:A:G	1.314329595	1.58775433
TGCA theta	Top 10k	2:46736373:C:T	1.314314566	2.944554468
TGCA theta	Top 10k	6:32473461:A:G	1.314144369	0.804833035
TGCA theta	Top 10k	11:90430201:A:ACTAT	1.314088113	3.141064539
TGCA theta	Top 10k	6:31328441:T:G	1.313961635	4.258722208
TGCA theta	Top 10k	6:31328460:G:C	1.313928887	4.259955136
TGCA theta	Top 10k	15:100178865:A:G	1.313923043	1.66830244
TGCA theta	Top 10k	X:8916646:A:C	1.313842307	1.305231832
TGCA theta	Top 10k	16:5128209:C:T	1.313838696	3.288844984
TGCA theta	Top 10k	15:100246834:T:G	1.313790522	2.364865384
TGCA theta	Top 10k	6:31328400:C:T	1.313790352	4.254489592
TGCA theta	Top 10k	6:32565652:C:G	1.313269221	1.228551698
TGCA theta	Top 10k	2:188286217:C:G	1.313244905	2.715249099
TGCA theta	Top 10k	20:47337049:A:G	1.313131471	2.51368597
TGCA theta	Top 10k	16:1004909:T:C	1.312943221	2.481046496
TGCA theta	Top 10k	15:100218867:A:G	1.312752021	2.355266849
TGCA theta	Top 10k	6:32441391:G:GT	1.312691615	0.839175764
TGCA theta	Top 10k	3:180094724:C:CA	1.312584292	1.452703162
TGCA theta	Top 10k	17:46923090:CA:C	1.312378398	3.446085662
TGCA theta	Top 10k	8:137642909:T:C	1.31228394	2.740049594
TGCA theta	Top 10k	3:47587905:A:G	1.312264476	3.74109202
TGCA theta	Top 10k	18:11546118:C:T	1.311915057	3.755090909
TGCA theta	Top 10k	11:90443371:T:TTAAA	1.311678812	2.777625503
TGCA theta	Top 10k	6:105462876:T:C	1.311663311	2.452822531
TGCA theta	Top 10k	3:85871107:T:G	1.311585601	1.879429447
TGCA theta	Top 10k	1:2426149:C:A	1.311230246	2.818912954
TGCA theta	Top 10k	8:10208730:A:T	1.311021668	3.068107153
TGCA theta	Top 10k	5:104985341:G:GTTATTA	1.310970787	1.770659792
TGCA theta	Top 10k	6:32700233:T:G	1.310902952	3.499414452
TGCA theta	Top 10k	6:32185605:G:A	1.310804538	4.72758955
TGCA theta	Top 10k	6:32184050:G:T	1.310572054	4.816595912
TGCA theta	Top 10k	6:32489731:G:A	1.310287103	2.671796775
TGCA theta	Top 10k	8:11703420:C:T	1.310273595	2.049979797
TGCA theta	Top 10k	11:90419689:G:A	1.310238233	2.444553491
TGCA theta	Top 10k	7:17579064:A:G	1.310191583	1.462605134
TGCA theta	Top 10k	8:137618957:T:C	1.310092182	2.662158474
TGCA theta	Top 10k	5:164562227:G:GT	1.309955229	1.789368371
TGCA theta	Top 10k	8:11702375:G:A	1.309740172	2.038019478
TGCA theta	Top 10k	3:180059593:T:TAAG	1.309712742	1.122834395
TGCA theta	Top 10k	5:49705401:G:A	1.309466768	3.333952553
TGCA theta	Top 10k	6:105462004:G:A	1.309161273	2.37021378
TGCA theta	Top 10k	5:172599437:T:A	1.308770929	2.078605215
TGCA theta	Top 10k	8:11701096:A:C	1.308736056	1.023441893
TGCA theta	Top 10k	6:105421317:C:T	1.308712811	2.482825162
TGCA theta	Top 10k	6:31644978:C:CA	1.308576199	2.457506084
TGCA theta	Top 10k	5:172599499:G:A	1.308315748	2.063864974
TGCA theta	Top 10k	7:17343405:A:G	1.307866463	3.108684883
TGCA theta	Top 10k	6:32608972:G:T	1.307815523	1.395748707
TGCA theta	Top 10k	3:85871350:G:A	1.307806864	1.90879813
TGCA theta	Top 10k	8:11433427:G:A	1.307750115	2.912887749
TGCA theta	Top 10k	3:85870931:C:T	1.307691237	1.910250179
TGCA theta	Top 10k	3:85870303:G:A	1.30761871	1.921965319
TGCA theta	Top 10k	22:48898559:C:G	1.307156461	3.383728769
TGCA theta	Top 10k	5:63114407:A:G	1.307061887	1.42798447
TGCA theta	Top 10k	18:11548318:C:T	1.306845618	3.835912517
TGCA theta	Top 10k	3:115800997:C:A	1.306541454	2.174006948
TGCA theta	Top 10k	2:103091001:C:T	1.306387289	1.70179913
TGCA theta	Top 10k	8:137606083:G:A	1.306271747	2.585388647
TGCA theta	Top 10k	18:11546493:C:G	1.306263072	3.804718255
TGCA theta	Top 10k	6:32546879:A:G	1.306187407	0.818119377
TGCA theta	Top 10k	8:137587070:C:T	1.305935659	3.142856777
TGCA theta	Top 10k	14:100788640:A:G	1.305889427	2.377272432
TGCA theta	Top 10k	15:100104385:C:T	1.305883102	2.680836336
TGCA theta	Top 10k	1:225031003:G:T	1.305819436	2.4371208
TGCA theta	Top 10k	9:36932542:C:T	1.305723515	1.979244523
TGCA theta	Top 10k	17:43516738:A:C	1.305655016	2.674949103
TGCA theta	Top 10k	8:11704719:C:A	1.305510522	1.494521628
TGCA theta	Top 10k	2:112005079:A:G	1.305458047	3.277051529
TGCA theta	Top 10k	6:105424901:C:T	1.305333733	2.379743057
TGCA theta	Top 10k	8:137642526:G:A	1.30528068	2.5260041
TGCA theta	Top 10k	6:32610736:G:A	1.305076256	0.602152388
TGCA theta	Top 10k	17:73818872:G:A	1.304866913	2.49094138
TGCA theta	Top 10k	6:32613237:A:G	1.304821397	0.973370799
TGCA theta	Top 10k	8:87818334:G:A	1.304784019	3.057332315
TGCA theta	Top 10k	6:140692862:T:C	1.304763448	1.046025119
TGCA theta	Top 10k	1:225031002:G:T	1.304759149	2.413534894
TGCA theta	Top 10k	5:131961970:C:T	1.304696378	4.018785904
TGCA theta	Top 10k	X:8906695:T:C	1.304686684	1.404670484
TGCA theta	Top 10k	12:104668445:C:G	1.304467827	2.159337443
TGCA theta	Top 10k	8:137607170:A:T	1.304387404	2.693038208
TGCA theta	Top 10k	14:100788977:G:A	1.304373713	2.858804019
TGCA theta	Top 10k	6:32611579:A:G	1.304319265	1.247344913
TGCA theta	Top 10k	6:32608925:C:T	1.304311427	1.350719382
TGCA theta	Top 10k	8:137590760:A:G	1.304308792	2.296943535
TGCA theta	Top 10k	6:135403624:C:T	1.304288149	2.275645796
TGCA theta	Top 10k	5:172608592:A:G	1.304249794	2.147466068
TGCA theta	Top 10k	6:32492026:G:C	1.304245134	0.931039209
TGCA theta	Top 10k	6:32561186:G:A	1.304182205	0.850112676
TGCA theta	Top 10k	8:137592046:A:G	1.303724003	2.26680962
TGCA theta	Top 10k	6:32711857:T:C	1.30367012	1.128365908
TGCA theta	Top 10k	6:32608251:C:G	1.303504721	1.072649186
TGCA theta	Top 10k	2:111972228:A:T	1.303455461	2.987867274
TGCA theta	Top 10k	15:84949459:G:A	1.303282348	4.298454928
TGCA theta	Top 10k	6:135403819:T:C	1.303234334	2.264549422
TGCA theta	Top 10k	2:47809303:G:T	1.303154789	2.29797932
TGCA theta	Top 10k	6:26208917:A:G	1.3031004	2.538774434
TGCA theta	Top 10k	19:45395266:G:A	1.302993081	0.759387156
TGCA theta	Top 10k	4:18045033:A:G	1.302945232	1.471643254
TGCA theta	Top 10k	8:137618285:A:G	1.302800217	2.589370226
TGCA theta	Top 10k	1:2426689:C:T	1.302743321	3.088679808
TGCA theta	Top 10k	16:28506872:A:G	1.302733252	4.270672866
TGCA theta	Top 10k	8:137562031:C:T	1.302681022	3.01185071
TGCA theta	Top 10k	8:10208948:G:C	1.30265733	2.448916277
TGCA theta	Top 10k	17:67785428:C:T	1.30261287	2.955069414
TGCA theta	Top 10k	6:32179432:G:T	1.302594975	4.06856
TGCA theta	Top 10k	6:26208641:C:G	1.302584675	2.51922562
TGCA theta	Top 10k	6:32610751:A:G	1.302491909	0.596050382
TGCA theta	Top 10k	6:32610747:G:C	1.302428598	0.595837933
TGCA theta	Top 10k	6:32607659:C:T	1.302318614	3.188132285
TGCA theta	Top 10k	6:26208956:G:A	1.3023038	2.474208534
TGCA theta	Top 10k	2:43772121:C:T	1.302297697	2.211203954
TGCA theta	Top 10k	2:66844719:A:G	1.302192458	2.979317199
TGCA theta	Top 10k	1:225028836:C:T	1.302147065	2.120797828
TGCA theta	Top 10k	5:43264789:G:T	1.302103878	2.410134551
TGCA theta	Top 10k	6:32632507:C:T	1.302033937	3.38923832
TGCA theta	Top 10k	2:112004381:C:A	1.302012771	3.482864145
TGCA theta	Top 10k	8:137547116:C:T	1.302000957	2.907699102
TGCA theta	Top 10k	1:205887232:A:T	1.301991864	2.373620225
TGCA theta	Top 10k	1:157016165:C:T	1.301870792	4.279469273
TGCA theta	Top 10k	2:111980832:T:G	1.301860127	2.918791311
TGCA theta	Top 10k	8:137670217:A:G	1.301800813	2.394851468
TGCA theta	Top 10k	17:43511598:T:C	1.301708885	2.678324191
TGCA theta	Top 10k	18:77225154:A:G	1.301699574	3.356372111
TGCA theta	Top 10k	19:47885234:T:C	1.301575267	2.76065318
TGCA theta	Top 10k	8:137670528:C:T	1.301571193	2.389511525
TGCA theta	Top 10k	8:137669759:T:C	1.301505937	2.399030597
TGCA theta	Top 10k	8:137601061:T:C	1.301287628	2.142224908
TGCA theta	Top 10k	6:32594304:T:C	1.301239931	0.864291489
TGCA theta	Top 10k	8:137586801:G:T	1.301215345	3.113201173
TGCA theta	Top 10k	16:3148043:CAAAAAAAAAA:C	1.300916821	4.656634508
TGCA theta	Top 10k	11:90437468:A:G	1.300890111	3.126007574
TGCA theta	Top 10k	8:137648060:G:A	1.300887582	2.205857279
TGCA theta	Top 10k	8:137613619:G:A	1.300884945	2.619860077
TGCA theta	Top 10k	8:137672952:A:C	1.300818425	2.357905136
TGCA theta	Top 10k	5:131961849:C:T	1.300738961	4.09996127
TGCA theta	Top 10k	9:4571681:A:AAAAT	1.300324871	3.022040676
TGCA theta	Top 10k	16:17417219:G:A	1.299995519	3.282291142
TGCA theta	Top 10k	18:77226947:A:G	1.299883505	3.42624471
TGCA theta	Top 10k	X:22357762:G:A	1.299805623	2.301501047
TGCA theta	Top 10k	8:11432812:C:G	1.29978715	2.35034873
TGCA theta	Top 10k	11:90412802:C:T	1.299372115	3.172042691
TGCA theta	Top 10k	4:18044357:C:T	1.299330939	1.273030489
TGCA theta	Top 10k	8:137668154:T:TA	1.299144467	2.927221045
TGCA theta	Top 10k	5:49731257:G:A	1.299070646	3.21292423
TGCA theta	Top 10k	9:83641598:C:T	1.298986955	1.099685521
TGCA theta	Top 10k	6:32591430:A:G	1.298932326	0.844279278
TGCA theta	Top 10k	18:11542019:T:C	1.298901021	3.201863638
TGCA theta	Top 10k	11:90409282:C:T	1.29877106	3.255635215
TGCA theta	Top 10k	6:26216656:T:C	1.298755518	2.398887872
TGCA theta	Top 10k	11:90423021:C:T	1.298745282	2.962270791
TGCA theta	Top 10k	11:90412187:G:A	1.298620389	3.167690332
TGCA theta	Top 10k	1:157026351:T:A	1.298541585	4.297036018
TGCA theta	Top 10k	6:32587508:T:C	1.298498875	0.599804655
TGCA theta	Top 10k	11:90413891:C:CTGATGGATTAGACTGGTGGTTGT	1.298454603	3.244403233
TGCA theta	Top 10k	3:85870199:A:T	1.298417174	1.823705251
TGCA theta	Top 10k	3:85870363:G:T	1.298334341	1.806344871
TGCA theta	Top 10k	4:18047401:G:A	1.298317301	1.335735857
TGCA theta	Top 10k	15:85060599:T:A	1.298289097	2.602181593
TGCA theta	Top 10k	1:225044284:G:A	1.297911178	2.020872755
TGCA theta	Top 10k	8:137614074:C:T	1.297848598	2.478468394
TGCA theta	Top 10k	7:97936082:C:T	1.297839542	1.942822798
TGCA theta	Top 10k	8:137658097:T:G	1.297744151	2.394750822
TGCA theta	Top 10k	5:172600288:A:G	1.29761835	1.810930249
TGCA theta	Top 10k	8:137546449:A:G	1.297520939	2.491097044
TGCA theta	Top 10k	8:137634046:C:A	1.297470938	2.440734949
TGCA theta	Top 10k	20:33780970:T:C	1.29742367	0.620210497
TGCA theta	Top 10k	3:180090946:G:A	1.297371054	3.963171843
TGCA theta	Top 10k	6:32607203:G:A	1.297240622	0.781703751
TGCA theta	Top 10k	11:90439670:T:C	1.297170353	2.817816202
TGCA theta	Top 10k	1:188428839:A:G	1.297109979	4.019024024
TGCA theta	Top 10k	1:65238741:C:T	1.296925484	1.559186643
TGCA theta	Top 10k	6:32632494:C:T	1.296758235	2.672647382
TGCA theta	Top 10k	8:2329695:T:C	1.296712268	1.971737845
TGCA theta	Top 10k	6:135401112:C:G	1.296670238	2.230003484
TGCA theta	Top 10k	11:90420227:T:C	1.296664551	2.883768549
TGCA theta	Top 10k	11:90434873:T:G	1.296571997	3.25565504
TGCA theta	Top 10k	6:32460486:A:G	1.296569475	0.646135237
TGCA theta	Top 10k	6:32605972:A:G	1.296566633	0.543501914
TGCA theta	Top 10k	6:32587520:G:T	1.296490561	0.606027038
TGCA theta	Top 10k	6:32637696:T:G	1.296484001	0.588256171
TGCA theta	Top 10k	9:76281797:G:A	1.296335964	2.143612402
TGCA theta	Top 10k	8:137607818:A:G	1.296243943	2.386588455
TGCA theta	Top 10k	6:32175415:C:A	1.296226514	5.867589262
TGCA theta	Top 10k	8:4980728:C:T	1.296132241	1.851593586
TGCA theta	Top 10k	11:90439945:A:C	1.296018151	2.804222825
TGCA theta	Top 10k	11:90441795:T:TTGA	1.295963482	2.912160006
TGCA theta	Top 10k	18:77222862:T:G	1.295949776	2.581722717
TGCA theta	Top 10k	7:3563362:C:A	1.295924957	0.612707965
TGCA theta	Top 10k	18:38309593:T:A	1.295840043	2.091985536
TGCA theta	Top 10k	1:225031599:A:G	1.295827929	2.031672423
TGCA theta	Top 10k	11:90443584:A:C	1.295825405	3.241657158
TGCA theta	Top 10k	11:90403032:A:G	1.295657356	3.236000171
TGCA theta	Top 10k	11:90435258:A:T	1.295566846	3.294889901
TGCA theta	Top 10k	3:181543372:CT:C	1.295472473	2.805584177
TGCA theta	Top 10k	6:105457186:T:G	1.295395153	2.212488427
TGCA theta	Top 10k	3:180061524:C:T	1.295147588	4.04554572
TGCA theta	Top 10k	11:90442240:C:T	1.295130277	2.813401998
TGCA theta	Top 10k	11:90442251:G:A	1.295116574	2.812045357
TGCA theta	Top 10k	8:137673429:A:T	1.295048335	1.781658459
TGCA theta	Top 10k	2:44654905:T:C	1.294954019	2.013099242
TGCA theta	Top 10k	11:90424707:G:A	1.294896192	2.571714078
TGCA theta	Top 10k	17:43494497:A:G	1.294724824	2.62555672
TGCA theta	Top 10k	6:32607288:G:A	1.294705107	0.838635788
TGCA theta	Top 10k	6:32559444:C:T	1.294683547	3.964049735
TGCA theta	Top 10k	11:90423120:T:G	1.294620272	2.71451058
TGCA theta	Top 10k	11:90432837:G:T	1.29458474	3.331688889
TGCA theta	Top 10k	17:80703435:G:A	1.294558677	2.403294754
TGCA theta	Top 10k	8:137618365:A:T	1.294523917	2.376053393
TGCA theta	Top 10k	11:90444292:A:G	1.294500571	2.792162377
TGCA theta	Top 10k	4:38688637:CA:C	1.294499691	2.697953773
TGCA theta	Top 10k	18:77227285:T:C	1.294494849	3.115721923
TGCA theta	Top 10k	8:137592602:A:G	1.294491346	2.144403398
TGCA theta	Top 10k	18:77223654:T:G	1.294463585	2.84926713
TGCA theta	Top 10k	11:90405348:T:C	1.294421796	3.153876294
TGCA theta	Top 10k	20:33560172:G:A	1.294414926	2.837386305
TGCA theta	Top 10k	6:31258393:G:A	1.294402647	3.178700057
TGCA theta	Top 10k	8:137671456:G:A	1.294370533	2.218493727
TGCA theta	Top 10k	11:90449164:A:G	1.294334458	2.985662148
TGCA theta	Top 10k	11:126405735:C:T	1.294330637	3.221662351
TGCA theta	Top 10k	11:90409950:T:C	1.294313694	3.627155752
TGCA theta	Top 10k	6:32180431:A:T	1.294294553	5.010892121
TGCA theta	Top 10k	11:90443346:A:G	1.294264742	2.883970996
TGCA theta	Top 10k	11:90408943:A:G	1.294248187	3.183783074
TGCA theta	Top 10k	6:32611357:C:T	1.294200421	0.3304193
TGCA theta	Top 10k	6:32604621:T:C	1.294054227	0.382688024
TGCA theta	Top 10k	17:43497395:T:C	1.293970875	2.562472123
TGCA theta	Top 10k	7:158288138:T:C	1.293904923	3.734170616
TGCA theta	Top 10k	11:90435257:A:C	1.293861628	3.248538705
TGCA theta	Top 10k	11:90435167:A:G	1.293793132	3.249367509
TGCA theta	Top 10k	6:32612008:T:C	1.293778936	1.273823333
TGCA theta	Top 10k	11:132086096:A:G	1.293743867	3.4797769
TGCA theta	Top 10k	11:90424565:T:C	1.293630916	2.64520017
TGCA theta	Top 10k	3:180078323:A:C	1.293608599	3.825080016
TGCA theta	Top 10k	6:32612762:C:A	1.293448994	1.961697218
TGCA theta	Top 10k	6:32587628:G:C	1.293430074	0.721694542
TGCA theta	Top 10k	11:90420181:A:G	1.293369686	2.705009496
TGCA theta	Top 10k	1:212499774:A:T	1.293266667	2.230619565
TGCA theta	Top 10k	11:90432500:A:C	1.293190088	3.125258237
TGCA theta	Top 10k	11:90410159:T:A	1.293167906	3.303482339
TGCA theta	Top 10k	9:117772062:C:A	1.293159864	2.727877311
TGCA theta	Top 10k	11:90445471:C:T	1.293033461	2.780917341
TGCA theta	Top 10k	6:32588700:C:T	1.292904286	0.923951389
TGCA theta	Top 10k	6:32557259:C:T	1.292863892	0.679414344
TGCA theta	Top 10k	6:32557263:T:A	1.292863892	0.679414344
TGCA theta	Top 10k	7:40758141:T:G	1.292792321	2.346189263
TGCA theta	Top 10k	11:132085383:T:C	1.292719286	3.263812438
TGCA theta	Top 10k	6:32174048:A:G	1.292698588	5.441400195
TGCA theta	Top 10k	2:66889093:G:GCAC	1.292691025	2.545072279
TGCA theta	Top 10k	3:180073549:G:A	1.292641481	1.208536974
TGCA theta	Top 10k	6:32588707:G:A	1.292620972	0.882010665
TGCA theta	Top 10k	6:32173800:C:A	1.292582352	5.368845348
TGCA theta	Top 10k	7:31803462:G:C	1.292500005	1.533951907
TGCA theta	Top 10k	11:90430205:C:T	1.292434273	2.931838455
TGCA theta	Top 10k	11:90409690:T:C	1.29241361	3.150314471
TGCA theta	Top 10k	3:180098486:A:T	1.292356361	3.342821813
TGCA theta	Top 10k	X:22348303:C:A	1.292295904	2.536503244
TGCA theta	Top 10k	22:50333920:T:TTTC	1.292284357	1.714329935
TGCA theta	Top 10k	8:137624771:G:A	1.292260768	2.379959737
TGCA theta	Top 10k	11:90424238:T:C	1.292255207	2.637745763
TGCA theta	Top 10k	X:23188597:C:A	1.292187188	4.100312003
TGCA theta	Top 10k	5:131953427:C:T	1.292156924	3.623144555
TGCA theta	Top 10k	10:99696325:G:A	1.292151225	1.901209077
TGCA theta	Top 10k	11:90435332:G:T	1.29208867	4.06338665
TGCA theta	Top 10k	11:90427867:T:C	1.292088651	2.924515829
TGCA theta	Top 10k	11:77288104:AT:A	1.292011344	2.782340687
TGCA theta	Top 10k	5:49457981:A:G	1.291972306	2.925752209
TGCA theta	Top 10k	11:90452512:G:A	1.291916103	3.101093228
TGCA theta	Top 10k	11:90411906:G:C	1.291882258	3.096447825
TGCA theta	Top 10k	12:104666385:T:C	1.291801801	2.020254674
TGCA theta	Top 10k	11:90414427:C:A	1.291801243	3.068697286
TGCA theta	Top 10k	17:43510028:T:C	1.291761577	2.482864675
TGCA theta	Top 10k	11:90407300:T:C	1.291715476	3.199370488
TGCA theta	Top 10k	11:90426777:G:A	1.291635839	2.629351925
TGCA theta	Top 10k	6:32179494:C:G	1.291632931	4.192794792
TGCA theta	Top 10k	8:137663399:A:G	1.291537534	2.298153945
TGCA theta	Top 10k	5:49743268:C:T	1.291472845	3.090160011
TGCA theta	Top 10k	11:90423498:G:A	1.291390669	2.584374722
TGCA theta	Top 10k	6:30365320:C:T	1.291209594	2.000370505
TGCA theta	Top 10k	6:32167513:C:T	1.291200095	5.458645802
TGCA theta	Top 10k	18:11542535:A:G	1.291193774	3.41959863
TGCA theta	Top 10k	15:67935745:C:T	1.291175462	3.361286213
TGCA theta	Top 10k	11:90425951:T:A	1.291165142	2.608848911
TGCA theta	Top 10k	8:137627963:T:A	1.291125242	2.379258977
TGCA theta	Top 10k	16:28508069:C:T	1.291117472	3.879708874
TGCA theta	Top 10k	5:49745890:G:A	1.291079961	3.028276708
TGCA theta	Top 10k	11:90420768:C:G	1.29106593	2.72194207
TGCA theta	Top 10k	11:90431758:G:C	1.290957278	3.084626083
TGCA theta	Top 10k	6:32568652:G:A	1.29091534	1.7879333
TGCA theta	Top 10k	16:28508048:A:G	1.290885473	4.394051419
TGCA theta	Top 10k	6:32594028:T:G	1.290862947	0.852700828
TGCA theta	Top 10k	11:90418203:T:C	1.290845028	2.525817759
TGCA theta	Top 10k	19:18517506:G:C	1.290815503	4.415132567
TGCA theta	Top 10k	X:23188711:C:G	1.290741126	3.975404692
TGCA theta	Top 10k	22:42665322:G:A	1.290653494	2.451653532
TGCA theta	Top 10k	11:90435329:G:T	1.290622567	4.255169413
TGCA theta	Top 10k	2:66832631:C:G	1.290535678	2.788545094
TGCA theta	Top 10k	11:90420789:A:T	1.290525324	2.678825726
TGCA theta	Top 10k	8:137665319:A:G	1.29050225	2.148150435
TGCA theta	Top 10k	X:8902853:C:A	1.290500083	1.286556468
TGCA theta	Top 10k	11:90433840:T:A	1.290413523	3.125196297
TGCA theta	Top 10k	5:131955818:C:T	1.290403494	4.452950579
TGCA theta	Top 10k	11:90432928:A:T	1.290375534	3.11858074
TGCA theta	Top 10k	7:17344998:T:C	1.290334856	2.401230582
TGCA theta	Top 10k	5:172599318:A:G	1.290277946	1.916018268
TGCA theta	Top 10k	8:137632170:G:A	1.290266285	2.238619887
TGCA theta	Top 10k	11:90410124:C:T	1.290199168	3.285808429
TGCA theta	Top 10k	14:80116833:G:A	1.290089942	3.14780597
TGCA theta	Top 10k	8:137603990:G:GT	1.29001287	3.006653207
TGCA theta	Top 10k	18:38310958:A:G	1.289934948	1.963361659
TGCA theta	Top 10k	8:137568252:T:C	1.289903698	2.595613796
TGCA theta	Top 10k	11:90410814:A:C	1.28987348	2.991618299
TGCA theta	Top 10k	6:32575181:G:A	1.289872626	1.134184195
TGCA theta	Top 10k	15:67934454:C:T	1.289868587	3.369688144
TGCA theta	Top 10k	1:212452073:C:CTT	1.2898508	4.21724438
TGCA theta	Top 10k	11:90418925:T:A	1.289775844	2.59656636
TGCA theta	Top 10k	1:225030123:A:C	1.289677292	1.960162214
TGCA theta	Top 10k	17:73822445:C:T	1.289633866	1.82870676
TGCA theta	Top 10k	6:105453417:A:C	1.289633755	2.102866287
TGCA theta	Top 10k	11:90434394:T:G	1.28962782	3.098331399
TGCA theta	Top 10k	14:100788014:A:C	1.289413891	1.895085349
TGCA theta	Top 10k	18:77223302:T:C	1.289395155	3.625136842
TGCA theta	Top 10k	X:23188961:G:A	1.289350838	4.205629127
TGCA theta	Top 10k	11:90430498:T:A	1.289342778	2.937272795
TGCA theta	Top 10k	11:90406520:T:G	1.289223764	3.144376317
TGCA theta	Top 10k	14:80107603:A:G	1.289195464	3.051311599
TGCA theta	Top 10k	18:77223783:T:C	1.289118739	2.689259762
TGCA theta	Top 10k	8:137604105:G:T	1.289114963	1.74339469
TGCA theta	Top 10k	11:47693873:C:CT	1.288946703	5.006506266
TGCA theta	Top 10k	7:17348119:T:C	1.2888352	2.195149477
TGCA theta	Top 10k	14:54419965:G:A	1.288748636	0.935873975
TGCA theta	Top 10k	5:112943944:T:C	1.288720669	2.074799632
TGCA theta	Top 10k	15:68017752:A:G	1.288636962	3.680223508
TGCA theta	Top 10k	3:21166700:G:C	1.288618622	1.724841976
TGCA theta	Top 10k	11:90405970:C:G	1.288450213	3.140825076
TGCA theta	Top 10k	1:225027004:T:C	1.288410958	1.894926162
TGCA theta	Top 10k	17:43510650:A:G	1.288288915	2.631933096
TGCA theta	Top 10k	11:90450760:AT:A	1.288286502	2.915498579
TGCA theta	Top 10k	11:90430808:T:G	1.288273156	3.099093657
TGCA theta	Top 10k	8:137555575:C:T	1.288119702	2.568686746
TGCA theta	Top 10k	11:90425430:A:G	1.288069983	2.481168025
TGCA theta	Top 10k	8:142199400:G:A	1.288062566	4.285991904
TGCA theta	Top 10k	13:61820997:C:T	1.288049088	2.397742122
TGCA theta	Top 10k	9:120588554:C:T	1.2880313	3.477847869
TGCA theta	Top 10k	11:90430422:G:C	1.287971166	2.905566158
TGCA theta	Top 10k	8:137569002:G:A	1.287918541	2.559259032
TGCA theta	Top 10k	X:23188321:A:G	1.287773753	3.201126134
TGCA theta	Top 10k	6:26215802:A:G	1.287633251	2.374701566
TGCA theta	Top 10k	5:131951996:T:C	1.287582572	3.867443776
TGCA theta	Top 10k	11:90420363:T:G	1.287418421	2.671349524
TGCA theta	Top 10k	11:90420554:A:T	1.287394722	2.670788055
TGCA theta	Top 10k	8:137654633:T:G	1.287354332	2.278041494
TGCA theta	Top 10k	5:131966973:G:A	1.287345679	4.320407024
TGCA theta	Top 10k	11:116559663:A:G	1.287317684	2.078409297
TGCA theta	Top 10k	11:90446148:C:T	1.287280627	2.693565191
TGCA theta	Top 10k	19:18511230:T:C	1.287252559	2.80746431
TGCA theta	Top 10k	14:80097713:G:C	1.287190347	3.641516294
TGCA theta	Top 10k	11:90419159:A:T	1.287180457	2.650332008
TGCA theta	Top 10k	3:184343610:T:C	1.287141097	1.713832526
TGCA theta	Top 10k	1:212521242:C:T	1.287066886	1.873643984
TGCA theta	Top 10k	8:27066369:T:C	1.286961544	2.543588939
TGCA theta	Top 10k	8:11703657:C:T	1.28685918	1.849327966
TGCA theta	Top 10k	9:83647184:TG:T	1.286850294	1.229428296
TGCA theta	Top 10k	5:49477657:A:G	1.286806753	3.311747347
TGCA theta	Top 10k	6:32549923:G:T	1.286722501	0.67308846
TGCA theta	Top 10k	14:80102783:G:A	1.286662467	3.823279451
TGCA theta	Top 10k	18:77224192:C:T	1.28660928	3.041006822
TGCA theta	Top 10k	11:132087554:A:G	1.286608692	3.245278251
TGCA theta	Top 10k	5:131961149:G:A	1.286561739	3.862715337
TGCA theta	Top 10k	18:53099661:T:TA	1.2864937	1.546782202
TGCA theta	Top 10k	X:8901390:G:A	1.2864696	1.220167475
TGCA theta	Top 10k	17:44070583:A:G	1.286440053	1.753715093
TGCA theta	Top 10k	16:17605594:A:G	1.286431021	2.258957086
TGCA theta	Top 10k	15:34987434:G:GA	1.28638953	0.887788008
TGCA theta	Top 10k	8:137587374:T:C	1.286370955	2.830136253
TGCA theta	Top 10k	11:90424693:T:C	1.286351539	2.441424935
TGCA theta	Top 10k	8:137552803:G:T	1.286309942	2.542482542
TGCA theta	Top 10k	6:31303275:A:G	1.286305929	4.14653149
TGCA theta	Top 10k	6:26210621:G:T	1.286294915	2.281500039
TGCA theta	Top 10k	6:32569162:T:C	1.286219162	1.829251797
TGCA theta	Top 10k	11:90405329:A:G	1.286153691	3.05066421
TGCA theta	Top 10k	10:31297648:G:A	1.286117994	1.795496928
TGCA theta	Top 10k	17:5330186:A:G	1.285789667	3.589588662
TGCA theta	Top 10k	18:77222828:C:CG	1.285786126	1.636697092
TGCA theta	Top 10k	3:180048750:T:G	1.285751115	1.056646596
TGCA theta	Top 10k	6:32604008:A:ATTCTT	1.285740032	0.526281912
TGCA theta	Top 10k	6:32606646:T:C	1.285624393	0.755801355
TGCA theta	Top 10k	17:46839912:C:T	1.285579378	2.357590737
TGCA theta	Top 10k	6:32608844:A:G	1.285479107	1.052650622
TGCA theta	Top 10k	3:52217704:C:T	1.285424322	2.357713855
TGCA theta	Top 10k	5:131967540:G:A	1.285289922	4.576768549
TGCA theta	Top 10k	5:131982123:T:A	1.285286926	4.572010766
TGCA theta	Top 10k	6:135406798:T:A	1.285183185	2.065546444
TGCA theta	Top 10k	11:90426055:AT:A	1.285063559	2.591277428
TGCA theta	Top 10k	11:90418608:A:C	1.285031294	2.466669075
TGCA theta	Top 10k	17:43535952:C:T	1.284988287	2.310259039
TGCA theta	Top 10k	5:131961067:C:T	1.284984731	3.906097696
TGCA theta	Top 10k	6:26225881:C:A	1.284983643	2.177771498
TGCA theta	Top 10k	5:131969874:T:C	1.284957681	3.912912965
TGCA theta	Top 10k	8:137648546:T:C	1.284855475	2.266843473
TGCA theta	Top 10k	6:26229411:C:T	1.284846502	2.00979734
TGCA theta	Top 10k	11:90397561:T:C	1.284755796	2.590778486
TGCA theta	Top 10k	11:90394540:T:C	1.284692451	2.594733809
TGCA theta	Top 10k	11:90398598:C:G	1.284676911	2.740291954
TGCA theta	Top 10k	6:26224377:A:G	1.284570335	2.170296013
TGCA theta	Top 10k	5:131915213:G:A	1.284521646	4.097486275
TGCA theta	Top 10k	7:31814661:G:C	1.284466025	3.042460801
TGCA theta	Top 10k	6:26224343:C:G	1.284454731	2.16795368
TGCA theta	Top 10k	X:22733751:A:G	1.284454061	1.945601003
TGCA theta	Top 10k	8:137645256:C:CTT	1.284235744	2.269731117
TGCA theta	Top 10k	16:28507644:C:G	1.284199123	4.718285486
TGCA theta	Top 10k	6:26223694:C:G	1.284190897	2.163080985
TGCA theta	Top 10k	1:212449373:C:T	1.284103401	4.134229537
TGCA theta	Top 10k	19:18512932:C:T	1.28409591	2.883635715
TGCA theta	Top 10k	18:77223827:T:A	1.284073365	2.68832863
TGCA theta	Top 10k	14:80101167:C:T	1.28404718	3.963535198
TGCA theta	Top 10k	11:90423660:A:G	1.284002421	2.498637584
TGCA theta	Top 10k	2:31485207:G:A	1.28397642	2.285638391
TGCA theta	Top 10k	11:90424251:A:T	1.2839699	2.49889814
TGCA theta	Top 10k	11:90424638:T:C	1.2839699	2.49889814
TGCA theta	Top 10k	17:46842983:T:C	1.283904958	2.381993672
TGCA theta	Top 10k	6:140669000:A:T	1.283840424	0.987193515
TGCA theta	Top 10k	14:80099516:C:T	1.283827815	3.968682612
TGCA theta	Top 10k	11:90417432:T:C	1.283741568	2.447910158
TGCA theta	Top 10k	8:137663489:T:G	1.283732919	2.156438385
TGCA theta	Top 10k	8:113280024:C:T	1.283695375	2.712371292
TGCA theta	Top 10k	6:26216165:C:T	1.283604359	2.113474088
TGCA theta	Top 10k	11:41459584:A:G	1.2835759	2.726842765
TGCA theta	Top 10k	11:90417886:T:TA	1.283548093	2.572740355
TGCA theta	Top 10k	6:26216101:CACAGA:C	1.283526696	2.346512003
TGCA theta	Top 10k	5:131971902:C:T	1.283448066	4.216177117
TGCA theta	Top 10k	5:131918444:T:G	1.28337882	4.202166955
TGCA theta	Top 10k	6:32561659:T:C	1.283359756	1.64262804
TGCA theta	Top 10k	5:131965606:C:T	1.283351508	4.516715518
TGCA theta	Top 10k	11:41454711:G:C	1.283340336	2.598208516
TGCA theta	Top 10k	2:71390142:G:C	1.283285878	5.199377298
TGCA theta	Top 10k	6:26231608:G:A	1.283263993	2.249034674
TGCA theta	Top 10k	11:90411292:C:T	1.283216629	2.944485695
TGCA theta	Top 10k	11:90419749:C:A	1.283121625	2.629013844
TGCA theta	Top 10k	17:9008677:G:A	1.283114772	2.472156162
TGCA theta	Top 10k	3:49548225:G:C	1.283073988	2.251472925
TGCA theta	Top 10k	11:90418008:C:G	1.282982609	2.431285699
TGCA theta	Top 10k	11:90424573:C:T	1.282829834	2.450666373
TGCA theta	Top 10k	6:32561048:G:T	1.282823355	1.484150425
TGCA theta	Top 10k	6:26221173:G:A	1.282779139	2.125292929
TGCA theta	Top 10k	6:32637180:A:G	1.282753677	0.909214896
TGCA theta	Top 10k	17:9008174:C:T	1.282674066	2.473563908
TGCA theta	Top 10k	X:23187127:G:A	1.282673375	3.274063442
TGCA theta	Top 10k	7:31811641:A:C	1.282607716	2.793771894
TGCA theta	Top 10k	5:131982515:T:A	1.282581038	4.605516437
TGCA theta	Top 10k	6:32553125:A:T	1.282578856	0.580494185
TGCA theta	Top 10k	6:32604051:A:T	1.282431048	0.501029234
TGCA theta	Top 10k	6:32561043:A:T	1.282423697	1.480925854
TGCA theta	Top 10k	18:77224345:G:T	1.282330869	2.547305646
TGCA theta	Top 10k	X:22348873:G:A	1.282276633	3.038768341
TGCA theta	Top 10k	6:26220202:G:C	1.282207306	2.115161337
TGCA theta	Top 10k	14:80104576:G:T	1.282085295	3.438748029
TGCA theta	Top 10k	3:180091311:T:A	1.282072697	3.593282733
TGCA theta	Top 10k	6:164871604:A:G	1.282026783	2.244527284
TGCA theta	Top 10k	12:107378724:A:T	1.281987541	1.711358271
TGCA theta	Top 10k	18:38300149:T:C	1.281923877	1.898342765
TGCA theta	Top 10k	15:67951150:G:T	1.281865358	3.650025797
TGCA theta	Top 10k	8:11703659:T:C	1.281838665	1.605629156
TGCA theta	Top 10k	9:120580492:C:A	1.281802237	3.70589053
TGCA theta	Top 10k	19:37410757:A:G	1.281797109	2.978869462
TGCA theta	Top 10k	6:26236920:G:A	1.281763673	1.957056632
TGCA theta	Top 10k	6:31866846:G:GA	1.281739346	2.225185433
TGCA theta	Top 10k	14:95641415:G:T	1.281707877	2.815679331
TGCA theta	Top 10k	8:137637938:A:C	1.281699822	2.240988915
TGCA theta	Top 10k	7:31820038:T:C	1.281684893	3.330760298
TGCA theta	Top 10k	2:71390203:G:T	1.28161017	4.906533425
TGCA theta	Top 10k	17:43498710:C:T	1.281608543	2.193765076
TGCA theta	Top 10k	16:17606064:T:A	1.281561621	2.157077794
TGCA theta	Top 10k	7:53570694:A:C	1.281476123	2.86451725
TGCA theta	Top 10k	6:68405471:G:A	1.281417395	3.296022309
TGCA theta	Top 10k	11:90418766:T:C	1.281359602	2.317033531
TGCA theta	Top 10k	18:38300952:A:G	1.281331462	1.892278032
TGCA theta	Top 10k	6:140658873:C:A	1.281316587	0.871454441
TGCA theta	Top 10k	10:65364731:A:C	1.281295287	3.505238788
TGCA theta	Top 10k	11:90423187:C:T	1.281283597	2.514998844
TGCA theta	Top 10k	11:90424757:G:A	1.281255496	2.515388106
TGCA theta	Top 10k	7:31821665:G:A	1.281182018	2.757248228
TGCA theta	Top 10k	18:38301260:C:T	1.281153398	1.890401395
TGCA theta	Top 10k	6:29911154:C:A	1.281136231	2.171626626
TGCA theta	Top 10k	19:40401268:A:C	1.281104387	1.023325275
TGCA theta	Top 10k	X:23183181:C:T	1.281072793	4.08256637
TGCA theta	Top 10k	18:38299647:A:G	1.281007676	1.887356312
TGCA theta	Top 10k	11:90416679:A:G	1.28088761	2.279246223
TGCA theta	Top 10k	11:90423094:T:G	1.280712948	2.521461928
TGCA theta	Top 10k	1:37869254:G:A	1.280678385	2.949723475
TGCA theta	Top 10k	11:90485981:T:C	1.280586058	4.430941167
TGCA theta	Top 10k	8:11697442:C:T	1.280559769	1.125052925
TGCA theta	Top 10k	6:162436969:C:T	1.280551364	2.772475195
TGCA theta	Top 10k	6:32607174:C:T	1.280497014	0.470436577
TGCA theta	Top 10k	2:66846678:G:T	1.280450272	2.588123487
TGCA theta	Top 10k	6:32575432:C:T	1.280299284	3.396112358
TGCA theta	Top 10k	18:38290949:C:T	1.280285844	1.879682825
TGCA theta	Top 10k	10:121689030:G:A	1.280216982	3.192956157
TGCA theta	Top 10k	8:11663171:A:T	1.280202795	1.006717025
TGCA theta	Top 10k	9:96194709:T:TATC	1.280193624	1.811762601
TGCA theta	Top 10k	12:122059753:G:A	1.280176794	2.550879383
TGCA theta	Top 10k	9:7364474:G:C	1.280171222	2.095800875
TGCA theta	Top 10k	9:120594730:C:T	1.279984185	3.138709757
TGCA theta	Top 10k	19:46157019:A:G	1.279907189	2.178156687
TGCA theta	Top 10k	17:73755518:G:A	1.27976528	1.202089423
TGCA theta	Top 10k	5:131952398:G:A	1.27974725	3.876580886
TGCA theta	Top 10k	18:77223270:T:C	1.279733821	3.359436768
TGCA theta	Top 10k	15:67936020:G:A	1.279729606	3.408795156
TGCA theta	Top 10k	5:131920230:G:A	1.27972835	3.268370235
TGCA theta	Top 10k	9:72159380:G:A	1.2797189	4.679578039
TGCA theta	Top 10k	11:90397761:T:C	1.279595876	2.587868459
TGCA theta	Top 10k	17:5333380:C:T	1.279531702	4.467617657
TGCA theta	Top 10k	8:9394831:A:G	1.279510816	2.782694372
TGCA theta	Top 10k	12:104655239:C:T	1.279487361	1.754068186
TGCA theta	Top 10k	17:43497978:T:C	1.279370282	2.17370051
TGCA theta	Top 10k	4:106404893:T:C	1.279343224	0.767182409
TGCA theta	Top 10k	1:22047075:T:C	1.279315358	1.688374679
TGCA theta	Top 10k	9:120595078:A:C	1.279299942	2.905255782
TGCA theta	Top 10k	6:164896308:T:C	1.279264842	4.142340689
TGCA theta	Top 10k	10:30331829:G:A	1.27925597	1.64983966
TGCA theta	Top 10k	15:67938011:C:G	1.279163934	3.684812389
TGCA theta	Top 10k	6:32596475:C:A	1.279019862	0.989738089
TGCA theta	Top 10k	9:120594399:G:A	1.278981694	3.022684361
TGCA theta	Top 10k	11:90444789:A:C	1.278969756	2.822039897
TGCA theta	Top 10k	13:89251666:G:C	1.27888291	2.621473585
TGCA theta	Top 10k	2:154950182:C:CT	1.278864198	1.197368612
TGCA theta	Top 10k	7:4371208:G:C	1.278825468	3.539006334
TGCA theta	Top 10k	19:16473188:T:TA	1.278741057	3.322455882
TGCA theta	Top 10k	8:141774282:A:C	1.278727802	3.282831668
TGCA theta	Top 10k	11:90420888:A:T	1.27872708	2.53653607
TGCA theta	Top 10k	11:90421020:T:A	1.27872708	2.53653607
TGCA theta	Top 10k	11:90417822:T:C	1.278709445	2.203284402
TGCA theta	Top 10k	12:100758656:C:T	1.278695056	1.458214807
TGCA theta	Top 10k	X:7135908:T:C	1.278583193	2.177614473
TGCA theta	Top 10k	6:32166384:C:G	1.278527779	5.624469178
TGCA theta	Top 10k	15:67983080:C:T	1.278493315	3.258674051
TGCA theta	Top 10k	11:90399357:C:G	1.278489745	2.553880671
TGCA theta	Top 10k	5:34539056:C:T	1.278370774	1.646608757
TGCA theta	Top 10k	18:3813464:G:A	1.278349286	3.351589575
TGCA theta	Top 10k	12:27048507:C:T	1.278342662	1.471194234
TGCA theta	Top 10k	1:15493550:G:A	1.278273341	1.895477333
TGCA theta	Top 10k	18:77217632:T:G	1.278272106	2.947420125
TGCA theta	Top 10k	X:23186988:G:C	1.277856124	2.903704729
TGCA theta	Top 10k	9:83646066:A:G	1.27780219	1.061674897
TGCA theta	Top 10k	14:76594115:C:G	1.277771739	1.745340472
TGCA theta	Top 10k	2:66902745:G:A	1.277753196	2.50158243
TGCA theta	Top 10k	3:185626747:T:G	1.277716517	1.631049226
TGCA theta	Top 10k	11:90422874:T:C	1.277688056	2.311894925
TGCA theta	Top 10k	5:171621465:G:A	1.27765636	1.385747524
TGCA theta	Top 10k	10:73339160:T:C	1.277620041	2.482869991
TGCA theta	Top 10k	22:41582922:G:C	1.277571109	3.457126412
TGCA theta	Top 10k	19:37410939:G:A	1.277522443	2.750745426
TGCA theta	Top 10k	3:10302045:C:T	1.277498931	1.950270839
TGCA theta	Top 10k	15:67960523:G:A	1.277468381	3.368351245
TGCA theta	Top 10k	5:131925174:A:C	1.277339849	4.170414336
TGCA theta	Top 10k	19:37410733:T:C	1.277334959	2.755865396
TGCA theta	Top 10k	15:100249057:T:C	1.277332863	1.77191716
TGCA theta	Top 10k	11:90396603:A:G	1.277332218	2.475571815
TGCA theta	Top 10k	5:131909795:G:A	1.277316548	4.190904121
TGCA theta	Top 10k	6:32133344:A:C	1.277155525	1.150417107
TGCA theta	Top 10k	5:127978529:G:A	1.276952323	3.547267327
TGCA theta	Top 10k	5:127979972:C:T	1.276941303	3.544796091
TGCA theta	Top 10k	3:52338852:T:C	1.276866664	2.983659187
TGCA theta	Top 10k	X:23182554:C:A	1.27682986	3.860127041
TGCA theta	Top 10k	6:32610809:C:T	1.276798982	0.488696759
TGCA theta	Top 10k	1:2432749:G:A	1.276781362	2.640415579
TGCA theta	Top 10k	6:32612987:G:A	1.276746594	0.721187602
TGCA theta	Top 10k	6:29675204:C:A	1.276596037	3.076270155
TGCA theta	Top 10k	15:78915864:G:A	1.276592033	0.616032234
TGCA theta	Top 10k	12:133500611:G:T	1.276445246	2.580136846
TGCA theta	Top 10k	17:43507008:G:C	1.27641899	2.14105811
TGCA theta	Top 10k	3:52308845:C:G	1.276273914	2.714158601
TGCA theta	Top 10k	19:37412914:A:G	1.276247957	2.760259623
TGCA theta	Top 10k	11:90425960:G:C	1.276247282	2.268851107
TGCA theta	Top 10k	6:31239108:T:A	1.276119919	2.840906741
TGCA theta	Top 10k	8:11702594:G:C	1.276058888	1.397371784
TGCA theta	Top 10k	5:34539498:G:A	1.276048881	1.657828703
TGCA theta	Top 10k	11:90396513:A:G	1.275863475	2.253224231
TGCA theta	Top 10k	9:83646385:A:C	1.275771222	1.073416772
TGCA theta	Top 10k	3:180075244:T:TA	1.275686121	3.668862585
TGCA theta	Top 10k	19:37410838:C:T	1.275656888	2.737684273
TGCA theta	Top 10k	1:77678375:A:C	1.275595614	1.650496173
TGCA theta	Top 10k	11:90393587:C:T	1.27554989	2.325207664
TGCA theta	Top 10k	X:89985224:A:G	1.275525398	2.846060778
TGCA theta	Top 10k	6:164815853:G:C	1.275522508	3.644456083
TGCA theta	Top 10k	19:37410162:C:T	1.27542625	2.72656439
TGCA theta	Top 10k	11:90461793:T:C	1.275421664	2.86442092
TGCA theta	Top 10k	17:43518152:A:G	1.275236422	2.207156489
TGCA theta	Top 10k	6:32451288:G:C	1.275231071	0.571352145
TGCA theta	Top 10k	6:32451289:A:T	1.275230517	0.571356339
TGCA theta	Top 10k	15:100240426:C:T	1.2751728	1.521311141
TGCA theta	Top 10k	13:89249461:A:C	1.275141184	2.420577956
TGCA theta	Top 10k	5:49625990:T:C	1.275067126	3.057562059
TGCA theta	Top 10k	X:23182313:T:C	1.274999108	3.688587606
TGCA theta	Top 10k	10:31343588:T:TA	1.274919741	1.736629564
TGCA theta	Top 10k	8:8114141:A:T	1.274883608	2.272242575
TGCA theta	Top 10k	9:120574130:T:A	1.274863489	3.09383563
TGCA theta	Top 10k	14:97814517:C:T	1.274837645	2.341342676
TGCA theta	Top 10k	18:77218926:T:C	1.274829431	3.732854714
TGCA theta	Top 10k	4:57881249:G:GGT	1.27472113	0.938729599
TGCA theta	Top 10k	15:100205605:CTG:C	1.274712511	1.266261938
TGCA theta	Top 10k	12:133501081:A:G	1.274703373	2.548890938
TGCA theta	Top 10k	5:128003338:T:C	1.274644807	3.194383643
TGCA theta	Top 10k	X:23183005:G:A	1.274627326	3.738217076
TGCA theta	Top 10k	5:127974633:A:G	1.274587981	3.671368053
TGCA theta	Top 10k	6:164786333:C:T	1.274575077	2.815498269
TGCA theta	Top 10k	8:11703048:C:G	1.274567518	1.392601459
TGCA theta	Top 10k	5:127996239:G:T	1.274535003	2.533666836
TGCA theta	Top 10k	5:131982371:C:T	1.27453324	4.635822151
TGCA theta	Top 10k	11:90435335:G:T	1.274528809	4.564392339
TGCA theta	Top 10k	18:38299188:G:A	1.274509302	1.809735343
TGCA theta	Top 10k	4:2734332:G:A	1.274506438	3.191015873
TGCA theta	Top 10k	3:50471408:G:T	1.274474529	2.667222791
TGCA theta	Top 10k	6:32607320:A:C	1.27441888	1.027456036
TGCA theta	Top 10k	3:52333671:C:G	1.27440174	2.73788301
TGCA theta	Top 10k	X:23182787:G:T	1.274215119	3.697771419
TGCA theta	Top 10k	11:90427240:C:T	1.274118708	2.218591966
TGCA theta	Top 10k	5:34539981:C:T	1.274002848	1.633457674
TGCA theta	Top 10k	22:41569124:T:C	1.273982674	3.419105689
TGCA theta	Top 10k	9:83646136:A:T	1.273917525	1.065109314
TGCA theta	Top 10k	9:120573106:A:G	1.273888658	3.248701394
TGCA theta	Top 10k	9:120572594:A:T	1.273863379	3.2494686
TGCA theta	Top 10k	5:131948891:A:G	1.27385518	4.096768404
TGCA theta	Top 10k	18:38287370:G:A	1.273826717	1.701485508
TGCA theta	Top 10k	6:32610591:G:T	1.273729825	0.756891212
TGCA theta	Top 10k	11:90396378:T:C	1.273707263	2.245001099
TGCA theta	Top 10k	11:46894259:C:T	1.273676462	2.483826957
TGCA theta	Top 10k	11:90461664:G:GTGA	1.27362852	3.087030647
TGCA theta	Top 10k	17:43500344:G:C	1.273610566	2.167296623
TGCA theta	Top 10k	11:90396387:C:A	1.273546825	2.242250491
TGCA theta	Top 10k	6:164829852:C:G	1.273499536	3.228518334
TGCA theta	Top 10k	14:80121871:G:C	1.27344644	3.077066665
TGCA theta	Top 10k	12:41867868:A:G	1.273428364	2.916003412
TGCA theta	Top 10k	1:22048651:G:T	1.273405128	1.438323986
TGCA theta	Top 10k	17:42321203:C:CATT	1.273252147	3.295423021
TGCA theta	Top 10k	9:120572462:C:T	1.27318495	3.198215741
TGCA theta	Top 10k	5:131969279:G:T	1.273117528	3.609653849
TGCA theta	Top 10k	11:90462927:T:A	1.273076797	3.304283047
TGCA theta	Top 10k	11:90422924:C:A	1.273007924	2.21713113
TGCA theta	Top 10k	5:131968945:T:C	1.272992372	4.174596954
TGCA theta	Top 10k	9:120570519:T:C	1.272972133	3.236708673
TGCA theta	Top 10k	11:90418632:G:A	1.27296772	2.216106981
TGCA theta	Top 10k	11:90418822:G:A	1.27296772	2.216106981
TGCA theta	Top 10k	11:90418884:A:G	1.27296772	2.216106981
TGCA theta	Top 10k	9:120586255:C:T	1.27295509	3.324750143
TGCA theta	Top 10k	5:131968609:G:A	1.272907247	4.196118654
TGCA theta	Top 10k	9:120571308:G:A	1.272846403	3.254602391
TGCA theta	Top 10k	11:90463275:T:C	1.27276166	3.339827614
TGCA theta	Top 10k	9:120594340:T:C	1.272738042	3.279031837
TGCA theta	Top 10k	6:156793722:T:C	1.272611682	1.742298947
TGCA theta	Top 10k	8:11413893:C:T	1.272590706	0.979502626
TGCA theta	Top 10k	8:11705870:G:A	1.272449968	2.522415969
TGCA theta	Top 10k	8:137617180:A:G	1.272414414	2.128434234
TGCA theta	Top 10k	4:57880284:G:A	1.272357057	0.931028402
TGCA theta	Top 10k	5:131965179:G:A	1.272328942	4.078728746
TGCA theta	Top 10k	17:42292020:G:GCTT	1.272281585	4.08656123
TGCA theta	Top 10k	4:38677227:A:C	1.272219619	4.31855486
TGCA theta	Top 10k	11:90396225:A:G	1.272184412	2.202658874
TGCA theta	Top 10k	11:90396116:T:C	1.272136966	2.202160836
TGCA theta	Top 10k	19:46157004:T:C	1.272129796	1.988334815
TGCA theta	Top 10k	3:180051699:G:A	1.272121863	3.985372582
TGCA theta	Top 10k	11:132090836:T:C	1.272116003	3.181840858
TGCA theta	Top 10k	15:84951415:A:G	1.271952528	2.730409085
TGCA theta	Top 10k	6:164815817:C:G	1.271871577	3.331435633
TGCA theta	Top 10k	15:67963058:C:G	1.271722255	3.261119914
TGCA theta	Top 10k	4:170919666:T:C	1.271701178	1.211911575
TGCA theta	Top 10k	5:131966988:T:G	1.271690798	4.170302572
TGCA theta	Top 10k	6:26208324:T:TAGACACACACACACACAC	1.271679499	1.615353719
TGCA theta	Top 10k	9:120594948:T:G	1.271563144	3.189715469
TGCA theta	Top 10k	9:120594876:A:G	1.271525559	3.090802188
TGCA theta	Top 10k	9:120586259:G:A	1.271464542	3.267124087
TGCA theta	Top 10k	2:240317878:C:T	1.271461826	2.583784762
TGCA theta	Top 10k	10:99698798:C:G	1.271444557	1.646601402
TGCA theta	Top 10k	11:41463472:T:G	1.27142221	3.302005595
TGCA theta	Top 10k	5:131943688:A:G	1.27137517	4.069226837
TGCA theta	Top 10k	6:32590393:T:G	1.27132065	0.600850809
TGCA theta	Top 10k	6:26208269:G:A	1.27128911	1.663489277
TGCA theta	Top 10k	11:90396327:T:C	1.271285319	2.167557021
TGCA theta	Top 10k	17:46855708:A:G	1.271268796	3.185256038
TGCA theta	Top 10k	8:137658667:C:G	1.271266844	2.877644479
TGCA theta	Top 10k	15:67965694:A:G	1.271204535	3.279093669
TGCA theta	Top 10k	5:131965109:C:T	1.271200715	4.153495957
TGCA theta	Top 10k	5:131974063:T:A	1.271112116	4.274304827
TGCA theta	Top 10k	9:83641546:G:C	1.271010921	0.974741899
TGCA theta	Top 10k	6:99539510:G:T	1.27099444	2.673517575
TGCA theta	Top 10k	3:180050527:G:GTT	1.270979769	0.85667356
TGCA theta	Top 10k	4:57846925:A:G	1.270948631	0.911967252
TGCA theta	Top 10k	3:52295895:C:T	1.270903392	2.459592784
TGCA theta	Top 10k	8:137626198:G:A	1.27079901	2.131438043
TGCA theta	Top 10k	11:66387210:T:A	1.27078656	1.889347061
TGCA theta	Top 10k	11:90439576:G:T	1.270760949	2.363762833
TGCA theta	Top 10k	11:90439633:G:A	1.270758821	2.363574589
TGCA theta	Top 10k	3:183179413:C:T	1.270738266	2.132781487
TGCA theta	Top 10k	5:131990380:C:CA	1.270702986	3.690425099
TGCA theta	Top 10k	19:18510925:T:C	1.27069669	1.118655726
TGCA theta	Top 10k	22:41566595:C:T	1.270620759	3.38755168
TGCA theta	Top 10k	5:128004607:C:A	1.270592684	3.215134906
TGCA theta	Top 10k	10:31348836:A:AT	1.270584565	1.64224678
TGCA theta	Top 10k	6:164801698:G:A	1.270570049	3.232278457
TGCA theta	Top 10k	22:41564287:T:C	1.27045602	3.276328326
TGCA theta	Top 10k	X:22330694:T:A	1.27045206	5.587842051
TGCA theta	Top 10k	11:90456066:A:G	1.2704008	2.71437864
TGCA theta	Top 10k	8:11097804:C:A	1.270367326	1.827233427
TGCA theta	Top 10k	5:127990978:G:T	1.270356095	3.356653367
TGCA theta	Top 10k	22:41570145:C:CT	1.27031853	3.321136455
TGCA theta	Top 10k	1:83940077:T:G	1.270192278	2.436783908
TGCA theta	Top 10k	7:39588131:T:A	1.270041994	3.235282815
TGCA theta	Top 10k	19:18515741:T:C	1.269972672	3.784940165
TGCA theta	Top 10k	17:33539825:T:C	1.269954433	2.473597966
TGCA theta	Top 10k	10:31368479:T:C	1.26995196	1.879879021
TGCA theta	Top 10k	22:41565827:A:G	1.269900847	3.295858545
TGCA theta	Top 10k	11:132088353:C:A	1.269887116	4.222073846
TGCA theta	Top 10k	5:43274501:TG:T	1.269859586	1.94771797
TGCA theta	Top 10k	19:46148903:C:A	1.269778607	1.82345823
TGCA theta	Top 10k	8:112741367:G:T	1.26975098	3.335445759
TGCA theta	Top 10k	14:80122835:G:C	1.269708793	3.177673911
TGCA theta	Top 10k	11:132088917:G:A	1.26966702	4.291891323
TGCA theta	Top 10k	11:132088231:A:C	1.269655558	4.253875709
TGCA theta	Top 10k	4:151735605:G:A	1.269648989	0.923112904
TGCA theta	Top 10k	4:57873296:C:T	1.269534148	0.909121107
TGCA theta	Top 10k	11:90442543:TAAGCA:T	1.269467508	2.594442507
TGCA theta	Top 10k	8:137637947:C:A	1.269457411	2.085839853
TGCA theta	Top 10k	5:131973204:C:CT	1.269450439	4.268042283
TGCA theta	Top 10k	15:100237665:T:A	1.269385234	1.90347039
TGCA theta	Top 10k	5:43330113:C:G	1.269343798	2.306324342
TGCA theta	Top 10k	3:180071986:G:T	1.269234989	0.984541474
TGCA theta	Top 10k	5:131977127:C:T	1.269103695	4.089153358
TGCA theta	Top 10k	11:90456337:A:C	1.269081755	2.756118872
TGCA theta	Top 10k	11:90487844:G:A	1.269015568	4.282036472
TGCA theta	Top 10k	2:98896038:T:C	1.268986319	1.160403306
TGCA theta	Top 10k	11:132088473:C:A	1.268955465	4.231951926
TGCA theta	Top 10k	3:180062619:A:AT	1.268901695	3.568120864
TGCA theta	Top 10k	7:17347898:T:C	1.268897153	1.739423186
TGCA theta	Top 10k	3:52325759:A:G	1.268892999	2.35042781
TGCA theta	Top 10k	1:212447807:G:A	1.268785685	2.166910004
TGCA theta	Top 10k	4:95453350:A:C	1.268753346	2.483831188
TGCA theta	Top 10k	4:23815662:C:T	1.268591231	2.72916427
TGCA theta	Top 10k	10:63625007:T:C	1.268559252	1.485745133
TGCA theta	Top 10k	5:43331617:A:G	1.268459779	2.276376614
TGCA theta	Top 10k	5:131928039:T:C	1.268435746	3.952200521
TGCA theta	Top 10k	11:90492073:A:T	1.268379032	4.365804161
TGCA theta	Top 10k	22:41615376:C:T	1.268344461	3.963222686
TGCA theta	Top 10k	5:43272948:A:G	1.268260531	2.517075915
TGCA theta	Top 10k	3:21166699:A:G	1.268251623	1.90859971
TGCA theta	Top 10k	3:180063902:AGATTT:A	1.268173376	3.322423993
TGCA theta	Top 10k	4:98542979:C:T	1.268105906	3.409475214
TGCA theta	Top 10k	5:131980467:C:CT	1.267886235	2.771396921
TGCA theta	Top 10k	6:32568481:T:A	1.267865238	1.59132414
TGCA theta	Top 10k	5:131973382:A:G	1.267741339	4.015262153
TGCA theta	Top 10k	9:126136688:G:GA	1.267734118	3.898787673
TGCA theta	Top 10k	17:80808414:A:G	1.267707648	1.42490117
TGCA theta	Top 10k	5:131929594:G:T	1.267683904	3.875726009
TGCA theta	Top 10k	11:90468658:T:C	1.267681229	3.612807296
TGCA theta	Top 10k	5:43319647:G:A	1.267672314	2.259003607
TGCA theta	Top 10k	4:2609066:T:C	1.267652096	3.483376675
TGCA theta	Top 10k	10:73337417:T:C	1.267549621	3.334737695
TGCA theta	Top 10k	11:90465406:C:T	1.267437637	2.811944285
TGCA theta	Top 10k	8:137630400:A:G	1.267326357	1.987091502
TGCA theta	Top 10k	7:13542224:C:T	1.267243568	1.74589903
TGCA theta	Top 10k	7:40758200:T:G	1.267206856	2.031237184
TGCA theta	Top 10k	6:33337203:G:A	1.267198003	3.07226911
TGCA theta	Top 10k	11:115068845:T:G	1.267173769	2.248443938
TGCA theta	Top 10k	8:137607698:T:C	1.267032754	1.941214478
TGCA theta	Top 10k	8:11614112:T:G	1.267002531	1.568895119
TGCA theta	Top 10k	15:68011151:C:T	1.266970289	3.038200246
TGCA theta	Top 10k	6:23052593:C:G	1.266946621	3.104238157
TGCA theta	Top 10k	5:172599841:A:G	1.266915865	1.35908968
TGCA theta	Top 10k	X:23183396:T:C	1.266852067	3.034670288
TGCA theta	Top 10k	9:11060012:G:A	1.266795981	3.731595139
TGCA theta	Top 10k	6:32192436:A:G	1.266778577	2.117401395
TGCA theta	Top 10k	3:180060176:C:A	1.266771048	3.912740192
TGCA theta	Top 10k	6:32802354:C:A	1.26676003	2.187397454
TGCA theta	Top 10k	6:87131459:G:A	1.266668265	3.687869135
TGCA theta	Top 10k	5:127984468:A:C	1.266663757	2.111893428
TGCA theta	Top 10k	3:180053178:A:G	1.266622322	3.88313207
TGCA theta	Top 10k	5:34538274:C:A	1.266595292	1.524332595
TGCA theta	Top 10k	13:89247036:G:T	1.266558532	2.32925507
TGCA theta	Top 10k	5:43327916:C:T	1.266509406	2.134514924
TGCA theta	Top 10k	11:75096984:T:C	1.266434579	1.982255679
TGCA theta	Top 10k	11:90482989:T:A	1.266432334	4.263568605
TGCA theta	Top 10k	11:90483274:A:T	1.266427729	4.264564635
TGCA theta	Top 10k	11:132088103:G:A	1.266412818	4.159255582
TGCA theta	Top 10k	5:131916918:G:C	1.266359116	3.938881011
TGCA theta	Top 10k	5:86944185:C:T	1.266327781	2.948204135
TGCA theta	Top 10k	11:90460382:T:A	1.266295002	2.653645406
TGCA theta	Top 10k	X:23184795:C:T	1.266263925	3.288830519
TGCA theta	Top 10k	5:127970454:A:G	1.266215079	3.702558064
TGCA theta	Top 10k	5:60578997:C:A	1.266178934	2.402426572
TGCA theta	Top 10k	11:90457515:C:G	1.266169012	2.54378299
TGCA theta	Top 10k	11:90443745:G:T	1.266167369	2.287977985
TGCA theta	Top 10k	6:16927079:CTTTT:C	1.266154468	0.941116583
TGCA theta	Top 10k	15:68005860:G:A	1.266095423	3.003258841
TGCA theta	Top 10k	11:132087535:G:A	1.266091727	4.019675361
TGCA theta	Top 10k	5:131921885:T:C	1.266073558	4.064099308
TGCA theta	Top 10k	3:180052894:G:C	1.266049767	3.91576499
TGCA theta	Top 10k	11:90487576:C:T	1.266025742	4.273921712
TGCA theta	Top 10k	6:164886376:G:C	1.266001498	2.446011253
TGCA theta	Top 10k	5:43319352:T:C	1.266000308	2.240685557
TGCA theta	Top 10k	17:73822752:G:T	1.26595577	1.901303636
TGCA theta	Top 10k	6:164887438:C:T	1.265926938	2.815900506
TGCA theta	Top 10k	2:38773576:C:T	1.265879441	2.167835566
TGCA theta	Top 10k	6:32020961:G:C	1.265826408	0.958663564
TGCA theta	Top 10k	6:31848440:A:T	1.265808753	1.549356509
TGCA theta	Top 10k	18:57915448:C:T	1.265732115	5.417899242
TGCA theta	Top 10k	6:32611650:G:A	1.265684499	0.723622237
TGCA theta	Top 10k	16:51902764:C:CT	1.265683781	0.826231266
TGCA theta	Top 10k	13:89244112:T:A	1.265435734	2.30654445
TGCA theta	Top 10k	10:97143359:T:G	1.265430014	2.548144186
TGCA theta	Top 10k	15:100223189:G:A	1.265415548	1.406401183
TGCA theta	Top 10k	4:95454259:A:T	1.265329762	2.486288844
TGCA theta	Top 10k	8:137615206:A:C	1.265261931	2.119625138
TGCA theta	Top 10k	10:18948923:G:C	1.265195481	1.816683346
TGCA theta	Top 10k	11:132088979:G:A	1.265190974	4.111637448
TGCA theta	Top 10k	11:90452370:T:A	1.265158233	2.61020996
TGCA theta	Top 10k	3:52287468:G:T	1.265133931	2.3713083
TGCA theta	Top 10k	11:66387195:A:G	1.265116132	1.82134147
TGCA theta	Top 10k	11:66387199:A:G	1.265116132	1.82134147
TGCA theta	Top 10k	18:47990310:C:T	1.265100944	1.753484424
TGCA theta	Top 10k	11:132088644:G:A	1.265080814	4.050337494
TGCA theta	Top 10k	10:73336256:A:G	1.2650291	3.145677225
TGCA theta	Top 10k	11:115068975:T:A	1.264985243	2.361269078
TGCA theta	Top 10k	11:90456454:A:G	1.26497196	2.580540072
TGCA theta	Top 10k	11:90441670:C:A	1.264970631	2.267678755
TGCA theta	Top 10k	4:57874827:A:G	1.264966876	0.892054716
TGCA theta	Top 10k	11:90486851:G:A	1.264930842	4.313291216
TGCA theta	Top 10k	3:21161099:A:G	1.264929843	1.983224302
TGCA theta	Top 10k	3:10299656:T:C	1.264916621	1.701075502
TGCA theta	Top 10k	7:100364552:G:A	1.264871815	1.851932961
TGCA theta	Top 10k	4:18049335:A:G	1.264854539	1.382027683
TGCA theta	Top 10k	4:95463956:G:T	1.264834069	2.637697708
TGCA theta	Top 10k	3:52288945:T:C	1.264775973	2.453714749
TGCA theta	Top 10k	4:57874348:T:C	1.264763854	0.890920247
TGCA theta	Top 10k	4:2603261:T:C	1.264757809	3.452725202
TGCA theta	Top 10k	22:41496800:G:A	1.264609819	3.312972341
TGCA theta	Top 10k	3:52221849:C:A	1.264606644	2.319400011
TGCA theta	Top 10k	4:54439532:T:C	1.264595681	1.233432507
TGCA theta	Top 10k	5:34540330:A:G	1.264565852	1.498728684
TGCA theta	Top 10k	10:65244000:A:G	1.264436692	2.345099154
TGCA theta	Top 10k	6:32549935:C:G	1.264287506	0.531332139
TGCA theta	Top 10k	3:180079586:C:T	1.264280926	3.749680151
TGCA theta	Top 10k	5:131920550:C:G	1.264225726	4.090747078
TGCA theta	Top 10k	7:121039724:G:T	1.264221881	0.387733836
TGCA theta	Top 10k	2:71390139:G:A	1.264218732	5.11177758
TGCA theta	Top 10k	9:120573322:C:CA	1.264102674	2.55376729
TGCA theta	Top 10k	11:41454196:G:A	1.26409386	1.887426489
TGCA theta	Top 10k	14:100944452:A:AAAAC	1.264045974	4.284830131
TGCA theta	Top 10k	1:2443655:G:A	1.264036306	2.364019285
TGCA theta	Top 10k	3:180070911:A:T	1.264027039	4.000604814
TGCA theta	Top 10k	2:240321832:G:C	1.264023073	2.971987311
TGCA theta	Top 10k	1:205894654:G:C	1.264002442	1.338521238
TGCA theta	Top 10k	11:90460614:G:C	1.263914449	2.578704119
TGCA theta	Top 10k	10:16550131:A:C	1.263903751	2.91155851
TGCA theta	Top 10k	5:172620053:A:C	1.263903618	1.41516699
TGCA theta	Top 10k	3:56116441:G:A	1.263837526	2.758042163
TGCA theta	Top 10k	8:106242745:G:A	1.263772798	3.422953206
TGCA theta	Top 10k	11:90443299:C:G	1.263739652	2.252955725
TGCA theta	Top 10k	5:143660071:G:A	1.263711734	2.541813534
TGCA theta	Top 10k	5:168704809:C:T	1.263638341	3.750754166
TGCA theta	Top 10k	8:11702840:T:G	1.263612262	1.461383066
TGCA theta	Top 10k	6:164868627:A:G	1.263611583	2.257010769
TGCA theta	Top 10k	5:131901497:T:G	1.263606711	4.373999922
TGCA theta	Top 10k	10:28788403:T:C	1.263511946	5.066019768
TGCA theta	Top 10k	3:101666441:G:A	1.263411228	3.206477535
TGCA theta	Top 10k	11:90484800:A:G	1.263394894	4.441728258
TGCA theta	Top 10k	5:180250453:C:T	1.263280917	3.698943163
TGCA theta	Top 10k	3:52228150:A:T	1.263251112	2.297066556
TGCA theta	Top 10k	3:180071108:G:T	1.26324132	4.034114059
TGCA theta	Top 10k	2:240323275:C:T	1.263140086	2.312771321
TGCA theta	Top 10k	14:103838573:G:A	1.26313707	2.479251985
TGCA theta	Top 10k	9:83643410:C:A	1.263124286	1.011936191
TGCA theta	Top 10k	5:127997809:C:A	1.263112698	2.265244565
TGCA theta	Top 10k	10:97134568:C:T	1.263099146	2.536396734
TGCA theta	Top 10k	6:164888613:C:T	1.263015315	2.656106496
TGCA theta	Top 10k	3:52305633:C:T	1.262965442	2.529331945
TGCA theta	Top 10k	3:43458926:C:T	1.262955225	3.23424196
TGCA theta	Top 10k	3:56124977:T:A	1.262954583	3.527047635
TGCA theta	Top 10k	3:50506073:C:A	1.262931236	3.755689582
TGCA theta	Top 10k	1:2427368:T:C	1.262927595	4.616773516
TGCA theta	Top 10k	5:131907190:C:G	1.262883	4.065773274
TGCA theta	Top 10k	11:42805380:A:AGGTG	1.262849426	1.768083027
TGCA theta	Top 10k	8:11320152:T:C	1.262848517	0.942382518
TGCA theta	Top 10k	8:11414659:G:A	1.262835856	1.395395239
TGCA theta	Top 10k	11:90413988:C:A	1.262823586	2.22361396
TGCA theta	Top 10k	6:32595097:C:A	1.262774434	0.763291082
TGCA theta	Top 10k	11:90439410:A:T	1.262694116	2.229744235
TGCA theta	Top 10k	15:46744702:C:T	1.262686574	1.488010313
TGCA theta	Top 10k	11:90440154:C:A	1.262663697	2.228518434
TGCA theta	Top 10k	11:90453217:G:A	1.262644823	2.517748125
TGCA theta	Top 10k	5:43338922:T:C	1.262572558	2.045249789
TGCA theta	Top 10k	3:180071621:C:T	1.262545008	3.749755473
TGCA theta	Top 10k	5:43351603:A:G	1.262500722	2.097718769
TGCA theta	Top 10k	8:78285699:G:A	1.26244706	3.118105424
TGCA theta	Top 10k	10:73336057:G:A	1.262421073	3.18961255
TGCA theta	Top 10k	7:124136964:A:T	1.262373721	2.471978948
TGCA theta	Top 10k	22:41613303:C:T	1.262298533	4.683273962
TGCA theta	Top 10k	11:100872953:T:G	1.262271777	3.419224834
TGCA theta	Top 10k	22:41627775:C:G	1.262160125	4.147032646
TGCA theta	Top 10k	3:77513615:A:G	1.262093689	3.626183173
TGCA theta	Top 10k	1:204517487:T:G	1.262086606	2.190404559
TGCA theta	Top 10k	3:180066145:T:A	1.262063406	4.115915231
TGCA theta	Top 10k	22:41613188:C:T	1.262035898	4.693101901
TGCA theta	Top 10k	3:195804918:T:C	1.262022822	2.245374832
TGCA theta	Top 10k	3:180062771:G:T	1.261971766	4.127902609
TGCA theta	Top 10k	11:90473356:T:G	1.261969264	3.864846655
TGCA theta	Top 10k	3:180063929:C:T	1.261934151	4.110764536
TGCA theta	Top 10k	5:172599896:G:A	1.261931647	1.276272884
TGCA theta	Top 10k	11:95362141:A:G	1.261930138	4.275301459
TGCA theta	Top 10k	3:180065301:G:A	1.261883675	4.127435603
TGCA theta	Top 10k	15:67926698:C:T	1.261852929	1.884541725
TGCA theta	Top 10k	18:11537323:C:CTTTA	1.261827236	2.483394205
TGCA theta	Top 10k	4:2607588:C:A	1.261769351	3.502622171
TGCA theta	Top 10k	5:34537075:G:C	1.261766175	1.473272289
TGCA theta	Top 10k	3:180066018:C:T	1.261745435	4.121957848
TGCA theta	Top 10k	6:32553816:C:T	1.261661123	0.951142468
TGCA theta	Top 10k	5:43305095:C:CT	1.261644877	2.876873008
TGCA theta	Top 10k	6:164897761:G:A	1.261613732	2.392718489
TGCA theta	Top 10k	6:26208523:C:T	1.261571422	1.553185283
TGCA theta	Top 10k	5:131939904:T:G	1.261539261	4.603276151
TGCA theta	Top 10k	6:32590381:A:T	1.261508893	0.592764359
TGCA theta	Top 10k	14:103835128:G:C	1.261504198	1.892485212
TGCA theta	Top 10k	9:72163162:T:A	1.261497495	3.999833468
TGCA theta	Top 10k	18:3813758:C:T	1.261468402	3.639967444
TGCA theta	Top 10k	5:131973177:A:G	1.261432605	3.375093916
TGCA theta	Top 10k	3:180073265:C:T	1.261419575	4.06344186
TGCA theta	Top 10k	11:90457003:A:G	1.261404192	2.460338289
TGCA theta	Top 10k	5:45206740:C:T	1.261344029	5.478215771
TGCA theta	Top 10k	5:34540342:C:T	1.261335761	1.464590886
TGCA theta	Top 10k	8:91127680:T:C	1.261293105	2.965868591
TGCA theta	Top 10k	11:77703218:C:T	1.261145102	2.616845047
TGCA theta	Top 10k	3:52226352:C:CA	1.26108224	2.304449748
TGCA theta	Top 10k	4:57887252:G:A	1.261057274	0.853979184
TGCA theta	Top 10k	9:136207277:GGTGCTCCCCCACA:G	1.260934138	2.663998725
TGCA theta	Top 10k	5:25935233:G:GA	1.260922091	2.906761481
TGCA theta	Top 10k	2:38766656:C:T	1.260888733	1.92072425
TGCA theta	Top 10k	3:180063593:C:T	1.260846316	0.909262432
TGCA theta	Top 10k	5:42563583:G:A	1.260843591	0.670964897
TGCA theta	Top 10k	10:114820961:G:A	1.260826718	3.982306093
TGCA theta	Top 10k	17:5339059:G:A	1.260822194	2.622678454
TGCA theta	Top 10k	11:90437993:A:G	1.260788911	2.223387606
TGCA theta	Top 10k	11:90476153:G:GA	1.260769509	4.322088904
TGCA theta	Top 10k	5:26281948:C:T	1.260752538	1.369162906
TGCA theta	Top 10k	9:76282632:T:G	1.260655639	1.381012398
TGCA theta	Top 10k	22:41534356:C:T	1.260649807	3.388639224
TGCA theta	Top 10k	11:90484027:A:C	1.260447607	4.440780382
TGCA theta	Top 10k	1:2424894:T:C	1.26043009	3.309390424
TGCA theta	Top 10k	11:90480517:C:T	1.26042207	4.289436763
TGCA theta	Top 10k	11:90494775:G:A	1.260407596	4.174518626
TGCA theta	Top 10k	11:90478149:A:G	1.260346446	4.266688939
TGCA theta	Top 10k	11:90477728:C:G	1.260323541	4.268504483
TGCA theta	Top 10k	8:137626679:A:G	1.260318276	2.086072703
TGCA theta	Top 10k	8:11712639:C:T	1.260269246	1.787124443
TGCA theta	Top 10k	11:132088877:T:G	1.260183721	3.999479741
TGCA theta	Top 10k	22:49662404:G:A	1.260179217	2.813134966
TGCA theta	Top 10k	13:89228506:C:T	1.260134654	2.106498763
TGCA theta	Top 10k	5:131952222:T:C	1.260105663	3.089879284
TGCA theta	Top 10k	12:24675479:A:G	1.260099204	5.139493408
TGCA theta	Top 10k	11:90474658:T:C	1.260050675	4.284294368
TGCA theta	Top 10k	11:90439007:C:G	1.260030958	2.192245272
TGCA theta	Top 10k	8:6079132:A:C	1.260020123	2.303076641
TGCA theta	Top 10k	10:31365276:A:G	1.259999049	1.636275505
TGCA theta	Top 10k	17:9012668:A:G	1.259992536	2.037919511
TGCA theta	Top 10k	5:127973253:T:A	1.259970014	3.933649795
TGCA theta	Top 10k	6:32587812:G:A	1.259824567	0.602456131
TGCA theta	Top 10k	3:43463613:T:C	1.259811009	2.148858812
TGCA theta	Top 10k	3:10302056:A:G	1.259792739	1.537738914
TGCA theta	Top 10k	8:78286385:C:T	1.259734535	3.127141696
TGCA theta	Top 10k	9:72163388:A:G	1.259695464	4.179292859
TGCA theta	Top 10k	5:43355352:A:G	1.259692632	2.055710964
TGCA theta	Top 10k	8:11245064:C:T	1.25967553	2.986127955
TGCA theta	Top 10k	11:90410400:T:TAAA	1.259666754	2.416973882
TGCA theta	Top 10k	5:43341015:T:C	1.25961845	2.062842266
TGCA theta	Top 10k	6:32451484:C:T	1.259502482	0.791072543
TGCA theta	Top 10k	17:9011921:T:A	1.259485629	2.023961809
TGCA theta	Top 10k	18:53101860:C:G	1.259480427	1.648062304
TGCA theta	Top 10k	6:32459902:T:TA	1.259469943	0.786414648
TGCA theta	Top 10k	7:121040782:G:A	1.259450574	0.368533848
TGCA theta	Top 10k	8:137627146:G:C	1.259330225	2.039868201
TGCA theta	Top 10k	8:137653387:G:C	1.259272765	2.594757588
TGCA theta	Top 10k	16:28565667:C:G	1.259244686	1.545475377
TGCA theta	Top 10k	22:41616284:T:G	1.259233384	4.305596797
TGCA theta	Top 10k	10:99699028:G:A	1.259212171	1.477844795
TGCA theta	Top 10k	5:43342165:A:G	1.259198351	2.042190939
TGCA theta	Top 10k	5:49951837:C:A	1.259193837	3.21168306
TGCA theta	Top 10k	18:50164886:A:G	1.259185335	4.650839941
TGCA theta	Top 10k	3:35162538:C:A	1.259169561	3.380921493
TGCA theta	Top 10k	3:180069481:A:G	1.259132973	3.806917524
TGCA theta	Top 10k	6:152468432:A:T	1.25909991	4.374427722
TGCA theta	Top 10k	6:140692557:A:G	1.259094778	1.872717882
TGCA theta	Top 10k	15:100106646:T:G	1.259070885	1.405358425
TGCA theta	Top 10k	11:90464079:G:A	1.259045855	2.612979355
TGCA theta	Top 10k	2:169730872:C:A	1.259045604	1.295826496
TGCA theta	Top 10k	6:32568769:G:T	1.259016229	1.483908621
TGCA theta	Top 10k	11:132089730:G:A	1.25899584	3.913024889
TGCA theta	Top 10k	9:10962840:G:A	1.258990441	2.879953785
TGCA theta	Top 10k	6:164874384:A:AG	1.258978681	2.319601835
TGCA theta	Top 10k	11:42798516:A:G	1.258903378	1.524003349
TGCA theta	Top 10k	11:90462076:T:C	1.258850938	2.559050512
TGCA theta	Top 10k	1:20956760:G:A	1.258643183	3.595254524
TGCA theta	Top 10k	10:18737405:A:AT	1.25851431	2.084063101
TGCA theta	Top 10k	11:46894122:C:T	1.258452426	1.781497237
TGCA theta	Top 10k	22:41609690:C:T	1.258437427	4.191668325
TGCA theta	Top 10k	3:180074611:T:C	1.258413788	3.747120126
TGCA theta	Top 10k	5:127998202:T:C	1.258404537	3.863236815
TGCA theta	Top 10k	11:90471234:T:A	1.258400879	4.312450033
TGCA theta	Top 10k	X:22734085:T:C	1.258400374	1.655311856
TGCA theta	Top 10k	X:22350948:G:T	1.258399945	1.929343926
TGCA theta	Top 10k	6:164824961:G:T	1.258344014	2.764677742
TGCA theta	Top 10k	6:32611537:C:T	1.258326794	2.62066246
TGCA theta	Top 10k	1:56929580:A:G	1.258290008	2.4049131
TGCA theta	Top 10k	6:83712174:T:C	1.258281315	1.52323953
TGCA theta	Top 10k	6:32733628:C:T	1.258269295	2.274149736
TGCA theta	Top 10k	10:65349797:C:T	1.258259018	5.297550677
TGCA theta	Top 10k	3:180069572:T:C	1.258173832	3.745119349
TGCA theta	Top 10k	11:41453508:A:G	1.258141594	1.794795033
TGCA theta	Top 10k	2:14767600:G:A	1.25813415	2.054543068
TGCA theta	Top 10k	5:144371857:G:A	1.258120669	3.100898926
TGCA theta	Top 10k	3:195793979:T:C	1.258055741	2.092689401
TGCA theta	Top 10k	6:26232351:G:A	1.258042533	1.718031994
TGCA theta	Top 10k	11:90466385:G:C	1.258020227	4.278084197
TGCA theta	Top 10k	7:69719408:A:ACTTGTTTTG	1.258006063	2.223366467
TGCA theta	Top 10k	6:32632557:A:C	1.257962468	2.67644002
TGCA theta	Top 10k	6:164819911:C:T	1.257925618	2.915583895
TGCA theta	Top 10k	7:69719406:C:CTTCTTGTTT	1.257887776	2.297678725
TGCA theta	Top 10k	20:23204832:G:A	1.257871376	3.377021922
TGCA theta	Top 10k	3:180062632:T:G	1.257831113	3.808344842
TGCA theta	Top 10k	5:127998177:A:T	1.25780211	3.869576519
TGCA theta	Top 10k	5:131933907:T:C	1.257775124	4.531039824
TGCA theta	Top 10k	1:15490577:C:T	1.257770695	2.321830733
TGCA theta	Top 10k	4:57795666:AAATT:A	1.257719393	1.064010119
TGCA theta	Top 10k	4:57853864:T:C	1.257703859	0.860126955
TGCA theta	Top 10k	15:100248262:A:T	1.257631995	1.988181027
TGCA theta	Top 10k	13:89224202:G:A	1.257619375	2.17244661
TGCA theta	Top 10k	12:104661416:T:C	1.257585863	1.644955489
TGCA theta	Top 10k	6:32607242:G:A	1.257572398	0.760101088
TGCA theta	Top 10k	8:106241436:G:T	1.257493292	3.691734369
TGCA theta	Top 10k	6:32565735:C:T	1.257487885	1.088433489
TGCA theta	Top 10k	3:180093664:T:A	1.257484807	3.278040566
TGCA theta	Top 10k	8:106230255:G:T	1.257460556	3.903483451
TGCA theta	Top 10k	9:136951580:A:G	1.25745185	1.713251605
TGCA theta	Top 10k	11:90410419:A:G	1.257436834	1.809588826
TGCA theta	Top 10k	5:92348494:A:T	1.257423238	2.224772989
TGCA theta	Top 10k	3:21171381:A:G	1.257422755	1.596718106
TGCA theta	Top 10k	17:17595715:A:G	1.257379774	2.411906178
TGCA theta	Top 10k	17:42294722:G:A	1.257281478	4.618529317
TGCA theta	Top 10k	6:29905500:G:GA	1.257189324	1.012893686
TGCA theta	Top 10k	3:180067592:C:A	1.257165876	3.846608281
TGCA theta	Top 10k	3:180084954:T:C	1.257157696	3.456105462
TGCA theta	Top 10k	13:89220409:C:T	1.257153569	2.150107262
TGCA theta	Top 10k	13:89224288:T:C	1.2571461	2.154884222
TGCA theta	Top 10k	6:33333564:G:A	1.257047771	3.058463654
TGCA theta	Top 10k	13:89230230:A:T	1.257043626	2.224850125
TGCA theta	Top 10k	18:62085800:G:A	1.256971456	1.824542975
TGCA theta	Top 10k	6:32607239:C:A	1.256964121	0.759222248
TGCA theta	Top 10k	6:32592605:T:A	1.256863975	0.445232185
TGCA theta	Top 10k	11:90462961:G:C	1.256857586	2.494973458
TGCA theta	Top 10k	8:142015850:G:C	1.256847822	2.494060665
TGCA theta	Top 10k	3:180097431:T:C	1.256833536	3.494143123
TGCA theta	Top 10k	6:32565722:G:T	1.256749793	1.085682534
TGCA theta	Top 10k	22:41539206:C:G	1.25668663	3.156340949
TGCA theta	Top 10k	13:89225265:G:A	1.256651819	2.161019926
TGCA theta	Top 10k	3:10296849:A:G	1.256628856	1.296323945
TGCA theta	Top 10k	6:84722195:C:A	1.256589575	2.131674633
TGCA theta	Top 10k	5:43297819:C:T	1.256579814	2.152465971
TGCA theta	Top 10k	13:89224221:T:C	1.256548661	2.129351128
TGCA theta	Top 10k	5:131953066:T:A	1.256528472	2.976071708
TGCA theta	Top 10k	8:137545148:C:T	1.256525344	1.934565247
TGCA theta	Top 10k	17:42294198:G:C	1.256464598	4.627959492
TGCA theta	Top 10k	17:42294337:A:C	1.256428366	4.474192218
TGCA theta	Top 10k	9:94030715:A:AT	1.256389807	2.216097221
TGCA theta	Top 10k	16:88814773:C:T	1.25638822	2.07785676
TGCA theta	Top 10k	17:42294215:G:A	1.256377131	4.62875899
TGCA theta	Top 10k	22:41540279:T:C	1.25633807	2.974738099
TGCA theta	Top 10k	11:90417938:A:C	1.256322082	1.84598313
TGCA theta	Top 10k	12:41854206:C:T	1.256302872	3.13043115
TGCA theta	Top 10k	11:90462851:C:G	1.256294339	2.476045336
TGCA theta	Top 10k	8:91128637:T:C	1.256272283	3.131530935
TGCA theta	Top 10k	5:34536661:C:G	1.256271223	1.397200561
TGCA theta	Top 10k	16:28491534:A:AT	1.256251773	2.082555804
TGCA theta	Top 10k	6:164870065:A:G	1.25619343	2.100860865
TGCA theta	Top 10k	22:41537589:A:G	1.256129289	2.989682173
TGCA theta	Top 10k	18:77224810:G:A	1.256074827	1.606062972
TGCA theta	Top 10k	9:72154770:G:C	1.256050866	2.488234752
TGCA theta	Top 10k	22:41487218:T:C	1.256050302	3.121198128
TGCA theta	Top 10k	X:23190451:G:A	1.255976843	4.55030209
TGCA theta	Top 10k	6:164876015:T:C	1.25597	2.469707206
TGCA theta	Top 10k	17:42305706:A:G	1.255940708	3.30289552
TGCA theta	Top 10k	5:43298515:C:T	1.255914492	2.155795044
TGCA theta	Top 10k	1:103139573:G:A	1.255889905	2.332270052
TGCA theta	Top 10k	11:90496453:T:A	1.255860819	4.321256982
TGCA theta	Top 10k	13:89226904:T:C	1.255824958	2.128821306
TGCA theta	Top 10k	6:83712709:C:T	1.255765184	1.516381844
TGCA theta	Top 10k	6:32606942:G:A	1.255758262	0.666905935
TGCA theta	Top 10k	6:32450613:A:C	1.255740713	0.881861623
TGCA theta	Top 10k	8:137664271:G:T	1.255722704	2.623498103
TGCA theta	Top 10k	11:46667761:C:T	1.255701471	2.622875583
TGCA theta	Top 10k	13:89228042:G:A	1.255648133	2.127553911
TGCA theta	Top 10k	18:50182913:AC:A	1.255620716	3.204086131
TGCA theta	Top 10k	11:132130094:T:C	1.255595774	1.863060148
TGCA theta	Top 10k	15:84593990:G:C	1.255549622	3.576090211
TGCA theta	Top 10k	19:17211568:T:C	1.255502581	1.242220582
TGCA theta	Top 10k	8:106241790:G:A	1.255470371	3.613584135
TGCA theta	Top 10k	2:233571033:A:G	1.255469811	1.323891208
TGCA theta	Top 10k	5:128005270:T:TC	1.255462648	1.711453339
TGCA theta	Top 10k	11:90464770:G:A	1.255317164	2.543105696
TGCA theta	Top 10k	16:88814776:C:T	1.255267433	2.096696025
TGCA theta	Top 10k	11:90435338:G:T	1.255248904	5.237897318
TGCA theta	Top 10k	3:180064741:A:C	1.255216771	3.910746312
TGCA theta	Top 10k	11:90407295:A:T	1.255204488	1.904873619
TGCA theta	Top 10k	8:11217455:T:C	1.255184025	2.540361687
TGCA theta	Top 10k	8:106240608:G:C	1.255168307	3.727058376
TGCA theta	Top 10k	17:42294462:A:G	1.255155753	4.962700911
TGCA theta	Top 10k	1:190319275:G:A	1.25496603	2.301916024
TGCA theta	Top 10k	9:83645714:C:T	1.254884658	0.977689793
TGCA theta	Top 10k	2:43717650:T:C	1.254882401	0.691523403
TGCA theta	Top 10k	3:195786627:C:T	1.254734268	2.194035903
TGCA theta	Top 10k	3:105469130:C:T	1.254662221	2.213907738
TGCA theta	Top 10k	18:11536473:A:G	1.254661877	2.653434268
TGCA theta	Top 10k	6:32560739:A:G	1.254642557	3.089198617
TGCA theta	Top 10k	5:43348258:C:A	1.254498189	1.896365443
TGCA theta	Top 10k	6:32564699:A:G	1.254443514	1.155533656
TGCA theta	Top 10k	18:50171536:T:C	1.254440046	4.014069604
TGCA theta	Top 10k	5:131972258:C:G	1.254391033	3.163668675
TGCA theta	Top 10k	7:96605287:A:G	1.254382041	3.354418341
TGCA theta	Top 10k	6:32548855:G:C	1.254377745	0.495063444
TGCA theta	Top 10k	8:137637124:G:A	1.254369666	2.641921146
TGCA theta	Top 10k	X:8912871:CCTGA:C	1.254364589	1.088493544
TGCA theta	Top 10k	18:77227476:A:G	1.254359983	2.610074302
TGCA theta	Top 10k	8:137637842:C:CTG	1.254353053	1.814598616
TGCA theta	Top 10k	10:65322381:G:T	1.254307668	3.871042884
TGCA theta	Top 10k	6:32566288:G:A	1.254302795	1.000719838
TGCA theta	Top 10k	16:1036640:T:C	1.254243728	3.582979832
TGCA theta	Top 10k	14:59346983:A:G	1.254224497	2.440266387
TGCA theta	Top 10k	5:45334521:C:T	1.254177174	4.408396591
TGCA theta	Top 10k	9:83653657:C:A	1.254165028	0.995562818
TGCA theta	Top 10k	11:90462544:C:T	1.254151888	2.481257979
TGCA theta	Top 10k	5:43313178:T:C	1.254122606	1.755178549
TGCA theta	Top 10k	5:43358759:G:A	1.254101325	1.838705098
TGCA theta	Top 10k	5:131945735:A:G	1.254066898	4.566566134
TGCA theta	Top 10k	5:45335605:T:C	1.254038027	4.40097683
TGCA theta	Top 10k	5:144125259:C:T	1.254014286	3.108877753
TGCA theta	Top 10k	X:73562531:G:A	1.254003829	2.111348513
TGCA theta	Top 10k	6:31630318:C:G	1.253971618	1.323658072
TGCA theta	Top 10k	18:50161346:C:A	1.253930778	3.360548529
TGCA theta	Top 10k	13:89223927:A:G	1.253921075	2.082761705
TGCA theta	Top 10k	15:84834385:G:A	1.253917181	4.099391262
TGCA theta	Top 10k	15:84834386:A:C	1.253917181	4.099391262
TGCA theta	Top 10k	5:43316948:G:C	1.253900501	1.756832165
TGCA theta	Top 10k	14:80090983:G:GT	1.253789204	3.026633304
TGCA theta	Top 10k	8:137646410:A:T	1.253786517	2.568444013
TGCA theta	Top 10k	10:31345014:C:T	1.25375846	1.599452339
TGCA theta	Top 10k	18:50173450:A:G	1.253725169	3.97070073
TGCA theta	Top 10k	18:50181872:C:T	1.25362337	3.340424168
TGCA theta	Top 10k	8:137633855:G:A	1.253618174	2.607794259
TGCA theta	Top 10k	17:43930872:G:C	1.253610112	4.255817182
TGCA theta	Top 10k	5:131908112:A:T	1.253589457	4.495313935
TGCA theta	Top 10k	3:21170064:C:A	1.253539888	1.503791597
TGCA theta	Top 10k	10:65330405:A:G	1.253530211	3.967226308
TGCA theta	Top 10k	3:195789081:C:T	1.253516945	1.980505482
TGCA theta	Top 10k	18:50182444:A:G	1.253507658	3.519037891
TGCA theta	Top 10k	18:50172915:G:A	1.253483185	3.958110159
TGCA theta	Top 10k	11:47757631:CA:C	1.25346028	2.528877705
TGCA theta	Top 10k	11:90465013:A:G	1.253423535	2.558906367
TGCA theta	Top 10k	10:31363143:A:G	1.253382632	1.510743405
TGCA theta	Top 10k	6:32566287:G:C	1.253371256	0.994947692
TGCA theta	Top 10k	4:146610163:T:A	1.253345645	2.277227545
TGCA theta	Top 10k	3:47829277:G:T	1.253334335	1.42631532
TGCA theta	Top 10k	6:113550145:G:A	1.253293592	1.400540295
TGCA theta	Top 10k	11:90464105:C:T	1.253293457	2.482115937
TGCA theta	Top 10k	6:33463141:G:A	1.253264972	3.19101975
TGCA theta	Top 10k	3:43476348:G:C	1.25323525	3.400456329
TGCA theta	Top 10k	3:10300846:G:A	1.25321639	1.533249549
TGCA theta	Top 10k	4:18051023:C:T	1.25320895	3.138944155
TGCA theta	Top 10k	5:86967820:G:A	1.253141752	2.824586731
TGCA theta	Top 10k	7:100273085:T:C	1.253113275	2.544473228
TGCA theta	Top 10k	8:137647064:A:G	1.253085762	2.590549701
TGCA theta	Top 10k	11:90399758:C:G	1.253080918	2.005238522
TGCA theta	Top 10k	4:183051681:T:A	1.253067278	2.037912182
TGCA theta	Top 10k	7:96606492:C:T	1.253053625	3.529288814
TGCA theta	Top 10k	9:96190718:C:T	1.253025034	1.29717183
TGCA theta	Top 10k	22:41508414:G:T	1.252925723	3.069319217
TGCA theta	Top 10k	6:32590774:T:C	1.252840685	0.791221979
TGCA theta	Top 10k	22:41526258:T:TA	1.252807617	2.498448123
TGCA theta	Top 10k	11:90412877:T:G	1.252753184	1.833620571
TGCA theta	Top 10k	5:131900597:G:A	1.252741571	4.125904881
TGCA theta	Top 10k	13:89223580:G:A	1.252734661	2.084539986
TGCA theta	Top 10k	6:32590780:T:C	1.252721507	0.790841329
TGCA theta	Top 10k	11:90416949:A:C	1.252702654	1.779203078
TGCA theta	Top 10k	5:128005704:A:G	1.25270047	3.882614758
TGCA theta	Top 10k	16:17601667:C:T	1.252671175	2.146147
TGCA theta	Top 10k	6:26224403:T:G	1.252531829	1.603789123
TGCA theta	Top 10k	7:44572346:T:C	1.252472233	0.999346911
TGCA theta	Top 10k	1:225028885:G:A	1.252459512	1.383470098
TGCA theta	Top 10k	15:22993121:C:T	1.252454569	2.821633526
TGCA theta	Top 10k	6:125567330:T:G	1.252419449	1.975059845
TGCA theta	Top 10k	4:57850695:A:G	1.252415181	0.830028263
TGCA theta	Top 10k	15:46756567:C:A	1.252409142	2.01560403
TGCA theta	Top 10k	3:43479658:G:T	1.252401317	3.283947585
TGCA theta	Top 10k	17:42305699:G:A	1.252224071	3.252074577
TGCA theta	Top 10k	3:195806472:C:T	1.252208427	2.127092441
TGCA theta	Top 10k	3:195799567:C:T	1.252191547	2.180797639
TGCA theta	Top 10k	4:38612181:C:CA	1.252164669	3.140384559
TGCA theta	Top 10k	5:131989136:A:G	1.252138806	3.150826144
TGCA theta	Top 10k	10:65321472:A:G	1.252067729	3.93893377
TGCA theta	Top 10k	6:29901783:A:T	1.252054735	0.882735075
TGCA theta	Top 10k	1:205900593:GTTT:G	1.251967407	3.966174832
TGCA theta	Top 10k	18:47996346:T:C	1.251941347	2.234439719
TGCA theta	Top 10k	10:31343788:C:T	1.251876445	1.583120614
TGCA theta	Top 10k	6:32437223:G:T	1.251851966	0.934320908
TGCA theta	Top 10k	6:26222026:T:A	1.251836008	1.62782265
TGCA theta	Top 10k	22:41637119:G:T	1.251834793	4.649607435
TGCA theta	Top 10k	3:43467291:G:C	1.251793779	3.406373115
TGCA theta	Top 10k	11:90500153:T:A	1.251793512	4.098251246
TGCA theta	Top 10k	14:74925397:A:G	1.251787714	4.33855131
TGCA theta	Top 10k	13:89223032:A:G	1.251776662	2.063047983
TGCA theta	Top 10k	3:195781506:G:A	1.251683189	2.25728016
TGCA theta	Top 10k	8:91126321:C:T	1.251640943	3.184964315
TGCA theta	Top 10k	8:50739618:A:G	1.251628582	2.389845223
TGCA theta	Top 10k	15:67987801:A:G	1.251572623	2.111670205
TGCA theta	Top 10k	2:44624448:T:G	1.251551577	1.401476225
TGCA theta	Top 10k	18:50161849:T:C	1.251517596	3.376022549
TGCA theta	Top 10k	11:90440531:G:T	1.251447449	1.983331329
TGCA theta	Top 10k	22:33237191:A:G	1.25140146	2.179172007
TGCA theta	Top 10k	6:7675370:C:G	1.251396647	1.948358125
TGCA theta	Top 10k	9:96185405:T:C	1.251389508	1.351322319
TGCA theta	Top 10k	15:69811868:C:T	1.251364156	4.825913604
TGCA theta	Top 10k	6:32486760:G:A	1.2513489	1.763304413
TGCA theta	Top 10k	3:10299040:C:T	1.251218818	1.487828844
TGCA theta	Top 10k	7:40728932:A:G	1.251207365	1.714677986
TGCA theta	Top 10k	16:28561982:T:C	1.2511961	1.488207608
TGCA theta	Top 10k	17:9005702:T:TA	1.251142844	1.324991353
TGCA theta	Top 10k	15:65056529:C:A	1.251063006	3.209689734
TGCA theta	Top 10k	15:46758606:C:T	1.251056613	2.938015085
TGCA theta	Top 10k	8:4971821:A:G	1.251027955	2.80106664
TGCA theta	Top 10k	11:90465418:T:C	1.251021972	2.535659478
TGCA theta	Top 10k	2:44628529:C:G	1.251012327	1.466543774
TGCA theta	Top 10k	6:158606165:TAAAC:T	1.251007575	2.894567279
TGCA theta	Top 10k	9:97448867:T:A	1.250944788	2.502945563
TGCA theta	Top 10k	8:11534907:A:G	1.250939489	3.365992787
TGCA theta	Top 10k	5:127957029:C:T	1.250898316	2.871077691
TGCA theta	Top 10k	12:117503823:C:T	1.250819026	1.251214809
TGCA theta	Top 10k	17:43557805:G:A	1.250802765	1.249686845
TGCA theta	Top 10k	5:131991085:T:C	1.250779594	2.754684877
TGCA theta	Top 10k	11:48213014:G:A	1.250764287	2.72909936
TGCA theta	Top 10k	7:3778937:T:C	1.250761793	3.939921955
TGCA theta	Top 10k	17:42301718:A:G	1.250658024	3.974023351
TGCA theta	Top 10k	6:26221979:A:G	1.250624516	1.577322199
TGCA theta	Top 10k	13:89222808:C:A	1.25061033	2.104607198
TGCA theta	Top 10k	17:42313512:C:G	1.250557107	3.168471168
TGCA theta	Top 10k	15:46747742:G:A	1.250522525	2.540832167
TGCA theta	Top 10k	8:50740815:A:G	1.250488725	2.279733923
TGCA theta	Top 10k	11:90413653:G:C	1.250477431	1.764670706
TGCA theta	Top 10k	5:110479610:G:C	1.250445727	4.155777376
TGCA theta	Top 10k	5:167592769:A:AAAGCAAACCTCCC	1.250421778	2.500087005
TGCA theta	Top 10k	9:83623603:C:T	1.250421017	0.699651529
TGCA theta	Top 10k	8:11704296:G:T	1.250397528	1.081471686
TGCA theta	Top 10k	4:38705257:C:T	1.250363159	3.262542534
TGCA theta	Top 10k	6:31628216:C:T	1.250318388	1.284388072
TGCA theta	Top 10k	1:223133741:A:G	1.250317162	3.47525268
TGCA theta	Top 10k	16:28753512:C:T	1.25029953	2.743453086
TGCA theta	Top 10k	6:158581594:T:G	1.250186582	3.524318842
TGCA theta	Top 10k	4:176728709:C:T	1.250143564	1.723224361
TGCA theta	Top 10k	11:90464441:A:G	1.250134251	2.421433699
TGCA theta	Top 10k	8:11663173:T:A	1.25010265	1.005464795
TGCA theta	Top 10k	5:127408683:C:T	1.250076153	2.307388503
TGCA theta	Top 10k	11:90464388:G:A	1.250039482	2.426988563
TGCA theta	Top 10k	8:11662599:A:AT	1.249980325	1.039552455
TGCA theta	Top 10k	3:51471073:G:A	1.249950409	3.392093588
TGCA theta	Top 10k	3:43477118:T:C	1.249942106	3.422868602
TGCA theta	Top 10k	15:67946247:C:T	1.249937906	2.008712074
TGCA theta	Top 10k	12:41873086:A:C	1.249908286	3.074440236
TGCA theta	Top 10k	3:103407666:G:T	1.24988283	5.367709798
TGCA theta	Top 10k	12:103027382:T:C	1.24985358	1.944476377
TGCA theta	Top 10k	21:34821807:C:T	1.249847416	3.16392024
TGCA theta	Top 10k	11:90422186:G:A	1.249847244	2.065873586
TGCA theta	Top 10k	6:31370580:G:A	1.249778255	1.422254456
TGCA theta	Top 10k	8:91127365:G:A	1.249776966	3.311406289
TGCA theta	Top 10k	2:44642797:A:C	1.249776895	1.479801886
TGCA theta	Top 10k	8:91127351:C:T	1.249769907	3.311490217
TGCA theta	Top 10k	22:41607065:C:G	1.249761296	4.748569835
TGCA theta	Top 10k	11:90406046:ATAAC:A	1.249748099	2.418674668
TGCA theta	Top 10k	18:44383955:C:T	1.249689447	2.761648537
TGCA theta	Top 10k	3:51479856:G:C	1.249672014	3.466623534
TGCA theta	Top 10k	5:131988415:G:A	1.24960283	3.008037811
TGCA theta	Top 10k	11:5506470:A:G	1.249585768	1.928883282
TGCA theta	Top 10k	8:106243281:G:C	1.249570514	3.718814834
TGCA theta	Top 10k	17:42304644:G:A	1.249545606	3.936272611
TGCA theta	Top 10k	22:33228692:A:G	1.249480196	2.085561864
TGCA theta	Top 10k	1:2438982:C:T	1.249454699	1.906784108
TGCA theta	Top 10k	11:90502896:C:T	1.249416724	4.246486945
TGCA theta	Top 10k	5:127920075:C:A	1.249338819	3.320972289
TGCA theta	Top 10k	17:42302382:C:T	1.249300373	3.959116491
TGCA theta	Top 10k	11:90464515:A:G	1.24927598	2.405215003
TGCA theta	Top 10k	15:46755633:C:G	1.249271029	1.962073511
TGCA theta	Top 10k	6:32608473:G:A	1.249229461	0.673541929
TGCA theta	Top 10k	21:34823874:G:A	1.249222375	3.118026071
TGCA theta	Top 10k	11:90462564:A:G	1.249135228	2.509926918
TGCA theta	Top 10k	9:110823759:T:C	1.249114953	2.729130516
TGCA theta	Top 10k	16:73037441:T:TA	1.249111543	1.896510923
TGCA theta	Top 10k	5:45464796:A:T	1.249104409	5.594870636
TGCA theta	Top 10k	16:17604082:G:C	1.249062858	2.23060484
TGCA theta	Top 10k	9:83622473:A:G	1.249052927	0.608155354
TGCA theta	Top 10k	11:79724918:C:T	1.249044843	3.919308288
TGCA theta	Top 10k	7:69735251:A:G	1.248999048	1.687003845
TGCA theta	Top 10k	6:32606878:G:A	1.248990592	2.325507893
TGCA theta	Top 10k	8:106243543:A:G	1.248990102	3.682669627
TGCA theta	Top 10k	17:42301541:A:G	1.248977381	4.005299191
TGCA theta	Top 10k	14:74925452:G:T	1.248959364	4.399154609
TGCA theta	Top 10k	5:110479073:G:A	1.248956707	3.96377829
TGCA theta	Top 10k	6:26217845:G:A	1.248890736	1.593428931
TGCA theta	Top 10k	9:120553708:A:G	1.248848143	4.373759307
TGCA theta	Top 10k	5:11901155:C:G	1.248691285	3.159417534
TGCA theta	Top 10k	12:109831334:G:GTCCATCCATTCATCCAACCATTCATCCATCCATCCATCCA	1.248686205	2.401011589
TGCA theta	Top 10k	16:17604269:C:T	1.248660931	2.19987952
TGCA theta	Top 10k	18:50170928:G:A	1.248650333	3.510120818
TGCA theta	Top 10k	4:98585563:T:G	1.24859864	2.063059346
TGCA theta	Top 10k	12:58054861:C:A	1.24848759	1.099599873
TGCA theta	Top 10k	8:11699632:T:A	1.248467566	0.682183836
TGCA theta	Top 10k	2:134648995:T:C	1.248466785	1.596412739
TGCA theta	Top 10k	12:41859112:C:T	1.248407494	2.15993826
TGCA theta	Top 10k	11:90433313:AAAAC:A	1.248392046	2.042952318
TGCA theta	Top 10k	11:90440698:A:G	1.248376842	1.947744968
TGCA theta	Top 10k	1:22045057:C:CT	1.248338573	4.251618806
TGCA theta	Top 10k	3:103413803:A:G	1.248300654	5.345958235
TGCA theta	Top 10k	11:90405440:A:G	1.248252574	1.780169177
TGCA theta	Top 10k	22:41598933:G:A	1.248242605	3.139127769
TGCA theta	Top 10k	6:158538222:G:C	1.248193983	3.751485085
TGCA theta	Top 10k	6:152469188:C:G	1.248193014	4.62246306
TGCA theta	Top 10k	5:43359656:T:C	1.248174056	1.715875333
TGCA theta	Top 10k	12:120756209:G:GAT	1.248029772	1.507662543
TGCA theta	Top 10k	9:83653545:C:T	1.248011352	0.946357225
TGCA theta	Top 10k	15:67973665:A:G	1.248011205	2.048965989
TGCA theta	Top 10k	8:113320027:A:G	1.248004427	1.267205689
TGCA theta	Top 10k	X:22733629:T:C	1.247976128	1.628077936
TGCA theta	Top 10k	11:90463886:T:C	1.247972224	2.543445916
TGCA theta	Top 10k	2:134648753:T:C	1.247928552	1.622769086
TGCA theta	Top 10k	3:10299057:G:A	1.247896345	1.491146025
TGCA theta	Top 10k	3:21171322:A:G	1.247878138	1.534173949
TGCA theta	Top 10k	16:28754487:A:G	1.247870742	3.383956597
TGCA theta	Top 10k	3:43479685:G:A	1.247851821	3.291443649
TGCA theta	Top 10k	6:33042406:C:G	1.247836099	3.8009605
TGCA theta	Top 10k	11:90461883:G:A	1.247827424	2.345714701
TGCA theta	Top 10k	17:42303305:C:T	1.247826687	3.952877555
TGCA theta	Top 10k	15:46753660:G:C	1.247826042	1.92877983
TGCA theta	Top 10k	8:106241976:T:A	1.247770249	3.886589488
TGCA theta	Top 10k	10:31315331:C:A	1.247751225	1.401127566
TGCA theta	Top 10k	1:2447910:G:A	1.247716501	1.730876562
TGCA theta	Top 10k	6:33042492:T:C	1.247674883	3.804767801
TGCA theta	Top 10k	6:33317432:C:T	1.247661139	3.46543618
TGCA theta	Top 10k	5:131915317:T:C	1.24763945	3.279110498
TGCA theta	Top 10k	6:23107131:T:C	1.24763419	1.883267493
TGCA theta	Top 10k	22:41592677:G:A	1.247551273	2.781914598
TGCA theta	Top 10k	18:50185263:A:ACCAGATT	1.247529789	2.353153841
TGCA theta	Top 10k	17:42302907:G:A	1.2474438	4.050146519
TGCA theta	Top 10k	11:90502479:T:A	1.247442843	4.512292931
TGCA theta	Top 10k	11:46559152:C:T	1.247373663	2.850120016
TGCA theta	Top 10k	11:90409152:T:C	1.24736354	1.841886929
TGCA theta	Top 10k	8:106234718:C:G	1.2473278	3.775153433
TGCA theta	Top 10k	8:106240483:C:T	1.247324281	4.235827926
TGCA theta	Top 10k	3:185960882:A:G	1.247318082	0.92078585
TGCA theta	Top 10k	5:64170295:C:CT	1.247285125	2.168673178
TGCA theta	Top 10k	8:106234490:C:G	1.247132361	3.852679581
TGCA theta	Top 10k	6:158611969:G:A	1.24710653	3.094755049
TGCA theta	Top 10k	10:65343131:T:C	1.247082147	4.316009639
TGCA theta	Top 10k	8:137623248:G:T	1.247071471	1.916771291
TGCA theta	Top 10k	19:38678162:C:T	1.247052208	1.805112004
TGCA theta	Top 10k	6:31269486:T:G	1.247038963	2.044317932
TGCA theta	Top 10k	9:136951556:A:G	1.247036031	1.560040076
TGCA theta	Top 10k	X:45472175:A:T	1.246962517	2.963124595
TGCA theta	Top 10k	11:90421713:C:T	1.246962006	1.809056181
TGCA theta	Top 10k	6:29902050:C:T	1.246946774	0.852356182
TGCA theta	Top 10k	15:67972908:A:G	1.246946122	2.030807961
TGCA theta	Top 10k	6:33042368:A:G	1.246905729	3.926742454
TGCA theta	Top 10k	18:50176199:G:A	1.246882871	3.700213003
TGCA theta	Top 10k	8:141661028:C:CT	1.246866436	2.493892224
TGCA theta	Top 10k	14:88943790:T:TAAAAAAA	1.246821098	2.508610832
TGCA theta	Top 10k	16:24967436:G:A	1.246809418	2.792446963
TGCA theta	Top 10k	3:21169308:A:G	1.246775744	1.554602657
TGCA theta	Top 10k	7:40728868:A:G	1.246698002	1.692954917
TGCA theta	Top 10k	11:90409791:C:A	1.246678346	1.821418309
TGCA theta	Top 10k	3:21170610:T:C	1.246637181	1.538818148
TGCA theta	Top 10k	3:43481681:T:C	1.246623173	3.409420844
TGCA theta	Top 10k	3:21527066:T:C	1.246616773	3.007300075
TGCA theta	Top 10k	11:90502456:G:A	1.246584727	4.461581991
TGCA theta	Top 10k	5:131973663:T:C	1.246579667	3.101096953
TGCA theta	Top 10k	9:83632969:A:G	1.24653867	0.906516825
TGCA theta	Top 10k	6:26222823:G:A	1.246522125	1.53924496
TGCA theta	Top 10k	22:41617897:G:A	1.246520566	4.044386152
TGCA theta	Top 10k	7:17348907:T:C	1.246500993	1.321853502
TGCA theta	Top 10k	6:32589368:C:A	1.246500893	0.521626574
TGCA theta	Top 10k	19:46152277:C:G	1.246412798	1.616161579
TGCA theta	Top 10k	12:103032151:G:C	1.246393548	1.874818201
TGCA theta	Top 10k	16:28566158:G:T	1.246375819	1.385942826
TGCA theta	Top 10k	6:32590612:T:C	1.2463611	0.952957507
TGCA theta	Top 10k	3:195780856:C:T	1.246290051	2.21090469
TGCA theta	Top 10k	11:90410573:G:A	1.246284719	1.813284401
TGCA theta	Top 10k	19:46153651:C:T	1.246274252	1.533227651
TGCA theta	Top 10k	6:158568256:G:C	1.246259094	3.444054748
TGCA theta	Top 10k	2:174452807:T:C	1.246243044	1.012290657
TGCA theta	Top 10k	6:52860407:T:C	1.246237122	2.838245879
TGCA theta	Top 10k	12:115858297:T:A	1.246230722	2.473607311
TGCA theta	Top 10k	1:20976535:G:A	1.246205906	2.964185324
TGCA theta	Top 10k	5:49795443:A:T	1.246168543	1.645839246
TGCA theta	Top 10k	8:137674264:C:T	1.246100669	2.735681922
TGCA theta	Top 10k	5:93253667:T:G	1.246051316	3.833685199
TGCA theta	Top 10k	22:41530040:A:G	1.246040595	3.047840482
TGCA theta	Top 10k	11:90422791:A:G	1.245951673	2.211674044
TGCA theta	Top 10k	16:24954723:A:G	1.245948819	2.512523708
TGCA theta	Top 10k	11:90452337:T:A	1.245870861	2.278940273
TGCA theta	Top 10k	6:29921841:C:A	1.245857245	2.227606218
TGCA theta	Top 10k	1:102980890:A:T	1.245804373	2.090432287
TGCA theta	Top 10k	11:90452461:G:T	1.245793107	2.275800384
TGCA theta	Top 10k	3:103405679:A:G	1.245770902	5.459622935
TGCA theta	Top 10k	8:11247298:G:A	1.245767861	2.980056904
TGCA theta	Top 10k	6:33038982:G:A	1.2457582	3.664654395
TGCA theta	Top 10k	11:132090927:G:A	1.245729458	2.981603838
TGCA theta	Top 10k	1:2442953:C:A	1.24568184	1.557069361
TGCA theta	Top 10k	6:31137660:G:A	1.245672629	1.508906953
TGCA theta	Top 10k	8:4968807:A:G	1.245609643	2.8984138
TGCA theta	Top 10k	18:50183886:T:C	1.245602388	3.349344401
TGCA theta	Top 10k	6:33321660:G:A	1.245556739	3.141847639
TGCA theta	Top 10k	14:103617118:G:A	1.245522194	2.906857869
TGCA theta	Top 10k	6:158555641:A:G	1.24549033	3.567784556
TGCA theta	Top 10k	8:137629694:G:A	1.245487268	1.511486403
TGCA theta	Top 10k	3:103404825:C:T	1.245483987	7.51297223
TGCA theta	Top 10k	11:90409355:G:A	1.245483659	1.80470283
TGCA theta	Top 10k	3:105474535:C:T	1.245470724	2.831213973
TGCA theta	Top 10k	7:96581626:G:GA	1.245459876	3.119405657
TGCA theta	Top 10k	8:11247814:G:A	1.245457652	3.317488745
TGCA theta	Top 10k	6:140692308:C:G	1.245446338	1.763020089
TGCA theta	Top 10k	5:92328927:A:G	1.245434789	2.097609641
TGCA theta	Top 10k	6:32591337:A:T	1.245395164	1.466255952
TGCA theta	Top 10k	16:28558289:T:A	1.245361925	1.3307021
TGCA theta	Top 10k	3:52273421:G:A	1.24531603	2.071816175
TGCA theta	Top 10k	1:204507128:T:C	1.245293177	1.937538209
TGCA theta	Top 10k	14:90044784:A:G	1.245286228	3.629431096
TGCA theta	Top 10k	11:132087246:C:T	1.245273419	3.911119936
TGCA theta	Top 10k	11:132087250:T:G	1.245273419	3.911119936
TGCA theta	Top 10k	11:132087252:C:G	1.245273419	3.911119936
TGCA theta	Top 10k	11:90454269:A:G	1.245268472	2.259078058
TGCA theta	Top 10k	2:43594489:A:T	1.245245211	2.298614897
TGCA theta	Top 10k	7:69727428:C:A	1.245212692	1.86295467
TGCA theta	Top 10k	5:167593538:A:G	1.245153667	2.08614016
TGCA theta	Top 10k	3:151780366:A:C	1.245142647	2.203551172
TGCA theta	Top 10k	11:90414881:A:T	1.245138307	1.745146562
TGCA theta	Top 10k	6:33324188:C:T	1.245132098	3.041868341
TGCA theta	Top 10k	X:78118529:G:A	1.245130591	3.02071789
TGCA theta	Top 10k	7:96603943:T:A	1.245087175	3.308265984
TGCA theta	Top 10k	11:90459616:C:A	1.245071789	2.273980941
TGCA theta	Top 10k	11:67635767:C:T	1.245071621	1.387175587
TGCA theta	Top 10k	5:43305986:C:CGT	1.245061821	1.817633902
TGCA theta	Top 10k	11:67635337:C:G	1.245040963	1.390197031
TGCA theta	Top 10k	5:43293350:C:T	1.24503983	1.947640002
TGCA theta	Top 10k	11:90430375:T:G	1.245034548	1.733769907
TGCA theta	Top 10k	17:20061221:C:T	1.245030087	3.249056652
TGCA theta	Top 10k	11:90427629:T:A	1.245030069	1.733723607
TGCA theta	Top 10k	11:90428572:C:T	1.245030069	1.733723607
TGCA theta	Top 10k	11:90429251:G:T	1.245030069	1.733723607
TGCA theta	Top 10k	6:31604355:C:A	1.245021015	2.084385513
TGCA theta	Top 10k	5:43304402:T:C	1.244955421	1.947007673
TGCA theta	Top 10k	5:43306790:T:C	1.244955421	1.947007673
TGCA theta	Top 10k	8:106230162:G:A	1.244921871	3.666200169
TGCA theta	Top 10k	17:42301038:A:AGTGCTTTG	1.244904309	3.446218818
TGCA theta	Top 10k	15:46761692:C:T	1.244895772	1.309078551
TGCA theta	Top 10k	6:33321431:C:T	1.244894183	3.334800147
TGCA theta	Top 10k	11:90429589:C:A	1.244866956	1.734720588
TGCA theta	Top 10k	4:184770923:G:A	1.244853767	2.678926177
TGCA theta	Top 10k	11:90430132:A:G	1.244839139	1.734217442
[truncated: 98,001 more rows]
