# Supplementary material for: Total genetic contribution assessment across the human genome
Source: Nat Commun. 2021 May 14;12:2845. doi: 10.1038/s41467-021-23124-w (PMC8121943; doi:10.1038/s41467-021-23124-w)
Supplement: Supplementary file 6 — Source Data [file 41467_2021_23124_MOESM6_ESM.zip › Source_Data.Fig4.txt]

Theoretical _chi^2	Obeserved _chi^2	trait	Tissue
6.05E-12	0.000361686	Diet24_weighted	Brain_Anterior_cingulate_cortex_BA24
0.000158183	0.001280187	Diet24_weighted	Brain_Anterior_cingulate_cortex_BA24
0.000635039	0.005335391	Diet24_weighted	Brain_Anterior_cingulate_cortex_BA24
0.001446194	0.007477775	Diet24_weighted	Brain_Anterior_cingulate_cortex_BA24
0.002536777	0.008308172	Diet24_weighted	Brain_Anterior_cingulate_cortex_BA24
0.003982662	0.010091278	Diet24_weighted	Brain_Anterior_cingulate_cortex_BA24
0.005748221	0.010552018	Diet24_weighted	Brain_Anterior_cingulate_cortex_BA24
0.007885213	0.010770875	Diet24_weighted	Brain_Anterior_cingulate_cortex_BA24
0.010280485	0.01092899	Diet24_weighted	Brain_Anterior_cingulate_cortex_BA24
0.013052015	0.011475919	Diet24_weighted	Brain_Anterior_cingulate_cortex_BA24
0.016153807	0.012351896	Diet24_weighted	Brain_Anterior_cingulate_cortex_BA24
0.019549066	0.01258841	Diet24_weighted	Brain_Anterior_cingulate_cortex_BA24
0.023354456	0.016754077	Diet24_weighted	Brain_Anterior_cingulate_cortex_BA24
0.027469074	0.019193914	Diet24_weighted	Brain_Anterior_cingulate_cortex_BA24
0.03192841	0.019525506	Diet24_weighted	Brain_Anterior_cingulate_cortex_BA24
0.036745924	0.020644131	Diet24_weighted	Brain_Anterior_cingulate_cortex_BA24
0.041755424	0.021112287	Diet24_weighted	Brain_Anterior_cingulate_cortex_BA24
0.047282498	0.025700848	Diet24_weighted	Brain_Anterior_cingulate_cortex_BA24
0.053140283	0.027314847	Diet24_weighted	Brain_Anterior_cingulate_cortex_BA24
0.059388679	0.028643304	Diet24_weighted	Brain_Anterior_cingulate_cortex_BA24
0.06607851	0.029708559	Diet24_weighted	Brain_Anterior_cingulate_cortex_BA24
0.073001791	0.031493037	Diet24_weighted	Brain_Anterior_cingulate_cortex_BA24
0.080162079	0.034348812	Diet24_weighted	Brain_Anterior_cingulate_cortex_BA24
0.087910835	0.041060286	Diet24_weighted	Brain_Anterior_cingulate_cortex_BA24
0.095952984	0.042220418	Diet24_weighted	Brain_Anterior_cingulate_cortex_BA24
0.104380731	0.048479219	Diet24_weighted	Brain_Anterior_cingulate_cortex_BA24
0.11304919	0.053197069	Diet24_weighted	Brain_Anterior_cingulate_cortex_BA24
0.122242695	0.055654214	Diet24_weighted	Brain_Anterior_cingulate_cortex_BA24
0.131750484	0.056347701	Diet24_weighted	Brain_Anterior_cingulate_cortex_BA24
0.141777082	0.066253932	Diet24_weighted	Brain_Anterior_cingulate_cortex_BA24
0.152117482	0.069566283	Diet24_weighted	Brain_Anterior_cingulate_cortex_BA24
0.16290929	0.077058084	Diet24_weighted	Brain_Anterior_cingulate_cortex_BA24
0.174151067	0.084127969	Diet24_weighted	Brain_Anterior_cingulate_cortex_BA24
0.185886116	0.085634435	Diet24_weighted	Brain_Anterior_cingulate_cortex_BA24
0.197894331	0.090649705	Diet24_weighted	Brain_Anterior_cingulate_cortex_BA24
0.210586939	0.12016787	Diet24_weighted	Brain_Anterior_cingulate_cortex_BA24
0.223644573	0.123559988	Diet24_weighted	Brain_Anterior_cingulate_cortex_BA24
0.237428079	0.137825185	Diet24_weighted	Brain_Anterior_cingulate_cortex_BA24
0.251802414	0.148041016	Diet24_weighted	Brain_Anterior_cingulate_cortex_BA24
0.266475375	0.14888042	Diet24_weighted	Brain_Anterior_cingulate_cortex_BA24
0.281712609	0.158345356	Diet24_weighted	Brain_Anterior_cingulate_cortex_BA24
0.297674289	0.158552053	Diet24_weighted	Brain_Anterior_cingulate_cortex_BA24
0.314052347	0.160904202	Diet24_weighted	Brain_Anterior_cingulate_cortex_BA24
0.331312746	0.181276203	Diet24_weighted	Brain_Anterior_cingulate_cortex_BA24
0.349020765	0.181848083	Diet24_weighted	Brain_Anterior_cingulate_cortex_BA24
0.366807814	0.190446739	Diet24_weighted	Brain_Anterior_cingulate_cortex_BA24
0.385441483	0.206878277	Diet24_weighted	Brain_Anterior_cingulate_cortex_BA24
0.404664826	0.220518962	Diet24_weighted	Brain_Anterior_cingulate_cortex_BA24
0.424755104	0.265406633	Diet24_weighted	Brain_Anterior_cingulate_cortex_BA24
0.445904234	0.272854129	Diet24_weighted	Brain_Anterior_cingulate_cortex_BA24
0.46744156	0.276147055	Diet24_weighted	Brain_Anterior_cingulate_cortex_BA24
0.48995081	0.297080188	Diet24_weighted	Brain_Anterior_cingulate_cortex_BA24
0.512982893	0.302431123	Diet24_weighted	Brain_Anterior_cingulate_cortex_BA24
0.537007722	0.351537676	Diet24_weighted	Brain_Anterior_cingulate_cortex_BA24
0.561463669	0.370319943	Diet24_weighted	Brain_Anterior_cingulate_cortex_BA24
0.586595353	0.377006966	Diet24_weighted	Brain_Anterior_cingulate_cortex_BA24
0.613167893	0.378780777	Diet24_weighted	Brain_Anterior_cingulate_cortex_BA24
0.640703147	0.413739247	Diet24_weighted	Brain_Anterior_cingulate_cortex_BA24
0.669017451	0.511032103	Diet24_weighted	Brain_Anterior_cingulate_cortex_BA24
0.69857378	0.528869012	Diet24_weighted	Brain_Anterior_cingulate_cortex_BA24
0.729237612	0.605937835	Diet24_weighted	Brain_Anterior_cingulate_cortex_BA24
0.760753735	0.607856151	Diet24_weighted	Brain_Anterior_cingulate_cortex_BA24
0.793898984	0.608497116	Diet24_weighted	Brain_Anterior_cingulate_cortex_BA24
0.827196255	0.681474943	Diet24_weighted	Brain_Anterior_cingulate_cortex_BA24
0.862521966	0.741855114	Diet24_weighted	Brain_Anterior_cingulate_cortex_BA24
0.899128375	0.816264279	Diet24_weighted	Brain_Anterior_cingulate_cortex_BA24
0.93763148	0.821852939	Diet24_weighted	Brain_Anterior_cingulate_cortex_BA24
0.977624285	0.849834992	Diet24_weighted	Brain_Anterior_cingulate_cortex_BA24
1.01935531	0.853987525	Diet24_weighted	Brain_Anterior_cingulate_cortex_BA24
1.061658887	0.907723816	Diet24_weighted	Brain_Anterior_cingulate_cortex_BA24
1.1068165	0.941313953	Diet24_weighted	Brain_Anterior_cingulate_cortex_BA24
1.153439393	1.126331254	Diet24_weighted	Brain_Anterior_cingulate_cortex_BA24
1.202788382	1.171457392	Diet24_weighted	Brain_Anterior_cingulate_cortex_BA24
1.254431917	1.176692066	Diet24_weighted	Brain_Anterior_cingulate_cortex_BA24
1.308749156	1.306444747	Diet24_weighted	Brain_Anterior_cingulate_cortex_BA24
1.36678167	1.327282319	Diet24_weighted	Brain_Anterior_cingulate_cortex_BA24
1.427066511	1.335442004	Diet24_weighted	Brain_Anterior_cingulate_cortex_BA24
1.490756535	1.597027006	Diet24_weighted	Brain_Anterior_cingulate_cortex_BA24
1.556830405	1.740342716	Diet24_weighted	Brain_Anterior_cingulate_cortex_BA24
1.628430089	1.761886055	Diet24_weighted	Brain_Anterior_cingulate_cortex_BA24
1.702710649	2.140515137	Diet24_weighted	Brain_Anterior_cingulate_cortex_BA24
1.783718989	2.174272954	Diet24_weighted	Brain_Anterior_cingulate_cortex_BA24
1.86849745	2.288979537	Diet24_weighted	Brain_Anterior_cingulate_cortex_BA24
1.957742602	2.402183235	Diet24_weighted	Brain_Anterior_cingulate_cortex_BA24
2.055704556	2.504957028	Diet24_weighted	Brain_Anterior_cingulate_cortex_BA24
2.162341989	2.575602758	Diet24_weighted	Brain_Anterior_cingulate_cortex_BA24
2.278086488	2.785769633	Diet24_weighted	Brain_Anterior_cingulate_cortex_BA24
2.401689564	3.14016769	Diet24_weighted	Brain_Anterior_cingulate_cortex_BA24
2.536715606	3.423384749	Diet24_weighted	Brain_Anterior_cingulate_cortex_BA24
2.68906498	3.487073859	Diet24_weighted	Brain_Anterior_cingulate_cortex_BA24
2.857637637	3.666027351	Diet24_weighted	Brain_Anterior_cingulate_cortex_BA24
3.043982575	4.201255461	Diet24_weighted	Brain_Anterior_cingulate_cortex_BA24
3.260421632	5.14128918	Diet24_weighted	Brain_Anterior_cingulate_cortex_BA24
3.508656207	5.173635448	Diet24_weighted	Brain_Anterior_cingulate_cortex_BA24
3.813235408	5.494598113	Diet24_weighted	Brain_Anterior_cingulate_cortex_BA24
4.191595168	5.576822099	Diet24_weighted	Brain_Anterior_cingulate_cortex_BA24
4.684704252	6.012326141	Diet24_weighted	Brain_Anterior_cingulate_cortex_BA24
5.385878409	6.378582898	Diet24_weighted	Brain_Anterior_cingulate_cortex_BA24
6.607645016	7.087303482	Diet24_weighted	Brain_Anterior_cingulate_cortex_BA24
26.47775007	11.04684331	Diet24_weighted	Brain_Anterior_cingulate_cortex_BA24
1.14E-11	1.29E-05	Lifestyle_weighted	Brain_Anterior_cingulate_cortex_BA24
0.000157936	0.014190777	Lifestyle_weighted	Brain_Anterior_cingulate_cortex_BA24
0.000629419	0.044143824	Lifestyle_weighted	Brain_Anterior_cingulate_cortex_BA24
0.001432733	0.058977403	Lifestyle_weighted	Brain_Anterior_cingulate_cortex_BA24
0.002574312	0.07856656	Lifestyle_weighted	Brain_Anterior_cingulate_cortex_BA24
0.003986731	0.082462481	Lifestyle_weighted	Brain_Anterior_cingulate_cortex_BA24
0.005781134	0.088084818	Lifestyle_weighted	Brain_Anterior_cingulate_cortex_BA24
0.007889323	0.15921523	Lifestyle_weighted	Brain_Anterior_cingulate_cortex_BA24
0.010327426	0.181832958	Lifestyle_weighted	Brain_Anterior_cingulate_cortex_BA24
0.013069184	0.192179628	Lifestyle_weighted	Brain_Anterior_cingulate_cortex_BA24
0.01611938	0.21247533	Lifestyle_weighted	Brain_Anterior_cingulate_cortex_BA24
0.019496192	0.222598238	Lifestyle_weighted	Brain_Anterior_cingulate_cortex_BA24
0.0232669	0.227597144	Lifestyle_weighted	Brain_Anterior_cingulate_cortex_BA24
0.02736093	0.260685255	Lifestyle_weighted	Brain_Anterior_cingulate_cortex_BA24
0.031835216	0.28052966	Lifestyle_weighted	Brain_Anterior_cingulate_cortex_BA24
0.036624836	0.285599346	Lifestyle_weighted	Brain_Anterior_cingulate_cortex_BA24
0.041747135	0.336844974	Lifestyle_weighted	Brain_Anterior_cingulate_cortex_BA24
0.047243106	0.354680792	Lifestyle_weighted	Brain_Anterior_cingulate_cortex_BA24
0.053125784	0.385045903	Lifestyle_weighted	Brain_Anterior_cingulate_cortex_BA24
0.059289569	0.387232758	Lifestyle_weighted	Brain_Anterior_cingulate_cortex_BA24
0.065835827	0.392145449	Lifestyle_weighted	Brain_Anterior_cingulate_cortex_BA24
0.072749581	0.392707082	Lifestyle_weighted	Brain_Anterior_cingulate_cortex_BA24
0.079961492	0.429117126	Lifestyle_weighted	Brain_Anterior_cingulate_cortex_BA24
0.087658716	0.444653663	Lifestyle_weighted	Brain_Anterior_cingulate_cortex_BA24
0.095669459	0.451483454	Lifestyle_weighted	Brain_Anterior_cingulate_cortex_BA24
0.104133642	0.452988415	Lifestyle_weighted	Brain_Anterior_cingulate_cortex_BA24
0.112987669	0.504166111	Lifestyle_weighted	Brain_Anterior_cingulate_cortex_BA24
0.121952599	0.516153244	Lifestyle_weighted	Brain_Anterior_cingulate_cortex_BA24
0.131381695	0.517807592	Lifestyle_weighted	Brain_Anterior_cingulate_cortex_BA24
0.141574435	0.531975256	Lifestyle_weighted	Brain_Anterior_cingulate_cortex_BA24
0.151788012	0.584957043	Lifestyle_weighted	Brain_Anterior_cingulate_cortex_BA24
0.162836372	0.589818703	Lifestyle_weighted	Brain_Anterior_cingulate_cortex_BA24
0.174131901	0.623212727	Lifestyle_weighted	Brain_Anterior_cingulate_cortex_BA24
0.186041506	0.653856783	Lifestyle_weighted	Brain_Anterior_cingulate_cortex_BA24
0.198194725	0.666531223	Lifestyle_weighted	Brain_Anterior_cingulate_cortex_BA24
0.21080869	0.676871792	Lifestyle_weighted	Brain_Anterior_cingulate_cortex_BA24
0.223914698	0.698109435	Lifestyle_weighted	Brain_Anterior_cingulate_cortex_BA24
0.237800189	0.714219163	Lifestyle_weighted	Brain_Anterior_cingulate_cortex_BA24
0.251656174	0.720641886	Lifestyle_weighted	Brain_Anterior_cingulate_cortex_BA24
0.26674725	0.748095734	Lifestyle_weighted	Brain_Anterior_cingulate_cortex_BA24
0.281890525	0.763512141	Lifestyle_weighted	Brain_Anterior_cingulate_cortex_BA24
0.297405136	0.830683861	Lifestyle_weighted	Brain_Anterior_cingulate_cortex_BA24
0.313894198	0.872513398	Lifestyle_weighted	Brain_Anterior_cingulate_cortex_BA24
0.33112688	0.874893049	Lifestyle_weighted	Brain_Anterior_cingulate_cortex_BA24
0.348449204	0.878916349	Lifestyle_weighted	Brain_Anterior_cingulate_cortex_BA24
0.3665786	0.966578495	Lifestyle_weighted	Brain_Anterior_cingulate_cortex_BA24
0.385501557	0.967905947	Lifestyle_weighted	Brain_Anterior_cingulate_cortex_BA24
0.40509125	0.98452421	Lifestyle_weighted	Brain_Anterior_cingulate_cortex_BA24
0.425104593	1.059955793	Lifestyle_weighted	Brain_Anterior_cingulate_cortex_BA24
0.445606729	1.081333492	Lifestyle_weighted	Brain_Anterior_cingulate_cortex_BA24
0.467141564	1.082516364	Lifestyle_weighted	Brain_Anterior_cingulate_cortex_BA24
0.48934862	1.160163868	Lifestyle_weighted	Brain_Anterior_cingulate_cortex_BA24
0.512327431	1.179407869	Lifestyle_weighted	Brain_Anterior_cingulate_cortex_BA24
0.536429086	1.191258424	Lifestyle_weighted	Brain_Anterior_cingulate_cortex_BA24
0.561233517	1.208672135	Lifestyle_weighted	Brain_Anterior_cingulate_cortex_BA24
0.586863642	1.242665713	Lifestyle_weighted	Brain_Anterior_cingulate_cortex_BA24
0.613413243	1.302706752	Lifestyle_weighted	Brain_Anterior_cingulate_cortex_BA24
0.640811072	1.303443356	Lifestyle_weighted	Brain_Anterior_cingulate_cortex_BA24
0.668983247	1.309895394	Lifestyle_weighted	Brain_Anterior_cingulate_cortex_BA24
0.698571574	1.344926984	Lifestyle_weighted	Brain_Anterior_cingulate_cortex_BA24
0.728623892	1.437530046	Lifestyle_weighted	Brain_Anterior_cingulate_cortex_BA24
0.760170589	1.555209857	Lifestyle_weighted	Brain_Anterior_cingulate_cortex_BA24
0.792866217	1.563597426	Lifestyle_weighted	Brain_Anterior_cingulate_cortex_BA24
0.826448705	1.619540085	Lifestyle_weighted	Brain_Anterior_cingulate_cortex_BA24
0.861970445	1.678305209	Lifestyle_weighted	Brain_Anterior_cingulate_cortex_BA24
0.898959514	1.688230686	Lifestyle_weighted	Brain_Anterior_cingulate_cortex_BA24
0.937419221	1.708212417	Lifestyle_weighted	Brain_Anterior_cingulate_cortex_BA24
0.977932852	1.712341536	Lifestyle_weighted	Brain_Anterior_cingulate_cortex_BA24
1.019318594	2.001015112	Lifestyle_weighted	Brain_Anterior_cingulate_cortex_BA24
1.063292953	2.003463686	Lifestyle_weighted	Brain_Anterior_cingulate_cortex_BA24
1.107980464	2.014189179	Lifestyle_weighted	Brain_Anterior_cingulate_cortex_BA24
1.155543199	2.072982378	Lifestyle_weighted	Brain_Anterior_cingulate_cortex_BA24
1.20508563	2.120784274	Lifestyle_weighted	Brain_Anterior_cingulate_cortex_BA24
1.256091845	2.183352537	Lifestyle_weighted	Brain_Anterior_cingulate_cortex_BA24
1.310911582	2.277104786	Lifestyle_weighted	Brain_Anterior_cingulate_cortex_BA24
1.368816967	2.420129227	Lifestyle_weighted	Brain_Anterior_cingulate_cortex_BA24
1.42967773	2.485815057	Lifestyle_weighted	Brain_Anterior_cingulate_cortex_BA24
1.493492024	2.506453997	Lifestyle_weighted	Brain_Anterior_cingulate_cortex_BA24
1.56074355	2.546680793	Lifestyle_weighted	Brain_Anterior_cingulate_cortex_BA24
1.631933907	2.568664817	Lifestyle_weighted	Brain_Anterior_cingulate_cortex_BA24
1.708084384	2.587838634	Lifestyle_weighted	Brain_Anterior_cingulate_cortex_BA24
1.787639103	2.662696485	Lifestyle_weighted	Brain_Anterior_cingulate_cortex_BA24
1.873636776	2.686039076	Lifestyle_weighted	Brain_Anterior_cingulate_cortex_BA24
1.963635475	2.71439543	Lifestyle_weighted	Brain_Anterior_cingulate_cortex_BA24
2.060144073	3.521269051	Lifestyle_weighted	Brain_Anterior_cingulate_cortex_BA24
2.167002498	3.628976585	Lifestyle_weighted	Brain_Anterior_cingulate_cortex_BA24
2.280574919	3.639008803	Lifestyle_weighted	Brain_Anterior_cingulate_cortex_BA24
2.404260693	3.656081362	Lifestyle_weighted	Brain_Anterior_cingulate_cortex_BA24
2.540790532	3.825193386	Lifestyle_weighted	Brain_Anterior_cingulate_cortex_BA24
2.69139495	3.941085061	Lifestyle_weighted	Brain_Anterior_cingulate_cortex_BA24
2.860515653	4.02267503	Lifestyle_weighted	Brain_Anterior_cingulate_cortex_BA24
3.051453525	4.147533588	Lifestyle_weighted	Brain_Anterior_cingulate_cortex_BA24
3.269723754	4.227239344	Lifestyle_weighted	Brain_Anterior_cingulate_cortex_BA24
3.52642685	4.393005159	Lifestyle_weighted	Brain_Anterior_cingulate_cortex_BA24
3.829325044	4.506663369	Lifestyle_weighted	Brain_Anterior_cingulate_cortex_BA24
4.205776512	5.27152993	Lifestyle_weighted	Brain_Anterior_cingulate_cortex_BA24
4.699456374	5.295569954	Lifestyle_weighted	Brain_Anterior_cingulate_cortex_BA24
5.403555518	6.604075262	Lifestyle_weighted	Brain_Anterior_cingulate_cortex_BA24
6.631018901	6.993673406	Lifestyle_weighted	Brain_Anterior_cingulate_cortex_BA24
22.76396875	9.467350088	Lifestyle_weighted	Brain_Anterior_cingulate_cortex_BA24
1.48E-15	0.002258413	Mental_health_weighted	Brain_Anterior_cingulate_cortex_BA24
0.000164574	0.005009217	Mental_health_weighted	Brain_Anterior_cingulate_cortex_BA24
0.000646436	0.010569136	Mental_health_weighted	Brain_Anterior_cingulate_cortex_BA24
0.001449759	0.01432442	Mental_health_weighted	Brain_Anterior_cingulate_cortex_BA24
0.002571195	0.015797982	Mental_health_weighted	Brain_Anterior_cingulate_cortex_BA24
0.004010464	0.016067868	Mental_health_weighted	Brain_Anterior_cingulate_cortex_BA24
0.005744892	0.017456638	Mental_health_weighted	Brain_Anterior_cingulate_cortex_BA24
0.00787874	0.018492972	Mental_health_weighted	Brain_Anterior_cingulate_cortex_BA24
0.010308888	0.018889479	Mental_health_weighted	Brain_Anterior_cingulate_cortex_BA24
0.013049331	0.019906607	Mental_health_weighted	Brain_Anterior_cingulate_cortex_BA24
0.016105021	0.029020057	Mental_health_weighted	Brain_Anterior_cingulate_cortex_BA24
0.019500252	0.031037691	Mental_health_weighted	Brain_Anterior_cingulate_cortex_BA24
0.02323164	0.033551614	Mental_health_weighted	Brain_Anterior_cingulate_cortex_BA24
0.027351474	0.04306013	Mental_health_weighted	Brain_Anterior_cingulate_cortex_BA24
0.031769956	0.045613031	Mental_health_weighted	Brain_Anterior_cingulate_cortex_BA24
0.036510166	0.062097363	Mental_health_weighted	Brain_Anterior_cingulate_cortex_BA24
0.04161231	0.070077196	Mental_health_weighted	Brain_Anterior_cingulate_cortex_BA24
0.047122942	0.07976561	Mental_health_weighted	Brain_Anterior_cingulate_cortex_BA24
0.052931243	0.080941985	Mental_health_weighted	Brain_Anterior_cingulate_cortex_BA24
0.059060503	0.094104915	Mental_health_weighted	Brain_Anterior_cingulate_cortex_BA24
0.065579645	0.110674004	Mental_health_weighted	Brain_Anterior_cingulate_cortex_BA24
0.072594762	0.115864749	Mental_health_weighted	Brain_Anterior_cingulate_cortex_BA24
0.079936994	0.120607785	Mental_health_weighted	Brain_Anterior_cingulate_cortex_BA24
0.087463846	0.146665962	Mental_health_weighted	Brain_Anterior_cingulate_cortex_BA24
0.095452303	0.184157738	Mental_health_weighted	Brain_Anterior_cingulate_cortex_BA24
0.103826749	0.212857637	Mental_health_weighted	Brain_Anterior_cingulate_cortex_BA24
0.112623495	0.227483297	Mental_health_weighted	Brain_Anterior_cingulate_cortex_BA24
0.121911554	0.232891032	Mental_health_weighted	Brain_Anterior_cingulate_cortex_BA24
0.131469571	0.252285173	Mental_health_weighted	Brain_Anterior_cingulate_cortex_BA24
0.141357658	0.261944857	Mental_health_weighted	Brain_Anterior_cingulate_cortex_BA24
0.151789591	0.283087928	Mental_health_weighted	Brain_Anterior_cingulate_cortex_BA24
0.162578583	0.284405092	Mental_health_weighted	Brain_Anterior_cingulate_cortex_BA24
0.173946619	0.29221736	Mental_health_weighted	Brain_Anterior_cingulate_cortex_BA24
0.185612767	0.302047726	Mental_health_weighted	Brain_Anterior_cingulate_cortex_BA24
0.197956987	0.319847123	Mental_health_weighted	Brain_Anterior_cingulate_cortex_BA24
0.210561963	0.339974995	Mental_health_weighted	Brain_Anterior_cingulate_cortex_BA24
0.223916633	0.395193237	Mental_health_weighted	Brain_Anterior_cingulate_cortex_BA24
0.237541523	0.416354877	Mental_health_weighted	Brain_Anterior_cingulate_cortex_BA24
0.251978022	0.459233533	Mental_health_weighted	Brain_Anterior_cingulate_cortex_BA24
0.266603348	0.567298833	Mental_health_weighted	Brain_Anterior_cingulate_cortex_BA24
0.281699342	0.583464341	Mental_health_weighted	Brain_Anterior_cingulate_cortex_BA24
0.297268902	0.642908508	Mental_health_weighted	Brain_Anterior_cingulate_cortex_BA24
0.313315358	0.645289934	Mental_health_weighted	Brain_Anterior_cingulate_cortex_BA24
0.330243272	0.658995305	Mental_health_weighted	Brain_Anterior_cingulate_cortex_BA24
0.347376556	0.671252955	Mental_health_weighted	Brain_Anterior_cingulate_cortex_BA24
0.365554383	0.693345277	Mental_health_weighted	Brain_Anterior_cingulate_cortex_BA24
0.384411218	0.696701558	Mental_health_weighted	Brain_Anterior_cingulate_cortex_BA24
0.404048321	0.791910447	Mental_health_weighted	Brain_Anterior_cingulate_cortex_BA24
0.424141007	0.851053772	Mental_health_weighted	Brain_Anterior_cingulate_cortex_BA24
0.444796098	0.858291451	Mental_health_weighted	Brain_Anterior_cingulate_cortex_BA24
0.466605875	0.905391804	Mental_health_weighted	Brain_Anterior_cingulate_cortex_BA24
0.488598729	0.918042661	Mental_health_weighted	Brain_Anterior_cingulate_cortex_BA24
0.511514487	0.932111602	Mental_health_weighted	Brain_Anterior_cingulate_cortex_BA24
0.535477347	1.04047522	Mental_health_weighted	Brain_Anterior_cingulate_cortex_BA24
0.560156626	1.189974247	Mental_health_weighted	Brain_Anterior_cingulate_cortex_BA24
0.58554405	1.21766718	Mental_health_weighted	Brain_Anterior_cingulate_cortex_BA24
0.612133678	1.217769926	Mental_health_weighted	Brain_Anterior_cingulate_cortex_BA24
0.639408155	1.264787591	Mental_health_weighted	Brain_Anterior_cingulate_cortex_BA24
0.667591332	1.273370928	Mental_health_weighted	Brain_Anterior_cingulate_cortex_BA24
0.696863097	1.304929916	Mental_health_weighted	Brain_Anterior_cingulate_cortex_BA24
0.727975814	1.393856731	Mental_health_weighted	Brain_Anterior_cingulate_cortex_BA24
0.759757707	1.467203122	Mental_health_weighted	Brain_Anterior_cingulate_cortex_BA24
0.792553793	1.531251456	Mental_health_weighted	Brain_Anterior_cingulate_cortex_BA24
0.826722619	1.634843647	Mental_health_weighted	Brain_Anterior_cingulate_cortex_BA24
0.862074991	1.721024335	Mental_health_weighted	Brain_Anterior_cingulate_cortex_BA24
0.89929062	1.834897496	Mental_health_weighted	Brain_Anterior_cingulate_cortex_BA24
0.93693687	1.967631266	Mental_health_weighted	Brain_Anterior_cingulate_cortex_BA24
0.976680573	2.480721133	Mental_health_weighted	Brain_Anterior_cingulate_cortex_BA24
1.018988895	2.499679148	Mental_health_weighted	Brain_Anterior_cingulate_cortex_BA24
1.061738864	2.516355894	Mental_health_weighted	Brain_Anterior_cingulate_cortex_BA24
1.106651432	2.600817395	Mental_health_weighted	Brain_Anterior_cingulate_cortex_BA24
1.154261573	2.683288653	Mental_health_weighted	Brain_Anterior_cingulate_cortex_BA24
1.204672934	2.71562586	Mental_health_weighted	Brain_Anterior_cingulate_cortex_BA24
1.256134857	2.800260963	Mental_health_weighted	Brain_Anterior_cingulate_cortex_BA24
1.310410336	2.888189555	Mental_health_weighted	Brain_Anterior_cingulate_cortex_BA24
1.367955214	3.063700565	Mental_health_weighted	Brain_Anterior_cingulate_cortex_BA24
1.427281509	3.631385445	Mental_health_weighted	Brain_Anterior_cingulate_cortex_BA24
1.492224131	3.963379428	Mental_health_weighted	Brain_Anterior_cingulate_cortex_BA24
1.559376652	4.576205392	Mental_health_weighted	Brain_Anterior_cingulate_cortex_BA24
1.631111752	4.699681365	Mental_health_weighted	Brain_Anterior_cingulate_cortex_BA24
1.706822754	4.767275039	Mental_health_weighted	Brain_Anterior_cingulate_cortex_BA24
1.786997349	4.847676502	Mental_health_weighted	Brain_Anterior_cingulate_cortex_BA24
1.87284645	4.90136164	Mental_health_weighted	Brain_Anterior_cingulate_cortex_BA24
1.963207189	5.368995337	Mental_health_weighted	Brain_Anterior_cingulate_cortex_BA24
2.061842237	5.76713885	Mental_health_weighted	Brain_Anterior_cingulate_cortex_BA24
2.167449277	5.802853539	Mental_health_weighted	Brain_Anterior_cingulate_cortex_BA24
2.282080343	6.143207681	Mental_health_weighted	Brain_Anterior_cingulate_cortex_BA24
2.408141686	6.935025206	Mental_health_weighted	Brain_Anterior_cingulate_cortex_BA24
2.544506525	7.676980078	Mental_health_weighted	Brain_Anterior_cingulate_cortex_BA24
2.69604732	7.717131243	Mental_health_weighted	Brain_Anterior_cingulate_cortex_BA24
2.864562268	7.822868295	Mental_health_weighted	Brain_Anterior_cingulate_cortex_BA24
3.05507231	7.95644001	Mental_health_weighted	Brain_Anterior_cingulate_cortex_BA24
3.272923646	9.179112657	Mental_health_weighted	Brain_Anterior_cingulate_cortex_BA24
3.530334617	9.250788052	Mental_health_weighted	Brain_Anterior_cingulate_cortex_BA24
3.834205533	10.15173655	Mental_health_weighted	Brain_Anterior_cingulate_cortex_BA24
4.209131776	11.23456944	Mental_health_weighted	Brain_Anterior_cingulate_cortex_BA24
4.695130602	11.89846414	Mental_health_weighted	Brain_Anterior_cingulate_cortex_BA24
5.396792655	12.10722246	Mental_health_weighted	Brain_Anterior_cingulate_cortex_BA24
6.610801266	12.77917676	Mental_health_weighted	Brain_Anterior_cingulate_cortex_BA24
23.45674276	21.53482536	Mental_health_weighted	Brain_Anterior_cingulate_cortex_BA24
4.78E-15	0.003886694	Physical_measures_weighted	Brain_Anterior_cingulate_cortex_BA24
0.000159872	0.006678868	Physical_measures_weighted	Brain_Anterior_cingulate_cortex_BA24
0.000635774	0.012771522	Physical_measures_weighted	Brain_Anterior_cingulate_cortex_BA24
0.001433288	0.031419729	Physical_measures_weighted	Brain_Anterior_cingulate_cortex_BA24
0.002572094	0.041167884	Physical_measures_weighted	Brain_Anterior_cingulate_cortex_BA24
0.004036637	0.04640491	Physical_measures_weighted	Brain_Anterior_cingulate_cortex_BA24
0.005761773	0.046768758	Physical_measures_weighted	Brain_Anterior_cingulate_cortex_BA24
0.007874904	0.052743603	Physical_measures_weighted	Brain_Anterior_cingulate_cortex_BA24
0.010275339	0.058430774	Physical_measures_weighted	Brain_Anterior_cingulate_cortex_BA24
0.01302222	0.059620912	Physical_measures_weighted	Brain_Anterior_cingulate_cortex_BA24
0.016133587	0.065348187	Physical_measures_weighted	Brain_Anterior_cingulate_cortex_BA24
0.019552483	0.104069645	Physical_measures_weighted	Brain_Anterior_cingulate_cortex_BA24
0.023235638	0.172213872	Physical_measures_weighted	Brain_Anterior_cingulate_cortex_BA24
0.027318617	0.179003255	Physical_measures_weighted	Brain_Anterior_cingulate_cortex_BA24
0.03169077	0.21513126	Physical_measures_weighted	Brain_Anterior_cingulate_cortex_BA24
0.03646056	0.224252183	Physical_measures_weighted	Brain_Anterior_cingulate_cortex_BA24
0.041608007	0.252528534	Physical_measures_weighted	Brain_Anterior_cingulate_cortex_BA24
0.047099404	0.295223128	Physical_measures_weighted	Brain_Anterior_cingulate_cortex_BA24
0.052941497	0.331818706	Physical_measures_weighted	Brain_Anterior_cingulate_cortex_BA24
0.059068777	0.358885015	Physical_measures_weighted	Brain_Anterior_cingulate_cortex_BA24
0.065530348	0.373557044	Physical_measures_weighted	Brain_Anterior_cingulate_cortex_BA24
0.07227977	0.375650471	Physical_measures_weighted	Brain_Anterior_cingulate_cortex_BA24
0.079636652	0.381946084	Physical_measures_weighted	Brain_Anterior_cingulate_cortex_BA24
0.087342703	0.398499276	Physical_measures_weighted	Brain_Anterior_cingulate_cortex_BA24
0.09547386	0.414984324	Physical_measures_weighted	Brain_Anterior_cingulate_cortex_BA24
0.103849842	0.417279484	Physical_measures_weighted	Brain_Anterior_cingulate_cortex_BA24
0.112564954	0.423615489	Physical_measures_weighted	Brain_Anterior_cingulate_cortex_BA24
0.121873382	0.436549876	Physical_measures_weighted	Brain_Anterior_cingulate_cortex_BA24
0.131488938	0.444567396	Physical_measures_weighted	Brain_Anterior_cingulate_cortex_BA24
0.141425753	0.451875544	Physical_measures_weighted	Brain_Anterior_cingulate_cortex_BA24
0.151861163	0.473023902	Physical_measures_weighted	Brain_Anterior_cingulate_cortex_BA24
0.162825597	0.485135643	Physical_measures_weighted	Brain_Anterior_cingulate_cortex_BA24
0.174086278	0.495577964	Physical_measures_weighted	Brain_Anterior_cingulate_cortex_BA24
0.185817395	0.527816418	Physical_measures_weighted	Brain_Anterior_cingulate_cortex_BA24
0.197844443	0.53304286	Physical_measures_weighted	Brain_Anterior_cingulate_cortex_BA24
0.210598467	0.542518105	Physical_measures_weighted	Brain_Anterior_cingulate_cortex_BA24
0.223530271	0.554024244	Physical_measures_weighted	Brain_Anterior_cingulate_cortex_BA24
0.236809369	0.562793414	Physical_measures_weighted	Brain_Anterior_cingulate_cortex_BA24
0.250870963	0.566853116	Physical_measures_weighted	Brain_Anterior_cingulate_cortex_BA24
0.265270659	0.57150768	Physical_measures_weighted	Brain_Anterior_cingulate_cortex_BA24
0.280333772	0.608805317	Physical_measures_weighted	Brain_Anterior_cingulate_cortex_BA24
0.295976212	0.632600794	Physical_measures_weighted	Brain_Anterior_cingulate_cortex_BA24
0.312513938	0.65097405	Physical_measures_weighted	Brain_Anterior_cingulate_cortex_BA24
0.329315069	0.653722819	Physical_measures_weighted	Brain_Anterior_cingulate_cortex_BA24
0.346875503	0.680653342	Physical_measures_weighted	Brain_Anterior_cingulate_cortex_BA24
0.364754928	0.693951291	Physical_measures_weighted	Brain_Anterior_cingulate_cortex_BA24
0.383602621	0.734078188	Physical_measures_weighted	Brain_Anterior_cingulate_cortex_BA24
0.403158236	0.771248261	Physical_measures_weighted	Brain_Anterior_cingulate_cortex_BA24
0.423119201	0.784372606	Physical_measures_weighted	Brain_Anterior_cingulate_cortex_BA24
0.443950027	0.838554905	Physical_measures_weighted	Brain_Anterior_cingulate_cortex_BA24
0.46521955	0.844378567	Physical_measures_weighted	Brain_Anterior_cingulate_cortex_BA24
0.487343014	0.851691407	Physical_measures_weighted	Brain_Anterior_cingulate_cortex_BA24
0.510272719	0.856379515	Physical_measures_weighted	Brain_Anterior_cingulate_cortex_BA24
0.53421523	0.898065444	Physical_measures_weighted	Brain_Anterior_cingulate_cortex_BA24
0.559324633	0.966836725	Physical_measures_weighted	Brain_Anterior_cingulate_cortex_BA24
0.584775092	0.9997593	Physical_measures_weighted	Brain_Anterior_cingulate_cortex_BA24
0.611034409	1.012894445	Physical_measures_weighted	Brain_Anterior_cingulate_cortex_BA24
0.63800305	1.095038251	Physical_measures_weighted	Brain_Anterior_cingulate_cortex_BA24
0.666147439	1.150432629	Physical_measures_weighted	Brain_Anterior_cingulate_cortex_BA24
0.695848871	1.154329996	Physical_measures_weighted	Brain_Anterior_cingulate_cortex_BA24
0.726681112	1.224208498	Physical_measures_weighted	Brain_Anterior_cingulate_cortex_BA24
0.75798816	1.378172186	Physical_measures_weighted	Brain_Anterior_cingulate_cortex_BA24
0.790686105	1.406451628	Physical_measures_weighted	Brain_Anterior_cingulate_cortex_BA24
0.824758607	1.446319887	Physical_measures_weighted	Brain_Anterior_cingulate_cortex_BA24
0.860456624	1.450174035	Physical_measures_weighted	Brain_Anterior_cingulate_cortex_BA24
0.897304882	1.540350301	Physical_measures_weighted	Brain_Anterior_cingulate_cortex_BA24
0.93618487	1.811346128	Physical_measures_weighted	Brain_Anterior_cingulate_cortex_BA24
0.976539248	1.849782163	Physical_measures_weighted	Brain_Anterior_cingulate_cortex_BA24
1.018896439	1.851829641	Physical_measures_weighted	Brain_Anterior_cingulate_cortex_BA24
1.061687062	1.870238338	Physical_measures_weighted	Brain_Anterior_cingulate_cortex_BA24
1.107157622	2.077044774	Physical_measures_weighted	Brain_Anterior_cingulate_cortex_BA24
1.155005629	2.147361491	Physical_measures_weighted	Brain_Anterior_cingulate_cortex_BA24
1.203932523	2.171481573	Physical_measures_weighted	Brain_Anterior_cingulate_cortex_BA24
1.255670997	2.189103958	Physical_measures_weighted	Brain_Anterior_cingulate_cortex_BA24
1.310163521	2.367271238	Physical_measures_weighted	Brain_Anterior_cingulate_cortex_BA24
1.367374557	2.590405177	Physical_measures_weighted	Brain_Anterior_cingulate_cortex_BA24
1.425796483	2.706902227	Physical_measures_weighted	Brain_Anterior_cingulate_cortex_BA24
1.488778116	2.738639321	Physical_measures_weighted	Brain_Anterior_cingulate_cortex_BA24
1.556598299	2.809991203	Physical_measures_weighted	Brain_Anterior_cingulate_cortex_BA24
1.626429177	2.938635737	Physical_measures_weighted	Brain_Anterior_cingulate_cortex_BA24
1.701645582	3.049649259	Physical_measures_weighted	Brain_Anterior_cingulate_cortex_BA24
1.781806078	3.071232199	Physical_measures_weighted	Brain_Anterior_cingulate_cortex_BA24
1.867101846	3.1483517	Physical_measures_weighted	Brain_Anterior_cingulate_cortex_BA24
1.95967825	3.186994887	Physical_measures_weighted	Brain_Anterior_cingulate_cortex_BA24
2.057086792	3.381738504	Physical_measures_weighted	Brain_Anterior_cingulate_cortex_BA24
2.164667631	3.426356229	Physical_measures_weighted	Brain_Anterior_cingulate_cortex_BA24
2.278407933	3.523533859	Physical_measures_weighted	Brain_Anterior_cingulate_cortex_BA24
2.404741158	3.802635163	Physical_measures_weighted	Brain_Anterior_cingulate_cortex_BA24
2.541000016	4.045762362	Physical_measures_weighted	Brain_Anterior_cingulate_cortex_BA24
2.691112571	4.373851424	Physical_measures_weighted	Brain_Anterior_cingulate_cortex_BA24
2.857775573	4.431652997	Physical_measures_weighted	Brain_Anterior_cingulate_cortex_BA24
3.049169825	4.896880388	Physical_measures_weighted	Brain_Anterior_cingulate_cortex_BA24
3.263732119	5.372823011	Physical_measures_weighted	Brain_Anterior_cingulate_cortex_BA24
3.517768606	5.536251518	Physical_measures_weighted	Brain_Anterior_cingulate_cortex_BA24
3.824803396	5.788047945	Physical_measures_weighted	Brain_Anterior_cingulate_cortex_BA24
4.201085471	6.045668423	Physical_measures_weighted	Brain_Anterior_cingulate_cortex_BA24
4.692733148	6.71965778	Physical_measures_weighted	Brain_Anterior_cingulate_cortex_BA24
5.392452645	6.844575592	Physical_measures_weighted	Brain_Anterior_cingulate_cortex_BA24
6.595765901	8.029245066	Physical_measures_weighted	Brain_Anterior_cingulate_cortex_BA24
25.81125253	9.00498521	Physical_measures_weighted	Brain_Anterior_cingulate_cortex_BA24
2.56E-13	0.000625067	Medical_conditions_weighted	Brain_Anterior_cingulate_cortex_BA24
0.000154972	0.001166156	Medical_conditions_weighted	Brain_Anterior_cingulate_cortex_BA24
0.00063483	0.00286131	Medical_conditions_weighted	Brain_Anterior_cingulate_cortex_BA24
0.001433486	0.003425587	Medical_conditions_weighted	Brain_Anterior_cingulate_cortex_BA24
0.002557967	0.004086811	Medical_conditions_weighted	Brain_Anterior_cingulate_cortex_BA24
0.004004507	0.004333875	Medical_conditions_weighted	Brain_Anterior_cingulate_cortex_BA24
0.005737719	0.010304116	Medical_conditions_weighted	Brain_Anterior_cingulate_cortex_BA24
0.007860274	0.018367091	Medical_conditions_weighted	Brain_Anterior_cingulate_cortex_BA24
0.010289139	0.018807419	Medical_conditions_weighted	Brain_Anterior_cingulate_cortex_BA24
0.013063279	0.022625968	Medical_conditions_weighted	Brain_Anterior_cingulate_cortex_BA24
0.01612124	0.028181019	Medical_conditions_weighted	Brain_Anterior_cingulate_cortex_BA24
0.01950478	0.028896562	Medical_conditions_weighted	Brain_Anterior_cingulate_cortex_BA24
0.023292562	0.030207909	Medical_conditions_weighted	Brain_Anterior_cingulate_cortex_BA24
0.027394888	0.042932313	Medical_conditions_weighted	Brain_Anterior_cingulate_cortex_BA24
0.031793749	0.047990162	Medical_conditions_weighted	Brain_Anterior_cingulate_cortex_BA24
0.036611791	0.052751423	Medical_conditions_weighted	Brain_Anterior_cingulate_cortex_BA24
0.041697621	0.053394459	Medical_conditions_weighted	Brain_Anterior_cingulate_cortex_BA24
0.047210892	0.053951144	Medical_conditions_weighted	Brain_Anterior_cingulate_cortex_BA24
0.053086467	0.054363946	Medical_conditions_weighted	Brain_Anterior_cingulate_cortex_BA24
0.059237096	0.056226481	Medical_conditions_weighted	Brain_Anterior_cingulate_cortex_BA24
0.065905072	0.062126812	Medical_conditions_weighted	Brain_Anterior_cingulate_cortex_BA24
0.07273605	0.063451891	Medical_conditions_weighted	Brain_Anterior_cingulate_cortex_BA24
0.079866907	0.065588881	Medical_conditions_weighted	Brain_Anterior_cingulate_cortex_BA24
0.087515896	0.074238097	Medical_conditions_weighted	Brain_Anterior_cingulate_cortex_BA24
0.095577429	0.089198115	Medical_conditions_weighted	Brain_Anterior_cingulate_cortex_BA24
0.103914981	0.092325046	Medical_conditions_weighted	Brain_Anterior_cingulate_cortex_BA24
0.112783255	0.100871887	Medical_conditions_weighted	Brain_Anterior_cingulate_cortex_BA24
0.122064598	0.111826032	Medical_conditions_weighted	Brain_Anterior_cingulate_cortex_BA24
0.131732311	0.115261354	Medical_conditions_weighted	Brain_Anterior_cingulate_cortex_BA24
0.141536372	0.117600847	Medical_conditions_weighted	Brain_Anterior_cingulate_cortex_BA24
0.152111522	0.125586702	Medical_conditions_weighted	Brain_Anterior_cingulate_cortex_BA24
0.162898236	0.128734908	Medical_conditions_weighted	Brain_Anterior_cingulate_cortex_BA24
0.174260414	0.132314213	Medical_conditions_weighted	Brain_Anterior_cingulate_cortex_BA24
0.186061258	0.174006109	Medical_conditions_weighted	Brain_Anterior_cingulate_cortex_BA24
0.198349149	0.176224681	Medical_conditions_weighted	Brain_Anterior_cingulate_cortex_BA24
0.211041755	0.184173178	Medical_conditions_weighted	Brain_Anterior_cingulate_cortex_BA24
0.224197432	0.186960221	Medical_conditions_weighted	Brain_Anterior_cingulate_cortex_BA24
0.2381222	0.187833062	Medical_conditions_weighted	Brain_Anterior_cingulate_cortex_BA24
0.252353293	0.22327375	Medical_conditions_weighted	Brain_Anterior_cingulate_cortex_BA24
0.267216731	0.254746116	Medical_conditions_weighted	Brain_Anterior_cingulate_cortex_BA24
0.282630571	0.25622648	Medical_conditions_weighted	Brain_Anterior_cingulate_cortex_BA24
0.29824327	0.259258157	Medical_conditions_weighted	Brain_Anterior_cingulate_cortex_BA24
0.314379282	0.267134387	Medical_conditions_weighted	Brain_Anterior_cingulate_cortex_BA24
0.331019067	0.275401899	Medical_conditions_weighted	Brain_Anterior_cingulate_cortex_BA24
0.348457021	0.366991496	Medical_conditions_weighted	Brain_Anterior_cingulate_cortex_BA24
0.366590654	0.38057596	Medical_conditions_weighted	Brain_Anterior_cingulate_cortex_BA24
0.385493366	0.404828656	Medical_conditions_weighted	Brain_Anterior_cingulate_cortex_BA24
0.405033886	0.420056741	Medical_conditions_weighted	Brain_Anterior_cingulate_cortex_BA24
0.425216845	0.435747635	Medical_conditions_weighted	Brain_Anterior_cingulate_cortex_BA24
0.446118322	0.442265095	Medical_conditions_weighted	Brain_Anterior_cingulate_cortex_BA24
0.467543937	0.452322575	Medical_conditions_weighted	Brain_Anterior_cingulate_cortex_BA24
0.489915998	0.454235642	Medical_conditions_weighted	Brain_Anterior_cingulate_cortex_BA24
0.51295713	0.493668797	Medical_conditions_weighted	Brain_Anterior_cingulate_cortex_BA24
0.536714084	0.56142398	Medical_conditions_weighted	Brain_Anterior_cingulate_cortex_BA24
0.5613876	0.569964032	Medical_conditions_weighted	Brain_Anterior_cingulate_cortex_BA24
0.587192079	0.589943293	Medical_conditions_weighted	Brain_Anterior_cingulate_cortex_BA24
0.613653952	0.610979323	Medical_conditions_weighted	Brain_Anterior_cingulate_cortex_BA24
0.641197193	0.617577409	Medical_conditions_weighted	Brain_Anterior_cingulate_cortex_BA24
0.669258867	0.662281295	Medical_conditions_weighted	Brain_Anterior_cingulate_cortex_BA24
0.698775559	0.673704805	Medical_conditions_weighted	Brain_Anterior_cingulate_cortex_BA24
0.728983463	0.709951766	Medical_conditions_weighted	Brain_Anterior_cingulate_cortex_BA24
0.760927173	0.756229621	Medical_conditions_weighted	Brain_Anterior_cingulate_cortex_BA24
0.79421164	0.816314077	Medical_conditions_weighted	Brain_Anterior_cingulate_cortex_BA24
0.828194107	0.863406084	Medical_conditions_weighted	Brain_Anterior_cingulate_cortex_BA24
0.864016746	0.869848382	Medical_conditions_weighted	Brain_Anterior_cingulate_cortex_BA24
0.901403736	0.963851566	Medical_conditions_weighted	Brain_Anterior_cingulate_cortex_BA24
0.939675096	1.040227838	Medical_conditions_weighted	Brain_Anterior_cingulate_cortex_BA24
0.97901966	1.046165273	Medical_conditions_weighted	Brain_Anterior_cingulate_cortex_BA24
1.021035499	1.089016039	Medical_conditions_weighted	Brain_Anterior_cingulate_cortex_BA24
1.06383024	1.192786415	Medical_conditions_weighted	Brain_Anterior_cingulate_cortex_BA24
1.108558937	1.602245253	Medical_conditions_weighted	Brain_Anterior_cingulate_cortex_BA24
1.156184131	1.733039325	Medical_conditions_weighted	Brain_Anterior_cingulate_cortex_BA24
1.204549611	1.770450536	Medical_conditions_weighted	Brain_Anterior_cingulate_cortex_BA24
1.255604084	1.978383063	Medical_conditions_weighted	Brain_Anterior_cingulate_cortex_BA24
1.310054158	2.08621756	Medical_conditions_weighted	Brain_Anterior_cingulate_cortex_BA24
1.36793918	2.330028432	Medical_conditions_weighted	Brain_Anterior_cingulate_cortex_BA24
1.428285536	2.37514506	Medical_conditions_weighted	Brain_Anterior_cingulate_cortex_BA24
1.490612596	2.478012427	Medical_conditions_weighted	Brain_Anterior_cingulate_cortex_BA24
1.558608754	2.491405426	Medical_conditions_weighted	Brain_Anterior_cingulate_cortex_BA24
1.629154149	2.573776181	Medical_conditions_weighted	Brain_Anterior_cingulate_cortex_BA24
1.704116279	2.827929087	Medical_conditions_weighted	Brain_Anterior_cingulate_cortex_BA24
1.783558727	2.942848124	Medical_conditions_weighted	Brain_Anterior_cingulate_cortex_BA24
1.869327014	3.007744918	Medical_conditions_weighted	Brain_Anterior_cingulate_cortex_BA24
1.960931325	3.232767185	Medical_conditions_weighted	Brain_Anterior_cingulate_cortex_BA24
2.057393648	3.668783211	Medical_conditions_weighted	Brain_Anterior_cingulate_cortex_BA24
2.163338544	3.672629833	Medical_conditions_weighted	Brain_Anterior_cingulate_cortex_BA24
2.277546119	3.745832802	Medical_conditions_weighted	Brain_Anterior_cingulate_cortex_BA24
2.401869959	4.079361806	Medical_conditions_weighted	Brain_Anterior_cingulate_cortex_BA24
2.537784646	4.397547325	Medical_conditions_weighted	Brain_Anterior_cingulate_cortex_BA24
2.687815124	4.535512819	Medical_conditions_weighted	Brain_Anterior_cingulate_cortex_BA24
2.856191233	4.677965343	Medical_conditions_weighted	Brain_Anterior_cingulate_cortex_BA24
3.049894297	5.197594717	Medical_conditions_weighted	Brain_Anterior_cingulate_cortex_BA24
3.273136849	5.693329091	Medical_conditions_weighted	Brain_Anterior_cingulate_cortex_BA24
3.527670167	5.927198843	Medical_conditions_weighted	Brain_Anterior_cingulate_cortex_BA24
3.833041182	6.24123697	Medical_conditions_weighted	Brain_Anterior_cingulate_cortex_BA24
4.214647713	6.324768409	Medical_conditions_weighted	Brain_Anterior_cingulate_cortex_BA24
4.707021789	6.517860172	Medical_conditions_weighted	Brain_Anterior_cingulate_cortex_BA24
5.409648999	6.674734254	Medical_conditions_weighted	Brain_Anterior_cingulate_cortex_BA24
6.604288518	7.639173448	Medical_conditions_weighted	Brain_Anterior_cingulate_cortex_BA24
23.80401552	8.326790395	Medical_conditions_weighted	Brain_Anterior_cingulate_cortex_BA24
6.04E-14	0.000358002	Diet24_weighted	Colon_Sigmoid
0.000157031	0.000500641	Diet24_weighted	Colon_Sigmoid
0.000630343	0.001798421	Diet24_weighted	Colon_Sigmoid
0.001423809	0.00248911	Diet24_weighted	Colon_Sigmoid
0.002544208	0.003018316	Diet24_weighted	Colon_Sigmoid
0.003984134	0.003914574	Diet24_weighted	Colon_Sigmoid
0.005706371	0.004552436	Diet24_weighted	Colon_Sigmoid
0.007800526	0.00724486	Diet24_weighted	Colon_Sigmoid
0.010209454	0.008903154	Diet24_weighted	Colon_Sigmoid
0.012930837	0.009799164	Diet24_weighted	Colon_Sigmoid
0.015977582	0.009843553	Diet24_weighted	Colon_Sigmoid
0.019431932	0.012224293	Diet24_weighted	Colon_Sigmoid
0.023129112	0.014281115	Diet24_weighted	Colon_Sigmoid
0.027131214	0.01506858	Diet24_weighted	Colon_Sigmoid
0.031557322	0.015218877	Diet24_weighted	Colon_Sigmoid
0.036309429	0.024692138	Diet24_weighted	Colon_Sigmoid
0.041463414	0.025331203	Diet24_weighted	Colon_Sigmoid
0.046966195	0.028597043	Diet24_weighted	Colon_Sigmoid
0.052702351	0.034946689	Diet24_weighted	Colon_Sigmoid
0.058817753	0.035953306	Diet24_weighted	Colon_Sigmoid
0.065238329	0.038761471	Diet24_weighted	Colon_Sigmoid
0.072137493	0.048467495	Diet24_weighted	Colon_Sigmoid
0.079368979	0.053589721	Diet24_weighted	Colon_Sigmoid
0.08699649	0.056029164	Diet24_weighted	Colon_Sigmoid
0.095078325	0.058587213	Diet24_weighted	Colon_Sigmoid
0.103388744	0.076109697	Diet24_weighted	Colon_Sigmoid
0.112246414	0.081448807	Diet24_weighted	Colon_Sigmoid
0.121434502	0.087472937	Diet24_weighted	Colon_Sigmoid
0.131158785	0.100922337	Diet24_weighted	Colon_Sigmoid
0.141099194	0.108149361	Diet24_weighted	Colon_Sigmoid
0.151503071	0.113638772	Diet24_weighted	Colon_Sigmoid
0.162257877	0.129944156	Diet24_weighted	Colon_Sigmoid
0.173576461	0.130349401	Diet24_weighted	Colon_Sigmoid
0.185662301	0.131490638	Diet24_weighted	Colon_Sigmoid
0.197805515	0.142724506	Diet24_weighted	Colon_Sigmoid
0.210333928	0.145821564	Diet24_weighted	Colon_Sigmoid
0.223373993	0.156730134	Diet24_weighted	Colon_Sigmoid
0.237025364	0.164831497	Diet24_weighted	Colon_Sigmoid
0.251348332	0.175714392	Diet24_weighted	Colon_Sigmoid
0.266007158	0.182371274	Diet24_weighted	Colon_Sigmoid
0.281244199	0.196498547	Diet24_weighted	Colon_Sigmoid
0.297192502	0.19853828	Diet24_weighted	Colon_Sigmoid
0.313481454	0.202266844	Diet24_weighted	Colon_Sigmoid
0.330592586	0.212158511	Diet24_weighted	Colon_Sigmoid
0.348200308	0.212980114	Diet24_weighted	Colon_Sigmoid
0.366365965	0.215408327	Diet24_weighted	Colon_Sigmoid
0.385307572	0.221390091	Diet24_weighted	Colon_Sigmoid
0.404466675	0.240941385	Diet24_weighted	Colon_Sigmoid
0.42466236	0.280507167	Diet24_weighted	Colon_Sigmoid
0.445800151	0.288674737	Diet24_weighted	Colon_Sigmoid
0.4672178	0.310936469	Diet24_weighted	Colon_Sigmoid
0.489441055	0.328548495	Diet24_weighted	Colon_Sigmoid
0.512354094	0.329611206	Diet24_weighted	Colon_Sigmoid
0.536483316	0.330781421	Diet24_weighted	Colon_Sigmoid
0.561078638	0.337716437	Diet24_weighted	Colon_Sigmoid
0.586871174	0.41326307	Diet24_weighted	Colon_Sigmoid
0.613375248	0.41326307	Diet24_weighted	Colon_Sigmoid
0.640313565	0.466281317	Diet24_weighted	Colon_Sigmoid
0.668863922	0.471175415	Diet24_weighted	Colon_Sigmoid
0.69808274	0.474321446	Diet24_weighted	Colon_Sigmoid
0.728563001	0.547137474	Diet24_weighted	Colon_Sigmoid
0.759991342	0.58225247	Diet24_weighted	Colon_Sigmoid
0.792948892	0.715400098	Diet24_weighted	Colon_Sigmoid
0.826602665	0.726774536	Diet24_weighted	Colon_Sigmoid
0.862545045	0.790236241	Diet24_weighted	Colon_Sigmoid
0.899536406	0.801136702	Diet24_weighted	Colon_Sigmoid
0.937604448	0.82269937	Diet24_weighted	Colon_Sigmoid
0.977412426	0.839596883	Diet24_weighted	Colon_Sigmoid
1.019265755	0.880644622	Diet24_weighted	Colon_Sigmoid
1.062171587	0.886783112	Diet24_weighted	Colon_Sigmoid
1.107072066	0.979461571	Diet24_weighted	Colon_Sigmoid
1.154610211	1.048687874	Diet24_weighted	Colon_Sigmoid
1.204372472	1.116104985	Diet24_weighted	Colon_Sigmoid
1.256901418	1.217693634	Diet24_weighted	Colon_Sigmoid
1.311830207	1.453195619	Diet24_weighted	Colon_Sigmoid
1.368213002	1.483812306	Diet24_weighted	Colon_Sigmoid
1.429007514	1.651013302	Diet24_weighted	Colon_Sigmoid
1.492484982	1.759190919	Diet24_weighted	Colon_Sigmoid
1.559424024	1.769044948	Diet24_weighted	Colon_Sigmoid
1.629969594	1.772062587	Diet24_weighted	Colon_Sigmoid
1.704828927	1.78567749	Diet24_weighted	Colon_Sigmoid
1.784950937	1.989855988	Diet24_weighted	Colon_Sigmoid
1.871598294	2.025948981	Diet24_weighted	Colon_Sigmoid
1.962371447	2.029326575	Diet24_weighted	Colon_Sigmoid
2.05949966	2.048072303	Diet24_weighted	Colon_Sigmoid
2.165083761	2.303045825	Diet24_weighted	Colon_Sigmoid
2.279757617	2.45842404	Diet24_weighted	Colon_Sigmoid
2.403084382	2.604552742	Diet24_weighted	Colon_Sigmoid
2.541634809	2.609710589	Diet24_weighted	Colon_Sigmoid
2.694697989	2.663144329	Diet24_weighted	Colon_Sigmoid
2.865727314	2.78723842	Diet24_weighted	Colon_Sigmoid
3.053873874	2.950429446	Diet24_weighted	Colon_Sigmoid
3.269922097	3.173385877	Diet24_weighted	Colon_Sigmoid
3.522306968	3.903478926	Diet24_weighted	Colon_Sigmoid
3.827471644	5.804597409	Diet24_weighted	Colon_Sigmoid
4.208468757	6.224869537	Diet24_weighted	Colon_Sigmoid
4.697528619	6.284077001	Diet24_weighted	Colon_Sigmoid
5.408655794	6.948053462	Diet24_weighted	Colon_Sigmoid
6.628884615	9.010938137	Diet24_weighted	Colon_Sigmoid
22.36278024	11.68701914	Diet24_weighted	Colon_Sigmoid
3.53E-13	0.000807923	Lifestyle_weighted	Colon_Sigmoid
0.0001584	0.004468713	Lifestyle_weighted	Colon_Sigmoid
0.000639103	0.005976023	Lifestyle_weighted	Colon_Sigmoid
0.001432542	0.02416581	Lifestyle_weighted	Colon_Sigmoid
0.002568254	0.025681711	Lifestyle_weighted	Colon_Sigmoid
0.004004061	0.027162572	Lifestyle_weighted	Colon_Sigmoid
0.005794414	0.028496437	Lifestyle_weighted	Colon_Sigmoid
0.007885362	0.040975222	Lifestyle_weighted	Colon_Sigmoid
0.010300994	0.043572432	Lifestyle_weighted	Colon_Sigmoid
0.01303889	0.074270085	Lifestyle_weighted	Colon_Sigmoid
0.016135259	0.074624634	Lifestyle_weighted	Colon_Sigmoid
0.019553407	0.079557568	Lifestyle_weighted	Colon_Sigmoid
0.023335041	0.081137658	Lifestyle_weighted	Colon_Sigmoid
0.027471315	0.096788246	Lifestyle_weighted	Colon_Sigmoid
0.031827638	0.104094302	Lifestyle_weighted	Colon_Sigmoid
0.036465404	0.104995562	Lifestyle_weighted	Colon_Sigmoid
0.041684699	0.111485268	Lifestyle_weighted	Colon_Sigmoid
0.047160513	0.136253198	Lifestyle_weighted	Colon_Sigmoid
0.052908285	0.149146236	Lifestyle_weighted	Colon_Sigmoid
0.058982261	0.152211936	Lifestyle_weighted	Colon_Sigmoid
0.06548436	0.167227547	Lifestyle_weighted	Colon_Sigmoid
0.072391933	0.180406413	Lifestyle_weighted	Colon_Sigmoid
0.079662452	0.224733742	Lifestyle_weighted	Colon_Sigmoid
0.087161755	0.246942554	Lifestyle_weighted	Colon_Sigmoid
0.095135513	0.254917503	Lifestyle_weighted	Colon_Sigmoid
0.103562163	0.260707321	Lifestyle_weighted	Colon_Sigmoid
0.11240621	0.280884103	Lifestyle_weighted	Colon_Sigmoid
0.121764005	0.303233659	Lifestyle_weighted	Colon_Sigmoid
0.131399671	0.307928636	Lifestyle_weighted	Colon_Sigmoid
0.14152957	0.318994646	Lifestyle_weighted	Colon_Sigmoid
0.151948053	0.319195927	Lifestyle_weighted	Colon_Sigmoid
0.162744336	0.32333681	Lifestyle_weighted	Colon_Sigmoid
0.174094704	0.339147449	Lifestyle_weighted	Colon_Sigmoid
0.185914893	0.34927155	Lifestyle_weighted	Colon_Sigmoid
0.198339702	0.362486037	Lifestyle_weighted	Colon_Sigmoid
0.210930053	0.368581957	Lifestyle_weighted	Colon_Sigmoid
0.224239552	0.40292478	Lifestyle_weighted	Colon_Sigmoid
0.237789962	0.414088138	Lifestyle_weighted	Colon_Sigmoid
0.252137337	0.443986442	Lifestyle_weighted	Colon_Sigmoid
0.266806253	0.457483273	Lifestyle_weighted	Colon_Sigmoid
0.281901213	0.486719898	Lifestyle_weighted	Colon_Sigmoid
0.297709112	0.505793944	Lifestyle_weighted	Colon_Sigmoid
0.31427325	0.537673704	Lifestyle_weighted	Colon_Sigmoid
0.331061015	0.580839349	Lifestyle_weighted	Colon_Sigmoid
0.348258701	0.633859017	Lifestyle_weighted	Colon_Sigmoid
0.366309433	0.637334799	Lifestyle_weighted	Colon_Sigmoid
0.38476606	0.640795181	Lifestyle_weighted	Colon_Sigmoid
0.4041088	0.706932033	Lifestyle_weighted	Colon_Sigmoid
0.424138189	0.707007542	Lifestyle_weighted	Colon_Sigmoid
0.444868608	0.718114593	Lifestyle_weighted	Colon_Sigmoid
0.466184815	0.756552419	Lifestyle_weighted	Colon_Sigmoid
0.488655097	0.794276069	Lifestyle_weighted	Colon_Sigmoid
0.511400664	0.832565603	Lifestyle_weighted	Colon_Sigmoid
0.535244415	0.840301867	Lifestyle_weighted	Colon_Sigmoid
0.559438237	0.844504427	Lifestyle_weighted	Colon_Sigmoid
0.58503299	0.866482449	Lifestyle_weighted	Colon_Sigmoid
0.610862603	0.871491007	Lifestyle_weighted	Colon_Sigmoid
0.638488527	0.918659126	Lifestyle_weighted	Colon_Sigmoid
0.666963561	0.993330164	Lifestyle_weighted	Colon_Sigmoid
0.696217521	1.03725302	Lifestyle_weighted	Colon_Sigmoid
0.727021793	1.056631817	Lifestyle_weighted	Colon_Sigmoid
0.759026304	1.089778736	Lifestyle_weighted	Colon_Sigmoid
0.791556077	1.104674319	Lifestyle_weighted	Colon_Sigmoid
0.825807735	1.117041398	Lifestyle_weighted	Colon_Sigmoid
0.861659573	1.149553382	Lifestyle_weighted	Colon_Sigmoid
0.898501728	1.182223153	Lifestyle_weighted	Colon_Sigmoid
0.936868887	1.234408708	Lifestyle_weighted	Colon_Sigmoid
0.977402518	1.252405336	Lifestyle_weighted	Colon_Sigmoid
1.0186023	1.291836261	Lifestyle_weighted	Colon_Sigmoid
1.062505365	1.307096743	Lifestyle_weighted	Colon_Sigmoid
1.108684821	1.352240839	Lifestyle_weighted	Colon_Sigmoid
1.156023962	1.537597141	Lifestyle_weighted	Colon_Sigmoid
1.204717539	1.621188206	Lifestyle_weighted	Colon_Sigmoid
1.256879629	1.701643804	Lifestyle_weighted	Colon_Sigmoid
1.310567274	1.705120888	Lifestyle_weighted	Colon_Sigmoid
1.367470107	1.83476705	Lifestyle_weighted	Colon_Sigmoid
1.427802744	1.864356975	Lifestyle_weighted	Colon_Sigmoid
1.490668338	1.964757719	Lifestyle_weighted	Colon_Sigmoid
1.55613929	2.078709483	Lifestyle_weighted	Colon_Sigmoid
1.624893634	2.078709483	Lifestyle_weighted	Colon_Sigmoid
1.700095881	2.41668348	Lifestyle_weighted	Colon_Sigmoid
1.779262306	2.430242021	Lifestyle_weighted	Colon_Sigmoid
1.863889356	2.443931001	Lifestyle_weighted	Colon_Sigmoid
1.954719784	2.603027204	Lifestyle_weighted	Colon_Sigmoid
2.051769702	2.69846117	Lifestyle_weighted	Colon_Sigmoid
2.156927246	2.771174901	Lifestyle_weighted	Colon_Sigmoid
2.270162626	2.887409159	Lifestyle_weighted	Colon_Sigmoid
2.395355643	2.902977167	Lifestyle_weighted	Colon_Sigmoid
2.533140392	2.905968787	Lifestyle_weighted	Colon_Sigmoid
2.685236392	2.905968787	Lifestyle_weighted	Colon_Sigmoid
2.852630554	2.905968787	Lifestyle_weighted	Colon_Sigmoid
3.042966257	2.914920115	Lifestyle_weighted	Colon_Sigmoid
3.26111026	3.461452056	Lifestyle_weighted	Colon_Sigmoid
3.507792555	5.037786051	Lifestyle_weighted	Colon_Sigmoid
3.812620242	5.488294855	Lifestyle_weighted	Colon_Sigmoid
4.185530082	5.679723282	Lifestyle_weighted	Colon_Sigmoid
4.666089806	8.560315879	Lifestyle_weighted	Colon_Sigmoid
5.369472907	9.055557012	Lifestyle_weighted	Colon_Sigmoid
6.60437198	10.95561307	Lifestyle_weighted	Colon_Sigmoid
25.85837686	17.01961802	Lifestyle_weighted	Colon_Sigmoid
1.72E-11	0.003016261	Mental_health_weighted	Colon_Sigmoid
0.000153774	0.003259658	Mental_health_weighted	Colon_Sigmoid
0.000634569	0.004303587	Mental_health_weighted	Colon_Sigmoid
0.001440656	0.006115224	Mental_health_weighted	Colon_Sigmoid
0.002577241	0.017252193	Mental_health_weighted	Colon_Sigmoid
0.004041912	0.017957874	Mental_health_weighted	Colon_Sigmoid
0.005823389	0.020818115	Mental_health_weighted	Colon_Sigmoid
0.007900243	0.023154434	Mental_health_weighted	Colon_Sigmoid
0.010343548	0.023466414	Mental_health_weighted	Colon_Sigmoid
0.013105008	0.025736566	Mental_health_weighted	Colon_Sigmoid
0.016135771	0.031623073	Mental_health_weighted	Colon_Sigmoid
0.019497358	0.033622516	Mental_health_weighted	Colon_Sigmoid
0.023217736	0.04102908	Mental_health_weighted	Colon_Sigmoid
0.027308434	0.043639994	Mental_health_weighted	Colon_Sigmoid
0.031734096	0.051146427	Mental_health_weighted	Colon_Sigmoid
0.036459041	0.05235593	Mental_health_weighted	Colon_Sigmoid
0.041540191	0.056393124	Mental_health_weighted	Colon_Sigmoid
0.047018624	0.060514462	Mental_health_weighted	Colon_Sigmoid
0.052794466	0.074777443	Mental_health_weighted	Colon_Sigmoid
0.058939496	0.07525315	Mental_health_weighted	Colon_Sigmoid
0.065469654	0.099221869	Mental_health_weighted	Colon_Sigmoid
0.07230373	0.104445621	Mental_health_weighted	Colon_Sigmoid
0.079614653	0.124362037	Mental_health_weighted	Colon_Sigmoid
0.087194106	0.128050161	Mental_health_weighted	Colon_Sigmoid
0.09522448	0.134216848	Mental_health_weighted	Colon_Sigmoid
0.103555657	0.155693048	Mental_health_weighted	Colon_Sigmoid
0.112349986	0.156282722	Mental_health_weighted	Colon_Sigmoid
0.121620005	0.229387452	Mental_health_weighted	Colon_Sigmoid
0.131204676	0.23711582	Mental_health_weighted	Colon_Sigmoid
0.141166523	0.239463269	Mental_health_weighted	Colon_Sigmoid
0.151480222	0.244505567	Mental_health_weighted	Colon_Sigmoid
0.162242285	0.272100034	Mental_health_weighted	Colon_Sigmoid
0.173625599	0.275357627	Mental_health_weighted	Colon_Sigmoid
0.185249595	0.275712499	Mental_health_weighted	Colon_Sigmoid
0.197267655	0.299883537	Mental_health_weighted	Colon_Sigmoid
0.209876067	0.37411789	Mental_health_weighted	Colon_Sigmoid
0.223155019	0.375088507	Mental_health_weighted	Colon_Sigmoid
0.236597984	0.405536685	Mental_health_weighted	Colon_Sigmoid
0.250575439	0.420861674	Mental_health_weighted	Colon_Sigmoid
0.265090023	0.436638904	Mental_health_weighted	Colon_Sigmoid
0.280364221	0.470990618	Mental_health_weighted	Colon_Sigmoid
0.295839687	0.518617403	Mental_health_weighted	Colon_Sigmoid
0.311972927	0.546556368	Mental_health_weighted	Colon_Sigmoid
0.32883823	0.562625514	Mental_health_weighted	Colon_Sigmoid
0.346432963	0.572370709	Mental_health_weighted	Colon_Sigmoid
0.364298485	0.61012145	Mental_health_weighted	Colon_Sigmoid
0.382703855	0.702269173	Mental_health_weighted	Colon_Sigmoid
0.402242384	0.702269173	Mental_health_weighted	Colon_Sigmoid
0.422068307	0.702269173	Mental_health_weighted	Colon_Sigmoid
0.442514162	0.716334431	Mental_health_weighted	Colon_Sigmoid
0.46373319	0.721565391	Mental_health_weighted	Colon_Sigmoid
0.485947319	0.738759465	Mental_health_weighted	Colon_Sigmoid
0.508803671	0.797869861	Mental_health_weighted	Colon_Sigmoid
0.532277831	0.837179603	Mental_health_weighted	Colon_Sigmoid
0.557218033	0.861979619	Mental_health_weighted	Colon_Sigmoid
0.582634653	0.886590546	Mental_health_weighted	Colon_Sigmoid
0.609220749	0.91207293	Mental_health_weighted	Colon_Sigmoid
0.636381115	0.982708994	Mental_health_weighted	Colon_Sigmoid
0.664758994	0.987572146	Mental_health_weighted	Colon_Sigmoid
0.694094768	0.992199163	Mental_health_weighted	Colon_Sigmoid
0.724578673	1.015272046	Mental_health_weighted	Colon_Sigmoid
0.756002902	1.050963289	Mental_health_weighted	Colon_Sigmoid
0.788894289	1.143369095	Mental_health_weighted	Colon_Sigmoid
0.823082638	1.214459822	Mental_health_weighted	Colon_Sigmoid
0.858183579	1.229719257	Mental_health_weighted	Colon_Sigmoid
0.895824406	1.236089076	Mental_health_weighted	Colon_Sigmoid
0.934499795	1.238802528	Mental_health_weighted	Colon_Sigmoid
0.974817533	1.238802528	Mental_health_weighted	Colon_Sigmoid
1.016419524	1.252353872	Mental_health_weighted	Colon_Sigmoid
1.059142404	1.529385364	Mental_health_weighted	Colon_Sigmoid
1.105156088	1.59852789	Mental_health_weighted	Colon_Sigmoid
1.1519503	1.66379752	Mental_health_weighted	Colon_Sigmoid
1.201511417	1.742092799	Mental_health_weighted	Colon_Sigmoid
1.253655605	1.824337971	Mental_health_weighted	Colon_Sigmoid
1.308393533	1.829199796	Mental_health_weighted	Colon_Sigmoid
1.366450923	1.952488943	Mental_health_weighted	Colon_Sigmoid
1.425665395	1.966928725	Mental_health_weighted	Colon_Sigmoid
1.48945972	2.329307408	Mental_health_weighted	Colon_Sigmoid
1.557206966	2.934096837	Mental_health_weighted	Colon_Sigmoid
1.628797518	3.078314452	Mental_health_weighted	Colon_Sigmoid
1.704413096	3.113020751	Mental_health_weighted	Colon_Sigmoid
1.784713163	3.120655757	Mental_health_weighted	Colon_Sigmoid
1.870716788	3.496209587	Mental_health_weighted	Colon_Sigmoid
1.962698551	4.04791319	Mental_health_weighted	Colon_Sigmoid
2.060489641	4.072567142	Mental_health_weighted	Colon_Sigmoid
2.164869808	4.101947876	Mental_health_weighted	Colon_Sigmoid
2.279900255	4.659231009	Mental_health_weighted	Colon_Sigmoid
2.407712348	5.379777549	Mental_health_weighted	Colon_Sigmoid
2.544091891	5.626995702	Mental_health_weighted	Colon_Sigmoid
2.695379453	6.386799581	Mental_health_weighted	Colon_Sigmoid
2.865457751	6.994765852	Mental_health_weighted	Colon_Sigmoid
3.054319121	7.126868843	Mental_health_weighted	Colon_Sigmoid
3.270358987	7.544759418	Mental_health_weighted	Colon_Sigmoid
3.52697765	7.663385894	Mental_health_weighted	Colon_Sigmoid
3.834077038	7.844985608	Mental_health_weighted	Colon_Sigmoid
4.208684093	8.608491729	Mental_health_weighted	Colon_Sigmoid
4.698546945	8.891569725	Mental_health_weighted	Colon_Sigmoid
5.389554304	12.74256792	Mental_health_weighted	Colon_Sigmoid
6.589210607	19.63525364	Mental_health_weighted	Colon_Sigmoid
27.75625037	19.81959984	Mental_health_weighted	Colon_Sigmoid
7.85E-14	0.00093021	Physical_measures_weighted	Colon_Sigmoid
0.000158321	0.009513103	Physical_measures_weighted	Colon_Sigmoid
0.000641206	0.02317	Physical_measures_weighted	Colon_Sigmoid
0.001436743	0.02317	Physical_measures_weighted	Colon_Sigmoid
0.002548957	0.026366351	Physical_measures_weighted	Colon_Sigmoid
0.004011848	0.034488714	Physical_measures_weighted	Colon_Sigmoid
0.005794793	0.037057383	Physical_measures_weighted	Colon_Sigmoid
0.00787048	0.088889989	Physical_measures_weighted	Colon_Sigmoid
0.010363779	0.123693368	Physical_measures_weighted	Colon_Sigmoid
0.0130627	0.125524636	Physical_measures_weighted	Colon_Sigmoid
0.016114958	0.134657803	Physical_measures_weighted	Colon_Sigmoid
0.019512967	0.136420442	Physical_measures_weighted	Colon_Sigmoid
0.023284813	0.154143215	Physical_measures_weighted	Colon_Sigmoid
0.027368507	0.162080698	Physical_measures_weighted	Colon_Sigmoid
0.031745339	0.167183299	Physical_measures_weighted	Colon_Sigmoid
0.036503254	0.16826578	Physical_measures_weighted	Colon_Sigmoid
0.041591713	0.173458811	Physical_measures_weighted	Colon_Sigmoid
0.046951746	0.2148573	Physical_measures_weighted	Colon_Sigmoid
0.052824475	0.215953015	Physical_measures_weighted	Colon_Sigmoid
0.059007866	0.24684576	Physical_measures_weighted	Colon_Sigmoid
0.065474311	0.305576537	Physical_measures_weighted	Colon_Sigmoid
0.07230337	0.308709944	Physical_measures_weighted	Colon_Sigmoid
0.079578197	0.318348427	Physical_measures_weighted	Colon_Sigmoid
0.08723285	0.355195113	Physical_measures_weighted	Colon_Sigmoid
0.095201394	0.399953299	Physical_measures_weighted	Colon_Sigmoid
0.10360227	0.472385454	Physical_measures_weighted	Colon_Sigmoid
0.112312151	0.480117694	Physical_measures_weighted	Colon_Sigmoid
0.12152061	0.514168764	Physical_measures_weighted	Colon_Sigmoid
0.130898046	0.523261602	Physical_measures_weighted	Colon_Sigmoid
0.14072198	0.56542765	Physical_measures_weighted	Colon_Sigmoid
0.15112544	0.582359515	Physical_measures_weighted	Colon_Sigmoid
0.162161476	0.593757041	Physical_measures_weighted	Colon_Sigmoid
0.173409336	0.616403944	Physical_measures_weighted	Colon_Sigmoid
0.184910003	0.63471091	Physical_measures_weighted	Colon_Sigmoid
0.197039512	0.670059516	Physical_measures_weighted	Colon_Sigmoid
0.209862705	0.675909535	Physical_measures_weighted	Colon_Sigmoid
0.223150781	0.687562763	Physical_measures_weighted	Colon_Sigmoid
0.236678641	0.710594879	Physical_measures_weighted	Colon_Sigmoid
0.250541276	0.752154651	Physical_measures_weighted	Colon_Sigmoid
0.265365792	0.761704391	Physical_measures_weighted	Colon_Sigmoid
0.280547321	0.769329162	Physical_measures_weighted	Colon_Sigmoid
0.296057491	0.785352341	Physical_measures_weighted	Colon_Sigmoid
0.312306913	0.82526528	Physical_measures_weighted	Colon_Sigmoid
0.329307444	0.84476043	Physical_measures_weighted	Colon_Sigmoid
0.346784755	0.917244598	Physical_measures_weighted	Colon_Sigmoid
0.364985073	0.92235788	Physical_measures_weighted	Colon_Sigmoid
0.383357507	0.947400207	Physical_measures_weighted	Colon_Sigmoid
0.402643018	0.964199631	Physical_measures_weighted	Colon_Sigmoid
0.422426225	0.968589982	Physical_measures_weighted	Colon_Sigmoid
0.443366405	0.97539357	Physical_measures_weighted	Colon_Sigmoid
0.465187171	0.986933595	Physical_measures_weighted	Colon_Sigmoid
0.487148726	1.000945507	Physical_measures_weighted	Colon_Sigmoid
0.510660471	1.059114101	Physical_measures_weighted	Colon_Sigmoid
0.534146449	1.139624384	Physical_measures_weighted	Colon_Sigmoid
0.558740124	1.225824095	Physical_measures_weighted	Colon_Sigmoid
0.58377093	1.232088711	Physical_measures_weighted	Colon_Sigmoid
0.610492029	1.359891325	Physical_measures_weighted	Colon_Sigmoid
0.637893661	1.440365698	Physical_measures_weighted	Colon_Sigmoid
0.666369163	1.45607179	Physical_measures_weighted	Colon_Sigmoid
0.695664583	1.512222723	Physical_measures_weighted	Colon_Sigmoid
0.726352953	1.701720691	Physical_measures_weighted	Colon_Sigmoid
0.758246362	1.709023114	Physical_measures_weighted	Colon_Sigmoid
0.791136412	1.727040827	Physical_measures_weighted	Colon_Sigmoid
0.825491877	1.823592081	Physical_measures_weighted	Colon_Sigmoid
0.860868973	1.87028784	Physical_measures_weighted	Colon_Sigmoid
0.897666683	1.876988889	Physical_measures_weighted	Colon_Sigmoid
0.936331086	2.119139177	Physical_measures_weighted	Colon_Sigmoid
0.975871398	2.133727116	Physical_measures_weighted	Colon_Sigmoid
1.018209004	2.16932662	Physical_measures_weighted	Colon_Sigmoid
1.06151099	2.219846778	Physical_measures_weighted	Colon_Sigmoid
1.107505565	2.251995755	Physical_measures_weighted	Colon_Sigmoid
1.154318951	2.385598669	Physical_measures_weighted	Colon_Sigmoid
1.204243058	2.412355871	Physical_measures_weighted	Colon_Sigmoid
1.255862792	2.530559104	Physical_measures_weighted	Colon_Sigmoid
1.310068858	2.534364488	Physical_measures_weighted	Colon_Sigmoid
1.36755931	2.815731688	Physical_measures_weighted	Colon_Sigmoid
1.427872734	2.933091431	Physical_measures_weighted	Colon_Sigmoid
1.491881184	2.973654091	Physical_measures_weighted	Colon_Sigmoid
1.558602743	3.285461345	Physical_measures_weighted	Colon_Sigmoid
1.628854769	3.626740626	Physical_measures_weighted	Colon_Sigmoid
1.703597445	3.631743426	Physical_measures_weighted	Colon_Sigmoid
1.784154929	3.718929955	Physical_measures_weighted	Colon_Sigmoid
1.868779718	3.740572107	Physical_measures_weighted	Colon_Sigmoid
1.960719363	4.038852031	Physical_measures_weighted	Colon_Sigmoid
2.058384522	4.474701713	Physical_measures_weighted	Colon_Sigmoid
2.16315185	4.479316139	Physical_measures_weighted	Colon_Sigmoid
2.276285536	4.677161295	Physical_measures_weighted	Colon_Sigmoid
2.400958919	4.781723807	Physical_measures_weighted	Colon_Sigmoid
2.535495473	4.879076612	Physical_measures_weighted	Colon_Sigmoid
2.686715906	5.433989667	Physical_measures_weighted	Colon_Sigmoid
2.854700967	5.474549963	Physical_measures_weighted	Colon_Sigmoid
3.047922632	5.787489738	Physical_measures_weighted	Colon_Sigmoid
3.264637185	5.966629681	Physical_measures_weighted	Colon_Sigmoid
3.521022444	6.465880265	Physical_measures_weighted	Colon_Sigmoid
3.822535597	6.522161195	Physical_measures_weighted	Colon_Sigmoid
4.200883967	6.858580328	Physical_measures_weighted	Colon_Sigmoid
4.696593428	7.674883699	Physical_measures_weighted	Colon_Sigmoid
5.400555453	7.954685766	Physical_measures_weighted	Colon_Sigmoid
6.613707241	8.876484369	Physical_measures_weighted	Colon_Sigmoid
28.28802034	10.04563701	Physical_measures_weighted	Colon_Sigmoid
1.63E-13	2.04E-05	Medical_conditions_weighted	Colon_Sigmoid
0.000163914	0.000640688	Medical_conditions_weighted	Colon_Sigmoid
0.000649681	0.001071655	Medical_conditions_weighted	Colon_Sigmoid
0.001452343	0.003321086	Medical_conditions_weighted	Colon_Sigmoid
0.002584726	0.006113917	Medical_conditions_weighted	Colon_Sigmoid
0.004022192	0.006976099	Medical_conditions_weighted	Colon_Sigmoid
0.005797964	0.010838457	Medical_conditions_weighted	Colon_Sigmoid
0.007901828	0.010944886	Medical_conditions_weighted	Colon_Sigmoid
0.010346037	0.010992693	Medical_conditions_weighted	Colon_Sigmoid
0.013162937	0.011185546	Medical_conditions_weighted	Colon_Sigmoid
0.016291368	0.011356499	Medical_conditions_weighted	Colon_Sigmoid
0.019689527	0.015202224	Medical_conditions_weighted	Colon_Sigmoid
0.023475672	0.016161926	Medical_conditions_weighted	Colon_Sigmoid
0.027565815	0.025671622	Medical_conditions_weighted	Colon_Sigmoid
0.032002478	0.028195401	Medical_conditions_weighted	Colon_Sigmoid
0.03677716	0.036084763	Medical_conditions_weighted	Colon_Sigmoid
0.041916087	0.042176139	Medical_conditions_weighted	Colon_Sigmoid
0.047435728	0.042605163	Medical_conditions_weighted	Colon_Sigmoid
0.053227081	0.047026888	Medical_conditions_weighted	Colon_Sigmoid
0.059376812	0.052423131	Medical_conditions_weighted	Colon_Sigmoid
0.065844462	0.054740169	Medical_conditions_weighted	Colon_Sigmoid
0.072716341	0.056833235	Medical_conditions_weighted	Colon_Sigmoid
0.080014866	0.06564172	Medical_conditions_weighted	Colon_Sigmoid
0.087720335	0.06667086	Medical_conditions_weighted	Colon_Sigmoid
0.095742641	0.077623794	Medical_conditions_weighted	Colon_Sigmoid
0.104177519	0.083177791	Medical_conditions_weighted	Colon_Sigmoid
0.113024401	0.088315667	Medical_conditions_weighted	Colon_Sigmoid
0.122202853	0.088474471	Medical_conditions_weighted	Colon_Sigmoid
0.131758715	0.100873061	Medical_conditions_weighted	Colon_Sigmoid
0.141746409	0.101180689	Medical_conditions_weighted	Colon_Sigmoid
0.152358273	0.113066115	Medical_conditions_weighted	Colon_Sigmoid
0.163120689	0.116158796	Medical_conditions_weighted	Colon_Sigmoid
0.174374915	0.123339394	Medical_conditions_weighted	Colon_Sigmoid
0.186079639	0.168124041	Medical_conditions_weighted	Colon_Sigmoid
0.198113424	0.175128978	Medical_conditions_weighted	Colon_Sigmoid
0.210871331	0.175662374	Medical_conditions_weighted	Colon_Sigmoid
0.224038044	0.198026559	Medical_conditions_weighted	Colon_Sigmoid
0.237680874	0.223455105	Medical_conditions_weighted	Colon_Sigmoid
0.251823807	0.233426223	Medical_conditions_weighted	Colon_Sigmoid
0.26690135	0.240329132	Medical_conditions_weighted	Colon_Sigmoid
0.282164633	0.260651525	Medical_conditions_weighted	Colon_Sigmoid
0.297818015	0.276746781	Medical_conditions_weighted	Colon_Sigmoid
0.314005407	0.302978505	Medical_conditions_weighted	Colon_Sigmoid
0.330925514	0.311709918	Medical_conditions_weighted	Colon_Sigmoid
0.348088713	0.311709918	Medical_conditions_weighted	Colon_Sigmoid
0.366140639	0.329479323	Medical_conditions_weighted	Colon_Sigmoid
0.385156791	0.354844936	Medical_conditions_weighted	Colon_Sigmoid
0.40443517	0.383108095	Medical_conditions_weighted	Colon_Sigmoid
0.424310645	0.394269888	Medical_conditions_weighted	Colon_Sigmoid
0.444982175	0.402691618	Medical_conditions_weighted	Colon_Sigmoid
0.466313956	0.408076952	Medical_conditions_weighted	Colon_Sigmoid
0.488765032	0.436399674	Medical_conditions_weighted	Colon_Sigmoid
0.511807302	0.481874468	Medical_conditions_weighted	Colon_Sigmoid
0.535409922	0.506843416	Medical_conditions_weighted	Colon_Sigmoid
0.559746068	0.580817393	Medical_conditions_weighted	Colon_Sigmoid
0.585305785	0.587395437	Medical_conditions_weighted	Colon_Sigmoid
0.612035021	0.609347248	Medical_conditions_weighted	Colon_Sigmoid
0.639473706	0.654698161	Medical_conditions_weighted	Colon_Sigmoid
0.667885344	0.655808985	Medical_conditions_weighted	Colon_Sigmoid
0.696962293	0.657826952	Medical_conditions_weighted	Colon_Sigmoid
0.72736353	0.677128523	Medical_conditions_weighted	Colon_Sigmoid
0.759098696	0.72717853	Medical_conditions_weighted	Colon_Sigmoid
0.791340601	0.83751476	Medical_conditions_weighted	Colon_Sigmoid
0.825440544	0.848032673	Medical_conditions_weighted	Colon_Sigmoid
0.861806696	0.902578868	Medical_conditions_weighted	Colon_Sigmoid
0.898441167	0.910523481	Medical_conditions_weighted	Colon_Sigmoid
0.936580654	0.968599995	Medical_conditions_weighted	Colon_Sigmoid
0.976866469	1.009243336	Medical_conditions_weighted	Colon_Sigmoid
1.01812615	1.027328074	Medical_conditions_weighted	Colon_Sigmoid
1.061318511	1.076834817	Medical_conditions_weighted	Colon_Sigmoid
1.10662353	1.076834817	Medical_conditions_weighted	Colon_Sigmoid
1.154044833	1.076834817	Medical_conditions_weighted	Colon_Sigmoid
1.203566642	1.150819248	Medical_conditions_weighted	Colon_Sigmoid
1.254664868	1.423682651	Medical_conditions_weighted	Colon_Sigmoid
1.309229997	1.427422633	Medical_conditions_weighted	Colon_Sigmoid
1.36723175	1.493482181	Medical_conditions_weighted	Colon_Sigmoid
1.427302242	1.773209101	Medical_conditions_weighted	Colon_Sigmoid
1.490045051	1.786124712	Medical_conditions_weighted	Colon_Sigmoid
1.556657721	1.808077598	Medical_conditions_weighted	Colon_Sigmoid
1.627864287	2.000965061	Medical_conditions_weighted	Colon_Sigmoid
1.702488877	2.130265817	Medical_conditions_weighted	Colon_Sigmoid
1.782351436	2.143248577	Medical_conditions_weighted	Colon_Sigmoid
1.867729332	2.388753952	Medical_conditions_weighted	Colon_Sigmoid
1.957351846	2.513362676	Medical_conditions_weighted	Colon_Sigmoid
2.055346342	2.714738812	Medical_conditions_weighted	Colon_Sigmoid
2.161883487	2.975448018	Medical_conditions_weighted	Colon_Sigmoid
2.277550256	3.176441124	Medical_conditions_weighted	Colon_Sigmoid
2.399851113	3.435811916	Medical_conditions_weighted	Colon_Sigmoid
2.534183127	3.622856561	Medical_conditions_weighted	Colon_Sigmoid
2.6870866	4.003331626	Medical_conditions_weighted	Colon_Sigmoid
2.856463399	4.14718728	Medical_conditions_weighted	Colon_Sigmoid
3.044706077	4.22416157	Medical_conditions_weighted	Colon_Sigmoid
3.264105414	4.280346986	Medical_conditions_weighted	Colon_Sigmoid
3.512779964	4.466347775	Medical_conditions_weighted	Colon_Sigmoid
3.815944552	4.537798676	Medical_conditions_weighted	Colon_Sigmoid
4.193497783	5.823991343	Medical_conditions_weighted	Colon_Sigmoid
4.684612217	6.02235327	Medical_conditions_weighted	Colon_Sigmoid
5.391945268	6.484182811	Medical_conditions_weighted	Colon_Sigmoid
6.60549368	8.697529863	Medical_conditions_weighted	Colon_Sigmoid
22.71096723	10.80641774	Medical_conditions_weighted	Colon_Sigmoid
2.28E-13	0.000136629	Diet24_weighted	Lung
0.000162037	0.00163844	Diet24_weighted	Lung
0.000642024	0.005675979	Diet24_weighted	Lung
0.001435844	0.006982489	Diet24_weighted	Lung
0.002559546	0.008114081	Diet24_weighted	Lung
0.004005888	0.009603554	Diet24_weighted	Lung
0.005778509	0.010307261	Diet24_weighted	Lung
0.007876592	0.010454772	Diet24_weighted	Lung
0.010279929	0.01167753	Diet24_weighted	Lung
0.013017275	0.012681178	Diet24_weighted	Lung
0.016065327	0.014506903	Diet24_weighted	Lung
0.019471813	0.015188823	Diet24_weighted	Lung
0.023231212	0.018881614	Diet24_weighted	Lung
0.027237482	0.019281825	Diet24_weighted	Lung
0.031698958	0.03028	Diet24_weighted	Lung
0.036514284	0.030700993	Diet24_weighted	Lung
0.041610956	0.032557764	Diet24_weighted	Lung
0.047058361	0.035019236	Diet24_weighted	Lung
0.052957764	0.035115596	Diet24_weighted	Lung
0.059173319	0.035319188	Diet24_weighted	Lung
0.065647957	0.042622572	Diet24_weighted	Lung
0.072684697	0.044577288	Diet24_weighted	Lung
0.079931645	0.045103797	Diet24_weighted	Lung
0.087526802	0.046794813	Diet24_weighted	Lung
0.095470011	0.0497678	Diet24_weighted	Lung
0.103574843	0.054385328	Diet24_weighted	Lung
0.112383209	0.05472338	Diet24_weighted	Lung
0.121461265	0.055475342	Diet24_weighted	Lung
0.130966186	0.058155866	Diet24_weighted	Lung
0.141008494	0.061171531	Diet24_weighted	Lung
0.151292109	0.070639082	Diet24_weighted	Lung
0.162137538	0.072904151	Diet24_weighted	Lung
0.173618147	0.078382665	Diet24_weighted	Lung
0.185161713	0.079846394	Diet24_weighted	Lung
0.197586058	0.097814122	Diet24_weighted	Lung
0.210142352	0.097876323	Diet24_weighted	Lung
0.223540566	0.119117688	Diet24_weighted	Lung
0.237412502	0.1267657	Diet24_weighted	Lung
0.251421023	0.127227968	Diet24_weighted	Lung
0.266092966	0.134319128	Diet24_weighted	Lung
0.28110991	0.142868191	Diet24_weighted	Lung
0.296947347	0.149808172	Diet24_weighted	Lung
0.313598946	0.15385153	Diet24_weighted	Lung
0.330359026	0.184571251	Diet24_weighted	Lung
0.347925044	0.203919603	Diet24_weighted	Lung
0.365881892	0.211820808	Diet24_weighted	Lung
0.384649764	0.246907027	Diet24_weighted	Lung
0.403720374	0.2961222	Diet24_weighted	Lung
0.423739465	0.359709498	Diet24_weighted	Lung
0.444603692	0.403718701	Diet24_weighted	Lung
0.465976329	0.405079068	Diet24_weighted	Lung
0.488054156	0.450479679	Diet24_weighted	Lung
0.510870147	0.457803049	Diet24_weighted	Lung
0.534690005	0.462038049	Diet24_weighted	Lung
0.559460162	0.472907667	Diet24_weighted	Lung
0.585179361	0.478549277	Diet24_weighted	Lung
0.61192631	0.498561312	Diet24_weighted	Lung
0.638885624	0.522552961	Diet24_weighted	Lung
0.667137543	0.560742998	Diet24_weighted	Lung
0.696204772	0.683174981	Diet24_weighted	Lung
0.726898185	0.724690803	Diet24_weighted	Lung
0.758222034	0.729395894	Diet24_weighted	Lung
0.791138976	0.735490658	Diet24_weighted	Lung
0.825586609	0.765839265	Diet24_weighted	Lung
0.861210391	0.903470244	Diet24_weighted	Lung
0.898092987	0.948764107	Diet24_weighted	Lung
0.936268915	1.000498841	Diet24_weighted	Lung
0.975812877	1.137207309	Diet24_weighted	Lung
1.017894288	1.172006289	Diet24_weighted	Lung
1.061455747	1.208847761	Diet24_weighted	Lung
1.106397798	1.235095908	Diet24_weighted	Lung
1.154700071	1.282550288	Diet24_weighted	Lung
1.204498206	1.30457285	Diet24_weighted	Lung
1.25683271	1.30457285	Diet24_weighted	Lung
1.311659661	1.329328174	Diet24_weighted	Lung
1.369841944	1.331761561	Diet24_weighted	Lung
1.429495466	1.376556986	Diet24_weighted	Lung
1.493287633	1.380760988	Diet24_weighted	Lung
1.560042156	1.544610216	Diet24_weighted	Lung
1.630411618	1.744509782	Diet24_weighted	Lung
1.705233614	1.77433595	Diet24_weighted	Lung
1.785340989	1.80095759	Diet24_weighted	Lung
1.869435156	1.847213541	Diet24_weighted	Lung
1.960665449	2.095591845	Diet24_weighted	Lung
2.060358954	2.425088821	Diet24_weighted	Lung
2.167185335	2.683092556	Diet24_weighted	Lung
2.281259986	2.686097223	Diet24_weighted	Lung
2.406002558	2.722201935	Diet24_weighted	Lung
2.545194912	2.80504422	Diet24_weighted	Lung
2.698150078	2.9061662	Diet24_weighted	Lung
2.868377236	3.004996759	Diet24_weighted	Lung
3.057020596	3.661258773	Diet24_weighted	Lung
3.274748173	3.84422489	Diet24_weighted	Lung
3.524854747	4.296337321	Diet24_weighted	Lung
3.828048363	4.400060616	Diet24_weighted	Lung
4.206632083	4.618302518	Diet24_weighted	Lung
4.700212196	5.308239918	Diet24_weighted	Lung
5.393240637	8.671530077	Diet24_weighted	Lung
6.611060949	9.083279064	Diet24_weighted	Lung
26.1928383	9.230897715	Diet24_weighted	Lung
1.40E-11	0.014400911	Lifestyle_weighted	Lung
0.000162682	0.015165751	Lifestyle_weighted	Lung
0.000642288	0.04227986	Lifestyle_weighted	Lung
0.001451912	0.053257043	Lifestyle_weighted	Lung
0.002561125	0.061204829	Lifestyle_weighted	Lung
0.004046873	0.061814019	Lifestyle_weighted	Lung
0.005830638	0.063133285	Lifestyle_weighted	Lung
0.007921705	0.063786875	Lifestyle_weighted	Lung
0.010371841	0.077553801	Lifestyle_weighted	Lung
0.013122796	0.095477688	Lifestyle_weighted	Lung
0.016226177	0.097999239	Lifestyle_weighted	Lung
0.019676806	0.107500118	Lifestyle_weighted	Lung
0.023398842	0.110601579	Lifestyle_weighted	Lung
0.027496048	0.18306563	Lifestyle_weighted	Lung
0.031974041	0.198933308	Lifestyle_weighted	Lung
0.03678724	0.238468697	Lifestyle_weighted	Lung
0.041943653	0.240885503	Lifestyle_weighted	Lung
0.047343954	0.24830502	Lifestyle_weighted	Lung
0.05314586	0.26456824	Lifestyle_weighted	Lung
0.059391391	0.274633204	Lifestyle_weighted	Lung
0.065901016	0.275038621	Lifestyle_weighted	Lung
0.072870642	0.284767968	Lifestyle_weighted	Lung
0.080142819	0.300621285	Lifestyle_weighted	Lung
0.087912803	0.323497679	Lifestyle_weighted	Lung
0.095836538	0.323883729	Lifestyle_weighted	Lung
0.104327653	0.359549628	Lifestyle_weighted	Lung
0.113171641	0.365046694	Lifestyle_weighted	Lung
0.12240806	0.36699022	Lifestyle_weighted	Lung
0.131965718	0.378830917	Lifestyle_weighted	Lung
0.141993794	0.416539749	Lifestyle_weighted	Lung
0.15262659	0.541257101	Lifestyle_weighted	Lung
0.16333252	0.546934493	Lifestyle_weighted	Lung
0.174747729	0.561756808	Lifestyle_weighted	Lung
0.186646651	0.570392131	Lifestyle_weighted	Lung
0.198954238	0.601409556	Lifestyle_weighted	Lung
0.21161569	0.672514384	Lifestyle_weighted	Lung
0.224850454	0.682751154	Lifestyle_weighted	Lung
0.238385293	0.683580305	Lifestyle_weighted	Lung
0.252748219	0.686377332	Lifestyle_weighted	Lung
0.26735024	0.703898701	Lifestyle_weighted	Lung
0.282472943	0.706097284	Lifestyle_weighted	Lung
0.298531685	0.853892742	Lifestyle_weighted	Lung
0.314604194	0.863940734	Lifestyle_weighted	Lung
0.331667725	0.876245142	Lifestyle_weighted	Lung
0.349115398	0.908995078	Lifestyle_weighted	Lung
0.367120284	0.954676916	Lifestyle_weighted	Lung
0.385778616	0.956617664	Lifestyle_weighted	Lung
0.405083213	1.043126351	Lifestyle_weighted	Lung
0.425014261	1.047288397	Lifestyle_weighted	Lung
0.445801959	1.166958843	Lifestyle_weighted	Lung
0.467297419	1.20027875	Lifestyle_weighted	Lung
0.489560953	1.211875141	Lifestyle_weighted	Lung
0.512753174	1.247737562	Lifestyle_weighted	Lung
0.536839855	1.247737562	Lifestyle_weighted	Lung
0.5616144	1.26169186	Lifestyle_weighted	Lung
0.58721557	1.285202571	Lifestyle_weighted	Lung
0.613646416	1.310448859	Lifestyle_weighted	Lung
0.641065904	1.337877981	Lifestyle_weighted	Lung
0.669293634	1.377354655	Lifestyle_weighted	Lung
0.698891865	1.4765975	Lifestyle_weighted	Lung
0.72894023	1.498714923	Lifestyle_weighted	Lung
0.760997696	1.542663363	Lifestyle_weighted	Lung
0.793910814	1.561220488	Lifestyle_weighted	Lung
0.82708637	1.602016961	Lifestyle_weighted	Lung
0.862231594	1.624308379	Lifestyle_weighted	Lung
0.899492182	1.646017978	Lifestyle_weighted	Lung
0.9376496	1.661711184	Lifestyle_weighted	Lung
0.977241069	1.69016963	Lifestyle_weighted	Lung
1.018898059	1.703818256	Lifestyle_weighted	Lung
1.062262067	1.737089293	Lifestyle_weighted	Lung
1.10754192	1.82710015	Lifestyle_weighted	Lung
1.155154841	1.863308577	Lifestyle_weighted	Lung
1.203780762	1.881968189	Lifestyle_weighted	Lung
1.255897011	1.904938998	Lifestyle_weighted	Lung
1.30949741	2.022492115	Lifestyle_weighted	Lung
1.3665032	2.033292943	Lifestyle_weighted	Lung
1.427485622	2.066508195	Lifestyle_weighted	Lung
1.491129481	2.110805956	Lifestyle_weighted	Lung
1.557405608	2.181621258	Lifestyle_weighted	Lung
1.627967063	2.223811776	Lifestyle_weighted	Lung
1.703381499	2.327623027	Lifestyle_weighted	Lung
1.783496404	2.352030037	Lifestyle_weighted	Lung
1.869423897	2.439806188	Lifestyle_weighted	Lung
1.959493277	2.531532919	Lifestyle_weighted	Lung
2.056473951	2.678765786	Lifestyle_weighted	Lung
2.162920426	2.689986747	Lifestyle_weighted	Lung
2.27695536	2.761082033	Lifestyle_weighted	Lung
2.400515969	2.893161552	Lifestyle_weighted	Lung
2.538378555	3.0021583	Lifestyle_weighted	Lung
2.687662371	3.301954513	Lifestyle_weighted	Lung
2.857732827	3.486530834	Lifestyle_weighted	Lung
3.048168796	3.514616343	Lifestyle_weighted	Lung
3.264790808	3.596413245	Lifestyle_weighted	Lung
3.516155597	3.733179726	Lifestyle_weighted	Lung
3.818207727	3.904402701	Lifestyle_weighted	Lung
4.191052414	4.577401444	Lifestyle_weighted	Lung
4.677095079	5.978749466	Lifestyle_weighted	Lung
5.380646692	8.132222662	Lifestyle_weighted	Lung
6.613504353	10.14296457	Lifestyle_weighted	Lung
22.43793357	12.35107384	Lifestyle_weighted	Lung
5.91E-12	0.000682242	Mental_health_weighted	Lung
0.000158604	0.002309279	Mental_health_weighted	Lung
0.000633062	0.002887044	Mental_health_weighted	Lung
0.001439355	0.004846991	Mental_health_weighted	Lung
0.002575305	0.006914049	Mental_health_weighted	Lung
0.004047772	0.011832865	Mental_health_weighted	Lung
0.005836519	0.016838217	Mental_health_weighted	Lung
0.007930083	0.017702169	Mental_health_weighted	Lung
0.010368545	0.022028574	Mental_health_weighted	Lung
0.013133425	0.042090073	Mental_health_weighted	Lung
0.016179786	0.049295565	Mental_health_weighted	Lung
0.019585396	0.058405659	Mental_health_weighted	Lung
0.023375807	0.062194106	Mental_health_weighted	Lung
0.027490063	0.062479225	Mental_health_weighted	Lung
0.031943014	0.066796715	Mental_health_weighted	Lung
0.036678999	0.067973556	Mental_health_weighted	Lung
0.041855509	0.106594028	Mental_health_weighted	Lung
0.04726103	0.111994246	Mental_health_weighted	Lung
0.053102644	0.119855029	Mental_health_weighted	Lung
0.059207522	0.128036719	Mental_health_weighted	Lung
0.065642761	0.132840224	Mental_health_weighted	Lung
0.072455912	0.150984657	Mental_health_weighted	Lung
0.079736141	0.161850928	Mental_health_weighted	Lung
0.087451631	0.171731361	Mental_health_weighted	Lung
0.095475049	0.204513888	Mental_health_weighted	Lung
0.103805238	0.22669392	Mental_health_weighted	Lung
0.112581243	0.248736929	Mental_health_weighted	Lung
0.121677605	0.24970856	Mental_health_weighted	Lung
0.131341785	0.261119679	Mental_health_weighted	Lung
0.141272659	0.264495499	Mental_health_weighted	Lung
0.151716929	0.26760752	Mental_health_weighted	Lung
0.162634498	0.26779658	Mental_health_weighted	Lung
0.173851641	0.304040483	Mental_health_weighted	Lung
0.185634876	0.312794357	Mental_health_weighted	Lung
0.197942187	0.360167519	Mental_health_weighted	Lung
0.210676469	0.366734272	Mental_health_weighted	Lung
0.22391245	0.370103692	Mental_health_weighted	Lung
0.237815024	0.378060963	Mental_health_weighted	Lung
0.252247674	0.391156418	Mental_health_weighted	Lung
0.266950887	0.409528016	Mental_health_weighted	Lung
0.281991588	0.433064381	Mental_health_weighted	Lung
0.297671883	0.444640319	Mental_health_weighted	Lung
0.313773486	0.461711635	Mental_health_weighted	Lung
0.33087156	0.485241264	Mental_health_weighted	Lung
0.348409553	0.487578386	Mental_health_weighted	Lung
0.366614701	0.503770819	Mental_health_weighted	Lung
0.385380769	0.511057105	Mental_health_weighted	Lung
0.404803807	0.533175316	Mental_health_weighted	Lung
0.424759595	0.558894881	Mental_health_weighted	Lung
0.445538187	0.589202477	Mental_health_weighted	Lung
0.466468631	0.619972745	Mental_health_weighted	Lung
0.48892267	0.643462885	Mental_health_weighted	Lung
0.511945921	0.685351748	Mental_health_weighted	Lung
0.535906136	0.73329825	Mental_health_weighted	Lung
0.560635971	0.737270966	Mental_health_weighted	Lung
0.586031272	0.76717057	Mental_health_weighted	Lung
0.613007111	0.794218272	Mental_health_weighted	Lung
0.6400402	0.824649246	Mental_health_weighted	Lung
0.668344628	0.834093113	Mental_health_weighted	Lung
0.697762235	0.952641236	Mental_health_weighted	Lung
0.728184587	0.961495369	Mental_health_weighted	Lung
0.759372539	1.015672528	Mental_health_weighted	Lung
0.792413883	1.065435359	Mental_health_weighted	Lung
0.8262325	1.107405817	Mental_health_weighted	Lung
0.861586827	1.210829123	Mental_health_weighted	Lung
0.899144121	1.252325872	Mental_health_weighted	Lung
0.937754454	1.273582256	Mental_health_weighted	Lung
0.9771279	1.274470752	Mental_health_weighted	Lung
1.018217457	1.311077995	Mental_health_weighted	Lung
1.061263148	1.33660615	Mental_health_weighted	Lung
1.106785865	1.369332932	Mental_health_weighted	Lung
1.154512832	1.565077664	Mental_health_weighted	Lung
1.203261929	1.587673018	Mental_health_weighted	Lung
1.255542059	1.703231526	Mental_health_weighted	Lung
1.310306967	1.711759094	Mental_health_weighted	Lung
1.367825781	1.890556947	Mental_health_weighted	Lung
1.428811499	2.011617111	Mental_health_weighted	Lung
1.491356199	2.04203239	Mental_health_weighted	Lung
1.557788608	2.090061532	Mental_health_weighted	Lung
1.628611943	2.178287936	Mental_health_weighted	Lung
1.703910504	2.253096227	Mental_health_weighted	Lung
1.783801718	2.25753349	Mental_health_weighted	Lung
1.86881715	2.297225693	Mental_health_weighted	Lung
1.96231219	2.401267015	Mental_health_weighted	Lung
2.060951359	2.563048215	Mental_health_weighted	Lung
2.16573835	2.58354053	Mental_health_weighted	Lung
2.280820501	2.58354053	Mental_health_weighted	Lung
2.405801568	2.717695462	Mental_health_weighted	Lung
2.540967462	5.219911353	Mental_health_weighted	Lung
2.690502759	5.297391512	Mental_health_weighted	Lung
2.858484435	6.050642032	Mental_health_weighted	Lung
3.050370875	6.154735591	Mental_health_weighted	Lung
3.267541916	7.09890671	Mental_health_weighted	Lung
3.529939273	8.105268296	Mental_health_weighted	Lung
3.837123548	8.473855385	Mental_health_weighted	Lung
4.212601756	9.810452872	Mental_health_weighted	Lung
4.703238233	10.70439397	Mental_health_weighted	Lung
5.409211175	12.24792586	Mental_health_weighted	Lung
6.641576309	14.55277811	Mental_health_weighted	Lung
27.23953629	17.09715602	Mental_health_weighted	Lung
2.06E-12	0.00109475	Physical_measures_weighted	Lung
0.000159882	0.002035759	Physical_measures_weighted	Lung
0.000645273	0.002338185	Physical_measures_weighted	Lung
0.00146391	0.005916127	Physical_measures_weighted	Lung
0.002599306	0.011559205	Physical_measures_weighted	Lung
0.004045651	0.035801938	Physical_measures_weighted	Lung
0.005807441	0.036040463	Physical_measures_weighted	Lung
0.007923233	0.039140555	Physical_measures_weighted	Lung
0.010344951	0.045263583	Physical_measures_weighted	Lung
0.013111376	0.057677776	Physical_measures_weighted	Lung
0.016215913	0.070653826	Physical_measures_weighted	Lung
0.019591729	0.074416065	Physical_measures_weighted	Lung
0.023342363	0.082588122	Physical_measures_weighted	Lung
0.027399702	0.098016547	Physical_measures_weighted	Lung
0.031851808	0.152637462	Physical_measures_weighted	Lung
0.036533349	0.16825123	Physical_measures_weighted	Lung
0.041601295	0.16825123	Physical_measures_weighted	Lung
0.047031337	0.171465962	Physical_measures_weighted	Lung
0.052883851	0.178058924	Physical_measures_weighted	Lung
0.059040396	0.183179947	Physical_measures_weighted	Lung
0.065614249	0.200840395	Physical_measures_weighted	Lung
0.07254072	0.202088344	Physical_measures_weighted	Lung
0.079752074	0.234187225	Physical_measures_weighted	Lung
0.087408912	0.25193579	Physical_measures_weighted	Lung
0.095355422	0.255521945	Physical_measures_weighted	Lung
0.103772342	0.258150517	Physical_measures_weighted	Lung
0.112538155	0.288070912	Physical_measures_weighted	Lung
0.121712616	0.290433037	Physical_measures_weighted	Lung
0.131381628	0.290581677	Physical_measures_weighted	Lung
0.14135268	0.351853903	Physical_measures_weighted	Lung
0.151883691	0.356104107	Physical_measures_weighted	Lung
0.162779763	0.375399405	Physical_measures_weighted	Lung
0.174086461	0.39920433	Physical_measures_weighted	Lung
0.18595967	0.409479345	Physical_measures_weighted	Lung
0.198063649	0.419427008	Physical_measures_weighted	Lung
0.210903699	0.426821631	Physical_measures_weighted	Lung
0.22419164	0.442877172	Physical_measures_weighted	Lung
0.237887777	0.445711698	Physical_measures_weighted	Lung
0.252037027	0.467349723	Physical_measures_weighted	Lung
0.266543106	0.476090302	Physical_measures_weighted	Lung
0.282109695	0.531318636	Physical_measures_weighted	Lung
0.297532935	0.55099999	Physical_measures_weighted	Lung
0.313944881	0.607424135	Physical_measures_weighted	Lung
0.330721015	0.633234945	Physical_measures_weighted	Lung
0.348351059	0.677754975	Physical_measures_weighted	Lung
0.366608136	0.710474587	Physical_measures_weighted	Lung
0.385614344	0.718212713	Physical_measures_weighted	Lung
0.404625016	0.759204539	Physical_measures_weighted	Lung
0.424736545	0.765522055	Physical_measures_weighted	Lung
0.44526307	0.802826436	Physical_measures_weighted	Lung
0.466880407	0.809920376	Physical_measures_weighted	Lung
0.488981619	0.846063118	Physical_measures_weighted	Lung
0.511522791	0.909383335	Physical_measures_weighted	Lung
0.534794329	0.986732565	Physical_measures_weighted	Lung
0.559545271	0.999193069	Physical_measures_weighted	Lung
0.585387493	1.07268678	Physical_measures_weighted	Lung
0.612081549	1.137648083	Physical_measures_weighted	Lung
0.639934167	1.154078982	Physical_measures_weighted	Lung
0.668071467	1.255671263	Physical_measures_weighted	Lung
0.697289019	1.28926055	Physical_measures_weighted	Lung
0.727590802	1.306985571	Physical_measures_weighted	Lung
0.759147439	1.314006048	Physical_measures_weighted	Lung
0.791462486	1.375836588	Physical_measures_weighted	Lung
0.82599562	1.390432496	Physical_measures_weighted	Lung
0.861285233	1.43391715	Physical_measures_weighted	Lung
0.898433577	1.533648168	Physical_measures_weighted	Lung
0.93689704	1.558419779	Physical_measures_weighted	Lung
0.97734561	1.572232258	Physical_measures_weighted	Lung
1.01871338	1.58531917	Physical_measures_weighted	Lung
1.06196687	1.655569549	Physical_measures_weighted	Lung
1.107375966	1.760035295	Physical_measures_weighted	Lung
1.154417134	1.804561577	Physical_measures_weighted	Lung
1.203893499	1.879152705	Physical_measures_weighted	Lung
1.255642776	2.05686883	Physical_measures_weighted	Lung
1.309977266	2.222913329	Physical_measures_weighted	Lung
1.366834097	2.260168915	Physical_measures_weighted	Lung
1.42667788	2.313719827	Physical_measures_weighted	Lung
1.489826418	2.44061968	Physical_measures_weighted	Lung
1.556986668	2.489638155	Physical_measures_weighted	Lung
1.62797077	2.533950147	Physical_measures_weighted	Lung
1.702812732	2.749696209	Physical_measures_weighted	Lung
1.78244943	2.956651584	Physical_measures_weighted	Lung
1.867973107	2.989592195	Physical_measures_weighted	Lung
1.959075382	3.002095271	Physical_measures_weighted	Lung
2.055925932	3.275905404	Physical_measures_weighted	Lung
2.160387414	3.569981444	Physical_measures_weighted	Lung
2.275491199	3.84088732	Physical_measures_weighted	Lung
2.401817019	3.926431027	Physical_measures_weighted	Lung
2.540739313	4.232629621	Physical_measures_weighted	Lung
2.692490321	4.481475083	Physical_measures_weighted	Lung
2.861869657	5.036216474	Physical_measures_weighted	Lung
3.053975318	5.288698569	Physical_measures_weighted	Lung
3.271677078	5.761518133	Physical_measures_weighted	Lung
3.527554042	6.310058148	Physical_measures_weighted	Lung
3.829339573	6.957966795	Physical_measures_weighted	Lung
4.204386513	7.223757091	Physical_measures_weighted	Lung
4.684650439	7.303937624	Physical_measures_weighted	Lung
5.375879076	7.35928049	Physical_measures_weighted	Lung
6.59520337	7.847401495	Physical_measures_weighted	Lung
22.82704268	12.37767828	Physical_measures_weighted	Lung
1.52E-11	8.65E-07	Medical_conditions_weighted	Lung
0.000158861	0.000219011	Medical_conditions_weighted	Lung
0.000638647	0.000321242	Medical_conditions_weighted	Lung
0.001436954	0.002609421	Medical_conditions_weighted	Lung
0.002555969	0.004958783	Medical_conditions_weighted	Lung
0.003996039	0.007783562	Medical_conditions_weighted	Lung
0.005793219	0.012944525	Medical_conditions_weighted	Lung
0.007866356	0.018679397	Medical_conditions_weighted	Lung
0.010308938	0.020681265	Medical_conditions_weighted	Lung
0.013061852	0.021281604	Medical_conditions_weighted	Lung
0.016117431	0.022870246	Medical_conditions_weighted	Lung
0.019517556	0.025807806	Medical_conditions_weighted	Lung
0.02325449	0.029636016	Medical_conditions_weighted	Lung
0.027304638	0.032010039	Medical_conditions_weighted	Lung
0.031630749	0.032244832	Medical_conditions_weighted	Lung
0.03638087	0.037590829	Medical_conditions_weighted	Lung
0.04144658	0.038121254	Medical_conditions_weighted	Lung
0.046894927	0.039285604	Medical_conditions_weighted	Lung
0.052637449	0.047335442	Medical_conditions_weighted	Lung
0.058798435	0.048089518	Medical_conditions_weighted	Lung
0.065336569	0.053053517	Medical_conditions_weighted	Lung
0.072297293	0.056607452	Medical_conditions_weighted	Lung
0.079685665	0.060676327	Medical_conditions_weighted	Lung
0.087353271	0.065935977	Medical_conditions_weighted	Lung
0.095216979	0.078140643	Medical_conditions_weighted	Lung
0.103642953	0.080784442	Medical_conditions_weighted	Lung
0.11262526	0.121765616	Medical_conditions_weighted	Lung
0.121783955	0.124790043	Medical_conditions_weighted	Lung
0.131471308	0.141967115	Medical_conditions_weighted	Lung
0.141486657	0.144757693	Medical_conditions_weighted	Lung
0.151849339	0.154812502	Medical_conditions_weighted	Lung
0.162784813	0.155835365	Medical_conditions_weighted	Lung
0.174022092	0.181207329	Medical_conditions_weighted	Lung
0.185710314	0.192955007	Medical_conditions_weighted	Lung
0.198071902	0.203060577	Medical_conditions_weighted	Lung
0.210882237	0.23432595	Medical_conditions_weighted	Lung
0.224174463	0.30378117	Medical_conditions_weighted	Lung
0.2380391	0.333386145	Medical_conditions_weighted	Lung
0.252017492	0.366857731	Medical_conditions_weighted	Lung
0.266636378	0.36726428	Medical_conditions_weighted	Lung
0.282015814	0.384136513	Medical_conditions_weighted	Lung
0.297910339	0.391339185	Medical_conditions_weighted	Lung
0.314056439	0.401424471	Medical_conditions_weighted	Lung
0.330768022	0.433193548	Medical_conditions_weighted	Lung
0.348328626	0.433905708	Medical_conditions_weighted	Lung
0.366295864	0.449933962	Medical_conditions_weighted	Lung
0.384835465	0.465859169	Medical_conditions_weighted	Lung
0.40455214	0.49456603	Medical_conditions_weighted	Lung
0.424549925	0.549661007	Medical_conditions_weighted	Lung
0.445354596	0.596271581	Medical_conditions_weighted	Lung
0.466515807	0.596271581	Medical_conditions_weighted	Lung
0.488556646	0.598722874	Medical_conditions_weighted	Lung
0.511602713	0.6003678	Medical_conditions_weighted	Lung
0.535312452	0.663453654	Medical_conditions_weighted	Lung
0.560000568	0.668636009	Medical_conditions_weighted	Lung
0.585504978	0.68920013	Medical_conditions_weighted	Lung
0.611829143	0.753816836	Medical_conditions_weighted	Lung
0.639697605	0.774310837	Medical_conditions_weighted	Lung
0.667696048	0.953687775	Medical_conditions_weighted	Lung
0.697193724	1.00677125	Medical_conditions_weighted	Lung
0.727595112	1.02574603	Medical_conditions_weighted	Lung
0.759036306	1.025898387	Medical_conditions_weighted	Lung
0.79169906	1.119214288	Medical_conditions_weighted	Lung
0.825587051	1.151262478	Medical_conditions_weighted	Lung
0.861172698	1.196194693	Medical_conditions_weighted	Lung
0.897500877	1.242920108	Medical_conditions_weighted	Lung
0.935278831	1.448794422	Medical_conditions_weighted	Lung
0.974548819	1.542964307	Medical_conditions_weighted	Lung
1.016245989	1.717749513	Medical_conditions_weighted	Lung
1.059563487	1.885888879	Medical_conditions_weighted	Lung
1.104771101	2.051967387	Medical_conditions_weighted	Lung
1.152294137	2.153122776	Medical_conditions_weighted	Lung
1.201182528	2.209455994	Medical_conditions_weighted	Lung
1.253176547	2.237487897	Medical_conditions_weighted	Lung
1.307273084	2.249033632	Medical_conditions_weighted	Lung
1.363987598	2.390551581	Medical_conditions_weighted	Lung
1.424729538	2.690564698	Medical_conditions_weighted	Lung
1.488241451	2.705457521	Medical_conditions_weighted	Lung
1.555435292	2.782375787	Medical_conditions_weighted	Lung
1.626489502	2.841097324	Medical_conditions_weighted	Lung
1.700997458	2.855569201	Medical_conditions_weighted	Lung
1.7790967	3.133734739	Medical_conditions_weighted	Lung
1.862842519	3.246031948	Medical_conditions_weighted	Lung
1.955061045	4.062863763	Medical_conditions_weighted	Lung
2.05262708	4.148975024	Medical_conditions_weighted	Lung
2.157741316	4.163478745	Medical_conditions_weighted	Lung
2.272180985	4.594619171	Medical_conditions_weighted	Lung
2.398325328	5.113449648	Medical_conditions_weighted	Lung
2.534545269	5.274260167	Medical_conditions_weighted	Lung
2.686185143	5.285511838	Medical_conditions_weighted	Lung
2.853562302	5.862501621	Medical_conditions_weighted	Lung
3.046317565	7.188100494	Medical_conditions_weighted	Lung
3.263599066	7.34707083	Medical_conditions_weighted	Lung
3.515794738	7.581205769	Medical_conditions_weighted	Lung
3.82332762	8.186999419	Medical_conditions_weighted	Lung
4.204758859	8.323756917	Medical_conditions_weighted	Lung
4.695740994	8.637239128	Medical_conditions_weighted	Lung
5.394535372	8.654369325	Medical_conditions_weighted	Lung
6.616492707	9.384098953	Medical_conditions_weighted	Lung
22.42520136	11.52783226	Medical_conditions_weighted	Lung
