# Supplementary material for: Total genetic contribution assessment across the human genome
Source: Nat Commun. 2021 May 14;12:2845. doi: 10.1038/s41467-021-23124-w (PMC8121943; doi:10.1038/s41467-021-23124-w)
Supplement: Supplementary file 6 — Source Data [file 41467_2021_23124_MOESM6_ESM.zip › Source_Data.supplementary_fig11.txt]

V1
Medical condiction non-weighted Theta P
0.2529
0.5649
0.2373
0.7379
0.4494
0.4543
0.519
0.4388
0.477
0.4131
0.1716
0.2727
0.4017
0.4079
0.2575
0.6428
0.684
0.6489
0.2275
0.0599
0.9381
0.5162
0.4477
0.1589
0.1545
0.4212
0.3038
0.2974
0.301
0.3544
0.4806
0.4265
0.5455
0.6942
0.1576
0.3588
0.3925
0.1923
0.3555
0.3155
0.488
0.1896
0.2697
0.4116
0.6229
0.3549
0.9782
0.1686
0.1764
0.2536
0.1492
0.1912
0.4981
0.656
0.1569
0.162
0.1398
0.1805
0.1342
0.2109
0.1548
0.1539
0.3234
0.2054
0.2656
0.1988
0.4054
0.6919
0.209
0.1758
0.1608
0.1625
0.1592
0.1714
0.1674
0.3867
0.8275
0.4139
0.2095
0.3579
0.3999
0.344
0.3978
0.1672
0.2923
0.325
0.9651
0.2815
0.1806
0.2737
0.8605
0.2337
0.3573
0.313
0.3496
0.1726
0.901
0.2903
0.3819
0.2453
0.5619
0.5132
0.5023
0.8926
0.238
0.3769
0.4064
0.3927
0.4337
0.1547
0.3173
0.7651
0.2834
0.4161
0.2853
0.4132
0.4083
0.2197
0.1746
0.4158
0.4018
0.4762
0.447
0.3486
0.4803
0.3603
0.389
0.3882
0.2063
0.2401
0.2861
0.1868
0.7183
0.3934
0.4503
0.5115
0.8838
0.3677
0.3337
0.3249
0.2763
0.6552
0.2546
0.3657
0.6206
0.2325
0.4954
0.2862
0.2758
0.318
0.3094
0.0914
0.378
0.4882
0.2963
0.3162
0.3195
0.2829
0.4182
0.3278
0.2305
0.3749
0.3528
0.4282
0.8986
0.8781
0.6001
0.2458
0.2422
0.8777
0.5583
0.7247
0.3761
0.3877
0.1601
0.4261
0.6305
0.7806
0.8562
0.3611
0.2943
0.5034
0.2033
0.5721
0.5096
0.5112
0.4871
0.5052
0.5108
0.6909
0.6012
0.6004
0.2103
0.1554
0.1943
0.153
0.2377
0.5702
0.2758
0.1573
0.2565
0.2393
0.2776
0.2861
0.2177
0.2607
0.3061
0.9136
0.2852
0.2307
0.2593
0.2756
0.3975
0.1592
0.3273
0.6885
0.4278
0.1519
0.4509
0.277
0.212
0.1699
0.7953
0.7369
0.8078
0.2331
0.6452
0.1948
0.385
0.1749
0.382
0.1566
0.2763
0.2959
0.1599
0.4709
0.4231
0.2288
0.045
0.4381
0.1568
0.1552
0.6102
0.3082
0.1589
0.4226
0.3188
0.5322
0.2557
0.2286
0.1879
0.232
0.2127
0.1649
0.9965
0.9689
0.5385
0.2608
0.2649
0.1556
0.1573
0.1673
0.1577
0.157
0.1773
0.1597
0.1593
0.4191
0.1631
0.3046
0.3082
0.4549
0.5044
0.1487
0.2958
0.2524
0.2575
0.6863
0.1838
0.2356
0.297
0.1961
0.9185
0.5764
0.1559
0.3198
0.2777
0.6875
0.1928
0.3647
0.285
0.3422
0.2507
0.1535
0.2547
0.3033
0.5996
0.2382
0.2291
0.3426
0.5492
0.2949
0.3856
0.2499
0.809
0.1536
0.801
0.8636
0.434
0.5016
0.2567
0.6893
0.4075
0.7944
0.2099
0.1925
0.3141
0.1711
0.9519
0.3183
0.2301
0.2317
0.336
0.1796
0.2141
0.3892
0.4576
0.2726
0.2537
0.5999
0.1812
0.2239
0.5636
0.4467
0.2693
0.1878
0.7038
0.209
0.5348
0.4699
0.1677
0.3141
0.2825
0.2178
0.1976
0.3975
0.2112
0.9787
0.3013
0.8044
0.2296
0.1841
0.2489
0.1711
0.471
0.248
0.2147
0.6462
0.1496
0.1582
0.1811
0.2058
0.2286
0.0806
0.2933
0.1754
0.4512
0.2963
0.157
0.1801
0.679
0.248
0.1718
0.2932
0.4714
0.3089
0.3026
0.2626
0.3353
0.1494
0.3132
0.567
0.6821
0.3324
0.3056
0.399
0.2889
0.1613
0.2709
0.4097
0.3235
0.2936
0.2951
0.2317
0.2934
0.276
0.9428
0.2899
0.8339
0.8965
0.213
0.4254
0.6012
0.1827
0.2229
0.2174
0.3753
0.2298
0.3981
0.425
0.1646
0.2555
0.1525
0.218
0.3278
0.4554
0.2326
0.1554
0.2464
0.2231
0.4008
0.1613
0.2872
0.2975
0.1708
0.2936
0.2947
0.6034
0.6218
0.1552
0.1579
0.1609
0.3922
0.1848
0.7763
0.7731
0.4429
0.5884
0.3031
0.3416
0.286
0.2985
0.1569
0.3887
0.2924
0.1598
0.3065
0.3133
0.3242
0.4274
0.2237
0.1571
0.5211
0.2079
0.2865
0.7812
0.5998
0.3095
0.441
0.2101
0.2198
0.273
0.2613
0.2397
0.2411
0.8646
0.2594
0.5551
0.2606
0.2329
0.1692
0.1492
0.3335
0.3757
0.6514
0.3834
0.3197
0.2878
0.4431
0.1683
0.3296
0.6198
0.1705
0.3696
0.1549
0.2335
0.2494
0.8342
0.355
0.1931
0.7922
0.1735
0.2013
0.1555
0.1459
0.2339
0.2268
0.7068
0.837
0.3312
0.2817
0.1688
0.6648
0.1579
0.2068
0.7005
0.1558
0.5625
0.366
0.6347
0.3572
0.4528
0.6577
0.4869
0.6859
0.5735
0.1568
0.1584
0.1572
0.7063
0.3359
0.7784
0.2095
0.1602
0.2198
0.2781
0.2277
0.2209
0.0671
0.0169
0.2112
0.057
0.2146
0.3667
0.233
0.213
0.2419
0.5429
0.1568
0.171
0.4761
0.3818
0.2858
0.5504
0.4116
0.1615
0.4797
0.1701
0.1569
0.3427
0.3802
0.2084
0.2791
0.1715
0.3833
0.3846
0.2162
0.285
0.2732
0.8828
0.1461
0.326
0.5895
0.1675
0.1579
0.2196
0.4384
0.2132
0.3012
0.4486
0.5001
0.5454
0.5005
0.377
0.5173
0.5227
0.7259
0.4938
0.2935
0.2486
0.6002
0.4549
0.3837
0.1653
0.4131
0.5481
0.2538
0.3341
0.3491
0.5293
0.1401
0.1899
0.3589
0.7062
0.397
0.1887
0.1696
0.3549
0.1832
0.1617
0.3351
0.2204
0.1521
0.9733
0.1598
0.1643
0.2346
0.4053
0.6698
0.1671
0.2551
0.3861
0.3305
0.4149
0.2335
0.7293
0.2208
0.7845
0.1565
0.2182
0.1572
0.1805
0.179
0.5403
0.1605
0.4593
0.4388
0.7208
0.1641
0.2717
0.1695
0.1532
0.1629
0.1497
0.1579
0.168
0.2538
0.7547
0.1608
0.1661
0.2267
0.2569
0.1577
0.2421
0.2533
0.1558
0.1749
0.2169
0.1525
0.1488
0.4895
0.1968
0.1717
0.3337
0.3232
0.322
0.7503
0.2849
0.1717
0.4912
0.1964
0.7301
0.4795
0.1254
0.8583
0.176
0.2593
0.181
0.1596
0.1833
0.3063
0.1701
0.2058
0.1801
0.189
0.1566
0.1735
0.1759
0.1831
0.4743
0.2445
0.293
0.1525
0.3166
0.2003
0.1836
0.2661
0.2664
0.169
0.1661
0.2198
0.1562
0.2065
0.232
0.6749
0.2989
0.4152
0.4208
0.1534
0.219
0.2238
0.236
0.237
0.2306
0.531
0.5326
0.4354
0.5386
0.1873
0.206
0.1547
0.3671
0.2977
0.4174
0.3126
0.3213
0.144
0.2018
0.3669
0.1532
0.1927
0.3748
0.1563
0.3074
0.3887
0.3818
0.5174
0.2034
0.618
0.2169
0.2928
0.2757
0.3418
0.3073
0.426
0.2417
0.4056
0.1906
0.1982
0.303
0.346
0.2162
0.4712
0.4642
0.4123
0.4161
0.4322
0.1734
0.4108
0.1289
0.3284
0.3148
0.4601
0.4657
0.2315
0.889
0.6129
0.7625
0.3259
0.2642
0.279
0.237
0.2497
0.3974
0.3963
0.7147
0.6238
0.2938
0.1766
0.4842
0.1603
0.4883
0.1514
0.2832
0.2455
0.1775
0.1888
0.1977
0.2685
0.2343
0.7725
0.1547
0.1687
0.2784
0.1687
0.1308
0.392
0.2664
0.1648
0.3168
0.1819
0.1789
0.1586
0.1761
0.302
0.1732
0.3559
0.2369
0.7117
0.2067
0.6682
0.2538
0.515
0.5463
0.3002
0.1749
0.4846
0.4452
0.462
0.2437
0.1577
0.4003
0.3979
0.2229
0.2736
0.7791
0.0245
0.1341
0.203
0.1371
0.1602
0.215
0.164
0.6152
0.7581
0.1536
0.2284
0.2884
0.3069
0.305
0.0988
0.1386
0.2651
0.2062
0.2713
0.2467
0.1833
0.2319
0.6338
0.2599
0.2781
0.1533
0.6887
0.1627
0.2273
0.3999
0.5449
0.6577
0.799
0.5331
0.2662
0.3219
0.1587
0.5963
0.4573
0.307
0.2296
0.4902
0.3393
0.2194
0.1879
0.2847
0.1979
0.494
0.1933
0.1575
0.1617
0.2109
0.8979
0.4662
0.1722
0.1543
0.6279
0.2795
0.3889
0.318
0.3202
0.3187
0.1722
0.3526
0.5575
0.3598
0.4443
0.2717
0.1915
0.1619
0.1829
0.1831
0.2029
0.0027
0.7833
0.1566
0.496
0.1566
0.1557
0.3184
0.1798
0.154
0.6254
0.3865
0.1544
0.1547
0.1618
0.1841
0.1856
0.1625
0.5906
0.4428
0.1858
0.2375
0.1866
0.1604
0.2181
0.3176
0.1775
0.2758
0.2262
0.4194
0.8578
0.2682
0.2106
0.2109
0.2857
0.1862
0.1387
0.19
0.215
0.3249
0.3051
0.5933
0.6668
0.5343
0.1734
0.1607
0.3242
0.2346
0.2386
0.1447
0.0805
0.9354
0.8716
0.1495
0.405
0.1503
0.4855
0.4116
0.3785
0.1482
0.1635
0.2249
0.524
0.2667
0.9012
0.8887
0.1757
0.4529
0.3969
0.1592
0.2954
0.292
0.6771
0.4014
0.3264
0.2174
0.2792
0.5896
0.7964
0.5434
0.3447
0.436
0.1857
0.5308
0.4091
0.4048
0.2032
0.0493
0.8221
0.2884
0.2949
0.1509
0.4765
0.1698
0.9964
0.8662
0.8296
0.1888
0.4701
0.7796
0.1712
0.1836
0.5243
0.1755
0.1917
0.1595
0.1552
0.166
0.4756
0.2117
0.1899
1
0.4021
0.2135
0.1431
0.8381
0.1105
0.4684
0.2647
0.5731
0.9664
0.236
0.4894
0.5383
0.1425
0.2512
0.2132
0.1649
0.9521
0.7173
0.3429
0.2584
0.1687
0.2159
0.2242
0.156
0.2295
0.1526
0.1526
0.1267
0.4741
0.5508
0.1906
0.2436
0.2251
0.3075
0.3387
0.5266
0.5883
0.1524
0.1647
0.5603
0.4484
0.1433
0.1511
0.5907
0.1877
0.1612
0.1851
0.2485
0.2155
0.1665
0.1337
0.1523
0.8799
0.3912
0.1723
0.1556
0.3829
0.1458
0.2822
0.2065
0.5332
0.404
0.1987
0.2105
0.1649
0.2796
0.1773
0.1713
0.1568
0.1624
0.1646
0.1826
0.2588
0.9074
0.2932
0.3205
0.2737
0.2838
0.311
0.2927
0.4504
0.3562
0.3624
0.2791
0.329
0.2747
0.7273
0.3271
0.1544
0.1594
0.1641
0.1965
0.2351
0.4104
0.1645
0.2452
0.6683
0.1869
0.2633
0.5196
0.359
0.4668
0.67
0.4741
0.7351
0.645
0.5277
0.4809
0.5804
0.3245
0.3371
0.2268
0.2286
0.2198
0.2345
0.2527
0.5278
0.414
0.7412
0.5343
0.3685
0.9535
0.9309
0.706
0.3966
0.4273
0.2354
0.2964
0.9149
0.3953
0.7888
0.4361
0.169
0.3748
0.2272
0.4871
0.4873
0.204
0.1563
0.2795
0.158
0.1621
0.2077
0.229
0.408
0.1556
0.6956
0.3453
0.4084
0.5524
0.3281
0.5968
0.4468
0.4922
0.6243
0.8943
0.9529
0.1622
0.3029
0.4982
0.1537
0.5143
0.5051
0.5015
0.8688
0.2397
0.1661
0.2308
0.4063
0.8592
0.385
0.7914
0.2941
0.5066
0.5191
0.4834
0.3254
0.2766
0.1547
0.1747
0.16
0.3636
0.6633
0.7067
0.629
0.5152
0.2787
0.4826
0.3023
0.5123
0.3272
0.7867
0.1501
0.4477
0.1591
0.3555
0.1924
0.1654
0.3357
0.2933
0.4208
0.4314
0.5375
0.3066
0.7393
0.1647
0.2867
0.1618
0.4153
0.3691
0.6652
0.2786
0.1983
0.185
0.4699
0.315
0.2487
0.2619
0.2869
0.1337
0.2126
0.1703
0.9264
0.3321
0.9208
0.3901
0.3123
0.2847
0.4671
0.3345
0.3828
0.2443
0.5303
0.047
0.5259
0.4915
0.3676
0.3318
0.1774
0.5357
0.3074
0.3087
0.5575
0.2981
0.2926
0.212
0.3417
0.3078
0.3369
0.4349
0.3643
0.1528
0.1566
0.3166
0.3277
0.2645
0.5728
0.367
0.3941
0.5967
0.1841
0.2962
0.1491
0.1578
0.1587
0.1553
0.1588
0.2576
0.2205
0.2168
0.225
0.1513
0.4934
0.216
0.2281
0.1982
0.4261
0.5377
0.4691
0.4601
0.2982
0.8093
0.2351
0.6191
0.2832
0.1602
0.4408
0.2562
0.178
0.1252
0.1644
0.1825
0.1733
0.1636
0.2698
0.2778
0.2506
0.2015
0.1846
0.4268
0.587
0.4521
0.2864
0.212
0.7056
0.4898
0.1748
0.1608
0.244
0.2614
0.6692
0.2923
0.1931
0.7957
0.2794
0.1569
0.1543
0.184
0.3497
0.2236
0.1734
0.3975
0.601
0.6815
0.5794
0.902
0.8632
0.8448
0.1736
0.371
0.2154
0.2709
0.5922
0.4588
0.3378
0.2231
0.3254
0.2416
0.2471
0.1858
0.2105
0.6815
0.1578
0.3347
0.1622
0.1495
0.1756
0.3824
0.8646
0.1666
0.8327
0.2342
0.164
0.0698
0.2602
0.2302
0.2407
0.2635
0.4558
0.9479
0.3156
0.2729
0.2256
0.4449
0.4926
0.1286
0.4977
0.6203
0.8636
0.1551
0.2019
0.2054
0.2256
0.2349
0.3617
0.1642
0.2508
0.408
0.1575
0.5059
0.6762
0.2188
0.1807
0.2473
0.198
0.2251
0.7364
0.1805
0.2012
0.2315
0.1853
0.1678
0.171
0.3618
0.2457
0.4232
0.277
0.3179
0.9273
0.7384
0.1956
0.3153
0.2072
0.152
0.504
0.5729
0.4465
0.249
0.443
0.5217
0.3472
0.9699
0.392
0.21
0.2696
0.2547
0.3994
0.4577
0.3446
0.2483
0.196
0.324
0.1902
0.2268
0.1568
0.9452
0.161
0.1468
0.3634
0.5402
0.3055
0.5828
0.2293
0.2529
0.1588
0.7322
0.2852
0.3517
0.2972
0.4209
0.2312
0.6575
0.1784
0.2013
0.3893
0.1137
0.2047
0.2069
0.16
0.2265
0.6693
0.4681
0.3721
0.3772
0.3137
0.2503
0.1867
0.3632
0.5866
0.3655
0.2492
0.2995
0.2874
0.1652
0.4464
0.4308
0.8685
0.7936
0.4783
0.1478
0.6461
0.1602
0.1618
0.4269
0.2141
0.6756
0.3319
0.6023
0.6409
0.4182
0.3651
0.4505
0.5718
0.4882
0.4518
0.3753
0.1652
0.7282
0.4978
0.4315
0.19
0.1857
0.3915
0.3274
0.1521
0.3839
0.4503
0.2819
0.5678
0.8226
0.4
0.3981
0.4199
0.7772
0.9633
0.5149
0.4901
0.4899
0.3556
0.5397
0.3033
0.5398
0.4725
0.5787
0.3418
0.5318
0.4233
0.7068
0.4893
0.2525
0.3533
0.4922
0.6604
0.2446
0.2468
0.1974
0.4679
0.3055
0.3092
0.3073
0.1899
0.4243
0.1618
0.8203
0.3893
0.3932
0.423
0.4042
0.1984
0.4086
0.0695
0.1877
0.2837
0.1942
0.1855
0.2237
0.7086
0.2785
0.262
0.2437
0.1598
0.1653
0.8055
0.0135
0.4533
0.3551
0.8342
0.6517
0.2377
0.2848
0.2167
0.3451
0.1576
0.1598
0.6425
0.1574
0.3892
0.1912
0.2666
0.1684
0.1748
0.0328
0.1488
0.1988
0.3777
0.2982
0.1576
0.2156
0.1649
0.738
0.3864
0.5831
0.8223
0.4634
0.2967
0.3441
0.7288
1
0.6151
0.2655
0.1121
0.2003
0.3026
0.7924
0.4266
0.4316
0.1847
0.3542
0.8254
0.7234
0.392
0.1835
0.1701
0.1767
0.2195
0.3425
0.2179
0.2264
0.3175
1
0.382
0.2201
0.2958
0.3014
0.3969
0.2705
0.5097
0.6501
0.6496
0.6188
0.3296
0.1199
0.7977
0.3389
0.3367
0.5971
0.2435
0.169
0.244
0.4994
0.4518
0.6002
0.2909
0.2053
0.5495
0.3247
0.1532
0.5069
0.424
0.3753
0.5069
0.3029
0.2282
0.3558
0.1556
0.158
0.2172
0.3526
0.6212
0.216
0.2237
0.1533
0.1607
0.2391
0.1578
0.2939
0.1654
0.2186
0.274
0.4325
0.3075
0.1833
0.1757
0.4423
0.4931
0.6603
0.7233
0.4753
0.7173
0.2265
0.2163
0.2367
0.1597
0.5118
0.2325
0.3119
0.389
0.4316
0.211
0.1963
0.2235
0.2424
0.4736
0.926
0.1957
0.2382
0.2275
0.6369
0.4267
0.2145
0.2369
0.17
0.1505
0.1592
0.5446
0.1532
0.1544
0.3087
0.3292
0.1688
0.1586
0.151
0.5108
0.3976
0.2281
0.2489
0.2921
0.175
0.264
0.5393
0.3126
0.1597
0.1766
0.2691
0.9602
0.2624
0.5572
0.801
0.2124
0.1647
0.1658
0.1569
0.2472
0.2446
0.2497
0.5101
0.1556
0.2282
0.1883
0.2524
0.1709
0.2983
0.8296
0.7128
0.3474
0.2729
0.775
0.2943
0.2918
0.3465
0.281
0.1746
0.2813
0.2776
0.2787
0.1631
0.3106
0.2777
0.2972
0.3056
0.3137
0.8244
0.2217
0.2262
0.1742
0.2561
0.3237
0.359
0.3559
0.1845
0.2923
0.335
0.3973
0.3451
0.4473
0.3565
0.3526
0.3009
0.4097
0.1519
0.2312
0.4415
0.2181
0.3867
0.4564
0.3983
0.5142
0.2128
0.3938
0.4113
0.2851
0.4046
0.2941
0.178
0.4929
0.2848
0.3382
0.3819
0.7592
0.2851
0.4239
0.6772
0.1777
0.1739
0.1505
0.1799
0.1593
0.2677
0.3404
0.289
0.2534
0.3033
0.3242
0.1789
0.1684
0.2008
0.1253
0.4492
0.2632
0.7477
0.3084
0.3249
0.3263
0.2869
0.2046
0.443
0.4836
0.2784
0.279
0.3051
0.1659
0.2302
0.4034
0.2951
0.302
0.3152
0.543
0.4911
0.157
0.3108
0.3791
0.3876
0.3878
0.4355
0.2356
0.2339
0.6525
0.1766
0.1553
0.2173
0.4005
0.3585
0.2899
0.3472
0.1694
0.1903
0.2225
0.4086
0.5065
0.2083
0.3527
0.6086
0.2478
0.26
0.7443
0.4221
0.1536
0.304
0.2054
0.2072
0.3108
0.3359
0.3752
0.2402
0.1933
0.2776
0.2973
0.7117
0.178
0.7759
0.2254
0.3078
0.4543
0.2965
0.2889
0.1533
0.3295
0.1758
0.9379
0.1944
0.8575
0.438
0.3026
0.3031
0.1447
0.6956
0.0541
0.3848
0.534
0.2051
0.3129
0.1823
0.2933
0.1645
0.5001
0.1554
0.0372
0.2843
0.1647
0.2477
0.1738
0.2454
0.3246
0.4373
0.2902
0.2919
0.3914
0.217
0.3935
0.4778
0.3505
0.2863
0.4469
0.2091
0.3837
0.2089
0.4877
0.3173
0.4351
0.3163
0.1579
0.2918
0.6458
0.2804
0.2215
0.3142
0.0733
0.3101
0.3116
0.3134
0.1669
0.3111
0.4675
0.2906
0.2943
0.2883
0.2911
0.3145
0.4508
0.3135
0.5152
0.3831
0.3094
0.3777
0.309
0.3385
0.2792
0.3271
0.2944
0.2777
0.2397
0.3878
0.4742
0.3329
0.7993
0.2786
0.2839
0.2901
0.173
0.1593
0.1669
0.2502
0.1747
0.3126
0.5034
0.1631
0.2397
0.1541
0.0259
0.9645
0.5399
0.69
0.1538
0.402
0.8012
0.1713
0.1098
0.9072
0.155
0.157
0.6281
0.1562
0.2785
0.1666
0.1631
0.3322
0.2891
0.7394
0.4924
0.1599
0.2116
0.939
0.2311
0.5073
0.3077
0.2397
0.2559
0.1733
0.2473
0.2011
0.158
0.469
0.1891
0.1507
0.1778
0.1806
0.1739
0.175
0.512
0.9887
0.8767
0.1882
0.1661
0.1806
0.2445
0.2486
0.1533
0.171
0.1567
0.1595
0.6844
0.1574
0.1979
0.4488
0.1881
0.2401
0.579
0.1563
0.1913
0.5048
0.4466
0.3076
0.4796
0.1735
0.1569
0.2355
0.4305
0.1545
0.3736
0.1579
0.8688
0.2472
0.1553
0.1674
0.3788
0.159
0.3428
0.3875
0.2483
0.3485
0.3926
0.3137
0.4538
0.9259
0.967
0.2498
0.3002
0.167
0.1926
0.1705
0.1697
0.1625
0.8575
0.2025
0.045
0.1655
0.1535
0.3779
0.6673
0.1676
0.6696
0.2243
0.7068
0.3859
0.1609
0.2899
0.2743
0.4227
0.7678
0.3113
0.1654
0.1813
0.3218
0.3593
0.3578
0.1527
0.3065
0.4945
0.2881
0.374
0.4853
0.5132
0.9391
0.967
0.1662
0.6058
0.7311
0.1452
0.5406
0.521
0.5582
0.6861
0.7886
0.7487
0.2852
0.1526
0.1483
0.152
0.1772
0.4572
0.2073
0.1648
0.1694
0.9037
0.175
0.1711
0.1493
0.1577
0.1552
0.1563
0.159
0.5623
0.1503
0.2566
0.2895
0.1986
0.1955
0.1568
0.158
0.2053
0.4129
0.1761
0.2242
0.2686
0.1699
0.1494
0.2264
0.2702
0.9136
0.3204
0.2711
0.271
0.2998
0.2774
0.2753
0.4779
0.2351
0.2957
0.2959
0.2948
0.2787
0.2555
0.2619
0.5791
0.3742
0.3726
0.3931
0.3812
0.3913
0.1868
0.3288
0.4093
0.49
0.2133
0.3768
0.3766
0.378
0.2417
0.4672
0.183
0.7316
0.4611
0.5792
0.1777
0.4708
0.4733
0.4372
0.4397
0.209
0.2811
0.6052
0.305
0.2209
0.4035
0.2182
0.7896
0.1536
0.2283
0.1631
0.1802
0.2762
0.2852
0.1562
0.1969
0.7191
0.1941
0.6439
0.1499
0.6392
0.1844
0.3531
0.211
0.2635
0.1904
0.2261
0.8779
0.6105
0.1489
0.555
0.4893
0.7198
0.7587
0.1757
0.2166
0.8046
0.3853
0.3718
0.4459
0.4328
0.3914
0.1513
0.1525
0.4466
0.0791
0.721
0.2695
0.3058
0.1751
0.1913
0.4015
0.2151
0.1736
0.685
0.1577
0.1545
0.4226
0.4817
0.1894
0.3582
0.2456
0.3279
0.1541
0.152
0.159
0.1566
0.218
0.185
0.2106
0.405
0.3002
0.7826
0.2236
0.6798
0.3981
0.6522
0.285
0.2585
0.4621
0.3016
0.1437
0.3971
0.2261
0.2033
0.2856
0.9717
0.2295
0.1781
0.2348
0.2124
0.2863
0.2311
0.2865
0.2678
0.2889
0.1901
0.2706
0.2368
0.188
0.8982
0.772
0.2907
0.3983
0.2478
0.1604
0.155
0.1532
0.2091
0.4074
0.1934
0.236
0.4136
0.4023
0.1422
0.7019
0.6568
0.7676
0.3259
0.2346
0.5584
0.4099
0.1552
0.1705
0.2546
0.1497
0.4838
0.2129
0.2849
0.2654
0.3817
0.1574
0.4534
0.1841
0.9284
0.1808
0.2396
0.3048
0.3194
0.1599
0.9162
0.4786
0.9615
0.6037
0.3405
0.1499
0.3226
0.3349
0.2366
0.2517
0.1573
0.4329
0.1881
0.8745
0.1434
0.6492
0.4436
0.4414
0.2793
0.5439
0.3016
0.2135
0.5245
0.1557
0.1957
0.2796
0.1554
0.1694
0.1667
0.4404
0.2568
0.1841
0.4385
0.5187
0.6176
0.6483
0.1552
0.703
0.1743
0.1541
0.398
0.8028
0.8229
0.2779
0.6748
0.4012
0.3067
0.1672
0.1697
0.1649
0.1614
0.9104
0.6992
0.7532
0.236
0.3203
0.2855
0.4248
0.3449
0.5952
0.6324
0.6016
0.4856
0.5938
0.2656
0.2721
0.4432
0.1793
0.2207
0.6118
0.6499
0.7958
0.4474
0.2101
0.7632
0.1998
0.2057
0.4615
0.7651
0.2657
0.352
0.1752
0.3667
0.2429
0.3576
0.1806
0.2236
0.7146
0.2254
0.8052
0.6593
0.1586
0.3592
0.2104
0.7338
0.2709
0.239
0.1818
0.4014
0.734
0.4348
0.4495
0.6834
0.5366
0.4882
0.7489
0.4242
0.1815
0.622
0.3049
0.3889
0.5094
0.1805
0.4162
0.3327
0.2762
0.2673
0.3353
0.5769
0.2058
0.3002
0.5984
0.1785
0.1479
0.3906
0.3172
0.6236
0.5378
0.3233
0.2472
0.4021
0.2416
0.158
0.2489
0.2579
0.2431
0.3545
0.3876
0.2375
0.2415
0.2161
0.9012
0.4925
0.1921
0.8717
0.1897
0.1772
0.3256
0.1615
0.2319
0.2478
0.249
0.2513
0.2327
0.2542
0.6729
0.1974
0.4038
0.184
0.263
0.5644
0.1922
0.5903
0.8365
0.1628
0.2378
0.212
0.1908
0.3946
0.1701
0.4287
0.1414
0.183
0.1823
0.1896
0.1983
0.3162
0.3883
0.4644
0.3501
0.3625
0.4157
0.1695
0.1895
0.1618
0.1983
0.1979
0.7288
0.4133
0.4409
0.1587
0.1805
0.4054
0.1678
0.3442
0.1968
0.1672
0.4367
0.1498
0.1592
0.2068
0.2057
0.1957
0.2002
0.3978
0.313
0.4732
0.1534
0.1897
0.1519
0.1538
0.1888
0.1526
0.4989
0.1605
0.88
0.8328
0.2213
0.1652
0.1923
0.191
0.2369
0.2542
0.1503
0.9528
0.1455
0.9395
0.7491
0.5441
0.6017
0.4339
0.5924
0.7853
0.6123
0.4842
0.39
0.6615
0.3158
0.3806
0.6865
0.3179
0.7451
0.5984
0.3788
0.2923
0.1531
0.3899
0.3907
0.7066
0.8095
0.7791
0.8016
0.888
0.5525
0.4255
0.3478
0.3463
0.1602
0.1619
0.4617
0.5714
0.1629
0.3498
0.1521
0.6228
0.3356
0.3089
0.3363
0.3318
0.1799
0.212
0.2704
0.3712
0.3835
0.0704
0.1572
0.1571
0.1571
0.0713
0.3831
0.3936
0.1554
0.1571
0.1572
0.3613
0.9542
0.1568
0.1553
0.4551
0.2048
0.1921
0.4677
0.2041
0.3881
0.1878
0.3833
0.8575
0.292
0.1609
0.1788
0.3329
0.2979
0.2519
0.0937
0.1493
0.2092
0.9586
0.2611
0.3946
0.164
0.1548
0.3206
0.4159
0.2738
0.8324
0.7603
0.32
0.1483
0.1361
0.6824
0.3154
0.9483
0.3283
0.3308
0.2729
0.3335
0.3324
0.4223
0.336
0.3369
0.338
0.3442
0.3403
0.3257
0.3277
0.2469
0.2175
0.2432
0.3352
0.3335
0.333
0.3525
0.3098
0.3544
0.3617
0.404
0.1599
0.1744
0.2739
0.2364
0.2065
0.1594
0.1595
1
0.1746
0.2318
0.339
0.1584
0.159
0.1512
0.1901
0.4267
0.2109
0.1718
0.8318
0.6901
0.2338
0.4714
0.9119
0.339
0.9541
0.1234
0.8826
0.8316
0.3919
0.1451
0.2613
0.286
0.8897
0.9602
0.2551
0.2267
0.1958
0.1969
0.2357
0.2195
0.3365
0.5303
0.3432
0.1522
0.1684
0.1541
0.3297
0.3215
0.3125
0.3961
0.296
0.3055
0.1598
0.1525
0.2324
0.4052
0.1363
0.1362
0.7722
0.7861
0.1562
0.7257
0.1554
0.1504
0.1501
0.088
0.1506
0.1823
0.2352
0.1502
0.1567
0.1463
0.5605
0.5028
0.1881
0.5292
0.3509
0.1533
0.1513
0.3124
0.2993
0.2093
0.6417
0.2003
0.1764
0.3333
0.1898
0.3181
0.7396
0.311
0.1766
0.8586
0.1478
0.339
0.1809
0.1452
0.1468
0.1488
0.3765
0.1808
0.2025
0.1784
0.1545
0.7526
0.121
0.3708
0.5372
0.1235
0.2056
0.2772
0.0835
0.1584
0.5859
0.366
0.4625
0.1509
0.4435
0.1655
0.9597
0.3802
0.1671
0.0214
0.2607
0.7464
0.1381
0.3646
0.3002
0.1546
0.3032
0.3745
0.1555
0.1985
0.1417
0.1406
0.1364
0.2158
0.1021
0.6085
0.2348
0.7389
0.767
0.4207
0.1934
0.7251
0.9372
0.9365
0.1786
0.2581
0.221
0.3873
0.8574
0.7374
0.7812
0.0357
0.4784
0.306
0.7727
0.695
0.8673
0.1757
0.1851
0.4049
0.1561
0.4327
0.4596
0.4687
0.2494
0.1591
0.5718
0.4049
0.8546
0.2365
0.3355
0.2576
0.2703
0.448
0.4211
0.4738
0.5475
0.5759
0.8051
0.1753
0.253
0.388
0.2826
0.2914
0.5799
0.2645
0.1489
0.2873
0.6209
0.4419
0.8152
0.7795
0.7884
0.158
0.2605
0.2794
0.0714
0.3009
0.4345
0.285
0.27
0.1807
0.3488
0.2245
0.4008
0.3849
0.1504
0.59
0.4633
0.1597
0.8857
0.3468
0.3922
0.377
0.534
0.3369
0.3388
0.1432
0.3199
0.1498
0.518
0.1581
0.1927
0.3521
0.1548
0.1663
0.5937
0.0342
0.5592
0.5227
0.3114
0.3135
0.2056
0.5374
0.2407
0.9359
0.1924
0.1682
0.1569
0.3631
0.8492
0.2533
0.2112
0.204
0.389
0.0572
0.7599
0.1806
0.1575
0.3052
0.2097
0.2416
0.1911
0.2519
0.2662
0.3452
0.2015
0.1652
0.1583
0.5231
0.1546
0.213
0.147
0.4956
0.1435
0.3225
0.721
0.5976
0.252
0.2675
0.8869
0.3171
0.3954
0.547
0.1568
0.3166
0.1566
0.3813
0.2953
0.1546
0.4408
0.648
0.4158
0.3298
0.1889
0.3207
0.5307
0.2153
0.2175
0.1608
0.1559
0.7511
0.1665
0.1574
0.1785
0.2709
0.2293
0.2228
0.974
0.7258
0.6974
0.9889
0.9758
0.2327
0.6351
0.2278
0.487
0.4644
0.8955
0.1443
0.458
0.1694
0.1692
0.3115
0.8909
0.4399
0.1612
0.9574
0.9504
0.1899
0.1552
0.9445
0.5056
0.5357
0.3011
0.1879
0.44
0.1797
0.4372
0.603
0.5305
0.2676
0.1601
0.4763
0.4351
0.1943
0.1879
0.1574
0.1845
0.3365
0.9065
0.6393
0.6669
0.9044
0.2936
0.5287
0.3219
0.145
0.5775
0.2373
0.9582
0.6317
0.4397
0.3182
0.2037
0.2242
0.1851
0.665
0.1574
0.3779
0.3462
0.2254
0.5603
0.1689
0.1694
0.2805
0.1938
0.2616
0.342
0.2033
0.1667
0.461
0.3385
0.8306
0.8066
0.1963
0.1792
0.7012
0.1179
0.7144
0.4566
0.6406
0.1663
0.5207
0.4572
0.3827
0.1769
0.2421
0.2409
0.5206
0.3185
0.1629
0.6214
0.3242
0.2029
0.3257
0.4891
0.2014
0.5246
0.1443
0.4288
0.2447
0.8806
0.2977
0.5514
0.263
0.1586
0.423
0.8168
0.1355
0.7424
0.2386
0.8211
0.2995
0.3305
0.2951
0.5288
0.1579
0.1569
0.4062
0.8126
0.3214
0.7332
0.8658
0.2309
0.3126
0.3507
0.2491
0.3936
0.1233
0.3846
0.4796
0.7137
0.3424
0.2301
0.2158
0.2453
0.3722
0.1605
0.2511
0.3719
0.6741
0.5115
0.1933
0.1637
0.3252
0.9717
0.9627
0.1582
0.5083
0.8005
0.3946
0.3332
0.0525
0.3355
0.3878
0.3404
0.3337
0.8656
0.4576
0.414
0.3941
0.4259
0.518
0.1624
0.3941
0.6083
0.6385
0.338
0.1626
0.1604
0.484
0.265
0.3888
0.1752
0.3997
0.1646
0.1605
0.1722
0.1627
0.1681
0.2403
0.6546
0.4175
0.2804
0.3748
0.3591
0.5621
0.2966
0.852
0.4782
0.2601
0.6023
0.2143
0.1468
0.2818
0.3867
0.3315
0.483
0.0718
0.2503
0.2662
0.4021
0.4017
0.3488
0.1772
0.2606
0.2414
0.4118
0.2147
0.1686
0.1563
0.1617
0.957
0.1674
0.1687
0.4082
0.2822
0.15
0.4618
0.3664
0.186
0.2525
0.4457
0.159
0.2517
0.1819
0.3121
0.2254
0.9111
0.6919
0.3416
0.2261
0.4824
0.3264
0.4106
0.1672
0.4413
0.2254
0.4731
0.6795
0.4829
0.8781
0.1585
0.8698
0.6444
0.7928
0.5236
0.6099
0.0991
0.4859
0.0247
0.9393
0.2931
0.5448
0.53
0.1648
0.1101
0.2848
0.1724
0.5171
0.1584
0.9697
0.4636
0.8973
0.8521
0.2399
0.296
0.2965
0.3111
0.1575
0.3887
0.1556
0.725
0.2975
0.3414
0.7672
0.2392
0.3181
0.2909
0.3392
0.2469
0.1746
0.4233
0.155
0.6798
0.2427
0.2285
0.8438
0.2161
0.0971
0.8106
0.8582
0.2445
0.3791
0.746
0.2911
0.1929
0.2623
0.1575
0.2685
0.1594
0.3417
0.4684
0.1825
0.2456
0.1597
0.1582
0.3003
0.3294
0.1587
0.5064
0.1564
0.3856
0.2673
0.82
0.0965
0.1358
0.2241
0.1884
0.1708
0.1373
0.1754
0.1618
0.1638
0.2127
0.3114
0.3008
0.3786
0.6629
0.3087
0.1178
0.2257
0.3472
0.292
0.4764
0.9497
0.5378
0.92
0.2534
0.3054
0.1827
0.1636
0.2317
0.7697
0.5084
0.273
0.3944
0.395
0.1892
0.151
0.2117
0.1569
0.3472
0.1971
0.5108
0.4053
0.1938
0.1695
0.1596
0.1576
0.6801
0.4558
0.1526
0.1529
0.312
0.4468
0.1564
0.1567
0.7099
0.672
0.3387
0.194
0.7069
0.5944
0.4599
0.1545
0.1593
0.8749
0.3118
0.154
0.3162
0.159
0.3284
0.1715
0.1512
0.1938
0.7901
0.3161
0.1878
0.4094
0.3068
0.1564
0.1514
0.1552
0.5972
0.4729
0.976
0.8448
0.222
0.3869
0.363
0.7992
0.4376
0.7367
0.3366
0.296
0.1751
0.2127
0.2133
0.3248
0.2121
0.3009
0.2489
0.3155
0.2169
0.3407
0.0474
0.623
0.2611
0.0545
0.7308
0.9832
0.314
0.1577
0.54
0.4429
0.3422
0.2737
0.2419
0.6456
0.269
0.4244
0.2537
0.803
0.145
0.3049
0.1637
0.2322
0.9872
0.1932
0.6551
0.3497
0.1526
0.1496
0.2047
0.1737
0.2345
0.3784
0.1879
0.1716
0.2856
0.1586
0.1563
0.1679
0.1384
0.8267
0.4692
0.8868
0.2085
0.5166
0.4284
0.1991
0.7994
0.2685
0.3291
0.3174
0.5824
0.1604
0.3012
0.1939
0.3133
0.2931
0.2496
0.7329
0.157
0.2159
0.2476
0.2085
0.2739
0.4541
0.301
0.4851
0.5025
0.9313
0.8536
0.1596
0.17
0.1604
0.4758
0.5108
0.4414
0.2243
0.1673
0.1746
0.359
0.5744
0.43
0.0232
0.6161
0.2437
0.156
0.494
0.1679
0.5729
0.8666
0.9001
0.187
0.3544
0.9025
0.2883
0.4261
0.1401
0.3242
0.4955
0.5566
0.5323
0.1723
0.3005
0.6227
0.1707
0.4421
0.8608
0.2452
0.2156
0.2405
0.1915
0.2191
0.2534
0.3112
0.1838
0.2814
0.7416
0.2618
0.6352
0.465
0.4006
0.7527
0.8199
0.6152
0.2612
0.8391
0.2909
0.5634
0.3999
0.3535
0.3977
0.3778
0.2121
0.7818
0.2716
0.1667
0.4925
0.1443
0.3842
0.7973
0.3487
0.3413
0.3512
0.2961
0.142
0.1423
0.4172
0.6044
0.1808
0.1907
0.2401
0.1884
0.3482
0.1515
0.1551
0.9852
0.2481
0.2832
0.2472
0.1581
0.2073
0.3039
0.2572
0.3712
0.7748
0.1718
0.2792
0.249
0.3011
0.5565
0.1903
0.24
0.3428
0.1863
0.3557
0.633
0.1553
0.252
0.2046
0.2032
0.168
0.455
0.2173
0.1911
0.19
0.53
0.6188
0.3711
0.4176
0.2449
0.1707
0.1615
0.3451
0.3764
0.2679
0.2569
0.1725
0.9816
0.4205
0.3958
0.3461
0.2437
0.4755
0.4227
0.3087
0.1424
0.6109
0.1305
0.6202
0.3579
0.3577
0.7144
0.9265
0.4467
0.3216
0.1458
0.3185
0.3496
0.4326
0.1514
0.6289
0.2884
0.5644
0.1791
0.26
0.2282
0.2441
0.2239
0.3996
0.379
0.4386
0.3988
0.3128
0.1575
0.1871
0.2354
0.4248
0.4802
0.3264
0.3869
0.4962
0.252
0.1953
0.1519
0.1625
0.1694
0.3779
0.4024
0.2676
0.5339
0.1869
0.423
0.1827
0.1964
0.585
0.8091
0.3276
0.2229
0.2886
0.3093
0.2805
0.2397
0.2132
0.277
0.3972
0.2611
0.1882
0.2117
0.262
0.2691
0.6815
0.6265
0.3984
0.2129
0.3976
0.5788
0.2498
0.2375
0.4733
0.3742
0.3339
0.4571
0.204
0.2498
0.3135
0.3918
0.306
0.1798
0.3786
0.2507
0.3243
0.2587
0.7787
0.1954
0.3013
0.2341
0.4795
0.3748
0.3439
0.5466
0.3524
0.4383
0.3959
0.362
0.2788
0.3976
0.2786
0.4995
0.24
0.1739
0.3801
0.3987
0.2378
0.2658
0.2975
0.3616
0.5122
0.3699
0.3976
0.1095
0.182
0.3441
0.633
0.31
0.2311
0.177
0.2339
0.3524
0.3214
0.443
0.1589
0.3238
0.2701
0.8213
0.3779
0.4295
0.367
0.4941
0.5198
0.2401
0.4046
0.1585
0.2126
0.2191
0.2212
0.5371
0.2376
0.2256
0.5472
0.1575
0.2859
0.2031
0.2616
0.3228
0.4004
0.322
0.3376
0.219
0.159
0.4228
0.3641
0.3919
0.1632
0.4639
0.1969
0.5081
0.6316
0.1689
0.6464
0.1625
0.5659
0.6801
0.736
0.7392
0.2149
0.1356
0.173
0.1717
0.7911
0.4573
0.4577
0.2413
0.8188
0.3196
0.2635
0.1358
0.289
0.6347
0.3505
0.4612
0.151
0.4651
0.3208
0.2225
0.2657
0.2592
0.2294
0.9461
0.3079
0.8031
0.2238
0.6947
0.1736
0.7302
0.3637
0.5925
0.2075
0.2011
0.4241
0.7402
0.1865
0.7851
0.203
0.3076
0.2161
0.3399
0.3185
0.2317
0.1814
0.237
0.178
0.1672
0.2012
0.1987
0.8205
0.209
0.1603
0.3052
0.156
0.3805
0.3949
0.3683
0.3118
0.4267
0.5655
0.4182
0.1556
0.151
0.2463
0.1621
0.4283
0.1561
0.2402
0.1752
0.336
0.2529
0.7088
0.2794
0.7426
0.4111
0.5197
0.8126
0.1894
0.1758
0.4943
0.1898
0.4555
0.1962
0.1905
0.1687
0.4304
0.1723
0.1815
0.5154
0.1557
0.1451
0.2498
0.3926
0.8589
0.6475
0.253
0.3709
0.3588
0.108
0.2039
0.3711
0.1845
0.4281
0.1543
0.2801
0.1399
0.2175
0.2006
0.1719
0.2158
0.1773
0.1525
0.2199
0.9252
0.1888
0.1821
0.4425
0.3662
0.2264
0.2021
0.3927
0.352
0.164
0.4
0.0699
0.217
0.3708
0.165
0.1583
0.3049
0.5967
0.2528
0.2108
0.1622
0.2648
0.424
0.5016
0.6682
0.6102
0.488
0.5993
0.1592
0.2113
0.1575
0.1464
0.5158
0.5333
0.5463
0.1648
0.5786
0.1145
0.7469
0.4293
0.2581
0.3287
0.4104
0.2812
0.1569
0.1746
0.209
0.9425
0.2718
0.3387
0.3613
0.2387
0.2831
0.2564
0.1674
0.1875
0.5758
0.1968
0.7716
0.9911
0.9077
0.3756
0.2182
0.1824
0.1852
0.3117
0.6164
0.56
0.3177
0.7557
0.6884
0.4923
0.4251
0.8211
0.4862
0.9651
0.753
0.9401
0.3834
0.5189
0.3869
0.8148
0.339
0.5291
0.1644
0.6541
0.2507
0.1546
0.989
0.4104
0.6887
0.1915
0.4472
0.408
0.2374
0.2077
0.3284
0.1688
0.8194
0.3971
0.4593
0.4257
0.636
0.7394
0.2999
0.6024
0.2777
0.1794
0.7401
0.7535
0.9931
0.6297
0.1708
0.3789
0.3941
0.6697
0.2896
0.3576
0.2118
0.3423
0.5995
0.23
0.4088
0.1669
0.8437
0.2264
0.1578
0.1663
0.1583
0.1687
0.2564
0.3429
0.1792
0.3225
0.2971
0.4137
0.4399
0.3326
0.4345
0.4542
0.2704
0.2642
0.4765
0.8298
0.4238
0.4217
0.1542
0.3803
0.3961
0.6902
0.8775
0.321
0.2854
0.6793
0.7038
0.4974
0.4483
0.3749
0.1575
0.4194
0.3334
0.2425
0.2646
0.4585
0.1482
0.4309
0.2055
0.2665
0.7342
0.5562
0.172
0.1718
0.957
0.5269
0.4075
0.7746
0.4025
0.4132
0.5528
0.862
0.1913
0.7202
0.7631
0.6148
0.336
0.291
0.1696
0.7399
0.8049
0.1555
0.6339
0.3858
0.3235
0.8647
0.4749
0.6161
0.8
0.6731
0.2899
0.4286
0.4588
0.2736
0.1912
0.3119
0.2146
0.4276
0.1908
0.5572
0.3409
0.4023
0.2095
0.1916
0.2093
0.8989
0.5552
0.3958
0.343
0.2724
0.177
0.156
0.7183
0.379
0.6387
0.3363
0.3583
0.5626
0.3964
0.7146
0.7398
0.193
0.4842
0.1683
0.3259
0.5781
0.3997
0.306
0.238
0.897
0.2992
0.3986
0.2978
0.261
0.2141
0.3938
0.2402
0.1599
0.4009
0.1992
0.3245
0.1689
0.4136
0.4688
0.4738
0.6578
0.4533
0.4593
0.5743
0.3334
0.1921
0.2123
0.2391
0.1921
0.2757
0.6376
0.1541
0.2772
0.1961
0.3962
0.7102
0.6983
0.5351
0.3734
0.7043
0.4754
0.7218
0.1895
0.4
0.3813
0.3704
0.1834
0.2315
0.4728
0.4091
0.5245
0.3317
0.3037
0.4187
0.4018
0.8215
0.1926
0.4862
0.3982
0.2536
0.1811
0.1975
0.6005
0.3972
0.1798
0.3851
0.4115
0.1615
0.177
0.2416
0.3467
0.1658
0.3064
0.3846
0.3824
0.7119
0.3879
0.5682
0.2604
0.5092
0.0884
0.5555
0.5139
0.4347
0.5788
0.5504
0.2003
0.2637
0.3933
0.4325
0.2668
0.1561
0.9564
0.4458
0.4274
0.7264
0.6023
0.1505
0.1572
0.6198
0.7512
0.1846
0.2657
0.3527
0.8126
0.1401
0.5512
0.424
0.1778
0.3967
0.4493
0.6848
0.2307
0.2456
0.4972
0.5362
0.4996
0.4706
0.7092
0.6359
0.6687
0.4016
0.22
0.3884
0.3851
0.3818
0.3885
0.1569
0.3785
0.5496
0.4125
0.4031
0.1673
0.4751
0.1919
0.1642
0.1314
0.4804
0.4916
0.377
0.351
0.1526
0.1525
0.3339
0.4007
0.4484
0.2659
0.6329
0.4786
0.4516
0.4619
0.4553
0.4586
0.2279
0.6846
0.5066
0.1583
0.1628
0.1577
0.1619
0.4756
0.4507
0.4617
0.4702
0.9625
0.4058
0.1772
0.3875
0.385
0.465
0.1655
0.199
0.5313
0.2733
0.2964
0.2771
0.3066
0.4029
0.3741
0.4156
0.2022
0.2409
0.2249
0.1546
0.373
0.4936
0.7003
0.4274
0.3839
0.6776
0.1638
0.5507
0.5463
0.4903
0.5156
0.426
0.3406
0.4213
0.4199
0.7568
0.1819
0.4637
0.1449
0.3014
0.1985
0.1674
0.3176
0.225
0.1553
0.2294
0.1742
0.4647
0.3998
0.1499
0.3794
0.5122
0.3032
0.3072
0.3873
0.3056
0.8406
0.7592
0.6947
0.4672
0.4137
0.4729
0.6321
0.4326
0.4106
0.4148
0.3826
0.3835
0.3872
0.3914
0.176
0.4226
0.4112
0.4641
0.74
0.3947
0.1737
0.8847
0.39
0.2606
0.192
0.2128
0.3963
0.3966
0.4051
0.1887
0.394
0.4027
0.3246
0.3384
0.365
0.2645
0.4061
0.4059
0.8262
0.3466
0.2173
0.4449
0.4329
0.4223
0.4357
0.3854
0.2505
0.4146
0.4173
0.1834
0.2903
0.61
0.4017
0.3386
0.4099
0.4058
0.4099
0.4041
0.4687
0.1897
0.4077
0.4429
0.4057
0.352
0.4051
0.6332
0.1865
0.404
0.2785
0.4066
0.4066
0.2916
0.4082
0.4049
0.4045
0.4039
0.5339
0.4317
0.3941
0.3822
0.5915
0.406
0.2922
0.2047
0.7043
0.2537
0.8777
0.4177
0.3928
0.4131
0.4396
0.2517
0.3642
0.2802
0.4052
0.7732
0.648
0.2385
0.4302
0.425
0.4284
0.7234
0.4234
0.1776
0.1735
0.3497
0.6402
0.1606
0.4286
0.5407
0.4138
0.3988
0.4295
0.4126
0.3784
0.425
0.1563
0.3618
0.4128
0.2227
0.2497
0.4545
0.2399
0.3747
0.3593
0.4732
0.5039
0.4403
0.339
0.4143
0.5668
0.3779
0.3779
0.696
0.3499
0.5625
0.5376
0.4149
0.1738
0.478
0.4753
0.7412
0.3405
0.406
0.2261
0.1572
0.3501
0.3282
0.3624
0.3104
0.358
0.5749
0.3055
0.58
0.9502
0.6133
0.3049
0.9371
0.3809
0.4041
0.5999
0.2899
0.2722
0.672
0.4288
0.1866
0.4043
0.3137
0.2678
0.5039
0.3651
0.4599
0.6224
0.381
0.3349
0.2157
0.3827
0.8548
0.2868
0.2865
0.1584
0.4849
0.2608
0.4089
0.1855
0.3425
0.2912
0.1533
0.1524
0.3609
0.3449
0.3576
0.1686
0.3588
0.7679
0.4396
0.1521
0.8496
0.3216
0.1621
0.1629
0.3996
0.3173
0.3586
0.1567
0.6196
0.607
0.2406
0.4771
0.1769
0.2539
0.251
0.1519
0.2234
0.48
0.2714
0.5114
0.5112
0.3894
0.3527
0.1942
0.5333
0.8438
0.4268
0.4457
0.2831
0.641
0.3254
0.2677
0.2675
0.0936
0.7772
0.4916
0.9204
0.7476
0.2438
0.1886
0.3248
0.3497
0.7604
0.3121
0.8303
0.3581
0.8355
0.5105
0.0123
0.4699
0.5769
0.5742
0.2762
0.2761
0.5186
0.3203
0.2151
0.3202
0.7388
0.2015
0.5026
0.1686
0.711
0.3182
0.3182
0.3799
0.6675
0.0651
0.9368
0.3976
0.95
0.1949
1
0.3437
0.8057
0.2994
0.2151
0.271
0.7001
0.2326
0.5785
0.2297
0.3341
0.5535
0.4752
0.2108
0.181
0.672
0.4755
0.5998
0.2218
0.7217
0.6621
0.5966
0.2539
0.2764
0.3752
0.4546
0.6513
0.1532
0.2101
0.2051
0.2005
0.8183
0.2711
0.6926
0.1907
0.1987
0.2587
0.6726
0.5451
0.284
0.9568
0.4912
0.6451
0.654
0.1392
0.1245
0.6316
0.0405
0.8823
0.4248
0.691
0.4122
0.3158
0.1479
0.7043
0.2329
0.4611
0.1728
0.5798
0.2067
0.6349
0.2268
0.1605
0.3604
0.1839
0.1554
0.2962
0.6561
0.4436
0.2086
0.3751
0.1372
0.2109
0.2223
0.1546
0.158
0.2779
0.5026
0.2139
0.5575
0.4011
0.1614
0.52
0.5597
0.6256
0.2826
0.2607
0.5045
0.6385
0.2396
0.3414
0.3301
0.5545
0.2275
0.1691
0.1736
0.3776
0.3921
0.3575
0.2343
0.1444
0.139
0.1534
0.5581
0.2848
0.2602
0.3859
0.3863
0.3223
0.7686
0.7813
0.693
0.1835
0.4471
0.391
0.2468
0.394
0.1938
0.076
0.3246
0.4647
0.2865
0.229
0.401
0.3852
0.5427
0.1601
0.2994
0.1452
0.2315
0.381
0.3494
0.3927
0.408
0.2242
0.3546
0.3131
0.2923
0.4394
0.44
0.1885
0.9657
0.3735
0.3986
0.6862
0.3649
0.3637
0.1975
0.3602
0.4612
0.2245
0.1699
0.3814
0.2596
0.273
0.2822
0.9646
0.1894
0.4235
0.18
0.0582
0.3134
0.4727
0.0841
0.4068
0.4198
0.1846
0.4876
0.1716
0.5615
0.1892
0.1873
0.1894
0.3898
0.2625
0.3172
0.1798
0.1727
0.3444
0.6581
0.4831
0.6322
0.7752
0.1731
0.2115
0.3066
0.3818
0.3849
0.3457
0.133
0.1603
0.4508
0.2021
0.3379
0.2411
0.222
0.4068
0.5067
0.18
0.1417
0.1642
0.7844
0.2261
0.472
0.7028
0.0639
0.0248
0.4612
0.2322
0.3604
0.375
0.434
0.3866
0.34
0.3842
0.3722
0.2927
0.3798
0.4578
0.176
0.2803
0.3991
0.3584
0.2383
0.8515
0.3334
0.364
0.4404
0.8352
0.9141
0.6093
0.1879
0.2825
0.224
0.6135
0.1989
0.1859
0.1824
0.1477
0.2222
0.1984
0.2939
0.1884
0.1764
0.1564
0.1916
0.2129
0.2303
0.9905
0.1961
0.1603
0.1984
0.1846
0.1659
0.258
0.2409
0.347
0.7316
0.4044
0.1537
0.1714
0.1505
0.1436
0.1697
0.2815
0.7875
0.429
0.1584
0.3843
0.1814
0.1712
0.1721
0.1711
0.1701
0.2542
0.3293
0.8768
0.2198
0.1877
0.1776
0.1504
0.147
0.1545
0.1576
0.1577
0.1991
0.1708
0.168
0.3794
0.1572
0.1934
0.4518
0.2094
0.2382
0.275
0.6407
0.3563
0.169
0.3298
0.1666
0.1629
0.1481
0.187
0.0768
0.6232
0.7025
0.2609
0.3936
0.1624
0.1616
0.1563
0.9907
0.3468
0.2598
0.2897
0.4021
0.7471
0.4343
0.1931
0.199
0.1616
0.3128
0.1824
0.3731
0.286
0.2066
0.1563
0.3925
0.2285
0.2833
0.1695
0.2243
0.3546
0.1767
0.3523
0.2024
0.1821
0.1347
0.5471
0.1576
0.4493
0.3971
0.304
0.4165
0.87
0.658
0.2593
0.1643
0.1578
0.2057
0.5556
0.537
0.1744
0.1597
0.7084
0.4015
0.3794
0.3792
0.7486
0.9892
0.2524
0.6775
0.3159
0.1734
0.2061
0.5423
0.1014
0.0032
0.464
0.435
0.3839
0.0834
0.3775
0.2361
0.2694
0.3006
0.2202
0.3834
0.1885
0.1535
0.248
0.5183
0.3933
0.2108
0.1869
0.5715
0.4615
0.2422
0.3866
0.4916
0.39
0.1853
0.4353
0.2453
0.2451
0.8854
0.5289
0.2431
0.2252
0.2267
0.3942
0.3199
0.1553
0.2056
0.4198
0.4692
0.7593
0.5293
0.4134
0.4286
0.2803
0.1954
0.1955
0.191
0.147
0.1875
0.1661
0.2521
0.1751
0.1874
0.1517
0.1824
0.1979
0.2023
0.1789
0.1758
0.1588
0.2151
0.194
0.1998
0.1833
0.1458
0.1569
0.275
0.341
0.2903
0.3373
0.2449
0.2447
0.5402
0.5276
0.2236
0.2019
0.4638
0.3035
0.7039
0.3886
0.6667
0.6426
0.3164
0.06
0.5102
0.5572
0.4883
0.7133
0.4725
0.5075
0.6979
0.2404
0.1646
0.7814
0.8418
0.8723
0.7629
0.643
0.3436
0.3835
0.253
0.3422
0.3493
0.4031
0.5308
0.7882
0.1615
0.7397
0.4543
0.62
0.2364
0.2916
0.3226
0.2855
0.3167
0.318
0.0778
0.6379
0.3903
0.3869
0.2723
0.4312
0.1552
0.2361
0.3487
0.34
0.4703
0.2378
0.4187
0.6022
0.4024
0.5501
0.7586
0.2357
0.5176
0.8753
0.4648
0.459
0.439
0.0954
0.437
0.1655
0.1721
0.4142
0.565
0.4071
0.3013
0.176
0.4897
0.2357
0.1838
0.1618
0.1611
0.2423
0.1606
0.4366
0.269
0.1522
0.173
0.1657
0.7809
0.5011
0.1494
0.1963
0.1934
0.1667
0.2206
0.2228
0.2462
0.2461
0.3799
0.9627
0.3903
0.1671
0.2097
0.4983
0.8008
0.6414
0.2981
0.4932
0.269
0.1947
0.2395
0.155
0.2782
0.1598
0.5939
0.157
0.217
0.8928
0.1552
0.1669
0.8936
0.1648
0.9584
0.2025
0.2363
0.2473
0.9505
0.2499
0.1654
0.3989
0.2051
0.6415
0.3713
0.3321
0.4487
0.2984
0.1595
0.1693
0.1858
0.3038
0.3235
0.4228
0.4912
0.1938
0.2736
0.2357
0.5505
0.1445
0.2068
0.0151
0.9097
0.4732
0.5058
0.4352
0.1696
0.2715
0.63
0.2075
0.6263
0.1988
0.525
0.1799
0.1978
0.1904
0.2056
0.4492
0.6221
0.2988
0.4048
0.1888
0.1974
0.1737
0.8016
0.778
0.1631
0.7334
0.2292
0.431
0.2869
0.5376
0.6868
0.1558
0.1996
0.1635
0.5092
0.1583
0.6781
0.1779
0.4377
0.3129
0.1998
0.1585
0.2745
0.1578
0.2914
0.1695
0.1604
0.1599
0.166
0.1578
0.1584
0.5013
0.2194
0.6028
0.4216
0.1566
0.1572
0.1573
0.99
0.1566
0.1623
0.1611
0.1564
0.3351
0.9872
0.2003
0.1827
0.5142
0.3758
0.2596
0.1676
0.1867
0.1849
0.165
0.1551
0.952
0.2292
0.9011
0.1761
0.1876
0.2692
0.2022
0.2879
0.2978
0.7609
0.2938
0.9198
0.2579
0.3209
0.2617
0.2649
0.2617
0.5813
0.1779
0.2621
0.585
0.2885
0.2858
0.2889
0.2313
0.2406
0.2516
0.5828
0.2876
0.3817
0.1514
0.1568
0.2644
0.2599
0.401
0.1876
0.4338
0.2839
0.3592
0.1808
0.161
0.4368
0.203
0.2
0.1623
0.1569
0.1577
0.1565
0.17
0.1805
0.1546
0.1593
0.1562
0.2263
0.1618
0.4453
0.1622
0.1654
0.938
0.1481
0.171
0.1438
0.8454
0.4807
0.3959
0.155
0.3799
0.4196
0.2055
0.408
0.3822
0.5919
0.4266
0.4207
0.331
0.4754
0.16
0.2064
0.289
0.3317
0.2189
0.4172
0.1933
0.2623
0.1733
0.2546
0.2563
0.1816
0.1784
0.1937
0.9185
0.0981
0.2627
0.2569
0.1587
0.5142
0.2593
0.1655
0.2611
0.3838
0.2821
0.2769
0.3386
0.567
0.2574
0.1947
0.1692
0.1595
0.4374
0.214
0.4132
0.4542
0.5678
0.8994
0.1583
0.2118
0.208
0.2104
0.2848
0.143
0.2056
0.353
0.3528
0.502
0.2264
0.1902
0.2142
0.1593
0.2188
0.4072
0.7502
0.2128
0.7986
0.2132
0.2006
0.1988
0.1615
0.1979
0.1984
0.2019
0.4557
0.1601
0.5433
0.1538
0.2163
0.2177
0.2079
0.1738
0.2342
0.3198
0.2218
0.659
0.1778
0.1463
0.1754
0.2023
0.1969
0.2898
0.1779
0.3822
0.4385
0.4211
0.2267
0.0756
0.2224
0.1893
0.1901
0.1898
0.1931
0.1909
0.6284
0.1886
0.1887
0.188
0.2448
0.1892
0.1955
0.1629
0.2313
0.1855
0.2131
0.2106
0.1909
0.1402
0.2019
0.1441
0.2096
0.2167
0.1848
0.5057
0.2484
0.2176
0.265
0.28
0.6065
0.1408
0.2404
0.185
0.4129
0.1537
0.1787
0.1816
0.1989
0.1792
0.2371
0.1916
0.244
0.241
0.2732
0.2541
0.4474
0.2488
0.4682
0.3707
0.4416
0.3834
0.3485
0.225
0.6669
0.474
0.4014
0.5434
0.3866
0.3087
0.3301
0.2058
0.2703
0.4346
0.3022
0.5242
0.1959
0.172
0.2705
0.186
0.2236
0.6106
0.3445
0.1798
0.3377
0.1509
0.38
0.9724
0.4985
0.2309
0.2423
0.2472
0.2325
0.2369
0.4406
0.3753
0.1713
0.1755
0.2534
0.6748
0.3042
0.4776
0.5563
0.1775
0.23
0.1999
0.2764
0.6901
0.3332
0.5049
0.4039
0.2294
0.1599
0.6435
0.6144
0.416
0.3899
0.0795
0.1641
0.1911
0.153
0.3706
0.8803
0.2967
0.2281
0.2234
0.244
0.2208
0.3289
0.2639
0.228
0.1524
0.3355
0.9749
0.1572
0.4218
0.3075
0.4153
0.2
0.1887
0.1834
0.2986
0.4607
0.4561
0.749
0.1885
0.1497
0.2181
0.2201
0.2433
0.3676
0.591
0.1532
0.5883
1
0.3783
0.4764
0.3978
0.3832
0.5156
0.4313
0.4252
0.1513
0.3143
0.243
0.2902
0.4988
0.1675
0.2826
0.2695
0.1647
0.2503
0.2379
0.5213
0.2238
0.4591
0.1649
0.1787
0.2078
0.2701
0.4791
0.599
0.442
0.9398
0.1813
0.3086
0.2429
0.2298
0.1589
0.4193
0.5093
0.6288
0.1168
0.2251
0.1219
0.2294
0.1565
0.2233
0.1646
0.1568
0.2254
0.393
0.3981
0.151
0.3999
0.2141
0.3377
0.2655
0.2195
0.2814
0.3045
0.3876
0.4956
0.5823
0.1549
0.221
0.3195
0.2937
0.121
0.1984
0.1553
0.3101
0.3353
0.334
0.6306
0.4011
0.1609
0.2755
0.3425
0.5147
0.2638
0.6116
0.0283
0.2098
0.2159
0.2631
0.2293
0.3311
0.184
0.1996
0.1912
0.5445
0.1824
0.2625
0.2226
0.2141
0.513
0.227
0.1577
0.1711
0.2575
0.2327
0.4433
0.4073
0.4365
0.2638
0.3516
0.1842
0.9427
0.4309
0.1735
0.8115
0.1997
0.156
0.3002
0.4532
0.3413
0.7507
0.1732
0.0734
0.2489
0.2033
0.4033
0.1511
0.6016
0.5928
0.2209
0.3373
0.7471
0.1626
0.2981
0.1574
0.2182
0.2607
0.4418
0.262
0.5698
0.5845
0.2469
0.3968
0.2407
0.374
0.5812
0.4669
0.447
0.1739
0.4222
0.1799
0.2284
0.1569
0.1823
0.3606
0.201
0.5162
0.2726
0.5174
0.2049
0.168
0.1941
0.1503
0.2715
0.1971
0.684
0.1636
0.3317
0.1988
0.2661
0.2175
0.2821
0.2526
0.2584
0.1431
0.3177
0.2059
0.1935
0.6107
0.5684
0.5261
0.224
0.3385
0.2319
0.2877
0.6032
0.563
0.3258
0.4293
0.8208
0.6078
0.6852
0.8057
0.361
0.6897
0.3593
0.3513
0.3008
0.4508
0.3596
0.3222
0.313
0.1295
0.2988
0.2692
0.4841
0.1647
0.2412
0.4674
0.2293
0.1597
0.1516
0.1575
0.2602
0.206
0.4317
0.3616
0.1916
0.7499
0.316
0.8574
0.3136
0.3137
0.2476
0.2395
0.2288
0.1561
0.2427
0.2403
0.2214
0.1545
0.9408
0.43
0.2658
0.1915
0.1797
0.1701
0.1527
0.1525
0.7602
0.1673
0.3939
0.391
0.404
0.1947
0.1708
0.157
0.3884
0.1477
0.1422
0.3826
0.1916
0.3388
0.3738
0.3696
0.3689
0.3301
0.3589
0.338
0.337
0.9532
0.8054
0.176
0.2658
0.3324
0.1082
0.4056
0.5741
0.5728
0.408
0.3722
0.4089
0.3471
0.3504
0.3581
0.3172
0.4316
0.4459
0.4637
0.1805
0.9165
0.8945
0.9213
0.4982
0.2309
0.2413
0.1514
0.7252
0.2799
0.2577
0.2545
0.2595
0.5101
0.3265
0.3037
0.7348
0.3438
0.155
0.2184
0.2209
0.1614
0.257
0.3411
0.6103
0.2669
0.2819
0.194
0.176
0.351
0.181
0.1983
0.2976
0.9214
0.1328
0.2555
0.1781
0.3275
0.2927
0.2043
0.3059
0.3529
0.1546
0.1593
0.1619
0.4289
0.3252
0.3184
0.3255
0.1296
0.0183
0.1733
0.2675
0.1726
0.3628
0.3404
0.1886
0.7818
0.1562
0.2362
0.1857
0.474
0.5742
0.461
0.5868
0.3816
0.4117
0.7948
0.301
0.4176
0.5504
0.1534
0.3852
0.4022
0.325
0.1605
0.4398
0.2165
0.3298
0.2382
0.1046
0.1674
0.328
0.159
0.1628
0.1657
0.3614
0.1838
0.1777
0.1586
0.1608
0.3412
0.5386
0.1461
0.1933
0.5853
0.1584
0.4961
0.3363
0.3322
0.3128
0.1198
0.2688
0.3921
0.3609
0.213
0.1872
0.3494
0.1622
0.227
0.2478
0.4241
0.1903
0.3253
0.188
0.1624
0.2287
0.2288
0.1573
0.5548
0.1431
0.3196
0.1835
0.4956
0.3418
0.2323
0.1623
1
0.3088
0.1715
0.2547
0.2754
0.2739
0.2759
0.3035
0.664
0.7848
0.3019
0.6616
0.9028
0.2325
0.2555
0.1836
0.5316
0.1759
0.7535
0.1694
0.6616
0.3285
0.4827
0.3778
0.3768
0.387
0.1838
0.4209
0.1602
0.2461
0.9409
0.5843
0.1497
0.1887
0.4077
0.5126
0.1642
0.4882
0.1545
0.1707
0.2927
0.4734
0.1759
0.1548
0.1637
0.1416
0.8307
0.806
0.2349
0.4748
0.2468
0.2604
0.2526
0.5575
0.4097
0.8242
0.272
0.3806
0.3756
0.4239
0.379
0.3623
0.3271
0.2649
0.3214
0.1713
0.5636
0.3825
0.2394
0.2393
0.5053
0.6756
0.2606
0.1724
0.1532
0.1544
0.1626
0.1672
0.2118
0.1374
0.0881
0.1744
0.1753
0.2239
0.7842
0.2879
0.4676
0.4806
0.391
0.5353
0.2028
0.2293
0.2202
0.1528
0.3347
0.4153
0.7144
0.2237
0.8124
0.2888
0.6083
0.2823
0.1552
0.1522
0.3182
0.2688
0.2314
0.2894
0.3795
0.4548
0.1615
0.3979
0.148
0.1629
0.4443
0.4479
0.3617
0.3495
0.247
0.5648
0.2511
0.2546
0.1892
0.2391
0.3091
0.2897
0.2901
0.3179
0.4698
0.6234
0.2921
0.3192
0.156
0.3573
0.1726
0.2004
0.1961
0.2831
0.3239
0.4619
0.1775
0.1805
0.1723
0.2586
0.4118
0.2522
0.626
0.7516
0.2629
0.2629
0.1589
0.3
0.2591
0.174
0.1711
0.1673
0.2613
0.1763
0.3208
0.1697
0.1749
0.4637
0.4357
0.2766
0.1644
0.169
0.2083
0.9364
0.1669
0.1625
0.1559
0.154
0.1541
0.1649
0.196
0.8881
0.4538
0.2165
0.1687
0.275
0.1589
0.2069
0.4585
0.1601
0.9308
0.9545
0.2434
0.8505
0.3727
0.2395
0.2246
0.2023
0.1733
0.288
0.212
0.923
0.1643
0.2011
0.1592
0.2167
0.2096
0.4673
0.1636
0.2064
0.1684
0.1984
0.4754
0.4871
0.2175
0.2763
0.3148
0.8474
0.3752
0.31
0.2661
0.4034
0.2947
0.2386
0.1833
0.2489
0.1891
0.394
0.3869
0.3693
0.3236
0.2002
0.1862
0.4046
0.2915
0.2635
0.4597
0.446
0.152
0.5697
0.3999
0.3563
0.4079
0.2095
0.4372
0.5833
0.3226
0.2712
0.1718
0.2277
0.4191
0.4284
0.1732
0.1825
0.3199
0.1669
0.1572
0.1829
0.2641
0.1558
0.3236
0.5046
0.1561
0.2809
0.269
0.3586
0.8826
0.7621
0.9465
0.1603
0.318
0.2279
0.1743
0.2346
0.1662
0.1552
0.1553
0.1644
0.4758
0.7784
0.2195
0.4743
0.2279
0.8829
0.3858
0.5524
0.4233
0.8385
0.269
0.1856
0.1543
0.8351
0.1533
0.1534
0.226
0.1594
0.1759
0.1522
0.2906
0.9373
0.1498
0.5577
0.5822
0.1457
0.2723
0.2136
0.1567
0.3113
0.1564
0.4631
0.1558
0.1571
0.8581
0.9112
0.5732
0.1642
0.1624
0.4153
0.5084
0.8514
0.6956
0.1548
0.1554
0.3666
0.1575
0.1624
0.316
0.1868
0.3392
0.1555
0.3051
0.1662
0.157
0.1719
0.2015
0.1737
0.6067
0.5432
0.51
0.243
0.2617
0.327
0.9952
0.1838
0.2372
0.327
0.153
0.6246
0.1511
0.3167
0.2603
0.2211
0.5183
0.1796
0.425
0.3248
0.4577
0.4296
0.6056
0.0401
0.1541
0.447
0.1542
0.1685
0.1896
0.4913
0.4301
0.1782
0.4145
0.1984
0.1832
0.2909
0.1573
0.2246
0.6591
0.3782
0.5969
0.6737
0.6881
0.6166
0.1722
0.6802
0.1773
0.2439
0.2673
0.1645
0.1918
0.1879
0.167
0.2001
0.426
0.2161
0.6437
0.1568
0.3872
0.25
0.3004
0.1794
0.2227
0.2054
0.2855
0.278
0.2807
0.2376
0.3315
0.3317
0.8283
0.1517
0.527
0.7102
0.2686
0.6135
0.2384
0.2056
0.3863
0.2129
0.208
0.2094
0.2041
0.2864
0.4236
0.1753
0.341
0.2061
0.177
0.2143
0.3781
0.5175
0.2707
0.8118
0.5011
0.8661
0.3333
0.2183
0.2798
0.3888
0.9609
0.2027
0.2993
0.3131
0.2589
0.2532
0.2588
0.3598
0.1616
0.1592
0.2158
0.2122
0.837
0.5113
0.2502
0.2509
0.6209
0.9383
0.1769
0.1811
0.1604
0.4019
0.1686
0.1633
0.262
0.6016
0.1951
0.4979
0.3682
0.2544
0.2128
0.1325
0.0648
0.8232
0.2802
0.8152
0.5028
0.1405
0.1774
0.1556
0.5318
0.6883
0.1826
0.2872
0.3434
0.3223
0.2425
0.1869
0.2239
0.6729
0.7485
0.238
0.1846
0.2451
0.3793
0.158
0.2494
0.1936
0.1309
0.4911
0.2142
0.1575
0.172
0.1698
0.1938
0.2301
0.4279
0.296
0.3498
0.1595
0.3533
0.2044
0.1629
0.314
0.6355
0.4362
0.5895
0.1603
0.3333
0.1957
0.5338
0.3342
0.3395
0.5377
0.1717
0.164
0.2607
0.1635
0.2671
0.1729
0.2682
0.2584
0.4386
0.4353
0.576
0.2857
0.2425
0.2788
0.2669
0.2514
0.3566
0.3379
0.3258
0.7225
0.2493
0.4179
0.183
0.1806
0.1554
0.1831
0.9247
0.8757
0.8026
0.1537
0.1583
0.1561
0.164
0.1627
0.2676
0.1584
0.1832
0.7773
0.7585
0.8572
0.1549
0.0245
0.1715
0.1577
0.1881
0.2574
0.1571
0.2675
0.2771
0.2733
0.4464
0.1989
0.1908
0.2176
0.4471
0.1809
0.1809
0.2782
0.2745
0.2363
0.3646
0.2063
0.2396
0.425
0.1701
0.1684
0.2548
0.3735
0.4676
0.1925
0.1897
0.1584
0.4449
0.1859
0.2848
0.2342
0.1654
0.6972
0.6015
0.4388
0.1686
0.2374
0.6752
0.3037
0.3796
0.5212
0.6631
0.1567
0.1872
0.1623
0.1692
0.1592
0.4973
0.1764
0.1562
0.4228
0.1735
0.3893
0.1868
0.5131
0.4441
0.1514
0.155
0.4378
0.3762
0.7022
0.1758
0.1435
0.2594
0.6338
0.1551
0.1611
0.1357
0.2372
0.3223
0.243
0.2028
0.5127
0.7158
0.1864
0.4297
0.5713
0.5808
0.8543
0.0563
0.2005
0.0458
0.894
0.7101
0.5004
0.3524
0.5961
0.1695
0.4671
0.6311
0.1835
0.1445
0.7951
0.8319
0.2701
0.1537
0.7306
0.247
0.7646
0.5112
0.1788
0.2598
0.2143
0.2491
0.7928
0.2219
0.437
0.1204
0.1834
0.1498
0.1553
0.4158
0.2289
0.2184
0.2823
0.4783
0.92
0.2947
0.628
0.0618
0.7994
0.2494
0.1761
0.3038
0.3058
0.1592
0.3937
0.3182
0.5865
0.1761
0.3208
0.2772
0.4018
0.2342
0.795
0.3388
0.2688
0.3542
0.4145
0.2265
0.4269
0.708
0.2746
0.339
0.2855
0.176
0.1434
0.4642
0.3566
0.8869
0.6452
0.5743
0.2103
0.281
0.1976
0.1959
0.2163
0.2501
0.2889
0.6799
0.1837
0.4378
0.2
0.1279
0.3176
0.0194
0.1057
0.3325
0.3193
0.4807
0.2608
0.829
0.4492
0.452
0.1645
0.3472
0.1857
0.3153
0.7054
0.5595
0.2468
0.776
0.3809
0.4674
0.4085
0.1598
0.1892
0.4033
0.3969
0.2744
0.2449
0.3137
0.3
0.16
0.3058
0.3348
0.286
0.375
0.1547
0.4582
0.247
0.2608
0.337
0.4771
0.4865
0.4581
0.4901
0.882
0.3525
0.4714
0.157
0.1576
0.3567
0.4931
0.3025
0.5721
0.253
0.1752
0.296
0.264
0.4293
0.2271
0.4149
0.3377
0.2286
0.1669
0.1819
0.1969
0.8373
0.4065
0.1872
0.2969
0.4036
0.1602
0.1857
0.1409
0.4057
0.2234
0.1722
0.2124
0.1778
0.2515
0.2367
0.7349
0.2893
0.0196
0.2301
0.1792
0.3485
0.168
0.3406
0.6246
0.6417
0.1834
0.6382
0.4846
0.1646
0.2231
0.2182
0.2493
0.219
0.0856
0.2661
0.3752
0.2149
0.2527
0.2203
0.5113
0.6652
0.2121
0.1936
0.2775
0.2107
0.2781
0.2766
0.238
0.3271
0.5861
0.1696
0.7472
0.3627
0.2175
0.3344
0.8634
0.1686
0.2531
0.4639
0.5927
0.2401
0.6003
0.4382
0.5559
0.5056
0.4067
0.5312
0.46
0.6619
0.6176
0.588
0.8333
0.3627
0.2719
0.2371
0.6768
0.1919
0.1639
0.2712
0.6236
0.8959
0.2059
0.1655
0.1381
0.1641
0.1804
0.2544
0.3318
0.1645
0.3761
0.5853
0.1433
0.3416
0.1606
0.4094
0.3135
0.1824
0.2556
0.3248
0.3254
0.3988
0.5428
0.2063
0.3761
0.1437
0.2057
0.1841
0.1565
0.1655
0.1743
0.4281
0.1984
0.1759
0.5503
0.17
0.1705
0.1714
0.1693
0.3953
0.1635
0.3816
0.5035
0.2637
0.403
0.4414
0.4626
0.4303
0.4147
0.4556
0.1856
0.4807
0.3169
0.1946
0.1923
0.6436
0.5178
0.1582
0.1557
0.2378
0.3411
0.2011
0.201
0.3662
0.3242
0.1487
0.3968
0.3588
0.1859
0.2425
0.1975
0.4892
0.4624
0.6819
0.4962
0.2747
0.3036
0.23
0.188
0.2724
0.1576
0.1708
0.3078
0.3004
0.2903
0.2943
0.0854
0.1644
0.632
0.252
0.3751
0.392
0.1827
0.1492
0.2361
0.3361
0.3108
0.1642
0.821
0.1541
0.154
0.426
0.1633
0.1958
0.5487
0.3876
0.1387
0.1588
0.3281
0.1714
0.1953
0.1478
0.1472
0.1683
0.4491
0.2792
0.4365
0.7492
0.1564
0.6435
0.2588
0.1605
0.3463
0.2216
0.245
0.8873
0.8867
0.6127
0.1503
0.3417
0.362
0.2733
0.4037
0.3342
0.1755
0.2335
0.1498
0.1768
0.1796
0.1994
0.3347
0.4407
0.6223
0.7001
0.1856
0.3286
0.1959
0.2519
0.2604
0.1589
0.1573
0.1663
0.8039
0.2693
0.8602
0.7471
0.6069
0.042
0.2164
0.6319
0.3374
0.194
0.2897
0.1812
0.4037
0.1563
0.4098
0.1574
0.5422
0.4815
0.159
0.3015
0.7635
0.1893
0.1865
0.1692
0.2611
0.2973
0.5526
0.161
0.3415
0.3933
0.3926
0.5457
0.1694
0.5242
0.2206
0.2593
0.168
0.1562
0.198
0.3913
0.155
0.3168
0.3623
0.779
0.1555
0.1596
0.5694
0.1435
0.3402
0.6298
0.514
0.0031
0.1569
0.2761
0.15
0.386
0.4328
0.1904
0.9028
0.5722
0.6545
0.6603
0.4231
0.603
0.2317
0.7785
0.1674
0.6443
0.768
0.1649
0.1603
0.199
0.1581
0.2271
0.2728
0.3095
0.3038
0.1602
0.2246
0.3279
0.1529
0.2011
0.3326
0.1761
0.2709
0.4407
0.1665
0.6183
0.4728
0.5668
0.478
0.7372
0.736
0.7202
0.4869
0.3644
0.8176
0.1986
0.1945
0.2206
0.4547
0.9305
0.4531
0.2117
0.0786
0.2463
0.5244
0.2016
0.4754
0.3496
0.2433
0.1716
0.1625
0.8011
0.1341
0.158
0.1722
0.7685
0.3151
0.2996
0.2823
0.3977
0.3212
0.1606
0.1619
0.435
0.2992
0.1632
0.248
0.4819
0.233
0.8336
0.1515
0.1039
0.1078
0.3125
0.7393
0.4624
0.1581
0.216
0.3186
0.1777
0.4473
0.2415
0.6097
0.3487
0.3972
0.2438
0.4784
0.1589
0.2611
0.2685
0.1679
0.2448
0.6865
0.4349
0.2795
0.1655
0.3153
0.1884
0.1544
0.4777
0.2591
0.1627
0.3842
0.4077
0.3789
0.4497
0.2807
0.2219
0.2158
0.2808
0.414
0.2529
0.2291
0.1037
0.117
0.442
0.7853
0.7266
0.6174
0.6912
0.3733
0.1376
0.2687
0.1638
0.1688
0.4317
0.403
0.2099
0.6739
0.1635
0.1734
0.403
0.4755
0.1833
0.7824
0.2854
0.2044
0.1637
0.21
0.5972
0.3464
0.5546
0.7983
0.7549
0.182
0.2136
0.1973
0.375
0.2659
0.531
0.3379
0.1582
0.2941
0.3133
0.2682
0.3574
0.3832
0.6398
0.222
0.8379
0.1627
0.1555
0.5249
0.1572
0.7205
0.4031
0.1581
0.1942
0.2627
0.218
0.1643
0.3639
0.1604
0.1618
0.1595
0.1769
0.3656
0.3644
0.2544
0.2166
0.3967
0.2612
0.118
0.3097
0.2329
0.4189
0.4379
0.3111
0.303
0.2688
0.5609
0.1705
0.633
0.6477
0.1761
0.2119
0.9804
0.2491
0.3616
0.1855
0.2353
0.245
0.2396
0.3197
0.6372
0.4177
0.1786
0.4304
0.4072
0.212
0.2072
0.2063
0.5871
0.2951
0.595
0.226
0.2908
0.2886
0.1663
0.1516
0.2201
0.1565
0.2021
0.2028
0.2486
0.2238
0.1962
0.2367
0.7849
0.3198
0.3747
0.16
0.4046
0.4176
0.3167
0.7818
0.6454
0.1976
0.6725
0.3369
0.6181
0.7571
0.3291
0.2078
0.3095
0.2982
0.3856
0.3526
0.3396
0.3332
0.4606
0.4894
0.2522
0.2414
0.2588
0.3158
0.3008
0.2622
0.593
0.3219
0.1773
0.1467
0.2977
0.3409
0.2699
0.2782
0.442
0.1571
0.3541
0.219
0.7561
0.4802
0.3446
0.4129
0.3406
0.1549
0.4435
0.0332
0.0411
0.268
0.2514
0.2661
0.517
0.5182
0.344
0.3187
0.3407
0.491
0.5852
0.5238
0.6391
0.6649
0.1649
0.3149
0.2954
0.1719
0.435
0.3941
0.5084
0.3141
0.5253
0.1528
0.1529
0.2226
0.2197
0.3551
0.2883
0.3511
0.5227
0.1915
0.172
0.1771
0.2018
0.1589
0.9035
0.1923
0.6825
0.5299
0.3994
0.3433
0.3601
0.5637
0.6028
0.2406
0.1996
0.1672
0.1873
0.2507
0.3232
0.362
0.2399
0.4268
0.4549
0.678
0.3605
0.3838
0.2207
0.6815
0.3978
0.1815
0.8868
0.2319
0.5803
0.2217
0.2023
0.2536
0.1582
0.4036
0.3464
0.1311
0.472
0.3341
0.4158
0.3171
0.3148
0.6883
0.2782
0.5558
0.4196
0.6788
0.1665
0.0244
0.1499
0.3425
0.1409
0.5592
0.7977
0.4059
0.6458
0.2335
0.2385
0.471
0.1682
0.1522
0.3847
0.1383
0.3736
0.1803
0.2545
0.326
0.1717
0.4953
0.1031
0.4368
0.2515
0.2571
0.2995
0.2023
0.7177
0.4149
0.4217
0.4436
0.4365
0.6676
0.4843
0.4407
0.145
0.0307
0.8356
0.6745
0.1572
0.6308
0.2922
0.3557
0.5135
0.1559
0.7208
0.388
0.5599
0.4788
0.5349
0.5547
0.4186
0.1779
0.5815
0.1837
0.3439
0.2692
0.1638
0.7063
0.1809
0.1761
0.1818
0.1134
0.475
0.2001
0.4463
0.2778
0.238
0.2138
0.5407
0.2104
0.1547
0.9819
0.339
0.2034
0.5296
0.7434
0.2435
0.6372
0.158
0.9531
0.227
0.2678
0.1848
0.1149
0.1696
0.2521
0.1429
0.9605
0.1667
0.5269
0.2566
0.1549
0.2994
0.1571
0.9578
0.1535
0.3558
0.1679
0.4443
0.214
0.156
0.1757
0.7
0.2044
0.1716
0.1843
0.8461
0.1776
0.1693
0.1529
0.3964
0.5641
0.318
0.4746
0.1546
0.3968
0.2269
0.3206
0.1905
0.6024
0.6541
0.6426
0.3418
0.7084
0.2131
0.2095
0.2721
0.6257
0.1741
0.3238
0.2411
0.3018
0.1872
0.335
0.3458
0.1646
0.2052
0.3962
0.8519
0.2376
0.1867
0.1497
0.2424
0.1897
0.8157
0.1431
0.5009
0.1646
0.2481
0.124
0.2466
0.2876
0.232
0.244
0.2696
0.4503
0.3372
0.1933
0.1686
0.1595
0.2579
0.3337
0.2391
0.1576
0.7459
0.5965
0.885
0.7524
0.3628
0.3394
0.2659
0.1821
0.3521
0.3599
0.2941
0.3257
0.3079
0.165
0.3772
0.0621
0.1683
0.1912
0.2239
0.1891
0.1808
0.1795
0.2455
0.2148
0.2656
0.1523
0.2659
0.2235
0.2175
0.479
0.6512
0.2226
0.2444
0.173
0.2182
0.6314
0.1931
0.2426
0.2113
0.8011
0.4387
0.4853
0.1597
0.218
0.1337
0.147
0.9159
0.9989
0.3733
0.1482
0.5389
0.1747
0.4554
0.8206
0.3334
0.8641
0.1779
0.5789
0.1661
0.1654
0.1615
0.9533
0.2221
0.2125
0.1536
0.322
0.4124
0.2068
0.9726
0.2164
0.6591
0.1572
0.2179
0.7689
0.1555
0.1877
0.3358
0.1781
0.2541
0.304
0.4311
0.1589
0.2246
0.1523
0.3565
0.4836
0.4785
0.3139
0.4751
0.1604
0.4429
0.2173
0.7889
0.1475
0.2895
0.3011
0.834
0.2343
0.4088
0.1576
0.1555
0.5006
0.3412
0.6818
0.2649
0.2652
0.2637
0.2648
0.1598
0.1497
0.6902
0.6983
0.347
0.1633
0.685
0.1499
0.168
0.7787
0.1689
0.3569
0.1651
0.5739
0.7527
0.5996
0.1777
0.2443
0.2103
0.6004
0.1785
0.1592
0.7483
0.7042
0.78
0.3393
0.0766
0.6254
0.661
0.3717
0.7059
0.2988
0.5178
0.7391
0.2896
0.1577
0.8755
0.2646
0.1802
0.6965
0.306
0.6283
0.15
0.1543
0.4636
0.1716
0.1542
0.2031
0.7758
0.1907
0.1861
0.1554
0.2015
0.2886
0.2886
0.2338
0.638
0.1634
0.157
0.3247
0.1673
0.1735
0.1573
0.2041
0.3159
0.1578
0.1593
0.2417
0.3174
0.2814
0.5408
0.1651
0.0535
0.1984
0.6962
0.993
0.2934
0.2402
0.1798
0.5568
0.1573
0.1296
0.1572
0.236
0.2193
0.8728
0.151
0.1713
0.0628
0.3985
0.3862
0.3037
0.5388
0.8069
0.2345
0.2302
0.3773
0.2834
0.2625
0.3167
0.7063
0.1797
0.3095
0.1499
0.262
0.2582
0.4084
0.1568
0.193
0.9424
0.3369
0.2104
0.351
0.3657
0.2366
0.5682
0.2257
0.2227
0.3106
0.9157
0.3564
0.4195
0.5289
0.27
0.15
0.1538
0.3301
0.1533
0.2801
0.4517
0.1984
0.2061
0.1516
0.2841
0.6141
0.1837
0.1856
0.1486
0.1937
0.1544
0.5513
0.2716
0.2375
0.1727
0.1862
0.7397
0.434
0.644
0.1953
0.7162
0.1453
0.4084
0.5929
0.0241
0.7902
0.9005
0.3682
0.4292
0.1516
0.1313
0.4745
0.5319
0.1625
0.5139
0.4164
0.2271
0.8152
0.2808
0.1674
0.1504
0.9246
0.6098
0.1641
0.3925
0.7414
0.1742
0.1566
0.8934
0.7018
0.1579
0.1582
0.1589
0.7043
0.2554
0.1903
0.499
0.0794
0.0679
0.7554
0.1557
0.4338
0.2282
0.2585
0.8485
0.173
0.2591
0.2526
0.9503
0.2202
0.8275
0.2088
0.2416
0.1793
0.7174
0.2965
0.2775
0.1605
0.2422
0.2563
0.262
0.1936
0.2892
0.0816
0.5834
0.6147
0.1652
0.1798
0.3849
0.1623
0.9675
0.1724
0.2395
0.3085
0.2106
0.4526
0.1688
0.6975
0.7844
0.1585
0.2779
0.1857
0.2576
0.1847
0.2263
0.1562
0.7323
0.1574
0.311
0.6358
0.5215
0.5893
0.1534
0.3995
0.1553
0.169
0.4837
0.2206
0.2795
0.024
0.155
0.7577
0.4361
0.2241
0.2102
0.5997
0.2015
0.4544
0.8461
0.8389
0.3258
0.2635
0.1967
0.2119
0.2974
0.768
0.2917
0.7225
0.2212
0.2381
0.1891
0.6279
0.53
0.5134
0.4609
0.3929
0.453
0.3615
0.2673
0.2253
0.2685
0.2095
0.2118
0.4565
0.4747
0.8466
0.2677
0.5128
0.5106
0.1499
0.5259
0.2176
0.8962
0.1662
0.2031
0.701
0.6728
0.4792
0.3396
0.3402
0.1567
0.3938
0.2688
0.3418
0.3412
0.3514
0.2269
0.4835
0.3901
0.1539
0.5695
0.5029
0.4394
0.3105
0.3352
0.4299
0.3907
0.1964
0.4103
0.2757
0.3562
0.8205
0.0724
0.2392
0.282
0.4176
0.4296
0.4517
0.1987
0.1655
0.9152
0.825
0.724
0.8666
0.2855
0.7744
0.1865
0.8833
0.33
0.7292
0.3069
0.389
0.4566
0.3171
0.5601
0.995
0.5869
0.1942
0.292
0.2908
0.4493
0.5938
0.8507
0.2705
0.161
0.1966
0.295
0.8099
0.4932
0.4544
0.3621
0.1682
0.1779
0.2299
0.3861
0.2075
0.618
0.8555
0.2192
0.2041
0.2762
0.1865
0.572
0.661
0.3261
0.4846
0.2707
0.165
0.7316
0.1689
0.4727
0.5189
0.196
0.2401
0.2701
0.2596
0.5962
0.4393
0.8016
0.1513
0.1556
0.3453
0.1911
0.4059
0.5821
0.3674
0.4954
0.415
0.3871
0.1595
0.1584
0.1592
0.1574
0.4106
0.4451
0.1804
0.2989
0.7733
0.817
0.7717
0.3674
0.3642
0.4254
0.3605
0.2166
0.893
0.418
0.1826
0.144
0.1366
0.4909
0.4277
0.4196
0.3052
0.3533
0.1677
0.7478
0.5909
0.2675
0.3486
0.5052
0.4295
0.3153
0.4606
0.2834
0.2384
0.1945
0.2017
0.1528
0.156
0.155
0.4561
0.2742
0.8465
0.6418
0.4893
0.8847
0.4876
0.3764
0.6347
0.1653
0.2123
0.3331
0.1925
0.6694
0.4463
0.1768
0.2266
0.2095
0.2129
0.4662
0.2701
0.6407
0.175
0.3863
0.2802
0.3921
0.7151
0.9146
0.1567
0.2682
0.2451
0.1507
0.666
0.4756
0.2277
0.1793
0.2173
0.1652
0.888
0.4718
0.7601
0.9683
0.5653
0.931
0.1575
0.1576
0.2091
0.3742
0.1495
0.8989
0.7305
0.4528
0.4496
0.1697
0.2912
0.8269
0.3291
0.3436
0.1635
0.44
0.8262
0.1639
0.9428
0.1885
0.2055
0.1544
0.3998
0.2019
0.3084
0.3975
0.3067
0.4143
0.9246
0.705
0.0821
0.8943
0.2888
0.3328
0.292
0.2932
0.3014
0.1736
0.2655
0.2874
0.2608
0.2411
0.1902
0.2724
0.1611
0.1592
0.1854
0.676
0.2838
0.2365
0.279
0.2802
0.0372
0.6879
0.158
0.3153
0.1746
0.2858
0.1672
0.4357
0.4929
0.7132
0.8582
0.7684
0.1509
0.8403
0.8662
0.6677
0.6211
0.5623
0.1687
0.4746
0.8132
0.3947
0.5029
0.2092
0.2572
0.7157
1
0.2044
0.2347
0.2167
0.8097
0.8248
0.373
0.4148
0.6349
0.4451
0.7731
0.631
0.0341
0.1034
0.098
0.7697
0.6737
0.4375
0.1923
0.3366
0.4074
0.2058
0.8589
0.4352
0.2628
0.7239
0.3458
0.1683
0.4965
0.1653
0.1968
0.3843
0.2271
0.2131
0.2123
0.258
0.3421
0.2185
0.26
0.3323
0.2322
0.2403
0.2347
0.2186
0.2412
0.2243
0.4979
0.384
0.5417
0.3482
0.2838
0.3083
0.1871
0.2224
0.2204
0.166
0.6858
0.1952
0.1548
0.3497
0.209
0.2105
0.4451
0.5551
0.5558
0.1691
0.5469
0.372
0.1686
0.1703
0.17
0.4411
0.4708
0.1593
0.4777
0.3304
0.3048
0.6897
0.2108
0.906
0.316
0.4389
0.2557
0.272
0.483
0.2264
0.5978
0.5647
0.8683
0.3088
0.5179
0.6994
0.2329
0.2338
0.2935
0.3963
0.2804
0.324
0.344
0.4769
0.2733
0.3645
0.2258
0.1684
0.0458
0.0119
0.007
0.2656
0.5523
0.2754
0.1928
0.344
0.2905
0.2576
0.1872
0.2008
0.2411
0.1628
0.3876
0.228
0.2401
0.3959
0.2354
0.1686
0.2241
0.2673
0.2017
0.2671
0.2452
0.4085
0.3801
0.3487
0.3114
0.1667
0.5884
0.3696
0.5681
0.2221
0.1486
0.1819
0.1565
0.1565
0.3848
0.5873
0.4924
0.4325
0.332
0.1815
0.4769
0.2496
0.8244
0.1352
0.1681
0.1632
0.9897
0.6351
0.1572
0.1828
0.2958
0.3047
0.2754
0.3227
0.1719
0.516
0.2514
0.297
0.3672
0.5536
0.2055
0.5978
0.3419
0.1678
0.2119
0.2958
0.3528
0.4625
0.3366
0.3376
0.7851
0.2363
0.1697
0.1735
0.1402
0.2674
0.253
0.4432
0.2575
0.2477
0.177
0.4163
0.1467
0.2577
0.1394
0.1477
0.0458
0.4685
0.9053
0.2013
0.1846
0.1823
0.2891
0.1965
0.1801
0.2357
0.198
0.1958
0.2008
0.2236
0.1586
0.5487
0.5912
0.2988
0.4325
0.38
0.2177
0.2656
0.1872
0.2453
0.4247
0.2677
0.272
0.2728
0.3866
0.2772
0.7214
0.2763
0.2873
0.2574
0.2552
0.3888
0.2662
0.2658
0.27
0.402
0.2654
0.2696
0.3719
0.272
0.2608
0.3841
0.2627
0.2547
0.2471
0.3029
0.4414
0.5392
0.6078
0.2367
0.7606
0.2877
0.3445
0.3044
0.329
0.3944
0.5472
0.3348
0.2364
0.4997
0.3353
0.517
0.3428
0.3306
0.1714
0.1579
0.2618
0.1572
0.1559
0.5368
0.5774
0.4196
0.9488
0.5882
0.2043
0.1875
0.1795
0.8636
0.8251
0.1998
0.3662
0.635
0.6503
0.9096
0.232
0.7899
0.2363
0.8233
0.3966
0.1733
0.7377
0.1733
0.181
0.2354
0.158
0.2263
0.1718
0.4323
0.3133
0.4892
0.5057
0.3124
0.5097
0.4797
0.1673
0.2954
0.1674
0.1671
0.1611
0.1792
0.2723
0.4183
0.3534
0.3496
0.3512
0.3539
0.3466
0.1668
0.712
0.8781
0.4983
0.3474
0.7931
0.854
0.1965
0.3862
0.9912
0.4803
0.4885
0.1512
0.4031
0.3161
0.904
0.314
0.3004
0.6734
0.5777
0.6787
0.3495
0.486
0.1551
0.6488
0.2462
0.2327
0.2374
0.2008
0.5141
0.3875
0.3322
0.3596
0.3316
0.2361
0.3811
0.2032
0.157
0.4975
0.1541
0.4504
0.2044
0.4005
0.1575
0.4272
0.4294
0.8008
0.3217
0.7416
0.3354
0.3571
0.3381
0.888
0.1616
0.4105
0.2591
0.2924
0.2894
0.2899
0.1552
0.3073
0.2319
0.3623
0.456
0.1703
0.3589
0.18
0.327
0.1721
0.16
0.4926
0.1806
0.176
0.176
0.1609
0.1687
0.6964
0.4398
0.2929
0.1744
0.319
0.3395
0.2816
0.2545
0.1584
0.1608
0.1647
0.2524
0.3344
0.2398
0.189
0.3838
0.2042
0.6436
0.2447
0.3566
0.2743
0.3957
0.3928
0.5666
0.5642
0.16
0.3489
0.4712
0.3904
0.3859
0.7366
0.5476
0.2922
0.1777
0.2345
0.222
0.1821
0.1748
0.4335
0.1452
0.415
0.4375
0.2735
0.3569
0.2686
0.2683
0.2542
0.1548
0.7579
0.5911
0.1785
0.1645
0.1506
0.1624
0.2682
0.3211
0.3263
0.1964
0.2431
0.3112
0.498
0.2068
0.0997
0.2786
0.5225
0.7695
0.1931
0.231
0.5105
0.2027
0.6936
0.4646
0.4084
0.1515
0.1404
0.1639
0.1532
0.2363
0.1736
0.2131
0.274
0.3856
0.292
0.6248
0.2513
0.2512
0.1551
0.2391
0.0698
0.155
0.2576
0.2552
0.2052
0.152
0.17
0.2407
0.2158
0.2687
0.1883
0.3748
0.3833
0.0975
0.5025
0.3849
0.445
0.1597
0.2605
0.5914
0.4217
0.404
0.4031
0.4089
0.5925
0.356
0.3468
0.4004
0.5267
0.1566
0.5806
0.2169
0.1408
0.3406
0.3699
0.9266
0.2942
0.2901
0.3914
0.2323
0.6018
0.7514
0.1974
0.1746
0.2309
0.1578
0.183
0.3723
0.7396
0.4636
0.2457
0.1647
0.7983
0.4411
0.8288
0.3237
0.6128
0.7443
0.89
0.1543
0.5936
0.2752
0.2214
0.2531
0.8949
0.2585
0.1596
0.7791
0.1722
0.2623
0.2654
0.2451
0.3309
0.4781
0.1739
0.2122
0.4228
0.2844
0.4226
0.2769
0.3564
0.2688
0.6132
0.1614
0.2025
0.5643
0.679
0.3489
0.2085
0.1609
0.1889
0.3777
0.4208
0.2872
0.0717
0.3101
0.4996
0.4415
0.6669
0.1522
0.2258
0.2961
0.1507
0.5154
0.1379
0.4171
0.2054
0.1673
0.1539
0.101
0.1846
0.356
0.1934
0.1485
0.2736
0.2897
0.2072
0.4892
0.3516
0.2056
0.4771
0.2998
0.3007
0.2407
0.2956
0.2022
0.4358
0.3209
0.3552
0.3559
0.3728
0.2031
0.2482
0.2907
0.2433
0.5093
0.5047
0.4181
0.1663
0.393
0.5389
0.1791
0.5047
0.5068
0.1844
0.5165
0.586
0.2418
0.2244
0.4708
0.1394
0.1815
0.1534
0.439
0.8364
0.178
0.256
0.6945
0.1638
0.4023
0.464
0.5175
0.862
0.1877
0.2192
0.1581
0.7398
0.4725
0.9717
0.1551
0.1612
0.2183
0.7529
0.6545
0.1551
0.2487
0.4249
0.5804
0.4519
0.6264
0.8999
0.2004
0.7882
0.8914
0.9337
0.1951
0.8084
0.1941
0.1537
0.2116
0.3289
0.2865
0.2594
0.3825
0.2893
0.6115
0.2637
0.1834
0.1606
0.6894
0.2808
0.2976
0.4174
0.1357
0.3904
0.2795
0.2945
0.325
0.4477
0.4443
0.4941
0.2617
0.3282
0.4584
0.1844
0.3641
0.2866
0.8821
0.5155
0.3362
0.3836
0.1976
0.2377
0.1133
0.2065
0.4347
0.4679
0.383
0.1378
0.1396
0.3488
0.3913
0.2133
0.255
0.2315
0.2356
0.4101
0.4044
0.3799
0.2952
0.5413
0.4059
0.3368
0.1583
0.3159
0.2203
0.5029
0.2412
0.29
0.465
0.1568
0.3171
0.2805
0.8322
0.2134
0.8639
0.2572
0.2726
0.2882
0.2023
0.3239
0.2898
0.1777
0.6078
0.2258
0.4283
0.2076
0.4259
0.3085
0.5805
0.2398
0.478
0.2604
0.2803
0.3113
0.2577
0.2116
0.3352
0.4515
0.2756
0.2728
0.2927
0.3303
0.331
0.2678
0.1585
0.2451
0.0434
0.6988
0.394
0.4013
0.2363
0.3862
0.3198
0.3551
0.611
0.3252
0.364
0.1702
0.2704
0.3995
0.3428
0.1579
0.275
0.3435
0.3387
0.2128
0.6907
0.0327
0.5422
0.7371
0.7963
0.2298
0.21
0.218
0.2216
0.4432
0.4497
0.4336
0.6937
0.4087
0.4308
0.2043
0.305
0.3377
0.5039
0.3186
0.4399
0.7829
0.3342
0.2214
0.5313
0.498
0.3596
0.3739
0.1537
0.177
0.1723
0.1918
0.1475
0.3015
0.3478
0.4366
0.3552
0.1747
0.3849
0.3235
0.8369
0.1226
0.7513
0.8776
0.3184
0.3096
0.2217
0.4946
0.4374
0.7692
0.2866
0.2927
0.3497
0.8628
0.2585
0.1703
0.6176
0.3758
0.4058
0.3275
0.3287
0.3847
0.1552
0.2944
0.1978
0.6175
0.907
0.4217
0.34
0.3192
0.3174
0.7382
0.2498
0.313
0.8351
0.6422
0.1671
0.2522
0.2611
0.6474
0.33
0.196
0.1985
0.2336
0.6164
0.6503
0.1433
0.3463
0.6098
0.2622
0.3278
0.6398
0.7251
0.3197
0.2285
0.3062
0.3161
0.2745
0.3324
0.1767
0.6111
0.2686
0.2243
0.2084
0.369
0.3379
0.2015
0.3018
0.2021
0.7031
0.1549
0.3639
0.509
0.1555
0.4689
0.1755
0.3541
0.198
0.1716
0.2593
0.8144
0.2255
0.8648
0.175
0.2479
0.3159
0.7953
0.1832
0.2555
0.1862
0.1549
0.375
0.158
0.2785
0.1755
0.2627
0.3763
0.1578
0.2341
0.2886
0.2948
0.3908
0.1669
0.3907
0.2092
0.3835
0.3333
0.2356
0.2253
0.06
0.2692
0.5727
0.2478
0.3523
0.5466
0.2126
0.2866
0.3977
0.3984
0.1796
0.377
0.2946
0.3174
0.5745
0.4969
0.4452
0.6744
0.1499
0.2403
0.2696
0.4982
0.3418
0.2344
0.2634
0.206
0.2927
0.8321
0.2847
0.2989
0.4108
0.2194
0.9301
0.2138
0.2372
0.9114
0.3887
0.3912
0.1654
0.1677
0.1517
0.3311
0.2195
0.3192
0.1938
0.2543
0.1608
0.15
0.3303
0.1498
0.1502
0.07
0.2661
0.4031
0.2016
0.1641
0.8168
0.4836
0.3621
0.1971
0.1671
0.4481
0.4962
0.1932
0.2439
0.3903
0.5604
0.6956
0.4249
0.2567
0.1809
0.269
0.3833
0.2974
0.3816
0.2753
0.2805
0.2208
0.2837
0.291
0.1933
0.183
0.2816
0.1681
0.3364
0.359
0.2808
0.1662
0.4244
0.3218
0.234
0.4947
0.1814
0.2718
0.1978
0.1975
0.2666
0.1587
0.3393
0.2451
0.2506
0.4574
0.2244
0.2394
0.2691
0.1837
0.1826
0.1485
0.2286
0.2121
0.2411
0.1686
0.2629
0.5727
0.3692
0.5359
0.2475
0.2648
0.5262
0.1647
0.2344
0.1734
0.228
0.2465
0.5622
0.2416
0.1861
0.2334
0.2174
0.1635
0.2857
0.1771
0.6493
0.2387
0.3541
0.1642
0.8563
0.6421
0.1563
0.1673
0.1642
0.4233
0.2122
0.1562
0.1826
0.167
0.6192
0.1711
0.154
0.3001
0.2964
0.3738
0.6563
0.1227
0.2206
0.6137
0.3574
0.2387
0.1872
0.3293
0.2127
0.2152
0.2153
0.2918
0.2369
0.3354
0.2418
0.2152
0.2042
0.4376
0.1637
0.1846
0.1607
0.4116
0.5797
0.3884
0.3755
0.2645
0.9234
0.1812
0.2306
0.1563
0.2653
0.451
0.3621
0.2469
0.4134
0.1599
0.3928
0.2027
0.1718
0.4303
0.3317
0.5757
0.2376
0.1478
0.2233
0.2175
0.2926
0.1872
0.5419
0.19
0.1598
0.5252
0.1554
0.1726
0.1904
0.1542
0.2935
0.1623
0.7042
0.2784
0.3166
0.2552
0.1598
0.1674
0.2305
0.1547
0.2088
0.1871
0.2133
0.7932
0.1869
0.4514
0.3414
0.1558
0.1562
0.1607
0.2011
0.1579
0.3356
0.4029
0.4358
0.3459
0.3316
0.3201
0.2607
0.3288
0.9096
0.2282
0.1996
0.8969
0.3248
0.7104
0.3192
0.3419
0.6185
0.3394
0.3848
0.1932
0.1591
0.7964
0.2438
0.2801
0.4279
0.3114
0.3441
0.3521
0.175
0.8865
0.1625
0.1853
0.1704
0.3399
0.0941
0.4355
0.1497
0.7106
0.7296
0.3141
0.2107
0.3501
0.2284
0.2173
0.4202
0.4314
0.3472
0.442
0.1596
0.2926
0.2316
0.2681
0.1554
0.2803
0.0358
0.117
0.5374
0.5349
0.5724
0.5239
0.1334
0.5262
0.3628
0.5108
0.3036
0.8225
0.3529
0.3439
0.3518
0.0886
0.3319
0.3258
0.5441
0.5848
0.3516
0.3186
0.2705
0.288
0.2786
0.2686
0.167
0.4332
0.1557
0.2819
0.9293
0.1757
0.2067
0.2184
0.1734
0.1728
0.1562
0.4032
0.3285
0.2453
0.22
0.2217
0.2839
0.4532
0.6623
0.2192
0.1537
0.0336
0.1585
0.3782
0.5973
0.2245
0.1408
0.1871
0.2632
0.6135
0.235
0.2114
0.6539
0.8094
0.9236
0.6648
0.2022
0.1549
0.3777
0.0138
0.6393
0.1903
0.7604
0.3607
0.2192
0.2089
0.1543
0.1487
0.3953
0.7977
0.274
0.1689
0.5972
0.4472
0.6751
0.9794
0.4681
0.2778
0.5301
0.4415
0.4305
0.3155
0.4914
0.4535
0.3202
0.224
0.4398
0.2633
0.4406
0.4117
0.2628
0.5325
0.1616
0.2161
0.7341
0.2606
0.4878
0.4143
0.2779
0.3509
0.3843
0.5169
0.3084
0.2653
0.1686
0.1566
0.4315
0.1652
0.1626
0.1588
0.211
0.4457
0.7247
0.8741
0.924
0.7278
0.7916
0.5034
0.9824
0.6483
0.157
0.306
0.7798
0.3081
0.4012
0.4648
0.4072
0.1683
0.418
0.7754
0.3039
0.9174
0.9857
0.4101
0.9231
0.1817
0.432
0.2044
0.4211
0.9531
0.3024
0.6908
0.4145
0.3367
0.1904
0.7484
0.2692
0.5935
0.8794
0.7273
0.7349
0.7172
0.4076
0.1544
0.7933
0.2811
0.4024
0.9522
0.2222
0.9247
0.1578
0.425
0.174
0.3204
0.5072
0.3268
0.3062
0.7532
0.5142
0.4231
0.2042
0.3085
0.5431
0.373
0.4988
0.1591
0.4989
0.3827
0.519
0.4595
0.3781
0.4986
0.3955
0.1322
0.3874
0.9612
0.1524
0.3021
0.3081
0.3951
0.3894
0.1593
0.1589
0.3172
0.2887
0.3209
0.4978
0.3777
0.2637
0.2053
0.2126
0.5208
0.8597
0.653
0.4679
0.285
0.5654
0.3124
0.2047
0.4122
0.4112
0.4142
0.5002
0.3507
0.4336
0.3073
0.4236
0.2627
0.3663
0.2391
0.2267
0.2291
0.2538
0.8701
0.258
0.1695
0.1414
0.1375
0.2718
0.2546
0.8412
0.4619
0.3071
0.2961
0.1929
0.2119
0.3542
0.212
0.2754
0.4322
0.9954
0.4489
0.3388
0.162
0.505
0.7843
0.1649
0.2788
0.1836
0.1343
0.1874
0.164
0.7956
0.1674
0.4341
0.3004
0.3281
0.4505
0.5713
0.541
0.1629
0.1723
0.3314
0.1693
0.2569
0.1621
0.1593
0.1623
0.1621
0.161
0.1753
0.3969
0.7906
0.1575
0.4266
0.1611
0.1608
0.5546
0.1579
0.1603
0.1619
0.2773
0.1588
0.2398
0.3964
0.8019
0.8381
0.3784
0.3871
0.2832
0.1524
0.8526
0.829
0.3016
0.5221
0.434
0.4779
0.4638
0.7941
0.4173
0.3278
0.8567
0.1553
0.255
0.2982
0.2993
0.159
0.1685
0.7808
0.1587
0.1603
0.3
0.1937
0.3031
0.4695
0.6383
0.2564
0.4323
0.7857
0.1603
0.1678
0.8864
0.9431
0.6408
0.1884
0.7775
0.2019
0.7105
0.1555
0.4467
0.3241
0.1702
0.7683
0.9758
0.7227
0.6464
0.7146
0.4351
0.4388
0.4357
0.6456
0.568
0.4208
0.4355
0.3967
0.2504
0.4544
0.4556
0.8261
0.3276
0.3911
0.4936
0.1736
0.5759
0.4269
0.266
0.2437
0.2046
0.1712
0.2091
0.5179
0.4688
0.1517
0.1938
0.1773
0.3624
0.3237
0.4836
0.2322
0.5251
0.1542
0.5425
0.3959
0.491
0.7331
0.7576
0.5112
0.161
0.8203
0.3489
0.4953
0.6395
0.5336
0.538
0.5143
0.231
0.231
0.2035
0.1967
0.3097
0.3166
0.4482
0.5152
0.2144
0.0192
0.3631
0.7625
0.5609
0.3238
0.3794
0.6691
0.6806
0.2844
0.8265
0.1435
0.3506
0.9054
0.1837
0.1971
0.1701
0.5573
0.1873
0.1544
0.3587
0.6517
0.4774
0.1722
0.3957
0.1576
0.1571
0.352
0.1569
0.3052
0.2018
0.7607
0.3121
0.2723
0.3763
0.2575
0.2231
0.1603
0.1603
0.1579
0.2257
0.3185
0.2657
0.3816
0.2544
0.159
0.2227
0.1598
0.1547
0.2664
0.1569
0.8109
0.2252
0.561
0.4252
0.1554
0.1857
0.4485
0.2409
0.1586
0.1629
0.3034
0.1854
0.476
0.2323
0.154
0.2027
0.1557
0.2017
0.3354
0.1622
0.1692
0.1793
0.4891
0.4845
0.3351
0.1648
0.3555
0.2486
0.1583
0.4042
0.4099
0.7584
0.4311
0.2739
0.4467
0.9684
0.4072
0.2936
0.3933
0.2109
0.376
0.412
0.4224
0.1996
0.4277
0.2887
0.693
0.302
0.7736
0.403
0.1897
0.1778
0.2229
0.9257
0.1585
0.4643
0.3127
0.3662
0.1548
0.6718
0.2475
0.1618
0.9701
0.2766
0.2653
0.196
0.291
0.868
0.1698
0.4941
0.3878
0.3242
0.5678
0.3367
0.1578
0.369
0.1684
0.1558
0.1694
0.1946
0.4762
0.1882
0.2455
0.1609
0.1505
0.3041
0.1552
0.1564
0.1571
0.1541
0.2574
0.1777
0.95
0.8944
0.2912
0.171
0.1507
0.7512
0.2946
0.2518
0.1729
0.621
0.2589
0.1611
0.4019
0.2015
0.1723
0.1697
0.8028
0.1947
0.2044
0.183
0.5986
0.2135
0.2179
0.5669
0.172
0.5854
0.9196
0.152
0.1384
0.0507
0.4704
0.5715
0.5285
0.2619
0.252
0.243
0.3822
0.2516
0.3559
0.2954
0.2743
0.2418
0.2628
0.4439
0.2426
0.2438
0.1989
0.2497
0.8494
0.2291
0.2481
0.3607
0.2014
0.4673
0.4373
0.1904
0.426
0.2201
0.3404
0.5019
0.2895
0.4384
0.5219
0.5695
0.6607
0.385
0.9281
0.3832
0.3485
0.3242
0.3803
0.258
0.4951
0.5215
0.5543
0.5783
0.355
0.3438
0.27
0.5069
0.1571
0.2899
0.3078
0.3654
0.3569
0.3462
0.1716
0.3808
0.3345
0.7276
0.3546
0.3286
0.3745
0.2539
0.2579
0.2576
0.2596
0.258
0.2095
0.3347
0.3486
0.3346
0.2856
0.306
0.2758
0.315
0.0625
0.8121
0.3761
0.3157
0.3631
0.3171
0.3065
0.3059
0.3051
0.3331
0.3117
0.3016
0.3414
0.5141
0.4827
0.2926
0.2996
0.335
0.4111
0.3349
0.305
0.3005
0.3063
0.3349
0.4767
0.4735
0.1428
0.6707
0.4804
0.3093
0.3429
0.1815
0.1619
0.1622
0.251
0.1614
0.2718
0.3632
0.1903
0.3527
0.4043
0.6189
0.263
0.4736
0.2808
0.6564
0.8635
0.3016
0.2554
0.8388
0.5651
0.3029
0.3297
0.3259
0.2529
0.1602
0.1782
0.589
0.5379
0.2923
0.1658
0.2674
0.3856
0.1671
0.3959
0.8472
0.4894
0.9069
0.1641
0.3086
0.2849
0.1681
0.3529
0.5047
0.2917
0.1769
0.1583
0.3987
0.2263
0.2311
0.1763
0.2726
0.345
0.1539
0.2668
0.16
0.4371
0.2536
0.5113
0.3386
0.1938
0.1519
0.5103
0.5038
0.1675
0.3773
0.1857
0.3452
0.767
0.324
0.2171
0.6106
0.1829
0.1555
0.2996
0.7776
0.6038
0.6019
0.1593
0.1788
0.182
0.2585
0.2679
0.5166
0.9348
0.3463
0.1347
0.3098
0.7343
0.4305
0.1794
0.3551
0.1001
0.1013
0.3651
0.3921
0.1738
0.1716
0.1462
0.3425
0.155
0.4001
0.1843
0.1868
0.3129
0.9446
0.3217
0.2517
0.1705
0.1809
0.2744
0.381
0.1529
0.157
0.1729
0.2405
0.4862
0.4931
0.4864
0.148
0.2719
0.9057
0.8625
0.8348
0.5798
0.4626
0.1535
0.2822
0.0599
0.6898
0.8545
0.3214
0.2748
0.3574
0.1957
0.1519
0.1517
0.169
0.1748
0.3286
0.1945
0.1447
0.1505
0.2261
0.2544
0.2452
0.4672
0.3712
0.7521
0.1726
0.1523
0.3034
0.2126
0.1747
0.2429
0.2572
0.2327
0.1513
0.6484
0.4578
0.7232
0.7379
0.715
0.4363
0.2232
0.2229
0.2376
0.2235
0.167
0.5497
0.2141
0.3381
0.1311
0.131
0.2684
0.415
0.4238
0.7552
0.2393
0.8809
0.155
0.7549
0.1677
0.4894
0.2324
0.1668
0.5537
0.156
0.4208
0.4962
0.3094
0.2902
0.1485
0.8954
0.1812
0.9013
0.1626
0.2807
0.6002
0.2801
0.2294
0.3325
0.3196
0.2571
0.8108
0.2731
0.1728
0.9509
0.3237
0.4351
0.3212
0.168
0.5513
0.2138
0.6736
0.7738
0.6657
0.1231
0.6187
0.1903
0.3499
0.1546
0.3675
0.1545
0.3344
0.2368
0.5579
0.3173
0.1535
0.2406
0.357
0.6115
0.3452
0.6321
0.7176
0.243
0.1546
0.1544
0.5128
0.2633
0.7146
0.2714
0.4017
0.178
0.1798
0.239
0.1764
0.3355
0.337
0.0052
0.1598
0.3145
0.9335
0.1558
0.3101
0.8393
0.3091
0.3077
0.188
0.2211
0.2392
0.2381
0.8159
0.5408
0.3315
0.2343
0.2477
0.2362
0.2626
0.817
0.2628
0.3707
0.3705
0.3691
0.3482
0.3759
0.4616
0.7391
0.3907
0.4645
0.1606
0.1487
0.1558
0.2849
0.1522
0.3068
0.5031
0.5207
0.3962
0.2471
0.5648
0.152
0.1833
0.4639
0.4074
0.4645
0.9819
0.4923
0.7921
0.2326
0.7229
0.1652
0.1572
0.1624
0.1523
0.178
0.4185
0.2206
0.282
0.224
0.2608
0.2958
0.1521
0.4318
0.2007
0.2468
0.2446
0.0474
0.168
0.1474
0.2087
0.5735
0.265
0.4127
0.6059
0.39
0.1714
0.3254
0.5133
0.8589
0.7832
0.4555
0.1633
0.1639
0.7713
0.0726
0.4353
0.7642
0.377
0.163
0.2126
0.6214
0.2871
0.2895
0.7654
0.7763
0.9282
0.4317
0.5787
0.1823
0.2215
0.2559
0.2309
0.3616
0.4421
0.4493
0.182
0.1563
0.2033
0.8776
0.1843
0.2561
0.3144
0.3907
0.6325
0.1642
0.322
0.3504
0.2349
0.2352
0.2055
0.2033
0.2648
0.1558
0.1709
0.8625
0.4969
0.1609
0.2727
0.4763
0.4483
0.5514
0.5062
0.7965
0.1857
0.6555
0.4971
0.3941
0.8508
0.3592
0.3787
0.3231
0.9677
0.6534
0.5916
0.3126
0.212
0.6382
0.3485
0.2862
0.4587
0.3464
0.6688
0.1783
0.1746
0.2113
0.1851
0.1828
0.3587
0.5783
0.5378
0.2135
0.1776
0.1732
0.2639
0.1576
0.1594
0.5106
0.1711
0.1836
0.2546
0.1858
0.1687
0.169
0.1699
0.3315
0.3921
0.5663
0.1912
0.9184
0.1804
0.1742
0.1736
0.1744
0.1744
0.8167
0.6204
0.3865
0.331
0.178
0.186
0.1861
0.1861
0.5156
0.5138
0.189
0.2056
0.2332
0.1913
0.3285
0.4526
0.3371
0.1934
0.9809
0.1889
0.2184
0.4845
0.1657
0.216
0.2544
0.1804
0.535
0.1628
0.161
0.1702
0.1972
0.4338
0.1403
0.2479
0.4358
0.1987
0.1714
0.1698
0.1619
0.1691
0.3803
0.7502
0.1678
0.1875
0.7912
0.06
0.2951
0.5139
0.5757
0.1958
0.6134
0.1539
0.889
0.2588
0.1633
0.3178
0.1593
0.2152
0.1671
0.1668
0.2312
0.1454
0.2208
0.3853
0.1719
0.5774
0.3126
0.4669
0.4859
0.1569
0.2089
0.1665
0.2096
0.3068
0.3089
0.2775
0.2579
0.1705
0.157
0.2372
0.2647
0.5011
0.2307
0.487
0.0991
0.2065
0.3425
0.1537
0.4246
0.473
0.8811
0.4275
0.2978
0.3731
0.259
0.395
0.4962
0.3482
0.3181
0.3379
0.8483
0.3894
0.1779
0.4115
0.5775
0.1678
0.3871
0.305
0.3625
0.1771
0.5079
0.4683
0.2018
0.1566
0.3781
0.2371
0.186
0.1641
0.2049
0.5337
0.5471
0.1822
0.1744
0.8502
0.3269
0.3398
0.1574
0.1985
0.2106
0.1807
0.2046
0.3238
0.3852
0.7056
0.1623
0.7068
0.7238
0.4804
0.3898
0.1605
0.5589
0.8569
0.2121
0.1649
0.4571
0.2145
0.1904
0.1763
0.2267
0.4366
0.241
0.1674
0.8782
0.1849
0.34
0.2162
0.2312
0.3474
0.3488
0.8849
0.4152
0.4162
0.96
0.3413
0.2651
0.1651
0.5852
0.5851
0.0607
0.5394
0.7133
0.2032
0.1969
0.4183
0.4304
0.2401
0.1627
0.3087
0.6887
0.3463
0.2499
0.2888
0.1973
0.1587
0.1547
0.7466
0.6524
0.3546
0.1747
0.2046
0.5613
0.1269
0.1757
0.1973
0.4155
0.3217
0.2229
0.4474
0.401
0.3957
0.2577
0.1997
0.3673
0.5083
0.6872
0.4382
0.0508
0.6026
0.4157
0.3062
0.4156
0.2302
0.4566
0.297
0.3514
0.4051
0.177
0.2105
0.3515
0.3527
0.2187
0.6885
0.3263
0.4173
0.167
0.2666
0.3758
0.4807
0.258
0.2137
0.1597
0.2425
0.3212
0.4069
0.496
0.1677
0.1505
0.2374
0.2722
0.2623
0.2354
0.2191
0.2134
0.5078
0.82
0.4393
0.1833
0.4905
0.4538
0.7318
0.1548
0.8238
0.1654
0.1642
0.1674
0.1545
0.8697
0.3024
0.4513
0.167
0.2261
0.3439
0.1974
0.1792
0.6766
0.5092
0.2954
0.2333
0.9316
0.1185
0.1734
0.1895
0.4003
0.3268
0.1557
0.1966
0.5453
0.1663
0.3248
0.8872
0.3463
0.1794
0.2121
0.2016
0.1163
0.1748
0.3878
0.9589
0.1975
0.4928
0.7268
0.146
0.9212
0.884
0.1477
0.8898
0.1484
0.9141
0.2285
0.2748
0.2511
0.2244
0.2392
0.8518
0.1761
0.1571
0.2221
0.3083
0.1829
0.1594
0.2206
0.2212
0.229
0.9632
0.2872
0.2502
0.7324
0.6293
0.1966
0.3964
0.2155
0.214
0.1679
0.1663
0.1545
0.1971
0.4696
0.744
0.6231
0.3599
0.1729
0.1725
0.6512
0.1726
0.2701
0.1806
0.1888
0.7658
0.1648
0.474
0.4651
0.8358
0.1691
0.3467
0.4176
0.6742
0.1542
0.3306
0.3236
0.8974
0.4899
0.1725
0.1606
0.1694
0.429
0.1685
0.1581
0.1513
0.8284
0.4883
0.7089
0.2491
0.1918
0.8125
0.3087
0.9145
0.1624
0.9396
0.273
0.1597
0.1927
0.1875
0.1946
0.1894
0.1716
0.8611
0.5921
0.3885
0.3056
0.329
0.8018
0.2614
0.8853
0.8084
0.2007
0.1562
0.1599
0.1549
0.2794
0.1555
0.7075
0.8321
0.1559
0.5902
0.4001
0.3183
0.3727
0.4817
0.2006
0.2453
0.9043
1
0.3504
0.2761
0.71
0.1575
0.2419
0.1744
0.1638
0.2736
0.1716
0.6326
0.6041
0.3702
0.1698
0.4434
0.2856
0.1901
0.0886
0.1643
0.1661
0.1879
0.1782
0.1553
0.158
0.1857
0.1586
0.7291
0.4912
0.7114
0.479
0.0141
0.1146
0.4147
0.2486
0.2831
0.415
0.3841
0.1955
0.7358
0.1874
0.2686
0.1411
0.2269
0.5477
0.0447
0.4278
0.2261
0.5032
0.2389
0.2709
0.8177
0.2525
0.4172
0.16
0.2053
0.1668
0.1992
0.4722
0.2281
0.2649
0.6428
0.6488
0.4569
0.5048
0.2688
0.2203
0.1625
0.5438
0.6602
0.7564
0.6917
0.9518
0.6114
0.1014
0.641
0.8153
0.2425
0.487
0.4967
0.2359
0.2734
0.314
0.2668
0.1537
0.1548
0.1877
0.1725
0.282
0.1585
0.389
0.3711
0.4559
0.4118
0.2763
0.264
0.3163
0.3246
0.4246
0.158
0.2053
0.4025
0.8414
0.1563
0.2316
0.2767
0.3877
0.7375
0.4032
0.187
0.2813
0.2189
0.547
0.3999
0.289
0.3759
0.2418
0.3037
0.2691
0.2274
0.1528
0.2222
0.3045
0.2874
0.1913
0.4408
0.2141
0.269
0.2428
0.2825
0.4687
0.2743
0.2019
0.2293
0.4847
0.3169
0.1695
0.2486
0.2968
0.2511
0.1621
0.1512
0.4132
0.38
0.2125
0.2249
0.6797
0.4662
0.2248
0.6894
0.8949
0.2277
0.2478
0.2534
0.5808
0.2622
0.2401
0.095
0.179
0.3801
0.2344
0.2096
0.2998
0.17
0.552
0.3229
0.3187
0.2934
0.1577
0.1734
0.4957
0.6331
0.168
0.2708
0.1967
0.1844
0.2428
0.158
0.2401
0.339
0.2674
0.3224
0.1636
0.3985
0.2213
0.4264
0.1731
0.3506
0.3128
0.2974
0.199
0.3401
0.2205
0.2918
0.1462
0.2634
0.2761
0.1735
0.336
0.2904
0.2376
0.1609
0.1739
0.2034
0.194
0.126
0.1759
0.3186
0.2028
0.2889
0.1618
0.7908
0.2333
0.8677
0.2848
0.4662
0.3837
0.2922
0.2076
0.2452
0.326
0.1962
0.1759
0.3632
0.1519
0.2602
0.2725
0.21
0.3876
0.318
0.1618
0.2098
0.1546
0.0983
0.2757
0.4371
0.9609
0.2659
0.3283
0.1675
0.4002
0.7327
0.2899
0.241
0.1819
0.234
0.1787
0.2209
0.2227
0.7932
0.2349
0.1578
0.4891
0.1587
0.2193
0.3963
0.1481
0.3117
0.1747
0.1986
0.2636
0.3119
0.1797
0.1572
0.1548
0.4625
0.2181
0.1727
0.4779
0.7218
0.2023
0.1847
0.242
0.2552
0.2594
0.4163
0.1987
0.2049
0.2189
0.1286
0.2387
0.1629
0.6014
0.0911
0.448
0.2501
0.9258
0.403
0.1564
0.5096
0.8526
0.4152
0.1899
0.5642
0.2221
0.1587
0.2214
0.6695
0.1592
0.2252
0.156
0.1808
0.2155
0.723
0.262
0.2917
0.1586
0.399
0.1437
0.2246
0.3881
0.2095
0.1921
0.1795
0.2357
0.1911
0.3376
0.1629
0.1626
0.1576
0.1627
0.2728
0.1505
0.6696
0.9226
0.7103
0.3554
0.1555
0.5952
0.4964
0.3081
0.2529
0.1838
0.2235
0.1592
0.5567
0.3143
0.2712
0.6428
0.3746
0.1945
0.3145
0.3156
0.3798
0.2867
0.2304
0.3059
0.5392
0.3133
0.2857
0.4233
0.2473
0.1657
0.1211
0.314
0.2682
0.1881
0.1865
0.1768
0.3385
0.5062
0.1947
0.2056
0.4231
0.4379
0.1592
0.9301
0.2157
0.2867
0.1506
0.5773
0.2606
0.1587
0.4649
0.4543
0.1581
0.4062
0.4051
0.4249
0.9378
0.2456
0.2013
0.2311
0.4144
0.1523
0.1894
0.1708
0.8393
0.7853
0.1722
0.2809
0.1906
0.1963
0.2167
0.4786
0.5092
0.1987
0.2045
0.2176
0.2544
0.2269
0.2593
0.1609
0.1587
0.3782
0.478
0.1616
0.2014
0.229
0.4841
0.6844
0.6228
0.5166
0.3618
0.1907
0.317
0.2321
0.508
0.2441
0.1853
0.503
0.2286
0.3875
0.2093
0.3698
0.8075
0.275
0.1628
0.4334
0.3382
0.2942
0.2874
0.2889
0.3164
0.6791
0.5413
0.5198
0.8316
0.5826
0.3221
0.3321
0.351
0.2792
0.256
0.2632
0.1572
0.2517
0.535
0.225
0.169
0.2995
0.7682
0.2881
0.5077
0.3059
0.2358
0.222
0.1791
0.5246
0.6127
0.3466
0.1944
0.2801
0.1811
0.1602
0.3802
0.1977
0.1514
0.6378
0.3003
0.1434
0.2123
0.2086
0.2205
0.1944
0.1992
0.5849
0.351
0.3512
0.3975
0.1429
0.399
0.3952
0.399
0.4024
0.214
0.4469
0.4031
0.3815
0.3828
0.3479
0.398
0.3563
0.3586
0.3341
0.1483
0.3354
0.1865
0.3533
0.6444
0.1572
0.3491
0.3501
0.3458
0.3449
0.4404
0.3478
0.2137
0.3479
0.3473
0.3427
0.1784
0.2404
0.4369
0.3428
0.3401
0.3466
0.3604
0.3556
0.3699
0.3417
0.3512
0.3281
0.3757
0.3757
0.3562
0.3551
0.3249
0.4083
0.3723
0.3455
0.3545
0.3541
0.2654
0.3542
0.2531
0.3911
0.4284
0.3906
0.3588
0.2048
0.3721
0.4362
0.3858
0.3698
0.1549
0.1633
0.2867
0.3405
0.7225
0.3846
0.7871
0.1857
0.2261
0.2006
0.3017
0.3538
0.3495
0.4059
0.3294
0.3947
0.334
0.4207
0.7813
0.4139
0.1575
0.2523
0.9299
0.3314
0.1961
0.15
0.2436
0.4199
0.4192
0.2259
0.222
0.3542
0.5268
0.1659
0.5362
0.1883
0.1744
0.3837
0.7428
0.1595
0.0346
0.7764
0.2168
0.4809
0.6949
0.1781
0.8319
0.1496
0.1681
0.2644
0.2836
0.3292
0.2714
0.7438
0.4256
0.2494
0.7844
0.1513
0.1568
0.2264
0.3192
0.2681
0.4397
0.1708
0.8609
0.2011
0.3775
0.232
0.7043
0.3874
0.5681
0.2974
0.3282
0.4427
0.2259
0.158
0.6514
0.6929
0.5538
0.286
0.2057
0.2714
0.1342
0.5526
0.5376
0.2513
0.1531
0.6344
0.0465
0.2071
0.3083
0.3939
0.6212
0.4118
0.2754
0.2774
0.3918
0.2527
0.2632
0.3834
0.5813
0.1589
0.425
0.777
0.3114
0.1948
0.1337
0.1695
0.963
0.1792
0.8151
0.1622
0.1682
0.1956
0.1928
0.2926
0.1529
0.174
0.7623
0.4075
0.3799
0.1697
0.399
0.268
0.2965
0.1999
0.3294
0.2455
0.165
0.4942
0.1501
0.2349
0.1586
0.586
0.1717
0.6819
0.9651
0.7218
0.7376
0.624
0.5954
0.5369
0.4043
0.156
0.171
0.2459
0.1679
0.391
0.5297
0.1543
0.1542
0.16
0.6087
0.2145
0.2443
0.1535
0.1454
0.159
0.1724
0.1582
0.1733
0.1943
0.1512
0.2317
0.311
0.1573
0.3888
0.3653
0.1011
0.6111
0.2084
0.4721
0.3965
0.328
0.3057
0.212
0.4919
0.7855
0.5741
0.276
0.3189
0.3213
0.1643
0.5163
0.3933
0.9882
0.9791
0.5602
0.3825
0.547
0.3776
0.3865
0.4165
0.8569
0.2075
0.3866
0.6169
0.4263
0.5868
0.3987
0.3782
0.388
0.1776
0.4983
0.1845
0.4012
0.3911
0.3881
0.4934
0.3801
0.5021
0.384
0.1766
0.3922
0.1772
0.245
0.1475
0.5019
0.5068
0.2192
0.8041
0.4565
0.3745
0.4126
0.3882
0.3835
0.6173
0.4298
0.3623
0.2093
0.4107
0.5797
0.7056
0.7094
0.6604
0.5345
0.217
0.6471
0.3889
0.3293
0.2295
0.2324
0.2323
0.2564
0.2446
0.2397
0.2583
0.4603
0.3064
0.457
0.1535
0.3827
0.395
0.1834
0.1835
0.54
0.4156
0.2687
0.3169
0.218
0.3065
0.1715
0.39
0.867
0.2951
0.3264
0.3257
0.1552
0.1752
0.5101
0.1618
0.1771
0.6574
0.4772
0.0774
0.214
0.4729
0.928
0.2015
0.2368
0.1762
0.1973
0.3928
0.2099
0.2017
0.4715
0.7663
0.8486
0.1401
0.2517
0.1733
0.1384
0.2884
0.1338
0.2348
0.157
0.3219
0.6566
0.4418
0.4468
0.2986
0.2972
0.2318
0.1557
0.4834
0.4061
0.4113
0.1096
0.1714
0.2
0.324
0.2846
0.4075
0.5091
0.1734
0.2773
0.94
0.0722
0.2213
0.392
0.1909
0.2237
0.462
0.2927
0.2499
0.2877
0.336
0.3426
0.2307
0.3085
0.2304
0.2175
0.1609
0.1664
0.2843
0.3731
0.3391
0.436
0.4019
0.4379
0.5577
0.1917
0.1959
0.1668
0.1605
0.1507
0.6356
0.2576
0.1577
0.2906
0.6805
0.1518
0.6878
0.6552
0.2589
0.2273
0.7248
0.5608
0.3656
0.8498
0.674
0.4471
0.1476
0.1551
0.7481
0.5663
0.5072
0.3265
0.1749
0.2511
0.2375
0.58
0.3301
0.7095
0.4151
0.2756
0.234
0.3298
0.6997
0.2745
0.374
0.1663
0.1559
0.3027
0.2784
0.1766
0.8059
0.3262
0.8366
0.2046
0.1529
0.3364
0.6184
0.629
0.5264
0.6606
0.7933
0.6454
0.1741
0.2358
0.1927
0.3035
0.3176
0.3084
0.449
0.5485
0.2548
0.4484
0.4222
0.2788
0.6198
0.4404
0.6474
0.2807
0.1559
0.6098
0.1848
0.4665
0.2598
0.3586
0.3304
0.1766
0.3446
0.5814
0.3275
0.1623
0.6096
0.2699
0.2051
0.4351
0.4236
0.0182
0.3078
0.1904
0.4891
0.1559
0.1873
0.2525
0.3211
0.1898
0.4495
0.2607
0.6692
0.2586
0.3981
0.2418
0.2178
0.2163
0.2189
0.2163
0.27
0.4191
0.1923
0.3152
0.48
0.5095
0.607
0.2054
0.1602
0.1579
0.1683
0.2618
0.3813
0.273
0.4512
0.4541
0.2756
0.1551
0.1632
0.288
0.2645
0.2272
0.6193
0.2318
0.3354
0.2065
0.3797
0.2942
0.3753
0.1767
0.1585
0.1892
0.1869
0.1453
0.2371
0.1709
0.2049
0.1889
0.2224
0.9729
0.9217
0.1665
0.1958
0.2864
0.3861
0.851
0.1483
0.1833
0.8685
0.5556
0.376
0.1562
0.2779
0.2363
0.3779
0.2982
0.2943
0.4761
0.3673
0.4767
0.4607
0.1458
0.4774
0.8848
0.5186
0.4811
0.2298
0.1546
0.2813
0.2639
0.2643
0.2683
0.2163
0.287
0.1483
0.2812
0.0875
0.4346
0.2414
0.3055
0.1731
0.1728
0.3927
0.3585
0.2435
0.2303
0.155
0.155
0.634
0.6361
0.4306
0.3895
0.2143
0.3002
0.2792
0.8374
0.6639
0.5869
0.3012
0.281
0.6707
0.6102
0.6017
0.1537
0.1649
0.3133
0.2018
0.229
0.147
0.8061
0.3108
0.2944
0.3337
0.8512
0.2839
0.2809
0.4365
0.1598
0.1716
0.2908
0.2564
0.3526
0.159
0.3035
0.7431
0.4003
0.1529
0.3425
0.2736
0.1964
0.5449
0.1539
0.2315
0.1823
0.3328
0.1574
0.2971
0.2428
0.1558
0.2984
0.4924
0.2579
0.4284
0.3718
0.5751
0.9401
0.2706
0.2291
0.2608
0.2408
0.7878
0.2927
0.144
0.8061
0.2236
0.3885
0.4509
0.2302
0.1973
0.2165
0.1206
0.6513
0.5288
0.5152
0.506
0.9739
0.2074
0.2121
0.2079
0.14
0.1701
0.1619
0.1959
0.1539
0.7242
0.1677
0.3813
0.6658
0.2193
0.3935
0.1582
0.1539
0.2287
0.6857
0.2136
0.6406
0.3303
0.5927
0.4693
0.4417
0.6074
0.4745
0.4268
0.1682
0.3213
0.4767
0.1948
0.283
0.3837
0.2723
0.1474
0.6022
0.6188
0.6436
0.7504
0.454
0.3768
0.3145
0.1553
0.3989
0.5202
0.3575
0.0655
0.1567
0.167
0.4773
0.1687
0.6669
0.1857
0.4115
0.2454
0.4115
0.4599
0.3416
0.6953
0.3197
0.2454
0.1866
0.289
0.2232
0.6061
0.3896
0.4154
0.162
0.3934
0.7687
0.8741
0.8693
0.7979
0.2465
0.4109
0.2588
0.2518
0.3996
0.1658
0.1696
0.1663
0.2666
0.3365
0.3993
0.3595
0.421
0.3993
0.1842
0.4242
0.3535
0.4343
0.9538
0.2296
0.2096
0.7592
0.9804
0.1901
0.37
0.155
0.2225
0.3657
0.1415
0.3377
0.3834
0.6701
0.2374
0.3832
0.8062
0.5954
0.9738
0.3599
0.1639
0.5445
0.2314
0.261
0.5182
0.6546
0.1729
0.8049
0.8098
0.2117
0.3382
0.1306
0.2079
0.1486
0.1572
0.4094
0.2929
0.1497
0.1899
0.2003
0.1635
0.4001
0.1255
0.7557
0.5776
0.6432
0.551
0.4072
0.3451
0.8285
0.1533
0.1498
0.1572
0.4212
0.3484
0.2085
0.3844
0.1493
0.2111
0.1975
0.2525
0.1804
0.4129
0.6908
0.2153
0.2293
0.2937
0.6241
0.8569
0.6799
0.3167
0.1984
0.3108
0.174
0.1466
0.4077
0.5364
0.3414
0.4958
0.1742
0.1575
0.7519
0.2966
0.5616
0.7877
0.6478
0.7552
0.2292
0.1597
0.5492
0.1899
0.4512
0.4431
0.1816
0.5512
0.1606
0.1798
0.5129
0.2989
0.5239
0.283
0.1849
0.1666
0.7705
0.4742
0.2742
0.7697
0.3901
0.4616
0.1584
0.2657
0.5769
0.1532
0.779
0.4551
0.3054
0.2708
0.4228
0.3878
0.197
0.1556
0.5091
0.2951
0.9069
0.5559
0.2799
0.2303
0.3518
0.0581
0.5398
0.242
0.3956
0.4449
0.6453
0.3411
0.5352
0.4488
0.4208
0.198
0.6045
0.5932
0.2042
0.2253
0.5618
0.4123
0.3231
0.2092
0.152
0.1652
0.4322
0.1802
0.1546
0.8563
0.159
0.1588
0.6865
0.1773
0.1711
0.1856
0.2316
0.5102
0.2467
0.2935
0.1626
0.3451
0.75
0.34
0.6393
0.4354
0.3174
0.2119
0.2278
0.1552
0.7699
0.2028
0.2558
0.3058
0.1532
0.9623
0.1855
0.862
0.4006
0.2813
0.7349
0.2732
0.1644
0.2532
0.2496
0.4032
0.21
0.8736
0.8414
0.2863
0.433
0.2098
0.7499
0.2342
0.3265
0.4011
0.3686
0.4083
0.1531
0.4121
0.821
0.7437
0.3244
0.4483
0.2075
0.0269
0.929
0.3196
0.6235
0.1687
0.1674
0.4828
0.1624
0.1559
0.2297
0.9635
0.2936
0.5253
0.3374
0.2878
0.1696
0.2947
0.4911
0.3526
0.1576
0.1631
0.2632
0.4482
0.4523
0.0269
0.5193
0.1598
0.6177
0.1631
0.3757
0.1639
0.396
0.2341
0.1977
0.2825
0.2194
0.7079
0.769
0.7631
0.1574
0.1969
0.6896
0.1885
0.2649
0.2873
0.179
0.1955
0.5527
0.7215
0.173
0.517
0.7756
0.1815
0.1723
0.1765
0.4064
0.9594
0.1939
0.2151
0.177
0.43
0.3832
0.8655
0.5993
0.6397
0.6387
0.3498
0.5928
0.4233
0.4145
0.3507
0.2999
0.2932
0.2407
0.2763
0.1516
0.2063
0.2561
0.5283
0.4426
0.0357
0.032
0.5326
0.6481
0.1965
0.3633
0.9229
0.1618
0.221
0.9495
0.3891
0.2274
0.1604
0.3592
0.3802
0.2116
0.2819
0.3852
0.448
0.1529
0.1637
0.5513
0.4488
0.1906
0.1568
0.1799
0.3348
0.4654
0.6759
0.3099
0.266
0.2991
0.4465
0.5035
0.2665
0.5067
0.1629
0.2089
0.1718
0.243
0.2777
0.3924
0.2395
0.1759
0.192
0.8278
0.1943
0.2296
0.155
0.4401
0.2269
0.4245
0.1838
0.8051
0.6847
0.3329
0.6085
0.2817
0.5967
0.2117
0.2988
0.284
0.1268
0.2014
0.2016
0.6497
0.3066
0.5327
0.1273
0.6649
0.7186
0.3132
0.4611
0.1484
0.2366
0.7479
0.3156
0.2802
0.2065
0.3468
0.1498
0.1615
0.5031
0.7707
0.88
0.7984
0.6906
0.3528
0.159
0.4708
0.2374
0.3729
0.5903
0.5965
0.1619
0.5242
0.3891
0.4834
0.4633
0.7051
0.3472
0.4359
0.8825
0.218
0.2085
0.4085
0.2606
0.923
0.1909
0.2537
0.199
0.1611
0.2
0.1639
0.2295
0.1664
0.2566
0.2541
0.0423
0.4101
0.4175
0.2149
0.2514
0.7227
0.3051
0.2002
0.4186
0.2627
0.2812
0.2854
0.4461
0.3193
0.9464
0.8518
0.4426
0.5036
0.3284
0.3541
0.1549
0.3461
0.3498
0.3255
0.3046
0.9547
0.4492
0.2029
0.1747
0.2742
0.1543
0.3003
0.333
0.2848
0.2599
0.2542
0.26
0.3289
0.3042
0.2962
0.6927
0.277
0.2904
0.285
0.2525
0.3067
0.3287
0.3929
0.2368
0.3213
0.3969
0.2946
0.2926
0.4821
0.5122
0.2096
0.1945
0.2552
0.1619
0.2828
0.3395
0.1566
0.8457
0.373
0.2946
0.9561
0.9643
0.312
0.2487
0.3378
0.3133
0.4756
0.0434
0.5137
0.4386
0.9521
0.1669
0.42
0.715
0.4185
0.5623
0.3153
0.6032
0.33
0.7738
0.061
0.1574
0.3097
0.2736
0.2164
0.2567
0.3675
0.3244
0.1591
0.3454
0.3447
0.3481
0.3441
0.27
0.8351
0.5537
0.351
0.1751
0.1525
0.2886
0.1789
0.1635
0.4722
0.3617
0.5238
0.3584
0.06
0.5115
0.9162
0.6466
0.2586
0.366
0.728
0.2378
0.8644
0.2256
0.1695
0.1803
0.4971
0.17
0.5281
0.451
0.4053
0.3601
0.3512
0.3537
0.1546
0.5593
0.76
0.1749
0.2526
0.2258
0.2373
0.2427
0.2346
0.2637
0.5043
0.4993
0.518
0.1644
0.2013
0.1534
0.7268
0.3257
0.0729
0.0849
0.077
0.3171
0.8302
0.5381
0.1577
0.1703
0.4382
0.1901
0.4837
0.5097
0.4942
0.4941
0.1675
0.4141
0.3308
0.4832
0.5601
0.3281
0.4164
0.5092
0.314
0.6741
0.2261
0.1572
0.3416
0.3776
0.3835
0.3121
0.4159
0.3958
0.4106
0.1871
0.1717
0.3534
0.3076
0.3135
0.4082
0.4091
0.4096
0.3342
0.0453
0.406
0.5038
0.1988
0.3736
0.1675
0.7498
0.3829
0.5156
0.2202
0.2144
0.2154
0.2169
0.2252
0.1558
0.3295
0.4558
0.388
0.2662
0.3854
0.1689
0.7553
0.4799
0.4684
0.4577
0.3776
0.216
0.5076
0.9288
0.5083
0.1082
0.2893
0.5662
0.0267
0.2955
0.6935
0.5536
0.4808
0.9531
0.4999
0.1811
0.2943
0.929
0.3326
0.7767
0.802
0.326
0.9
0.4056
0.4745
0.3894
0.4828
0.2548
0.4081
0.2642
0.3544
0.4066
0.7358
0.4605
0.6641
0.4124
0.4103
0.4658
0.4095
0.2504
0.2314
0.7504
0.3928
0.4217
0.2896
0.4259
0.6581
0.4909
0.4705
0.4108
0.4936
0.1562
0.1935
0.3455
0.3767
0.2189
0.9365
0.2183
0.3484
0.3634
0.3604
0.3546
0.3946
0.4247
0.1507
0.1575
0.2252
0.2205
0.1484
0.1691
0.1541
0.1511
0.1528
0.579
0.1509
0.1535
0.4943
0.3218
0.2999
0.2848
0.2807
0.8427
0.169
0.6689
0.4232
0.4437
0.1541
0.3242
0.2581
0.1529
0.167
0.8951
0.1594
0.2259
0.2777
0.1572
0.2409
0.4205
0.3244
0.5731
0.1448
0.6894
0.2933
0.264
0.6925
0.2988
0.224
0.3026
0.2021
0.7091
0.6265
0.6342
0.1001
0.7434
0.9366
0.2941
0.2211
0.261
0.3704
0.1752
0.2667
0.2082
0.2708
0.2662
0.2677
0.2754
0.2611
0.3081
0.2724
0.1733
0.2918
0.2932
0.1622
0.3982
0.2938
0.1734
0.2729
0.2111
0.2201
0.2722
0.2691
0.4018
0.4243
0.3224
0.4163
0.4182
0.0518
0.313
0.4128
0.1537
0.2045
0.1572
0.2364
0.2643
0.2161
0.3071
0.2615
0.2989
0.21
0.8884
0.885
0.7055
0.603
0.6324
0.4809
0.9305
0.6644
0.2044
0.2497
0.1834
0.7816
0.7361
0.2069
0.4403
0.5126
0.4261
0.349
0.843
0.4579
0.6467
0.9488
0.5948
0.3139
0.2162
0.1757
0.156
0.5626
0.2427
0.9704
0.2393
0.1431
0.1796
0.1913
0.4685
0.3048
0.5609
0.5642
0.3283
1
0.3088
0.4296
0.3969
0.7231
0.4491
0.5319
0.4929
0.5313
0.1556
0.2932
0.4981
0.3581
0.4994
0.6567
0.6793
0.1542
0.5087
0.4866
0.1567
0.1858
0.7178
0.7045
0.4739
0.2114
0.4308
0.5777
0.1713
0.2249
0.2059
0.1799
0.3096
0.3135
0.21
0.5055
0.2161
0.4519
0.1561
0.1851
0.4696
0.7177
0.711
0.5727
0.2357
0.4683
0.2353
0.8003
0.2151
0.5905
0.2084
0.1581
0.15
0.3808
0.3447
0.1582
0.2178
0.5086
0.4514
0.3004
0.4042
0.1551
0.3461
0.5843
0.2313
0.3867
0.1817
0.2019
0.5065
0.2094
0.5251
0.1592
0.4641
0.4658
0.6371
0.2103
0.3484
0.2322
0.3347
0.1937
0.551
0.6798
0.2516
0.3134
0.144
0.7863
0.9132
0.2114
0.39
0.1557
0.3261
0.2537
0.6297
0.3414
0.5596
0.3003
0.4197
0.3611
0.4822
0.3732
0.295
0.0706
0.1712
0.1851
0.4623
0.2858
0.3197
0.3907
0.2262
0.2043
0.7222
0.3138
0.3585
0.3495
0.5198
0.3277
0.1383
0.1579
0.3149
0.1568
0.3344
0.3952
0.175
0.3094
0.1489
0.2958
0.1912
0.3084
0.1922
0.2686
0.2594
0.5468
0.1882
0.2751
0.2394
0.4301
0.162
0.1625
0.5472
0.1999
0.2132
0.1683
0.303
0.153
0.2609
0.2028
0.4076
0.2348
0.5657
0.3013
0.1867
0.8188
0.5515
0.7199
0.9753
0.8912
0.2468
0.356
0.4299
0.4448
0.4566
0.6034
0.1807
0.1625
0.3656
0.4231
0.1745
0.1742
0.7367
0.4952
0.5056
0.5527
0.4343
0.0142
0.7021
0.5536
0.6493
0.3536
0.449
0.3049
0.8813
0.8616
0.835
0.7166
0.3404
0.171
0.1838
0.2043
0.5957
0.1693
0.1718
0.144
0.2334
0.1601
0.3115
0.163
0.3858
0.2804
0.2962
0.1187
0.4811
0.4428
0.2008
0.7363
0.2072
0.4058
0.2362
0.1932
0.2622
0.4957
0.3994
0.4067
0.6006
0.2353
0.1594
0.3073
0.3751
0.9648
0.3103
0.3774
0.1829
0.3899
0.382
0.383
0.1388
0.2523
0.3993
0.3929
0.4891
0.6273
0.437
0.2349
0.3968
0.1809
0.1915
0.3076
0.1953
0.6279
0.2854
0.2172
0.4129
0.7814
0.1609
0.7182
0.1558
0.4302
0.8797
0.7371
0.3311
0.1708
0.412
0.2917
0.3124
0.4137
0.2648
0.2157
0.1551
0.2713
0.3175
0.291
0.2195
0.2381
0.2069
0.1776
0.3856
0.3368
0.1923
0.1576
0.2046
0.249
0.6395
0.6136
0.2851
0.3014
0.3948
0.4476
0.8334
0.4775
0.8338
0.6532
0.2106
0.3418
0.449
0.4235
0.5983
0.163
0.2595
0.3592
0.387
0.1717
0.7674
0.1913
0.2102
0.1494
0.4559
0.5466
0.5246
0.5615
0.6634
0.812
0.9861
0.1953
0.9082
0.2172
0.1583
0.2377
0.2243
0.8354
0.1685
0.2127
0.2001
0.1924
0.2174
0.1783
0.2732
0.7205
0.1933
0.2342
0.1901
0.2227
0.2254
0.7087
0.5846
0.1411
0.1677
0.1754
0.1569
0.31
0.2305
0.2037
0.2709
0.4278
0.4767
0.5016
0.2836
0.4606
0.163
0.3236
0.2688
0.5199
0.4386
0.1678
0.1343
0.1499
0.154
0.4626
0.2977
0.3015
0.2407
0.2161
0.1679
0.4388
0.5341
0.2048
0.3155
0.4099
0.3117
0.6264
0.5554
0.2387
0.4028
0.2203
0.355
0.1609
0.8579
0.1781
0.4702
0.6546
0.4409
0.1496
0.4463
0.2454
0.6302
0.6057
0.5511
0.6352
0.6719
0.6611
0.2161
0.1517
0.4869
0.2974
0.2056
0.522
0.2843
0.1576
0.2543
0.6398
0.2358
0.1685
0.3088
0.3489
0.8199
0.1886
0.0465
0.5182
0.3187
0.3037
0.25
0.2539
0.5854
0.3654
0.1576
0.3572
0.2503
0.7753
0.3577
0.5754
0.9403
0.2748
0.388
0.2576
0.1898
0.91
0.391
0.3774
0.4761
0.2039
0.1465
0.118
0.2548
0.2041
0.1711
0.2843
0.261
0.1854
0.5333
0.5306
0.5976
0.4459
0.5116
0.4989
0.5236
0.5711
0.5139
0.05
0.2985
0.1773
0.5266
0.1608
0.4369
0.3007
0.5259
0.1874
0.1514
0.2588
0.3277
0.6497
0.3625
0.1516
0.2164
0.3138
0.1646
0.2667
0.3353
0.3158
0.1521
0.387
0.2062
0.858
0.5171
0.1823
0.5612
0.238
0.3406
0.1539
0.1882
0.2347
0.2016
0.15
0.167
0.2303
0.2281
0.1524
0.3502
0.3187
0.3196
0.3487
0.1885
0.2869
0.2078
0.1892
0.288
0.2868
0.2328
0.2453
0.2489
0.3215
0.1064
0.0963
0.4314
0.1533
0.2557
0.3095
0.4293
0.2629
0.2449
0.3504
0.4405
0.1744
0.3799
0.449
0.0818
0.108
0.5211
0.6584
0.7391
0.7831
0.2852
0.3538
0.4483
0.4294
0.4008
0.8855
0.4295
0.1
0.3274
0.2638
0.1526
0.5864
0.2194
0.9957
0.246
0.2556
0.2516
0.2473
0.2309
0.3472
0.4111
0.5278
0.5223
0.3759
0.3454
0.4813
0.8147
0.3003
0.4091
0.3341
0.1143
0.9622
0.4199
0.2823
0.4834
0.3818
0.572
0.2928
0.3938
0.2088
0.7383
0.3889
0.4062
0.2085
0.4069
0.4394
0.4083
0.313
0.3027
0.163
0.7404
0.5457
0.4572
0.4279
0.2906
0.1516
0.4562
0.6494
0.9028
0.1514
0.2142
0.1504
0.8095
0.1852
0.4757
0.4754
0.8838
0.4947
0.2239
0.3892
0.159
0.1485
0.2853
0.4532
0.1683
0.4108
0.3065
0.855
0.3166
0.3165
0.2502
0.4642
0.4256
0.1555
0.2523
0.4197
0.1487
0.2128
0.2514
0.3606
0.204
0.1977
0.0196
0.2524
0.4324
0.4475
0.533
0.5219
0.2967
0.2153
0.2485
0.1675
0.2341
0.3499
0.2827
0.4712
0.5345
0.2683
0.5545
0.1541
0.6182
0.144
0.2699
0.5253
0.1595
0.3078
0.7934
0.2559
0.162
0.2391
0.2492
0.5078
0.5423
0.1809
0.3915
0.1612
0.2495
0.2584
0.234
0.3363
0.1574
0.2916
0.3558
0.3183
0.3175
0.3059
0.5054
0.1955
0.237
0.3314
0.2151
0.1757
0.2903
0.3025
0.1711
0.4077
0.3594
0.7457
0.3372
0.3934
0.3855
0.3893
0.1924
0.9781
0.3131
0.7164
0.2303
0.3118
0.3626
0.3117
0.4743
0.3125
0.2386
0.3132
0.2314
0.1776
0.3286
0.4784
0.2779
0.311
0.315
0.5737
0.3362
0.2523
0.3984
0.4564
0.4739
0.2613
0.2449
0.5359
0.1962
0.2237
0.1556
0.155
0.154
0.1751
0.1829
0.2925
0.1757
0.3732
0.4122
0.8656
0.884
0.8556
0.3027
0.839
0.6754
0.1545
0.3844
0.6713
0.5356
0.2597
0.387
0.6406
0.3283
0.1571
0.4381
0.691
0.1831
0.3914
0.1935
0.2253
0.1674
0.2905
0.1736
0.246
0.1742
0.158
0.2752
0.2563
0.3935
0.4285
0.8466
0.4918
0.651
0.2468
0.286
0.1998
0.66
0.1838
0.473
0.2349
0.4591
0.2052
0.2449
0.3739
0.3743
0.2796
0.511
0.2249
0.2196
0.3204
0.1626
0.4137
0.5717
0.3689
0.6475
0.9807
0.8878
0.1701
0.8956
0.434
0.3771
0.5365
0.161
0.2827
0.8494
0.3164
0.4288
0.3916
0.3392
0.1543
0.1885
0.2456
0.4549
0.3781
0.5521
0.1634
0.2403
0.8357
0.1949
0.2608
0.1795
0.4576
0.1392
0.4514
0.4236
0.5932
0.6682
0.8876
0.913
0.6136
0.2673
0.3328
0.6813
0.4347
0.4158
0.8656
0.3198
0.6836
0.4974
0.6223
0.2172
0.5277
0.2086
0.162
0.1767
0.9659
0.8264
0.187
0.2994
0.1468
0.4116
0.168
0.3301
0.1542
0.2101
0.2842
0.3243
0.3408
0.3304
0.2784
0.5668
0.5327
0.1938
0.4971
0.1438
0.4027
0.1997
0.3928
0.7654
0.2678
0.6252
0.0611
0.364
0.3116
0.5216
0.3368
0.3775
0.3937
0.4217
0.4036
0.3844
0.0309
0.1786
0.434
0.5843
0.1819
0.1971
0.4135
0.2654
0.5237
0.3805
0.3027
0.1621
0.1913
0.1692
0.2957
0.1769
0.2836
0.2487
0.2156
0.1608
0.4068
0.4993
0.303
0.4546
0.1745
0.4686
0.4336
0.2263
0.4716
0.1314
0.4546
0.2359
0.4604
0.427
0.4083
0.2982
0.3854
0.155
0.4423
0.381
0.4767
0.3391
0.1553
0.4011
0.4086
0.3834
0.1829
0.4317
0.5846
0.1687
0.9369
0.2153
0.2993
0.1654
0.4673
0.1879
0.2423
0.3752
0.3606
0.4666
0.2781
0.1639
0.2166
0.274
0.297
0.6821
0.3203
0.2735
0.5088
0.6283
0.1572
0.6556
0.2312
0.3283
0.3224
0.5783
0.6079
0.4113
0.2402
0.3759
0.9072
0.4126
0.1567
0.3362
0.3778
0.2161
0.7026
0.4481
0.6588
0.7549
0.7957
0.6521
0.7985
0.7192
0.1803
0.277
0.1992
0.1803
0.1705
0.975
0.5134
0.2822
0.4433
0.2457
0.2743
0.2352
0.8047
0.1663
0.1557
0.3321
0.5017
0.4074
0.6618
0.1847
0.1739
0.3182
0.2371
0.2445
0.4325
0.216
0.8633
0.8869
0.5265
0.8016
0.2618
0.4019
0.1443
0.5206
0.6105
0.6903
0.5484
0.4049
0.962
0.4479
0.4506
0.2841
0.5284
0.2214
0.5152
0.2106
0.2423
0.1975
0.3481
0.6024
0.5923
0.4648
0.9271
0.1939
0.3096
0.6696
0.8464
0.1491
0.82
0.6571
0.5805
0.1981
0.6478
0.2111
0.5459
0.6941
0.4111
0.6498
0.4141
0.2423
0.1654
0.1654
0.1728
0.3853
0.3919
0.1661
0.2172
0.1803
0.4979
0.1834
0.1826
0.1831
0.143
0.2145
0.6216
0.2151
0.1607
0.43
0.4937
0.7129
0.4432
0.2971
0.1791
0.1562
0.847
0.2391
0.9148
0.3758
0.1591
0.4074
0.7815
0.8936
0.3429
0.8244
0.2521
0.2311
0.7069
0.2114
0.2756
0.1521
0.2247
0.2414
0.2054
0.1766
0.2367
0.2092
0.1685
0.2127
0.2094
0.2078
0.3659
0.2228
0.3506
0.3124
0.1571
0.1561
0.3494
0.1561
0.2022
0.1797
0.2095
0.51
0.1708
0.2516
0.304
0.2614
0.1965
0.9979
0.5671
0.606
0.29
0.5593
0.3183
0.3399
0.3412
0.2213
0.47
0.2923
0.4052
0.5407
0.4317
0.4253
0.1717
0.1556
0.2188
0.1786
0.3789
0.1563
0.8778
0.8476
0.7885
0.1593
0.2405
0.3286
0.1656
0.7721
0.2499
0.483
0.2713
0.1543
0.5892
0.7625
0.6646
0.5134
0.1986
0.8124
0.728
0.7365
0.1559
0.2113
0.852
0.1546
0.6268
0.5828
0.3481
0.3986
0.7563
0.1905
0.315
0.3886
0.3048
0.1931
0.361
0.2942
0.3325
0.9547
0.8252
0.7291
0.5026
0.607
0.1819
0.5909
0.5902
0.4341
0.1937
0.3914
0.1466
0.1983
0.1011
0.5995
0.7143
0.2025
0.154
0.0529
0.325
0.2972
0.5094
0.1873
0.3089
0.2321
0.0162
0.4071
0.5142
0.6867
0.2097
0.4204
0.4213
0.4177
0.365
0.393
0.1889
0.1824
0.474
0.4875
0.87
0.1511
0.1627
0.1576
0.1954
0.1705
0.1542
0.3505
0.2848
0.3197
0.3227
0.6375
0.4801
0.1608
0.2441
0.2494
0.9139
0.1822
0.5788
0.2172
0.4233
0.3245
0.0422
0.1763
0.7379
0.3634
0.8075
0.1719
0.1944
0.4102
0.5017
0.152
0.3173
0.5382
0.1502
0.3901
0.1845
0.4594
0.6704
0.1593
0.2737
0.4098
0.4643
0.5719
0.1946
0.1649
0.1598
0.2019
0.1946
0.1383
0.6843
0.1573
0.2333
0.5291
0.1602
0.1575
0.1616
0.1533
0.1728
0.1449
0.4062
0.1979
0.1702
0.1345
0.4461
0.2158
0.1775
0.4254
0.1778
0.8028
0.7027
0.1184
0.1839
0.1727
0.9356
0.6811
0.1741
0.1523
0.1579
0.1267
0.6892
0.1567
0.1454
0.1521
0.1594
0.1611
0.2883
0.2574
0.1473
0.2393
0.2627
0.1533
0.1593
0.159
0.2403
0.4541
0.2193
0.1625
0.312
0.3104
0.3955
0.4472
0.6332
0.2028
0.1531
0.1742
0.2332
0.1623
0.2811
0.1601
0.1527
0.2628
0.4616
0.6384
0.2738
0.8697
0.4613
0.4958
0.1757
0.7016
0.6747
0.1518
0.403
0.6414
0.4869
0.4503
0.7848
0.1853
0.2418
0.4554
0.3407
0.341
0.4475
0.4282
0.2779
0.3051
0.4647
0.1717
0.5969
0.1727
0.1533
0.2156
0.5457
0.3958
0.6159
0.4837
0.4268
0.3357
0.365
0.3783
0.5417
0.2792
0.5553
0.3375
0.2408
0.4519
0.1965
0.2922
0.4361
0.1628
0.7398
0.3501
0.2071
0.3736
0.333
0.2071
0.6669
0.2711
0.5121
0.4829
0.2183
0.49
0.6568
0.1593
0.1886
0.5745
0.1396
0.2365
0.2482
0.264
0.2455
0.8121
0.2779
0.7454
0.3135
0.2426
0.246
0.4834
0.3999
0.2171
0.2891
0.2274
0.2108
0.5773
0.3063
0.2473
0.3194
0.2048
0.321
0.1674
0.2088
0.3859
0.2218
0.2135
0.5397
0.7306
0.5647
0.292
0.618
0.2328
0.1577
0.2292
0.298
0.226
0.1962
0.1644
0.1829
0.4269
0.28
0.2476
0.6967
0.1947
0.236
0.2508
0.323
0.1624
0.3441
0.2929
0.2083
0.2572
0.2701
0.5198
0.1536
0.2198
0.5852
0.1827
0.5312
0.1636
0.2268
0.2018
0.2207
0.9183
0.5468
0.5125
0.9077
0.3124
0.5236
0.2217
0.3721
0.3209
0.3827
0.1935
0.4058
0.1939
0.201
0.4041
0.1953
0.4939
0.8625
0.1601
0.3298
0.2169
0.4527
0.5669
0.219
0.1622
0.3201
0.4129
0.3989
0.37
0.489
0.26
0.1569
0.1746
0.2633
0.3067
0.3553
0.3023
0.3651
0.1671
0.2414
0.4269
0.1994
0.4265
0.4511
0.1969
0.1639
0.3342
0.2539
0.1589
0.1689
0.1644
0.233
0.2218
0.1578
0.1582
0.7798
0.1694
0.162
0.3569
0.2257
0.2757
0.3469
0.1557
0.1961
0.197
0.1579
0.277
0.1696
0.2172
0.1754
0.2
0.3767
0.1595
0.17
0.8143
0.6937
0.258
0.5869
0.1989
0.8335
0.6778
0.276
0.2637
0.3205
0.1635
0.2651
0.2552
0.2442
0.2543
0.2528
0.2605
0.2612
0.329
0.8586
0.4051
0.1965
0.1891
0.1555
0.256
0.1972
0.23
0.4688
0.2576
0.243
0.2387
0.1582
0.1931
0.1935
0.2523
0.1747
0.1745
0.1086
0.1535
0.1603
0.374
0.1612
0.2028
0.3378
0.2316
0.355
0.3547
0.3513
0.1604
0.2411
0.1629
0.4441
0.1553
0.5361
0.1981
0.2068
0.1869
0.5509
0.4813
0.1907
0.3
0.7473
0.3681
0.1382
0.2979
0.195
0.3823
0.1913
0.3583
0.1904
0.9911
0.2026
0.3464
0.7745
0.1535
0.1759
0.2508
0.3044
0.1537
0.2341
0.1645
0.1658
0.3596
0.2077
0.2406
0.1633
0.2937
0.156
0.2669
0.3829
0.2956
0.2623
0.1762
0.3495
0.1695
0.1807
0.3217
0.3396
0.2627
0.341
0.1689
0.1403
0.2292
0.1403
0.2753
0.8542
0.8667
0.5674
0.1589
0.2074
0.605
0.5392
0.1672
0.1931
0.1584
0.1588
0.1964
0.1621
0.9339
0.4209
0.1714
0.1712
0.1609
0.316
0.1639
0.6773
0.2019
0.1564
0.2526
0.9092
0.1872
0.3267
0.3371
0.2968
0.385
0.1908
0.2091
0.617
0.2211
0.2001
0.3546
0.2183
0.4043
0.3741
0.7373
0.769
0.2922
0.2381
0.1658
0.233
0.3932
0.6499
0.3869
0.221
0.2413
0.7265
0.2327
0.1636
0.5744
0.5744
0.2494
0.1985
0.8061
0.1698
0.2307
0.7622
0.2165
0.2655
0.1691
0.1829
0.2021
0.504
0.2612
0.2064
0.3427
0.7221
0.1738
0.3646
0.1964
0.1522
0.5507
0.1733
0.2144
0.9643
0.1783
0.194
0.1864
0.7699
0.1868
0.3785
0.1876
0.373
0.4073
0.1717
0.4573
0.5014
0.1548
0.1788
0.2045
0.1852
0.1644
0.1676
0.1856
0.3394
0.18
0.1712
0.1652
0.278
0.3362
0.2265
0.2943
0.1689
0.4605
0.2832
0.1695
0.3649
0.3747
0.1708
0.3586
0.5158
0.1672
0.2807
0.1538
0.1963
0.7305
0.3616
0.2574
0.2633
0.453
0.6096
0.412
0.2146
0.5112
0.5124
0.1637
0.1639
0.4702
0.489
0.5967
0.4397
0.1943
0.3319
0.2298
0.1529
0.2069
0.3557
0.2391
0.1666
0.1572
0.1756
0.1729
0.2239
0.2201
0.2082
0.1915
0.1764
0.3964
0.2779
0.2655
0.2936
0.182
0.2058
0.5525
0.1474
0.3026
0.1911
0.6337
0.7446
0.6979
0.2141
0.1999
0.2802
0.1644
0.2009
0.1865
0.2032
0.1985
0.7676
0.5868
0.4719
0.3933
0.2045
0.225
0.1963
0.4687
0.2237
0.4086
0.2305
0.6267
0.1894
0.1593
0.3142
0.2324
0.1853
0.1637
0.209
0.3006
0.4077
0.4481
0.728
0.5722
0.2226
0.3617
0.1055
0.1638
0.412
0.7653
0.161
0.7306
0.151
0.1612
0.2029
0.4203
0.4299
0.3506
0.1595
0.8337
0.1641
0.2582
0.5142
0.3924
0.6904
0.1577
0.4798
0.187
0.1501
0.16
0.1749
0.6472
0.393
0.1449
0.2591
0.3707
0.272
0.3476
0.3359
0.3108
0.3239
0.3876
0.7838
0.3882
0.785
0.1575
0.5387
0.9869
0.9821
0.6765
0.2912
0.2304
0.2319
0.2606
0.2886
0.3621
0.1545
0.2574
0.1484
0.7343
0.5969
0.8193
0.3603
0.2511
0.3099
0.1894
0.2638
0.3092
0.4421
0.2217
0.5962
0.7097
0.5785
0.7784
0.2127
0.4207
0.213
0.5481
0.3529
0.3468
0.252
0.3201
0.2199
0.1927
0.5362
0.2435
0.5338
0.3817
0.4379
0.1539
0.7761
0.3873
0.8973
0.2345
0.3015
0.3321
0.364
0.1512
0.1506
0.1408
0.142
0.2589
0.206
0.6009
0.1462
0.6823
0.3547
0.1544
0.1527
0.1504
0.3353
0.8638
0.6074
0.9223
0.316
0.8572
0.1978
0.207
0.4583
0.2272
0.8127
0.4778
0.1752
0.3377
0.2118
0.1992
0.1816
0.4091
0.2291
0.244
0.2487
0.2759
0.4779
0.5487
0.2343
0.5607
0.2545
0.5142
0.3023
0.5951
0.0581
0.1728
0.9399
0.472
0.2468
0.4742
0.2445
0.1542
0.18
0.8857
0.1665
0.2177
0.3368
0.4401
0.1528
0.15
0.4293
0.1549
0.5485
0.4989
0.34
0.1685
0.2384
0.2384
0.8445
0.4302
0.4957
0.3319
0.6471
0.1415
0.185
0.1566
0.2697
0.428
0.4018
0.3737
0.194
0.2096
0.33
0.1251
0.3411
0.457
0.4663
0.1428
0.532
0.3331
0.4321
0.3275
0.5882
0.7525
0.2057
0.526
0.2679
0.2637
0.3443
0.8473
0.6828
0.3262
0.1509
0.6301
0.9218
0.2808
0.3078
0.1616
0.6093
0.309
0.3184
0.615
0.6064
0.5778
0.5467
0.2653
0.521
0.534
0.4983
0.8402
0.7718
0.2339
0.1656
0.6635
0.224
0.6684
0.1591
0.7886
0.1965
0.675
0.644
0.016
0.1797
0.2044
0.1532
0.972
0.3441
0.1911
0.1533
0.1493
0.1498
0.1492
0.1502
0.7218
0.2587
0.2728
0.2172
0.6122
0.1954
0.2877
0.2763
0.3059
0.154
0.7234
0.4019
0.1759
0.1806
0.248
0.17
0.1776
0.1776
0.0658
0.4004
0.36
0.4041
0.2993
0.1699
0.1546
0.1519
0.2379
0.2608
0.6594
0.2328
0.1569
0.5725
0.249
0.1538
0.5072
0.3087
0.3057
0.1658
0.1598
0.3484
0.1845
0.3093
0.4386
0.2376
0.158
0.2725
0.1788
0.1993
0.5719
0.2295
0.2658
0.2521
0.4001
0.4198
0.1592
0.1545
0.1693
0.2059
0.287
0.8592
0.521
0.5789
0.6258
0.8033
0.5018
0.1631
0.5956
0.4405
0.229
0.1794
0.1949
0.3957
0.5255
0.515
0.3908
0.2297
0.2358
0.57
0.2924
0.2201
0.644
0.1601
0.6893
0.4003
0.3974
0.2193
0.4751
0.1551
0.4167
0.1833
0.2458
0.1801
0.3397
0.3577
0.159
0.1593
0.214
0.4213
0.2459
0.1719
0.1781
0.6397
0.3313
0.3652
0.245
0.151
0.1779
0.6545
0.484
0.1797
0.1673
0.1564
0.1596
0.1649
0.1591
0.1658
0.1432
0.1701
0.1575
0.1545
0.6489
0.1654
0.195
0.2493
0.1753
0.1833
0.1478
0.1499
0.1509
0.1511
0.8079
0.6356
0.2499
0.1519
0.152
0.1527
0.3703
0.1656
0.1538
0.1537
0.154
0.749
0.1797
0.1539
0.2405
0.2004
0.204
0.1634
0.0199
0.7945
0.2014
0.7247
0.4142
0.1909
0.7241
0.1788
0.2003
0.1793
0.1665
0.1934
0.1971
0.1697
0.1493
0.6622
0.0472
0.149
0.173
0.2587
0.1756
0.1757
0.1548
0.1526
0.1562
0.2829
0.1927
0.5009
0.1698
0.1539
0.1516
0.153
0.1506
0.1633
0.1523
0.6463
0.1901
0.2337
0.1721
0.468
0.1906
0.165
0.2362
0.212
0.2047
0.152
0.1977
0.8763
0.6162
0.277
0.2801
0.5288
0.4885
0.7578
0.6046
0.4564
0.6101
0.5677
0.7761
0.4331
0.3671
0.4636
0.3016
0.1905
0.1894
0.416
0.2028
0.1657
0.1875
0.2279
0.4397
0.2634
0.7428
0.1969
0.1815
0.1773
0.1578
0.1645
0.2516
0.3983
0.1736
0.179
0.2487
0.2139
0.1803
0.816
0.5484
0.4844
0.212
0.2336
0.3096
0.1834
0.5094
0.1678
0.32
0.4883
0.3531
0.2884
0.1794
0.2831
0.2962
0.2994
0.844
0.3672
0.1546
0.8371
0.2378
0.2034
0.4321
0.1654
0.3921
0.3524
0.3862
0.386
0.1891
0.3622
0.1653
0.2598
0.1453
0.224
0.2505
0.2903
0.2774
0.194
0.3598
0.3402
0.1836
0.6286
0.1623
0.3205
0.2624
0.4232
0.1441
0.3089
0.2561
0.5135
0.8585
0.8211
0.4768
0.1736
0.9865
0.3049
0.3906
0.167
0.2779
0.7754
0.3829
0.6737
0.2121
0.1635
0.2783
0.1578
0.3435
0.4995
0.6769
0.2692
0.4965
0.3491
0.1866
0.4336
0.2695
0.2757
0.3495
0.2329
0.2434
0.1591
0.2808
0.2798
0.2613
0.1657
0.6003
0.253
0.2203
0.2323
0.1933
0.1586
0.2626
0.2054
0.4018
0.3068
0.3143
0.1642
0.2931
0.3079
0.2524
0.2496
0.2514
0.3012
0.2831
0.2837
0.232
0.2298
0.1479
0.3823
0.2806
0.2442
0.2729
0.2386
0.3221
0.2828
0.2075
0.9847
0.3213
0.3009
0.1643
0.1904
0.5674
0.1557
0.1555
0.2542
0.2847
0.4655
0.2077
0.2183
0.3261
0.3841
0.3034
0.2271
0.2311
0.1947
0.5786
0.1796
0.6895
0.1833
0.1561
0.3171
0.2318
0.1837
0.4874
0.1536
0.1614
0.2321
0.1688
0.1746
0.2878
0.1005
0.6539
0.1862
0.4006
0.1562
0.4139
0.1662
0.2597
0.2877
0.1763
0.1571
0.1511
0.1508
0.1644
0.8522
0.4014
0.1883
0.6671
0.7326
0.6272
0.8699
0.3319
0.1731
0.1825
0.5642
0.2089
0.213
0.1566
0.201
0.1904
0.176
0.895
0.2278
0.1542
0.1567
0.2027
0.2778
0.1554
0.1502
0.1991
0.1598
0.1627
0.8808
0.6959
0.1641
0.1621
0.1949
0.2534
0.1606
0.1848
0.7487
0.1443
0.3817
0.2192
0.2252
0.1366
0.3216
0.1676
0.1892
0.1542
0.1577
0.1725
0.4507
0.195
0.149
0.1416
0.4362
0.6818
0.8927
0.9127
0.158
0.5327
0.5211
0.157
0.52
0.1495
0.2462
0.6731
0.2728
0.2965
0.1492
0.1761
0.1742
0.185
0.1522
0.2076
0.3125
0.1504
0.2125
0.3809
0.2319
0.1637
0.2879
0.0862
0.2903
0.1575
0.1579
0.1546
0.1582
0.2566
0.1912
0.6488
0.6664
0.4226
0.4153
0.266
0.1747
0.2459
0.8028
0.6707
0.4496
0.1677
0.2492
0.3024
0.2192
0.1891
0.5956
0.1536
0.1512
0.1549
0.1533
0.147
0.0668
0.484
0.2155
0.1524
0.8379
0.2315
0.5345
0.1648
0.1549
0.6529
0.5868
0.1568
0.261
0.1516
0.1509
0.2077
0.152
0.289
0.5337
0.1858
0.1666
0.7389
0.2247
0.1693
0.1425
0.7521
0.3818
0.1396
0.1202
0.5295
0.6555
0.4337
0.2506
0.1942
0.7558
0.2423
0.2423
0.1565
0.9066
0.187
0.1852
0.8271
0.7489
0.1801
0.8566
0.1611
0.2361
0.8075
0.2128
0.1608
0.1531
0.244
0.782
0.1131
0.4041
0.1315
0.152
0.2982
0.575
0.2499
1
1
0.5347
0.2506
0.1512
0.1745
0.1938
0.934
0.3268
0.5094
0.1308
0.6585
0.9669
0.2139
0.433
0.1701
0.4219
0.472
0.2282
0.3116
0.6066
0.3905
0.1521
0.1599
0.504
0.1609
0.4412
0.1337
0.129
0.1285
0.1662
0.16
0.3036
0.1518
0.158
0.1909
0.1779
0.1872
0.152
0.1635
0.2825
0.126
0.181
0.1768
0.164
0.2217
0.1698
0.4445
0.9379
0.444
0.1795
0.2344
0.145
0.366
0.3033
0.5394
0.3466
0.1971
0.6465
0.464
0.1634
0.1633
0.1692
0.4085
0.5918
0.3217
0.3889
0.5326
0.6449
0.2185
0.6299
0.7498
0.6841
0.2816
0.176
0.3048
0.342
0.1618
0.1683
0.3735
0.5368
0.5391
0.2929
0.1562
0.1985
0.1589
0.1736
0.2735
0.1864
0.353
0.1954
0.2228
0.1442
0.2075
0.3995
0.0671
0.144
0.6398
0.5615
0.7253
0.2328
0.556
0.2173
0.7205
0.1664
0.3063
0.6271
0.2172
0.3705
0.3565
0.3662
0.222
0.1733
0.4908
0.18
0.216
0.1491
0.3477
0.2833
0.3169
0.2938
0.1645
0.1481
0.1468
0.1459
0.3041
0.2702
0.1789
0.261
0.1679
0.3527
0.1506
0.2728
0.1643
0.1773
0.1764
0.1735
0.2354
0.2465
0.1443
0.1477
0.7235
0.4057
0.4133
0.5233
0.7935
0.1587
0.8237
0.2499
0.4581
0.3942
0.5046
0.5143
0.6945
0.1557
0.16
0.6144
0.7122
0.4119
0.3099
0.2417
0.3179
0.7901
0.2236
0.3086
0.1542
0.2623
0.249
0.1623
0.157
0.2788
0.2105
0.1837
0.3954
0.2722
0.3101
0.2038
0.311
0.2131
0.2669
0.1961
0.2702
0.323
0.4187
0.3126
0.7411
0.1881
0.5241
0.3891
0.758
0.2136
0.2754
0.2274
0.4019
0.2987
0.2179
0.1507
0.1979
0.2973
0.2856
0.4311
0.1895
0.191
0.5205
0.6725
0.2995
0.5122
0.2098
0.2366
0.2193
0.2102
0.2131
0.2913
0.2923
0.2811
0.6706
0.3247
0.2955
0.3021
0.265
0.6386
0.2087
0.3021
0.1551
0.3019
0.3282
0.4824
0.1686
0.7019
0.2997
0.2867
0.3112
0.1585
0.4211
0.3739
0.6655
0.1683
0.436
0.5416
0.4335
0.4189
0.4351
0.4037
0.2803
0.3911
0.2062
0.2545
0.2569
0.2783
0.2254
0.2922
0.2185
0.267
0.2673
0.3377
0.6018
0.1724
0.2544
0.2336
0.1827
0.3392
0.2343
0.157
0.2303
0.2794
0.4717
0.5521
0.2862
0.1844
0.302
0.3433
0.6803
0.1716
0.6569
0.2301
0.3369
0.5179
0.2454
0.1722
0.503
0.2454
0.4069
0.2169
0.3476
0.271
0.5904
0.3974
0.6389
0.5192
0.2563
0.3931
0.1978
0.1841
0.3801
0.2434
0.244
0.4126
0.2526
0.5386
0.3821
0.3446
0.2059
0.5858
0.3791
0.1577
0.4005
0.3744
0.2758
0.2414
0.8236
0.4528
0.2983
0.3134
0.2248
0.3065
0.3286
0.171
0.3483
0.5958
0.5975
0.3263
0.3013
0.3184
0.507
0.5074
0.1633
0.5095
0.4706
0.3211
0.3338
0.6824
0.155
0.8168
0.4889
0.4456
0.7595
0.6531
0.3678
0.683
0.2013
0.3398
0.3427
0.1746
0.4034
0.4035
0.3665
0.2843
0.2293
0.2799
0.2753
0.3144
0.5906
0.2167
0.262
0.3688
0.3905
0.9131
0.1705
0.4759
0.3175
0.5469
0.246
0.217
0.2193
0.3548
0.2953
0.3232
0.4394
0.1818
0.43
0.4097
0.2477
0.3088
0.2257
0.2053
0.3007
0.3232
0.5519
0.3182
0.4336
0.4173
0.3757
0.2566
0.1469
0.1274
0.4583
0.1537
0.1606
0.4099
0.796
0.7485
0.152
0.152
0.1515
0.2334
0.1598
0.2413
0.2534
0.1797
0.7606
0.15
0.2252
0.3169
0.2029
0.1576
0.1713
0.0233
0.075
0.2926
0.146
0.1759
0.4458
0.1424
0.1748
0.1539
0.408
0.1887
0.4366
0.8739
0.1552
0.1506
0.4025
0.4028
0.8202
0.8251
0.1558
0.629
0.1556
0.161
0.1966
0.1728
0.377
0.3261
0.1845
0.2155
0.4614
0.1786
0.1747
0.3997
0.3035
0.2135
0.1882
0.2016
0.204
0.1774
0.1779
0.2962
0.1685
0.1753
0.1652
0.2382
0.2134
0.2447
0.1884
0.5978
0.161
0.6063
0.8566
0.2987
0.2733
0.3442
0.4259
0.1715
0.1545
0.3407
0.1889
0.1854
0.3111
0.6163
0.2281
0.3204
0.3644
0.4121
0.2786
0.3344
0.36
0.2904
0.3017
0.182
0.2769
0.2086
0.6293
0.2218
0.1598
0.1587
0.4433
0.4604
0.3881
0.3129
0.1528
0.1515
0.149
0.1603
0.7394
0.1679
0.2426
0.1626
0.1115
0.1981
0.269
0.4153
0.4452
0.4269
0.1737
0.305
0.2082
0.6049
0.3786
0.1646
0.2389
0.912
0.3273
0.1825
0.8322
0.2542
0.2372
0.2958
0.0889
0.2906
0.2362
0.7048
0.3185
0.3107
0.1771
0.2173
0.2476
0.3632
0.306
0.6128
0.6957
0.3558
0.527
0.2301
0.2666
0.4872
0.3399
0.5084
0.376
0.2634
0.1881
0.2893
0.2515
0.2494
0.3927
0.2145
0.0758
0.8947
0.8525
0.1472
0.1917
0.3493
0.2223
0.2261
0.2234
0.171
0.2237
0.2632
0.754
0.6421
0.7424
0.9324
0.105
0.4019
0.3268
0.3283
0.333
0.3311
0.2402
0.4427
0.3376
0.332
0.3815
0.1584
0.1955
0.1851
0.393
0.4093
0.2965
0.1564
0.2913
0.4862
0.4445
0.3465
0.3484
0.1666
0.5063
0.2454
0.192
0.6445
0.7246
0.2825
0.1536
0.4251
0.1588
0.2818
0.2715
0.183
0.2544
0.4026
0.8916
0.6677
0.157
0.2651
0.4303
0.1192
0.2223
0.477
0.1601
0.2509
0.4918
0.4882
0.4702
0.4703
0.5694
0.6615
0.0931
0.4302
0.1775
0.2471
0.2735
0.1757
0.7762
0.7137
0.895
0.3846
0.1624
0.1632
0.1625
0.1719
0.3514
0.294
0.1735
0.1527
0.2159
0.2769
0.4199
0.2378
0.4044
0.2082
0.2967
0.3123
0.1738
0.2644
0.169
0.4398
0.1602
0.1608
0.1542
0.1769
0.3356
0.7083
0.5531
0.1756
0.181
0.1719
0.1381
0.454
0.4938
0.2591
0.1601
0.1628
0.5212
0.2703
0.2754
0.2574
0.168
0.1742
0.1684
0.2605
0.1648
0.2755
0.2294
0.1598
0.1583
0.299
0.4141
0.195
0.128
0.2659
0.1912
0.2698
0.1691
0.2356
0.3463
0.2445
0.2039
0.2025
0.1553
0.2556
0.1812
0.1596
0.3927
0.2667
0.1556
0.1397
0.3199
0.3922
0.2956
0.8177
0.2378
0.6429
0.2175
0.2378
0.2906
0.216
0.2187
0.3308
0.4317
0.2573
0.1727
0.2662
0.1719
0.465
0.2078
0.2385
0.2141
0.2306
0.9104
0.3322
0.2799
0.2458
0.3063
0.2292
0.3026
0.2528
0.176
0.2324
0.2772
0.1645
0.3416
0.2341
0.1798
0.378
0.2668
0.1846
0.1712
0.404
0.2341
0.3464
0.3198
0.0885
0.16
0.1871
0.1797
0.3151
0.1788
0.5214
0.5238
0.4931
0.2573
0.1898
0.1564
0.2076
0.5575
0.3081
0.4899
0.4561
0.1413
0.1658
0.236
0.248
0.2859
0.219
0.5694
0.5733
0.1857
0.6429
0.3192
0.226
0.1536
0.1834
0.2341
0.2249
0.6113
0.6395
0.4346
0.6113
0.5237
0.2587
0.6171
0.2634
0.8293
0.3672
0.4371
0.4962
0.2743
0.6611
0.1682
0.6918
0.1889
0.4431
0.1974
0.2076
0.2601
0.6737
0.8302
0.2882
0.5605
0.9235
0.3409
0.1866
0.6295
0.8192
0.1735
0.7258
0.7279
0.3365
0.1798
0.216
0.3074
0.2245
0.1852
0.2002
0.2121
0.7092
0.1894
0.9193
0.184
0.252
0.6467
0.9218
0.8975
0.6036
0.3365
0.1483
0.5017
0.6499
0.3652
0.2322
0.2264
0.2266
0.3822
0.2338
0.2224
0.0799
0.1527
0.2797
0.378
0.329
0.3218
0.244
0.4666
0.2711
0.1553
0.2383
0.4417
0.1653
0.4518
0.1613
0.2591
0.3771
0.6262
0.1618
0.3279
0.2914
0.3028
0.3448
0.1722
0.1507
0.2458
0.5162
0.1775
0.4677
0.5498
0.7507
0.1575
0.3352
0.825
0.5446
0.7409
0.1401
0.7329
0.3009
0.3315
0.1437
0.4529
0.5794
0.5439
0.3378
0.1723
0.2191
0.3068
0.1646
0.5265
0.1706
0.1553
0.2382
0.3004
0.2395
0.6389
0.4583
0.7994
0.9639
0.2642
0.3577
0.1617
0.1594
0.1973
0.924
0.8963
0.173
0.9683
0.2859
0.5534
0.8781
0.8625
0.4733
0.4106
0.1659
0.1644
0.8224
0.2936
0.1607
0.1852
0.1553
0.9647
0.1577
0.6091
0.8198
0.7434
0.1864
0.2421
0.1601
0.2116
0.1717
0.2013
0.4939
0.2677
0.296
0.1533
0.5946
0.6296
0.2748
0.5399
0.4786
0.3427
0.2309
0.2159
0.2549
0.3887
0.1762
0.2846
0.7429
0.1755
0.16
0.2685
0.1429
0.8485
0.9389
0.5348
0.7799
0.2447
0.5296
0.2931
0.5285
0.2263
0.2758
0.6231
0.162
0.5931
0.1802
0.1841
0.5421
0.4099
0.5141
0.5379
0.148
0.2943
0.3345
0.8638
0.207
0.7344
0.2177
0.3538
0.2777
0.1632
0.3505
0.7429
0.2444
0.928
0.8346
0.1999
0.565
0.4933
0.2733
0.1742
0.264
0.3484
0.3007
0.3246
0.347
0.9661
0.7626
0.4095
0.7692
0.4272
0.4653
0.1167
0.2652
0.6953
0.3731
0.5443
0.4127
0.7813
0.5833
0.5741
0.1755
0.181
0.1377
0.7322
0.224
0.1546
0.3911
0.4907
0.4145
0.447
0.2262
0.4383
0.6211
0.2153
0.4967
0.1844
0.2769
0.372
0.4629
0.2905
0.1664
0.1733
0.4404
0.3343
0.1823
0.6392
0.5854
0.2083
0.7516
0.1551
0.2238
0.2088
0.4649
0.2493
0.3298
0.2518
0.2495
0.2333
0.2248
0.2072
0.1522
0.2684
0.4931
0.6335
0.3518
0.3416
0.4238
0.2111
0.1774
0.5699
0.1606
0.1597
0.1634
0.1613
0.8745
0.571
0.1607
0.2397
0.2879
0.3134
0.189
0.1945
0.1996
0.271
0.6929
0.4541
0.478
0.3002
0.2622
0.7061
0.3095
0.4434
0.4406
0.3511
0.2948
0.4406
0.4406
0.4513
0.3
0.3822
0.4759
0.4606
0.2007
0.4435
0.6366
0.2338
0.4423
0.2871
0.1708
0.2349
0.1588
0.4579
0.3529
0.4631
0.3368
0.1669
0.1784
0.3231
0.3283
0.1649
0.7186
0.302
0.2028
0.1705
0.3399
0.3604
0.1581
0.529
0.318
0.6988
0.7111
0.4335
0.6426
0.1506
0.3953
0.472
0.1795
0.1608
0.2276
0.4587
0.8943
0.3697
0.5486
0.3867
0.7189
0.5484
0.6637
0.551
0.1481
0.2522
0.1497
0.5071
0.5032
0.1659
0.1782
0.1575
0.3464
0.3085
0.7834
0.7357
0.4015
0.203
0.2641
0.2048
0.2725
0.2036
0.3187
0.9964
0.1545
0.2818
0.2392
0.146
0.1951
0.1781
0.6142
0.1643
0.1605
0.16
0.1828
0.243
0.6192
0.2559
0.2092
0.526
0.2039
0.3658
0.2243
0.2347
0.3682
0.2065
0.6374
0.4769
0.5183
0.2596
0.3444
0.3413
0.7609
0.3337
0.6619
0.3051
0.3726
0.2767
0.1548
0.4394
0.3355
0.4147
0.3305
0.2394
0.4365
0.254
0.1764
0.1559
0.1634
0.2051
0.492
0.3158
0.2768
0.1561
0.1736
0.2705
0.3099
0.2039
0.2025
0.2022
0.3489
0.559
0.2005
0.4811
0.5338
0.3587
0.4058
0.698
0.2336
0.1586
0.3032
0.2562
0.4523
0.4679
0.2289
0.1995
0.5635
0.42
0.2688
0.5251
0.2044
0.4075
0.3216
0.4701
0.1674
0.3814
0.3075
0.495
0.2929
0.5458
0.7925
0.6942
0.2993
0.2878
0.3223
0.2285
0.2847
0.6586
0.5829
0.3327
0.356
0.2136
0.5287
0.2797
0.4229
0.2954
0.3267
0.6712
0.3141
0.1582
0.1652
0.4025
0.4565
0.3954
0.7656
0.5833
0.5547
0.4514
0.7883
0.228
0.1866
0.2927
0.15
0.4952
0.136
0.2474
0.5466
0.243
0.8092
0.2933
0.6206
0.5286
0.2753
0.3386
0.2714
0.2497
0.1629
0.7234
0.3964
0.3696
0.2261
0.4583
0.0749
0.6766
0.2002
0.3194
0.1816
0.2993
0.3008
0.2018
0.1523
0.6405
0.3095
0.191
0.1626
0.3761
0.3582
0.3477
0.3563
0.5301
0.1857
0.6603
0.1557
0.2749
0.1821
0.3324
0.2601
0.1944
0.3931
0.2862
0.4496
0.2969
0.3418
0.3767
0.2997
0.7397
0.2066
0.2381
0.4037
0.1507
0.1607
0.2972
0.1797
0.5835
0.1527
0.1917
0.3327
0.213
0.4794
0.2611
0.3446
0.4264
0.1743
0.4549
0.1539
0.2042
0.2381
0.2936
0.3276
0.2796
0.378
0.6779
0.3629
0.4528
0.3584
0.4139
0.8256
0.6423
0.22
0.434
0.3814
0.272
0.1605
0.7785
0.4379
0.3106
0.3669
0.1793
0.3346
0.2754
0.1945
0.1704
0.3047
0.2426
0.1656
0.4088
0.2545
0.1907
0.289
0.3549
0.5021
0.2562
0.6284
0.5585
0.4067
0.1572
0.1641
0.4165
0.3989
0.7636
0.1983
0.3931
0.7725
0.333
0.1323
0.2403
0.2353
0.4522
0.3979
0.3454
0.5968
0.0707
0.3066
0.3865
0.3053
0.3015
0.1722
0.3414
0.1633
0.309
0.1789
0.4467
0.4814
0.4709
0.3833
0.4154
0.2378
0.328
0.3139
0.2062
0.1605
0.1822
0.3342
0.3493
0.349
0.4814
0.3022
0.233
0.3762
0.8307
0.3246
0.1861
0.342
0.2626
0.1973
0.2511
0.1564
0.2073
0.2738
0.3108
0.4504
0.259
0.2313
0.1538
0.1907
0.4213
0.3558
0.9799
0.8262
0.3442
0.2295
0.5572
0.7756
0.2447
0.3636
0.2726
0.2407
0.2404
0.186
0.2103
0.1753
0.2268
0.154
0.4164
0.1758
0.233
0.5854
0.1662
0.2709
0.2184
0.1509
0.404
0.2432
0.202
0.2855
0.7092
0.151
0.1558
0.7278
0.2396
0.2761
0.1585
0.1686
0.3506
0.4006
0.6515
0.5794
0.2363
0.7551
0.1883
0.1427
0.2325
0.1913
0.1001
0.6626
0.3806
0.3471
0.3415
0.238
0.527
0.1589
0.5143
0.1824
0.1576
0.5632
0.1522
0.196
0.156
0.1607
0.4726
0.1494
0.1889
0.1487
0.4048
0.1606
0.1652
0.2685
0.2027
0.3366
0.5256
0.3213
0.3713
0.5956
0.3437
0.6509
0.2657
0.168
0.6195
0.1507
0.2338
0.1741
0.6368
0.1746
0.153
0.1636
0.1995
0.2988
0.2531
0.3685
0.6421
0.4607
0.4616
0.5969
0.9455
0.7659
0.9028
0.1698
0.6147
0.2608
0.176
0.591
0.3515
0.1615
0.1478
0.172
0.1432
0.4132
0.1998
0.2355
0.7909
0.1523
0.1564
0.1589
0.2156
0.152
0.3667
0.1522
0.5488
0.1467
0.2795
0.1513
0.154
0.2007
0.3087
0.8134
0.3128
0.5912
0.3488
0.5747
0.1457
0.1628
0.2219
0.1761
0.19
0.1532
0.1868
0.1723
0.161
0.8207
0.1698
0.173
0.145
0.8768
0.6986
0.2483
0.5215
0.3937
0.2343
0.1204
0.1784
0.4842
0.1396
0.3863
0.1841
0.6922
0.1736
0.1588
0.6144
0.3989
0.4088
0.3331
0.3253
0.3833
0.7027
0.1706
0.2646
0.2975
0.2093
0.2484
0.7145
0.4378
0.1495
0.1824
0.1604
0.2015
0.1902
0.1665
0.3449
0.6946
0.4766
0.1654
0.155
0.1689
0.4834
0.254
0.1734
0.3777
0.7135
0.2094
0.1406
0.1644
0.4213
0.701
0.3162
0.2531
0.1536
0.1614
0.3787
0.1846
0.4817
0.2042
0.7101
0.2943
0.4243
0.2992
0.2932
0.5766
0.3221
0.1573
0.3697
0.3478
0.6495
0.8496
0.1833
0.3633
0.2852
0.2322
0.2172
0.6968
0.5417
0.3718
0.1918
0.3099
0.1692
0.1609
0.3015
0.157
0.1984
0.8337
0.2843
0.4497
0.3959
0.7618
1
0.1632
0.693
0.4318
0.1609
0.4865
0.4335
0.377
0.2701
0.426
0.3784
0.792
0.2349
0.8672
0.3244
0.316
0.2871
0.3064
0.1616
0.3556
0.6755
0.394
0.1596
0.2985
0.1418
0.5787
0.71
0.3638
0.3529
0.0423
0.2858
0.0658
0.5029
0.314
0.1829
0.182
0.2914
0.1826
0.8275
0.3289
0.356
0.5311
0.8213
0.153
0.2574
0.197
0.1959
0.3727
0.3487
0.5583
0.804
0.6293
0.3853
0.472
0.2249
0.606
0.7256
0.9241
0.1511
0.1671
0.1549
0.1573
0.2394
0.9521
0.2813
0.5146
0.431
0.5118
0.6573
0.901
0.4272
0.1818
0.809
0.5864
0.5543
0.1122
0.386
0.5013
0.4603
0.269
0.501
0.4919
0.1997
0.2867
0.7765
0.7873
0.2993
0.1656
0.3946
0.1903
0.1844
0.3997
0.3563
0.2481
0.2029
0.3219
0.6721
0.1532
0.3791
0.1648
0.1666
0.3462
0.3628
0.4639
0.269
0.3919
0.5979
0.9438
0.133
0.6988
0.351
0.2359
0.2585
0.4345
0.2536
0.3624
0.2907
0.2527
0.2632
0.316
0.4127
0.2486
0.1871
0.2479
0.2367
0.3315
0.2939
0.4512
0.2546
0.17
0.2099
0.2674
0.2832
0.1541
0.411
0.1857
0.3231
0.3141
0.2866
0.5854
0.5459
0.2631
0.554
0.4014
0.2203
0.3096
0.2154
0.2439
0.3011
0.2812
0.154
0.1613
0.1632
0.5134
0.0633
0.0638
0.8017
0.6076
0.491
0.2055
0.4526
0.1403
0.1311
0.1578
0.3887
0.7936
0.1573
0.157
0.1571
0.1572
0.5032
0.1586
0.6448
0.307
0.3133
0.157
0.1539
0.1987
0.2231
0.7545
0.1794
0.1558
0.2654
0.352
0.1781
0.1566
0.3011
0.4918
0.2127
0.6894
0.2084
0.1791
0.7111
0.157
0.4265
0.1636
0.1822
0.2067
0.1618
0.1589
0.2631
0.2914
0.257
0.3319
0.3478
0.8128
0.7989
0.6535
0.6245
0.0519
0.1877
0.4154
0.2535
0.1648
0.1615
0.1935
0.1473
0.1754
0.1565
0.1565
0.7416
0.4384
0.1936
0.2565
0.1907
0.446
0.2197
0.4518
0.7216
0.9133
0.6342
0.1856
0.2592
0.6249
0.2262
0.2321
0.8045
0.5884
0.163
0.533
0.1752
0.1613
0.2074
0.4594
0.16
0.1479
0.1411
0.425
0.1961
0.7802
0.2633
0.5614
0.5723
0.2798
0.2673
0.3321
0.1669
0.3038
0.2087
0.7451
0.3328
0.7254
0.2084
0.2997
0.1642
0.1494
0.2381
0.2428
0.184
0.1681
0.2245
0.2564
0.3848
0.1882
0.692
0.212
0.1781
0.2095
0.1795
0.3895
0.2063
0.4151
0.1595
0.1559
0.4816
0.2892
0.196
0.3237
0.2991
0.1552
0.3463
0.3395
0.1858
0.1547
0.1623
0.8021
0.1852
0.9356
0.1557
0.3696
0.2044
0.2942
0.2328
0.1765
0.3453
0.2202
0.2246
0.3253
0.4996
0.2319
0.2035
0.2559
0.1567
0.1568
0.3215
0.2398
0.4511
0.3075
0.3277
0.2403
0.1858
0.1816
0.2627
0.1588
0.4428
0.2247
0.5571
0.3091
0.1643
0.1791
0.2117
0.1821
0.3961
0.1804
0.5489
0.5369
0.2604
0.7966
0.2058
0.1485
0.1763
0.1577
0.2558
0.249
0.2359
0.1666
0.2323
0.1432
0.2209
0.2368
0.507
0.2875
0.2704
0.4092
0.2987
0.1738
0.1599
0.2331
0.1517
0.2066
0.1637
0.1754
0.2281
0.6374
0.2178
0.2221
0.345
0.2866
0.1535
0.2912
0.5299
0.1565
0.4621
0.332
0.5592
0.2035
0.3301
0.3948
0.299
0.3304
0.5479
0.3619
0.427
0.3002
0.3803
0.436
0.44
0.9601
0.4336
0.3765
0.432
0.2535
0.3779
0.2687
0.2141
0.4891
0.0981
0.1594
0.934
0.3733
0.1472
0.5181
0.3152
0.4121
0.3049
0.5665
0.2183
0.2932
0.4748
0.3313
0.1499
0.3186
0.3905
0.3772
0.5361
0.1684
0.1896
0.6695
0.3376
0.339
0.3235
0.2971
0.2232
0.5362
0.4848
0.2028
0.1764
0.225
0.4517
0.2268
0.8902
0.1494
0.2766
0.2449
0.3024
0.2792
0.8167
0.201
0.2823
0.2565
0.1619
0.3166
0.2654
0.2762
0.2671
0.2672
0.4852
0.2686
0.4095
0.3334
0.2577
0.264
0.3143
0.2726
0.3379
0.3635
0.2084
0.1451
0.4725
0.3511
0.4328
0.4003
0.2377
0.2904
0.4506
0.2644
0.4077
0.3844
0.1765
0.3518
0.2164
0.413
0.4048
0.2221
0.1479
0.4642
0.2333
0.3416
0.275
0.5185
0.3806
0.4781
0.2703
0.1575
0.3122
0.5092
0.1357
0.3003
0.1415
0.2987
0.2868
0.2975
0.3801
0.1617
0.4322
0.4653
0.3147
0.3582
0.2512
0.2883
0.3124
0.3435
0.3241
0.677
0.4667
0.3761
0.1703
0.1579
0.2939
0.3533
0.1769
0.1591
0.4345
0.185
0.2979
0.1592
0.3466
0.4952
0.4331
0.164
0.1745
0.1507
0.1204
0.7974
0.8877
0.9427
0.8927
0.1453
0.1687
0.1537
0.1557
0.5881
0.1606
0.1823
0.5198
0.4421
0.3611
0.2435
0.1881
0.2139
0.4905
0.8944
0.1712
0.1647
0.6741
0.3127
0.2877
0.313
0.4729
0.2222
0.9685
0.4804
0.3425
0.1413
0.1399
0.1567
0.1702
0.2897
0.2986
0.2
0.674
0.3316
0.1183
0.2943
0.2306
0.34
0.7109
0.2217
0.2486
0.2089
0.2247
0.3871
0.5735
0.4058
0.3921
0.3927
0.7164
0.1369
0.2611
0.2319
0.3707
0.6081
0.2707
0.3712
0.1554
0.1552
0.2646
0.8013
0.3041
0.5023
0.1828
0.4044
0.3747
0.3863
0.1717
0.2801
0.2919
0.4165
0.2133
0.4887
0.515
0.5313
0.6219
0.6338
0.4035
0.1718
0.3084
0.2367
0.4824
0.3911
0.2102
0.301
0.1902
0.4406
0.2411
0.5732
0.5176
0.5369
0.2747
0.1426
0.1889
0.5087
0.8846
0.1681
0.1523
0.2153
0.7849
0.7763
0.89
0.711
0.5736
0.2142
0.5181
0.5131
0.7302
0.4192
0.8051
0.7527
0.5445
0.8523
0.1047
0.2285
0.8801
0.0725
0.2645
0.2825
0.3716
0.2607
0.3898
0.8323
0.3931
0.1497
0.3683
0.6458
0.4508
0.2795
0.3825
0.2915
0.4281
0.3178
0.2714
0.6381
0.4259
0.6997
0.6336
0.8006
0.1561
0.3497
0.1664
0.2219
0.6358
0.7748
0.7647
0.4876
0.1669
0.279
0.4446
0.5264
0.7536
0.1534
0.1542
0.7854
0.4535
0.2177
0.148
0.2866
0.4963
0.2084
0.7857
0.7293
0.2077
0.2017
0.4176
0.3455
0.4161
0.2714
0.4252
0.2806
0.8355
0.2383
0.2088
0.2235
0.189
0.2392
0.235
0.1563
0.8549
0.7362
0.9402
0.2739
0.2616
0.1571
0.3595
0.11
0.674
0.158
0.1681
0.5104
0.2813
0.5287
0.605
0.2271
0.3395
0.316
0.4156
0.1807
0.1586
0.4058
0.387
0.2054
0.148
0.4116
0.1726
0.2636
0.2508
0.1892
0.1843
0.3221
0.7479
0.5964
0.4892
0.7505
0.1795
0.1641
0.7908
0.832
0.1284
0.7639
0.1835
0.0721
0.515
0.2551
0.2134
0.2465
0.8518
0.4239
0.1629
0.2227
0.4197
0.2374
0.23
0.7694
0.1507
0.3254
0.4137
0.4911
0.1901
0.4323
0.4018
0.3349
0.4052
0.1526
0.4032
0.4066
0.2711
0.6592
0.618
0.1564
0.1475
0.3878
0.2441
0.1546
0.6474
0.1891
0.351
0.1938
0.1458
0.1891
0.5042
0.5762
0.6536
0.4715
0.8162
0.1603
0.316
0.1513
0.1499
0.5375
0.2086
0.4463
0.3179
0.1678
0.4518
0.1949
0.1743
0.4434
0.2163
0.8703
0.1463
0.4051
0.2056
0.1527
0.1972
0.1877
0.612
0.6166
0.1881
0.7332
0.1941
0.7318
0.4703
0.4094
0.3955
0.2462
0.2858
0.1731
0.3419
0.1864
0.1931
0.2136
0.314
0.1655
0.3045
0.1504
0.2512
0.4842
0.195
0.7872
0.197
0.1984
0.3393
0.1737
0.1671
0.163
0.1736
0.331
0.1683
0.1634
0.1697
0.1948
0.1723
0.3138
0.1653
0.1745
0.1707
0.1678
0.4728
0.4525
0.2915
0.182
0.1723
0.1625
0.2306
0.1604
0.2516
0.225
0.1694
0.1921
0.1611
0.1574
0.1916
0.156
0.1563
0.1582
0.5032
0.2288
0.1818
0.4844
0.1984
0.2059
0.1188
0.9677
0.6995
0.0695
0.7551
0.263
0.1652
0.1663
0.2137
0.2399
0.1649
0.4084
0.1692
0.2178
0.3057
0.5034
0.1841
0.1555
0.4491
0.1556
0.2668
0.1742
0.4402
0.203
0.1984
0.217
0.1716
0.1552
0.2887
0.6217
0.1533
0.5834
0.1593
0.4232
0.2368
0.5708
0.3772
0.2168
0.2241
0.1959
0.5028
0.2854
0.2166
0.6887
0.2436
0.2136
0.1759
0.6209
0.4135
0.8793
0.6349
0.898
0.3136
0.1586
0.1909
0.3347
0.1381
0.323
0.8588
0.2048
0.113
0.2049
0.1771
0.1856
0.6236
0.1624
0.7716
0.7773
0.3615
0.3482
0.1751
0.173
0.1733
0.9604
0.6556
0.441
0.1575
0.155
0.194
0.174
0.9058
0.2062
0.2826
0.2368
0.2232
0.1512
0.271
0.1482
0.397
0.0629
0.6353
0.5325
0.8756
0.2213
0.2291
0.2653
0.1527
0.1916
0.1559
0.2324
0.2214
0.3476
0.7032
0.1491
0.1566
0.2494
0.3043
0.2627
0.1618
0.1981
0.2659
0.2439
0.1524
0.5127
0.1829
0.1853
0.2505
0.3407
0.2789
0.1569
0.9787
0.5184
0.2815
0.1482
0.2534
0.2374
0.2043
0.3528
0.1624
0.2518
0.1835
0.2502
0.2568
0.2488
0.8721
0.313
0.2038
0.1907
0.332
0.2154
0.1999
0.1338
0.4981
0.3805
0.1524
0.2116
0.2944
0.2092
0.3671
0.2212
0.2095
0.8126
0.6444
0.443
0.1747
0.1985
0.2166
0.1886
0.1766
0.1995
0.1845
0.2891
0.1679
0.226
0.1659
0.5197
0.2775
0.1835
0.1511
0.1481
0.15
0.1463
0.6969
0.1611
0.435
0.2395
0.2713
0.2173
0.1921
0.1626
0.1366
0.154
0.2278
0.1953
0.1567
0.1467
0.4211
0.3487
0.4847
0.5028
0.1502
0.5475
0.8295
0.0679
0.2348
0.1196
0.3979
0.3441
0.057
0.337
0.3435
0.3415
0.3384
0.1349
0.2813
0.2544
0.4539
0.5995
0.3324
0.8347
0.3033
0.19
0.2021
0.1513
0.3431
0.4007
0.315
0.3369
0.3038
0.3958
0.1577
0.5116
0.3423
0.1881
0.1454
0.16
0.2614
0.3398
0.2567
0.2256
0.3395
0.3863
0.5353
0.1613
0.4791
0.7897
0.4637
0.6964
0.2053
0.1694
0.2083
0.178
0.2122
0.3254
0.4456
0.1591
0.7538
0.2122
0.2123
0.1523
0.3261
0.5356
0.1898
0.3164
0.1594
0.4166
0.1875
0.2057
0.6831
0.1512
0.1639
0.168
0.3876
0.5281
0.1578
0.3498
0.3419
0.9625
0.1548
0.2471
0.3298
0.1822
0.2375
0.7254
0.708
0.6317
0.3741
0.8006
0.2085
0.3023
0.3425
0.9353
0.3352
0.3304
0.1466
0.5966
0.8012
0.2904
0.2926
0.3717
0.1941
0.8233
0.447
0.212
0.3187
0.1628
0.2282
0.3497
0.267
0.4161
0.8204
0.7532
0.1838
0.2114
0.2603
0.204
0.2666
0.7043
0.2905
0.191
0.2228
0.5727
0.6237
0.6246
0.1698
0.2833
0.8029
0.359
0.167
0.8681
0.3598
0.1622
0.4216
0.2868
0.4942
0.3627
0.1006
0.3518
0.4436
0.1754
0.3485
0.1635
0.2832
0.3513
0.3925
0.204
0.4654
0.226
0.2176
0.3586
0.3047
0.6295
0.3449
0.2744
0.4509
0.4324
0.3523
0.1573
0.3489
0.1897
0.3155
0.3074
0.9026
0.1667
0.2787
0.4104
0.4818
0.6299
0.1851
0.3111
0.6745
0.352
0.2958
0.3742
0.8656
0.2631
0.2675
0.4687
0.2157
0.2949
0.1637
0.2594
0.4086
0.8515
0.2849
0.273
0.2825
0.3683
0.3285
0.6972
0.4962
0.227
0.1923
0.356
0.2551
0.3799
0.2772
0.4206
0.3425
0.3546
0.163
0.2889
0.2294
0.2295
0.2143
0.3743
0.3754
0.3901
0.3198
0.3473
0.3163
0.3436
0.346
0.8995
0.6174
0.4043
0.293
0.9335
0.3941
0.4009
0.3993
0.509
0.2957
0.4417
0.2369
0.3245
0.4139
0.4097
0.4604
0.3984
0.4
0.6624
0.1699
0.2119
0.3201
0.2723
0.8348
0.2258
0.4843
0.2454
0.2731
0.4
0.3888
0.3491
0.3882
0.7079
0.367
0.3026
0.1965
0.3774
0.435
0.4136
0.4731
0.2561
0.2896
0.1417
0.2299
0.7496
0.305
0.5037
0.1984
0.2488
0.6332
0.4216
0.1754
0.3042
0.143
0.163
0.8522
0.1464
0.2736
0.3125
0.3047
0.2128
0.255
0.8211
0.4317
0.6285
0.1712
0.2706
0.2245
0.5584
0.2802
0.3893
0.1849
0.3332
0.2774
0.1727
0.1549
0.3404
0.2976
0.2105
0.2541
0.526
0.5861
0.256
0.3493
0.1548
0.549
0.234
0.1595
0.5535
0.4799
0.3698
0.5331
0.2619
0.3148
0.2042
0.5123
0.2168
0.1666
0.1668
0.7606
0.1567
0.0774
0.3879
0.3369
0.24
0.3951
0.3029
0.3617
0.266
0.325
0.3314
0.4601
0.3104
0.1553
0.1577
0.1575
0.5902
0.293
0.504
0.2912
0.2654
0.2869
0.2435
0.603
0.2213
0.5584
0.5433
0.9657
0.9238
0.7839
0.3802
0.3541
0.3275
0.343
0.7785
0.1381
0.5777
0.3619
0.3768
0.1677
0.157
0.157
0.5045
0.2894
0.157
0.1575
0.1579
0.1569
0.2341
0.4277
0.1479
0.1788
0.5193
0.5132
0.1901
0.3963
0.3832
0.2693
0.3401
0.3511
0.2426
0.2754
0.1623
0.237
0.1573
0.1411
0.4741
0.7238
0.8311
0.4886
0.5614
0.1617
0.1928
0.1908
0.1464
0.3678
0.5556
0.1766
0.7753
0.3058
0.3808
0.1951
0.1794
0.6648
0.3733
0.2583
0.2534
0.5757
0.1769
0.3319
0.2158
0.2376
0.1568
0.3397
0.1537
0.1632
0.3774
0.7463
0.1385
0.6595
0.8616
0.3711
0.1542
0.1263
0.7288
0.3175
0.2348
0.2939
0.2885
0.4135
0.4436
0.2401
0.1539
0.2542
0.21
0.2207
0.421
0.2847
0.4061
0.2537
0.1567
0.4307
0.1983
0.248
0.3084
0.8436
0.4519
0.1008
0.1621
0.1602
0.1464
0.3362
0.2178
0.2109
0.1965
0.2513
0.1478
0.2495
0.2247
0.1854
0.1891
0.1205
0.5126
0.1113
0.1114
0.0616
0.1623
0.2633
0.1659
0.1641
0.157
0.1783
0.293
0.1483
0.2763
0.1826
0.1574
0.1452
0.0161
0.1804
0.1903
0.1999
0.1567
0.2394
0.156
0.3565
0.5009
0.1583
0.1704
0.2867
0.2147
0.2484
0.8257
0.2711
0.2776
0.234
0.3693
0.4152
0.1299
0.3513
0.3856
0.1982
0.1491
0.3159
0.3132
0.3122
0.1554
0.171
0.3565
0.2797
0.4214
0.6198
0.4958
0.4358
0.8204
0.441
0.5034
0.2623
0.2694
0.4651
0.2945
0.1442
0.2007
0.4938
0.3159
0.3157
0.2973
0.2392
0.3012
0.21
0.3228
0.6648
0.5489
0.416
0.3858
0.1813
0.1634
0.2571
0.6438
0.4266
0.3208
0.2535
0.1564
0.2551
0.3103
0.1805
0.3008
0.9588
0.2009
0.1955
0.156
0.2445
0.2967
0.3249
0.7353
0.6177
0.1549
0.857
0.0682
0.1591
0.1876
0.1579
0.1579
0.4648
0.1579
0.2973
0.1583
0.1903
0.158
0.1563
0.1613
0.1579
0.1698
0.1529
0.404
0.5888
0.3568
0.1713
0.1655
0.1903
0.1616
0.2422
0.1632
0.1576
0.2775
0.3146
0.1772
0.1618
0.1588
0.9802
0.6817
0.1859
0.836
0.197
0.1864
0.2189
0.2726
0.3119
0.2397
0.2329
0.2203
0.235
0.481
0.1586
0.3421
0.1998
0.1612
0.2208
0.7875
0.4138
0.3955
0.3788
0.8715
0.3491
0.3499
0.8926
0.4067
0.1898
0.1498
0.2674
0.1597
0.1842
0.4504
0.7583
0.4676
0.6197
0.1557
0.361
0.1986
0.7633
0.6028
0.201
0.1643
0.9025
0.2157
0.2516
0.8893
0.5808
0.1987
0.8347
0.1785
0.2414
0.165
0.1679
0.4585
0.1938
0.9819
0.5147
0.1626
0.1557
0.1554
0.1515
0.2424
0.2207
0.2452
0.8119
0.3412
0.1366
0.1642
0.1561
0.1557
0.1657
0.8078
0.1603
0.4968
0.1589
0.2417
0.1907
0.1727
0.1674
0.1693
0.1548
0.1753
0.2385
0.5271
0.1907
0.254
0.4121
0.6827
0.1559
0.1611
0.2222
0.1613
0.1583
0.1567
0.2176
0.3476
0.1692
0.2173
0.166
0.1566
0.4393
0.2149
0.1596
0.1623
0.1648
0.9881
0.1736
0.9982
0.1676
0.1569
0.1571
0.1142
0.3747
0.1701
0.2878
0.1588
0.2126
0.4893
0.1684
0.1806
0.156
0.1538
0.1848
0.1763
0.1757
0.1994
0.2949
0.1853
0.2754
0.178
0.194
0.1656
0.264
0.4372
0.8324
0.129
0.1697
0.2136
0.4842
0.4476
0.1931
0.207
0.1973
0.1629
0.1995
0.2128
0.2655
0.1633
0.2636
0.2231
0.1489
0.6519
0.16
0.3992
0.9687
0.8224
0.3443
0.4203
0.5671
0.6234
0.3095
0.5925
0.1598
0.4402
0.276
0.3233
0.6314
0.1797
0.2735
0.5988
0.2018
0.3088
0.2276
0.1561
0.2247
0.1567
0.9198
0.1559
0.9655
0.279
0.1522
0.162
0.1506
0.1566
0.196
0.3608
0.1827
0.8442
0.1551
0.1633
0.154
0.1627
0.1984
0.3357
0.2202
0.338
0.1523
0.3176
0.2806
0.1565
0.234
0.157
0.1952
0.2485
0.1537
0.1675
0.8022
0.1793
0.535
0.3167
0.1885
0.2186
0.1173
0.3589
0.286
0.4247
0.1557
0.6348
0.18
0.1555
0.1465
0.1517
0.3209
0.2831
0.2423
0.1713
0.163
0.1685
0.4106
0.2378
0.3933
0.2953
0.1593
0.1701
0.1567
0.1741
0.1963
0.258
0.4641
0.1473
0.191
0.2654
0.1817
0.1593
0.4598
0.1564
0.4653
0.721
0.1926
0.2308
0.9048
0.87
0.1636
0.8191
0.1748
0.1206
0.5281
0.87
0.1405
0.1458
0.4118
0.1617
0.5456
0.6821
0.163
0.1907
0.5781
0.3352
0.2483
0.1565
0.9738
0.1801
0.5436
0.1837
0.1717
0.4381
0.6357
0.5872
0.3019
0.1713
0.3064
0.7355
0.2455
0.6309
0.586
0.208
0.6343
0.169
0.1684
0.1679
0.268
0.2327
0.2689
0.512
0.2715
0.1767
0.5723
0.3376
0.2848
0.5341
0.1553
0.23
0.3596
0.3099
0.1741
0.3045
0.1776
0.8437
0.2729
0.2977
0.2962
0.172
0.2425
0.825
0.1891
0.2871
0.1693
0.3776
0.2338
0.1773
0.1751
0.2159
0.1558
0.5187
0.4202
0.1646
0.5971
0.4079
0.1532
0.1516
0.173
0.1699
0.3509
0.5528
0.8892
0.1841
0.49
0.2356
0.4097
0.8363
0.9445
0.9614
0.4595
0.1527
0.1634
0.2052
0.4352
0.3201
0.1774
0.1598
0.6058
0.1614
0.6996
0.1694
0.1488
0.5999
0.3309
0.2671
0.3445
0.1907
0.4548
0.1897
0.3143
0.2212
0.1716
0.8682
0.3144
0.2169
0.2406
0.3085
0.0747
0.4297
0.2139
0.2245
0.2227
0.5484
0.5107
0.1537
0.2015
0.1832
0.4413
0.1612
0.7605
0.2801
0.3218
0.5758
0.6797
0.9321
0.7242
0.9733
0.969
0.1507
0.704
0.5513
0.2166
0.4271
0.2339
0.2083
0.1658
0.2978
0.1605
0.1806
0.159
0.1966
0.1686
0.3401
0.1826
0.1694
0.5387
0.1538
0.2469
0.4524
0.1695
0.2907
0.9666
0.2049
0.1666
0.6772
0.4438
0.2298
0.3117
0.2422
0.4503
0.3521
0.1641
0.199
0.5087
0.2382
0.3867
0.166
0.7014
0.7729
0.716
0.3498
0.5169
0.8788
0.1965
0.1594
0.1562
0.8994
0.6882
0.1697
0.1556
0.1704
0.6725
0.3356
0.3101
0.7663
0.9764
0.1928
0.3361
0.4178
0.4038
0.1171
0.3879
0.1912
0.4937
0.3033
0.1712
0.1733
0.1833
0.2121
0.6467
0.4346
0.1642
0.4673
0.7623
0.1628
0.7369
0.3566
0.9403
0.9472
0.7848
0.1753
0.0783
0.222
0.1733
0.2001
0.2392
0.5616
0.1704
0.841
0.2696
0.709
0.1746
0.1624
0.1674
0.167
0.1833
0.2504
0.2313
0.407
0.1701
0.3429
0.1677
0.3262
0.7473
0.1435
0.1823
0.161
0.2325
0.3014
0.4068
0.2456
0.296
0.1605
0.1744
0.3142
0.1614
0.2149
0.8584
0.1845
0.161
0.1827
0.2018
0.1838
0.4052
0.4404
0.2413
0.7347
0.0332
0.2085
0.1884
0.7672
0.1897
0.1694
0.7462
0.2117
0.3208
0.1974
0.1507
0.514
0.408
0.2182
0.2497
0.1747
0.1664
0.0856
0.4622
0.437
0.1603
0.3924
0.1554
0.1554
0.1933
0.1792
0.3049
0.3116
0.5672
0.1635
0.2989
0.4325
0.3792
0.1687
0.2924
0.8043
0.3891
0.8727
0.2591
0.2541
0.3739
0.5283
0.797
0.1633
0.3585
0.143
0.1548
0.1852
0.2034
0.372
0.1873
0.4177
0.2113
0.2309
0.17
0.228
0.1825
0.2085
0.2393
0.2374
0.3147
0.313
0.4725
0.1558
0.1793
0.356
0.4904
0.274
0.1738
0.1565
0.4353
0.1749
0.1533
0.2232
0.1676
0.1632
0.4442
0.2458
0.7532
0.4758
0.1585
0.8092
0.4938
0.7177
0.2283
0.2044
0.4137
0.6424
0.5218
0.2326
0.4546
0.3419
0.5143
0.207
0.325
0.2607
0.3219
0.0049
0.2343
0.7005
0.2591
0.1639
0.3082
0.2615
0.4393
0.2016
0.9846
0.3514
0.3099
0.2761
0.2009
0.735
0.6438
0.216
0.155
0.2054
0.2089
0.1533
0.1579
0.3212
0.7748
0.3272
0.5352
0.2266
0.2198
0.3054
0.784
0.5068
0.4787
0.5676
0.2758
0.3982
0.1563
0.1925
0.3062
0.1914
0.3699
0.1957
0.2221
0.2283
0.1551
0.2336
0.1505
0.1567
0.2386
0.1539
0.9451
0.2242
0.2725
0.2342
0.217
0.2005
0.8394
0.2483
0.1715
0.2408
0.2523
0.1906
0.5942
0.2519
0.3976
0.3308
0.7167
0.1675
0.1658
0.2197
0.2669
0.221
0.6625
0.7374
0.4836
0.2738
0.4317
0.1651
0.2946
0.135
0.1175
0.0702
0.345
0.823
0.8909
0.1664
0.3414
0.2893
0.2245
0.9377
0.251
0.858
0.8168
0.2593
0.2337
0.3785
0.2963
0.3548
0.1801
0.189
0.3374
0.276
0.5696
0.3217
0.2701
0.2672
0.2902
0.0783
0.6145
0.2578
0.2085
0.218
0.1324
0.4414
0.4852
0.1477
0.4196
0.5968
0.4019
0.1513
0.1569
0.6347
0.1686
0.8623
0.7479
0.7338
0.4842
0.3608
0.746
0.2527
0.4502
0.3918
0.7074
0.1692
0.2016
0.7886
0.3788
0.4213
0.3333
0.3463
0.3808
0.407
0.8085
0.4002
0.1861
0.3745
0.3802
0.1483
0.2104
0.2217
0.2484
0.2962
0.3456
0.1511
0.4729
0.3457
0.1785
0.3667
0.4414
0.3773
0.38
0.3761
0.3844
0.2903
0.4656
0.4241
0.139
0.1597
0.1025
0.1193
0.0158
0.1869
0.2869
0.1743
0.6713
0.4838
0.8602
0.2275
0.3426
0.5631
0.2588
0.4076
0.1571
0.5645
0.1823
0.1509
0.1584
0.2161
0.4275
0.6007
0.4713
0.1667
0.1349
0.1147
0.1809
0.2147
0.3208
0.1729
0.141
0.4988
0.4181
0.4052
0.1963
0.1994
0.2105
0.1664
0.3786
0.1324
0.2913
0.1911
0.6023
0.3334
0.5875
0.5249
0.6323
0.8106
0.5532
0.6885
0.1615
0.7747
0.8137
0.5682
0.7939
0.9189
0.8768
0.8417
0.3886
0.5459
0.2177
0.5334
0.1908
0.168
0.3711
0.1752
0.7661
0.3857
0.2727
0.148
0.5973
0.4268
0.2192
0.3659
0.1558
0.1449
0.2251
0.4972
0.2705
0.2758
0.2313
0.2928
0.4238
0.1495
0.3485
0.2765
0.2317
0.6128
0.6909
0.6898
0.387
0.5115
0.3528
0.3341
0.2127
0.6625
0.2615
0.4042
0.1991
0.1816
0.2802
0.3899
0.6951
0.3461
0.1794
0.4872
0.3232
0.2277
0.2832
0.3258
0.3627
0.2206
0.2345
0.2368
0.3756
0.7255
0.2045
0.1486
0.6468
0.2019
0.3157
0.4988
0.4425
0.4207
0.441
0.2775
0.1608
0.5139
0.3988
0.1658
0.1702
0.2155
0.1851
0.5176
0.1276
0.8802
0.3261
0.2031
0.5717
0.4625
0.7252
0.583
0.4982
0.5141
0.7857
0.1804
0.2177
0.4814
0.1526
0.2251
0.4339
0.2117
0.2387
0.4912
0.4846
0.2325
0.4684
0.4699
0.3282
0.2977
0.4872
0.1529
0.2979
0.2347
0.2174
0.7521
0.2203
0.2391
0.3797
0.092
0.2148
0.1659
0.5097
0.221
0.5077
0.185
0.2096
0.1632
0.1926
0.7377
0.9747
0.2377
0.3935
0.2561
0.2847
0.3172
0.1395
0.2143
0.9857
0.2102
0.2224
0.3146
0.1557
0.2248
0.5109
0.4965
0.2407
0.3232
0.2106
0.8456
0.1746
0.5014
0.1864
0.2964
0.2508
0.4653
0.2618
0.4532
0.4832
0.6604
0.1783
0.4978
0.2345
0.2882
0.3519
0.2931
0.7443
0.1641
0.175
0.8577
0.3312
0.4244
0.3908
0.6883
0.2833
0.4234
0.5312
0.3524
0.3933
0.3963
0.4142
0.6554
0.6524
0.4331
0.3974
0.4682
0.444
0.4434
0.3959
0.6195
0.5318
0.4664
0.3128
0.3613
0.3947
0.8933
0.2886
0.2419
0.4859
0.2248
0.1528
0.6397
0.1631
0.4476
0.3313
0.387
0.7242
0.266
0.1701
0.4394
0.2796
0.4902
0.4006
0.2671
0.3516
0.3366
0.5898
0.3332
0.5031
0.1541
0.6746
0.326
0.5473
0.2929
0.7853
0.53
0.6559
0.1565
0.2206
0.2154
0.4061
0.4314
0.2338
0.9092
0.214
0.4434
0.7429
0.4079
0.3159
0.5048
0.2342
0.1827
0.5147
0.5202
0.2433
0.2007
0.3396
0.4699
0.3772
0.4153
0.3868
0.1703
0.9007
0.2813
0.4852
0.6805
0.3289
0.2355
0.2384
0.2588
0.2331
0.3854
0.3359
0.2832
0.31
0.4085
0.3349
0.1997
0.8068
0.2994
0.9787
0.3105
0.5826
0.2905
0.2937
0.2432
0.2901
0.2929
0.3182
0.3192
0.4903
0.3206
0.2945
0.3375
0.2412
0.8059
0.3512
0.3497
0.2701
0.3369
0.3798
0.3141
0.3367
0.3129
0.1663
0.3965
0.4294
0.3053
0.1617
0.0812
0.1788
0.265
0.2011
0.3582
0.2852
0.4012
0.3995
0.4
0.4023
0.3887
0.1722
0.1693
0.4148
0.2973
0.3074
0.6822
0.7845
0.1561
0.3147
0.5108
0.3221
0.3208
0.4391
0.1639
0.3301
0.3232
0.3347
0.3323
0.344
0.3316
0.1146
0.1961
0.1596
0.1528
0.1517
0.2865
0.8816
0.5743
0.2152
0.276
0.3014
0.4126
0.425
0.378
0.1885
0.6156
0.7231
0.2959
0.159
0.2758
0.21
0.2723
0.1679
0.2148
0.4362
0.5979
0.3612
0.1661
0.3108
0.775
0.0414
0.781
0.1577
0.1894
0.3735
0.6279
0.2055
0.3116
0.1525
0.461
0.155
0.5407
0.3781
0.1529
0.4053
0.223
0.2388
0.158
0.6446
0.305
0.1824
0.1737
0.1618
0.2852
0.1818
0.1833
0.4743
0.2832
0.2034
0.2707
0.299
0.3197
0.1555
0.4115
0.4926
0.5832
0.2363
0.0585
0.6287
0.2163
0.8212
0.5983
0.8531
0.156
0.4443
0.1567
0.2843
0.1931
0.196
0.1991
0.2368
0.2928
0.8666
0.2106
0.3945
0.1771
0.1559
0.294
0.2719
0.2706
0.3586
0.4852
0.3267
0.2454
0.2969
0.2746
0.4843
0.495
0.4832
0.218
0.2281
0.3879
0.7413
0.3818
0.2733
0.2848
0.2639
0.2421
0.2289
0.7065
0.7692
0.3276
0.7526
0.4543
0.1575
0.4476
0.4624
0.2401
0.2775
0.1064
0.4528
0.6182
0.7988
0.6122
0.2788
0.4986
0.8471
0.2848
0.2981
0.1318
0.29
0.2212
0.2206
0.2032
0.2969
0.3956
0.3954
0.3795
0.4157
0.2659
0.2736
0.4496
0.1476
0.3345
0.3079
0.1493
0.2194
0.1552
0.1593
0.2138
0.3024
0.5348
0.1659
0.1994
0.191
0.223
0.1385
0.1994
0.3133
0.3322
0.4259
0.2367
0.1873
0.2014
0.2049
0.1655
0.5908
0.1969
0.4177
0.1768
0.2148
0.1686
0.1594
0.4205
0.4208
0.3265
0.2722
0.3029
0.3791
0.5683
0.3558
0.7573
0.1256
0.3235
0.2422
0.4553
0.2266
0.2304
0.2019
0.3857
0.1529
0.1603
0.4741
0.924
0.161
0.2055
0.2587
0.3185
0.3549
0.3433
0.1912
0.0703
0.3003
0.8826
0.0475
0.454
0.079
0.2318
0.2533
0.2047
0.3221
0.2612
0.4456
0.2604
0.2586
0.2576
0.2613
0.5443
0.2977
0.2082
0.3215
0.1574
0.1673
0.1417
0.3723
0.212
0.2077
0.2007
0.3923
0.4819
0.4573
0.211
0.2782
0.8598
0.7891
0.7918
0.206
0.6169
0.1587
0.1936
0.1743
0.2234
0.1726
0.3139
0.5008
0.4709
0.7384
0.8012
0.2525
0.3806
0.151
0.2944
0.1654
0.442
0.6747
0.1931
0.8741
0.9557
0.5483
0.4707
0.2767
0.1359
0.276
0.4443
0.2595
0.2561
0.2428
0.1592
0.3306
0.2529
0.157
0.4365
0.3017
0.4409
0.4314
0.1541
0.6464
0.2159
0.1939
0.5085
0.4554
0.1752
0.1552
0.4176
0.4173
0.4165
0.291
0.6128
0.6798
0.9622
0.6165
0.3489
0.4187
0.2833
0.2948
0.5721
0.5423
0.2765
0.2895
0.0933
0.2959
0.2908
0.488
0.2563
0.33
0.2807
0.2309
0.5383
0.3103
0.6204
0.4434
0.46
0.3142
0.2234
0.3179
0.7286
0.1616
0.2869
0.1737
0.1658
0.3986
0.3417
0.5693
0.4333
0.4258
0.7751
0.5736
0.1541
0.2528
0.3939
0.7697
0.496
0.8944
0.655
0.1613
0.8388
0.3988
0.1581
0.2778
0.6329
0.3209
0.1441
0.2027
0.4326
0.5644
0.4206
0.2998
0.4631
0.3789
0.4391
0.1393
0.6482
0.3596
0.1863
0.2712
0.1731
0.4749
0.4097
0.28
0.3312
0.1941
0.3488
0.7877
0.2221
0.2247
0.1721
0.1631
0.1568
0.3344
0.265
0.2421
0.2713
0.2555
0.3677
0.25
0.2143
0.3233
0.2131
0.1759
0.2669
0.1331
0.1569
0.1747
0.2177
0.7664
0.3
0.0106
0.2848
0.4713
0.3264
0.1995
0.1461
0.3595
0.5629
0.3694
0.1393
0.2125
0.2022
0.1907
0.7661
0.2583
0.1636
0.5679
0.4165
0.5713
0.5997
0.1871
0.173
0.2736
0.2159
0.6389
0.1548
0.1578
0.1492
0.147
0.1236
0.8723
0.2595
0.1417
0.1418
0.147
0.2085
0.26
0.1658
0.158
0.2733
0.256
0.1711
0.8605
0.2767
0.1494
0.2816
0.1852
0.1082
0.2994
0.125
0.4271
0.5254
0.3983
0.4273
0.4246
0.303
0.1558
0.1563
0.3466
0.2408
0.2649
0.2084
0.1784
0.1804
0.1834
0.1861
0.4183
0.2265
0.2533
0.2776
0.2824
0.2359
0.1561
0.243
0.0914
0.1565
0.2098
0.2346
0.1508
0.1584
0.3057
0.355
0.2403
0.4406
0.3299
0.1606
0.3147
0.2586
0.22
0.4319
0.4708
0.1001
0.168
0.556
0.166
0.2071
0.188
0.1833
0.1791
0.1721
0.0335
0.2432
0.1595
0.4045
0.1472
0.1605
0.1524
0.1622
0.1882
0.176
0.2275
0.2323
0.5734
0.1582
0.7689
0.1814
0.4432
0.1635
0.1591
0.1571
0.2022
0.1758
0.2306
0.2874
0.1489
0.0442
0.7591
0.2503
0.2651
0.2365
0.2329
0.3213
0.2326
0.2372
0.1703
0.2404
0.226
0.2277
0.2009
0.2256
0.2294
0.2826
0.1827
0.7559
0.1761
0.1618
0.247
0.3827
0.3933
0.4868
0.1969
0.1569
0.3864
0.6561
0.4384
0.2374
0.4042
0.383
0.6477
0.6366
0.3201
0.1582
0.3047
0.3061
0.265
0.3442
0.3427
0.3468
0.3402
0.3455
0.326
0.5765
0.7858
0.3381
0.3381
0.186
0.3971
0.3164
0.9483
0.9383
0.25
0.8028
0.2198
0.1939
0.2757
0.2021
0.2595
0.2465
0.433
0.1681
0.1761
0.2885
0.1725
0.1542
0.0971
0.1885
0.188
0.1481
0.4381
0.1576
0.1606
0.189
0.2214
0.1596
0.4078
0.1566
0.1587
0.2167
0.5738
0.1852
0.3873
0.3896
0.8231
0.7676
0.7518
0.1977
0.9381
0.2109
0.2421
0.1651
0.185
0.2379
0.1932
0.1781
0.2484
0.3159
0.2853
0.1884
0.2028
0.5587
0.4396
0.1628
0.9136
0.3595
0.2053
0.1826
0.1746
0.0998
0.186
0.1337
0.2876
0.1881
0.6304
0.2667
0.1824
0.1628
0.0769
0.3246
0.2916
0.322
0.3291
0.1492
0.2765
0.1835
0.1543
0.1798
0.6752
0.1681
0.1902
0.3786
0.1799
0.6004
0.2373
0.6741
0.3652
0.1507
0.1422
0.4554
0.4526
0.3147
0.3064
0.2939
0.155
0.6837
0.2283
0.1094
0.1208
0.3201
0.6303
0.2791
0.1722
0.6598
0.4043
0.7435
0.4353
0.4111
0.2011
0.1576
0.5356
0.5672
0.4148
0.245
0.1647
0.3864
0.3865
0.5273
0.5115
0.8705
0.1315
0.3008
0.1502
0.1525
0.5928
0.3666
0.4562
0.1796
0.197
0.3448
0.2003
0.164
0.4781
0.6532
0.607
0.2187
0.8232
0.1975
0.1723
0.3249
0.1946
0.18
0.0816
0.6567
0.2121
0.8307
0.3541
0.1714
0.3987
0.3113
0.1749
0.4586
0.1797
0.1609
0.1452
0.1637
0.1809
0.187
0.1777
0.1916
0.53
0.5533
0.9407
0.2044
0.3765
0.1803
0.1622
0.1611
0.413
0.1459
0.1505
0.4665
0.3424
0.1556
0.2606
0.2677
0.2018
0.2038
0.33
0.1518
0.4367
0.8102
0.4404
0.3183
0.5764
0.7795
0.1648
0.2575
0.7781
0.0657
0.7702
0.5579
0.6466
0.9319
0.2633
0.1371
0.3907
0.445
0.1198
0.3834
0.1684
0.2341
0.184
0.4428
0.3075
0.591
0.1553
0.1501
0.4512
0.2018
0.5376
0.1532
0.1711
0.1535
0.177
0.1857
0.2803
0.1961
0.159
0.1589
0.1775
0.2363
0.168
0.3961
0.211
0.1786
0.1658
0.2693
0.3344
0.2378
0.4533
0.4338
0.2135
0.6587
0.1715
0.1726
0.2501
0.18
0.2515
0.1526
0.1523
0.1538
0.2715
0.1997
0.1582
0.207
0.4322
0.5703
0.2222
0.3274
0.1594
0.1595
0.2051
0.1564
0.1609
0.1583
0.4108
0.1519
0.7309
0.1743
0.1559
0.1559
0.1827
0.1536
0.2096
0.1546
0.1555
0.4354
0.6589
0.1636
0.2457
0.6199
0.0944
0.1598
0.1714
0.1712
0.1701
0.1774
0.8194
0.1522
0.603
0.1706
0.4699
0.3255
0.7769
0.215
0.7621
0.7775
0.2626
0.2447
0.2915
0.2604
0.58
0.2102
0.2287
0.2966
0.4335
0.1714
0.1833
0.6356
0.1642
0.1752
0.2298
0.2426
0.2428
0.1724
0.2958
0.1716
0.171
0.5861
0.6947
0.2758
0.17
0.335
0.5203
0.3485
0.3259
0.3792
0.3014
0.1652
0.1796
0.1536
0.1734
0.175
0.1817
0.175
0.1702
0.1682
0.2547
0.1965
0.229
0.6039
0.1535
0.6652
0.2483
0.8308
0.8427
0.1789
0.6147
0.8754
0.611
0.1277
0.1669
0.1543
0.1218
0.1458
0.1912
0.7383
0.1859
0.2347
0.2607
0.2405
0.1215
0.1331
0.168
0.1371
0.1802
0.7447
0.2737
0.4149
0.1499
0.1291
0.1582
0.2185
0.699
0.3789
0.1568
0.3036
0.3352
0.2332
0.226
0.3582
0.3175
0.4804
0.49
0.9017
0.1869
0.1575
0.2108
0.1507
0.3581
0.5256
0.6622
0.4276
0.5365
0.1545
0.159
0.155
0.1635
0.5217
0.2438
0.1587
0.1562
0.2479
0.1871
0.7085
0.1632
0.1655
0.2788
0.7972
0.336
0.1685
0.2519
0.1719
0.1735
0.6595
0.1531
0.1539
0.3101
0.5483
0.9394
0.1562
0.1584
0.7233
0.6218
0.2014
0.186
0.171
0.2732
0.1759
0.3804
0.1748
0.7461
0.1696
0.1841
0.7185
0.2345
0.8348
0.3255
0.3663
0.2413
0.5822
0.1953
0.558
0.4183
0.2765
0.7714
0.275
0.2533
0.1707
0.7629
0.1708
0.1691
0.1697
0.3256
0.7868
0.8792
0.4101
0.1144
0.4397
0.8804
0.7654
0.3191
0.2632
0.1801
0.2908
0.2858
0.6811
0.4237
0.152
0.238
0.384
0.1601
0.5451
0.2088
0.2043
0.6447
0.2272
0.2057
0.7203
0.3187
0.8011
0.7823
0.9987
0.3034
0.5769
0.204
0.707
0.2248
0.7857
0.2586
0.2287
0.3152
0.1148
0.1676
0.578
0.4439
0.7009
0.2215
0.2412
0.1882
0.6212
0.231
0.398
0.3397
0.166
0.6063
0.1661
0.7191
0.5513
0.5709
0.3101
0.1473
0.1684
0.212
0.2246
0.1794
0.4674
0.4557
0.1545
0.179
0.1679
0.149
0.1569
0.3373
0.2214
0.1708
0.1793
0.5119
0.9737
0.6795
0.1712
0.1525
0.1492
0.7986
0.3139
0.1725
0.6551
0.0511
0.6314
0.1896
0.7705
0.2306
0.2122
0.158
0.1002
0.4729
0.619
0.1664
0.1656
0.2085
0.2013
0.1871
0.1514
0.7868
0.2005
0.188
0.2045
0.1633
0.9886
0.2807
0.1956
0.1528
0.4083
0.367
0.2456
0.4443
0.2221
0.3178
0.1858
0.2271
0.1813
0.4487
0.3925
0.1629
0.2094
0.2019
0.3315
0.9155
0.6524
0.2295
0.1552
0.5323
0.1967
0.5253
0.5357
0.5816
0.9992
0.1736
0.1927
0.1917
0.5935
0.5888
0.6819
0.3032
0.4556
0.1646
0.7217
0.2141
0.9182
0.1857
0.5711
0.1864
0.3327
0.6409
0.1854
0.785
0.2597
0.1919
0.4485
0.2009
0.5729
0.3387
0.4884
0.0378
0.1518
0.2279
0.2025
0.2354
0.2906
0.2491
0.2561
0.7166
0.9393
0.3791
0.3585
0.6877
0.4959
0.1624
0.8455
0.6205
0.7283
0.3161
0.9084
0.8454
0.1908
0.7147
0.1528
0.2112
0.2071
0.9361
0.7556
0.1621
0.6749
0.1724
0.1462
0.2298
0.3293
0.3681
0.201
0.2327
0.1569
0.1454
0.1843
0.1742
0.1748
0.801
0.3101
0.7686
0.1564
0.4209
0.4328
0.6619
0.8662
0.1655
0.2174
0.4507
0.1961
0.1441
0.3352
0.8908
0.4953
0.3086
0.8881
0.3899
0.3939
0.2006
0.5347
0.8901
0.4307
0.3154
0.4489
0.3127
0.3232
0.2781
0.1807
0.3738
0.508
0.3018
0.2435
0.3961
0.6596
0.3355
0.2651
0.4528
0.3574
0.8567
0.6605
0.763
0.1677
0.2096
0.4033
0.1313
0.3073
0.9871
0.6798
0.1496
0.8482
0.7832
0.9226
0.3392
0.6797
0.2888
0.5429
0.1527
0.916
0.459
0.2169
0.2542
0.313
0.752
0.1517
0.1293
0.7207
0.7911
0.379
0.1867
0.8511
0.2069
0.1689
0.432
0.3594
0.3507
0.3547
0.5535
0.3959
0.3252
0.3481
0.1681
0.2797
0.1684
0.1133
0.2254
0.2593
0.3698
0.3463
0.2537
0.343
0.3036
0.4753
0.9069
0.3015
0.2089
0.1631
0.3142
0.1985
0.3241
0.176
0.6229
0.3864
0.1561
0.2237
0.1821
0.3745
0.1588
0.6952
0.2735
0.8725
0.4499
0.2774
0.156
0.1421
0.4391
0.3866
0.5316
0.7443
0.4947
0.6542
0.9849
0.3326
0.7675
0.3606
0.3889
0.2813
0.2256
0.184
0.3083
0.3935
0.7806
0.1706
0.1764
0.3871
0.3645
0.1641
0.2853
0.4272
0.6288
0.3499
0.2248
0.9001
0.2386
0.2246
0.9066
0.5176
0.3893
0.4102
0.1498
0.471
0.3535
0.376
0.9084
0.2047
0.2113
0.6558
0.4732
0.3953
0.0736
0.6101
0.1779
0.1825
0.1692
0.1747
0.9008
0.1495
0.1762
0.6847
0.2436
0.1896
0.256
0.1536
0.2143
0.2591
0.398
0.1963
0.1562
0.298
0.226
0.1638
0.2023
0.1529
0.1653
0.1728
0.2347
0.434
0.2668
0.2738
0.2738
0.8807
0.2245
0.4101
0.188
0.1581
0.1705
0.2909
0.5753
0.4845
0.337
0.1721
0.2734
0.1821
0.2815
0.5233
0.1821
0.7937
0.2605
0.2033
0.4064
0.3258
0.4304
0.3536
0.1309
0.2122
0.359
0.19
0.3562
0.2091
0.211
0.3646
0.4137
0.2098
0.3614
0.2007
0.1723
0.4477
0.3086
0.1563
0.3755
0.2554
0.393
0.2286
0.1835
0.2599
0.2199
0.1804
0.162
0.1661
0.2433
0.3487
0.3485
0.2383
0.267
0.3507
0.2351
0.2024
0.1566
0.1737
0.172
0.3741
0.2047
0.1939
0.1585
0.7852
0.3315
0.2268
0.2245
0.4095
0.7608
0.8406
0.9998
0.7325
0.2828
0.2164
0.3812
0.9568
0.3133
0.1911
0.2168
0.2131
0.2148
0.2937
0.2164
0.1902
0.2092
0.5318
0.44
0.4242
0.6486
0.2147
0.2251
0.191
0.2877
0.3119
0.78
0.1881
0.1731
0.3725
0.2798
0.2395
0.1535
0.0748
0.3428
0.2017
0.1977
0.1655
0.2214
0.2191
0.188
0.5471
0.4419
0.9895
0.2783
0.4577
0.1622
0.1602
0.8259
0.7687
0.2775
0.2719
0.2171
0.2384
0.237
0.1022
0.2052
0.2364
0.6458
0.2235
0.3352
0.2378
0.1737
0.7969
0.1906
0.1329
0.4643
0.4724
0.2516
0.2042
0.205
0.149
0.1433
0.3902
0.1575
0.2221
0.161
0.2395
0.2983
0.1955
0.2862
0.2424
0.4514
0.3985
0.1781
0.9023
0.8314
0.3309
0.4599
0.2417
0.1639
0.2224
0.2565
0.2374
0.5169
0.6262
0.6528
0.9267
0.457
0.2379
0.1497
0.4359
0.7094
0.3757
0.3177
0.3015
0.1948
0.4031
0.2701
0.2786
0.1534
0.4355
0.4281
0.1542
0.1424
0.4007
0.2796
0.5047
0.2852
0.3453
0.9381
0.9114
0.1414
0.494
0.5324
0.2049
0.2624
0.3605
0.3451
0.265
0.3293
0.3109
0.2518
0.1573
0.726
0.2149
0.4022
0.215
0.1707
0.4781
0.2679
0.1098
0.1103
0.1767
0.127
0.4381
0.4132
0.4185
0.6293
0.1843
0.4719
0.4499
0.1609
0.179
0.1732
0.1738
0.2554
0.3042
0.1749
0.2895
0.4502
0.1841
0.1645
0.1703
0.361
0.2523
0.4107
0.301
0.1417
0.542
0.3438
0.2539
0.4099
0.672
0.5023
0.3755
0.4556
0.6414
0.5567
0.8672
0.6648
0.4773
0.2762
0.2986
0.2834
0.3693
0.1751
0.1751
0.3043
0.9046
0.2273
0.1825
0.2821
0.3075
0.4762
0.1937
0.9454
0.1609
0.2968
0.3254
0.5655
0.2949
0.2692
0.235
0.6505
0.6818
0.7992
0.1545
0.1577
0.4728
0.2239
0.2062
0.3105
0.14
0.1431
0.2548
0.2269
0.2233
0.8855
0.4928
0.1927
0.714
0.5705
0.5092
0.2354
0.1619
0.3411
0.2257
0.2227
0.2353
0.2282
0.5789
0.227
0.2134
0.229
0.2299
0.8219
0.2321
0.1518
0.2119
0.2384
0.1368
0.1887
0.3354
0.1361
0.1865
0.1595
0.1496
0.2167
0.3738
0.2187
0.2191
0.2271
0.2603
0.1813
0.2312
0.1639
0.4486
0.2234
0.464
0.345
0.4509
0.3874
0.234
0.2191
0.4538
0.3213
0.271
0.1478
0.5379
0.446
0.5209
0.1657
0.2108
0.4661
0.1939
0.1711
0.3762
0.3232
0.2751
0.2524
0.3923
0.3768
0.4017
0.1418
0.2196
0.3252
0.2048
0.4443
0.1958
0.2223
0.696
0.4528
0.2363
0.2549
0.6946
0.2014
0.5792
0.6271
0.6112
0.2818
0.1788
0.1816
0.185
0.2138
0.2606
0.3348
0.1534
0.1792
0.1557
0.1585
0.1701
0.1913
0.1614
0.182
0.1728
0.2115
0.173
0.5042
0.1527
0.1958
0.1778
0.1018
0.1582
0.3048
0.1766
0.1592
0.4297
0.1574
0.2083
0.1743
0.1576
0.1403
0.247
0.192
0.1798
0.2481
0.18
0.2777
0.2222
0.3043
0.2344
0.421
0.2189
0.1637
0.1681
0.2666
0.2207
0.2366
0.4839
0.2609
0.1573
0.1556
0.9394
0.2446
0.3031
0.2554
0.1574
0.176
0.3269
0.4864
0.6474
0.807
0.3222
0.192
0.2025
0.2926
0.1868
0.5504
0.202
0.231
0.1676
0.1926
0.1946
0.237
0.3584
0.7513
0.2123
0.5033
0.2235
0.4627
0.1589
0.2879
0.2502
0.2871
0.433
0.5711
0.607
0.4989
0.1688
0.4664
0.4392
0.187
0.1897
0.1568
0.2657
0.156
0.1894
0.2451
0.4956
0.315
0.5223
0.5401
0.407
0.2019
0.0818
0.3283
0.2459
0.3064
0.8011
0.3274
0.2684
0.3281
0.7233
0.6353
0.1797
0.228
0.3332
0.9756
0.2635
0.5117
0.6595
0.3077
0.1422
0.1463
0.9527
0.513
0.2808
0.2599
0.3066
0.8102
0.7697
0.1704
0.7989
0.1959
0.545
0.3886
0.5586
0.5508
0.6897
0.4582
0.9044
0.5548
0.2945
0.9922
0.0828
0.4329
0.5493
0.2129
0.7317
0.162
0.3493
0.1535
0.2874
0.4206
0.6889
0.4056
0.3261
0.3788
0.3791
0.3772
0.1784
0.6787
0.3805
0.5418
0.1517
0.1922
0.3837
0.1523
0.2652
0.3557
0.5176
0.4035
0.6858
0.2031
0.1571
0.6919
0.2325
0.3447
0.2417
0.2656
0.1862
0.1471
0.5516
0.2456
0.2242
0.6501
0.4163
0.2722
0.5325
0.2906
0.2013
0.2007
0.7073
0.5126
0.1592
0.2264
0.1499
0.3357
0.3944
0.1555
0.1734
0.2097
0.1556
0.1901
0.8719
0.3783
0.3883
0.2502
0.4982
0.7551
0.4173
0.3235
0.3408
0.5518
0.4114
0.3504
0.5362
0.268
0.8286
0.6352
0.6372
0.3654
0.6297
0.4618
0.1853
0.5076
0.5017
0.4522
0.6299
0.2566
0.1998
0.1557
0.1639
0.1717
0.2626
0.1567
0.3076
0.416
0.2563
0.2026
0.1555
0.1868
0.1521
0.6399
0.0574
0.4169
0.1565
0.6566
0.1837
0.1595
0.317
0.3516
0.7308
0.1745
0.3092
0.2803
0.2296
0.2931
0.3739
0.323
0.3205
0.1662
0.6084
0.2629
0.25
0.4712
0.3687
0.2355
0.2163
0.1608
0.2838
0.2137
0.2894
0.1626
0.255
0.3371
0.1887
0.19
0.5206
0.5911
0.6171
0.4134
0.2084
0.2183
0.6114
0.5871
0.1472
0.1948
0.1612
0.352
0.7224
0.3246
0.3867
0.4073
0.5606
0.8516
0.5125
0.3313
0.3308
0.3363
0.4034
0.3298
0.4931
0.2831
0.4891
0.3538
0.2865
0.4808
0.4924
0.5843
0.2064
0.3948
0.4102
0.3183
0.2374
0.2557
0.1954
0.9273
0.2208
0.1621
0.2599
0.2727
0.974
0.4973
0.3985
0.3414
0.3339
0.1625
0.1809
0.9288
0.2664
0.3293
0.2604
0.1576
0.5083
0.5235
0.5519
0.7709
0.1428
0.1757
0.1674
0.1935
0.4602
0.1644
0.5171
0.3076
0.6624
0.3034
0.293
0.1577
0.1544
0.1663
0.2093
0.9734
0.1796
0.7627
0.2028
0.3242
0.1692
0.2447
0.2726
0.2696
0.3044
0.2657
0.2448
0.2147
0.2964
0.155
0.1597
0.2006
0.3871
0.1915
0.1974
0.1682
0.1692
0.2647
0.907
0.9986
0.1619
0.1881
0.2585
0.1273
0.2558
0.1612
0.4501
0.503
0.3279
0.1679
0.1997
0.3367
0.8073
0.2577
0.7178
0.6656
0.2283
0.2091
0.2195
0.202
0.561
0.4675
0.2006
0.217
0.1827
0.3818
0.2518
0.1817
0.1752
0.1558
0.3715
0.201
0.2181
0.3901
0.1801
0.1826
0.3272
0.5386
0.3886
0.4244
0.185
0.5947
0.6028
0.6305
0.6523
0.1649
0.162
0.2986
0.3055
0.6634
0.2599
0.1517
0.2628
0.1675
0.316
0.2882
0.1841
0.1783
0.1775
0.3977
0.2174
0.3941
0.4348
0.4349
0.1811
0.1718
0.3031
0.3375
0.2935
0.5352
0.3738
0.1705
0.5984
0.1628
0.1592
0.1288
0.1622
0.619
0.1553
0.5187
0.2501
0.1728
0.1478
0.1832
0.1652
0.5808
0.3297
0.3051
0.2284
0.5283
0.8385
0.5784
0.6763
0.591
0.2966
0.2917
0.3396
0.1693
0.3018
0.6146
0.3883
0.1603
0.4115
0.3301
0.3287
0.3259
0.3741
0.2019
0.6812
0.2248
0.3669
0.3559
0.2314
0.3185
0.218
0.2144
0.1572
0.1639
0.1577
0.3033
0.3275
0.1631
0.1732
0.389
0.1861
0.1699
0.2486
0.4064
0.7288
0.7202
0.3401
0.8737
0.6797
0.2245
0.426
0.1958
0.4775
0.1682
0.1681
0.155
0.1502
0.2577
0.4122
0.3099
0.3934
0.1914
0.18
0.1789
0.1663
0.2492
0.165
0.2193
0.3176
0.3066
0.3545
0.2221
0.2753
0.1523
0.1544
0.1516
0.1519
0.1555
0.384
0.4936
0.3383
0.1625
0.1471
0.2579
0.7378
0.9386
0.9982
0.2921
0.2359
0.3273
0.2797
0.5688
0.1678
0.6497
0.2065
0.2563
0.2113
0.2111
0.1611
0.207
0.1611
0.1705
0.3342
0.1528
0.3404
0.1723
0.2544
0.2914
0.8333
0.2812
0.1509
0.8246
0.7022
0.48
0.5233
0.4053
0.4572
0.1616
0.7418
0.8825
0.2033
0.73
0.8657
0.8203
0.6389
0.7267
0.6372
0.532
0.6414
0.8465
0.2323
0.1794
0.1531
0.179
0.2003
0.1772
0.1651
0.2092
0.157
0.1541
0.2412
0.2525
0.3233
0.252
0.9592
0.3101
0.2972
0.1583
0.6918
0.2246
0.2623
0.1582
0.2349
0.254
0.1869
0.2801
0.2796
0.225
0.2144
0.2312
0.3298
0.412
0.1705
0.8346
0.8154
0.9033
0.3678
0.1616
0.1828
0.2731
0.2139
0.4251
0.1861
0.2666
0.2408
0.9273
0.2803
0.1748
0.3023
0.1577
0.5469
0.112
0.5794
0.4077
0.4758
0.2079
0.4721
0.4547
0.3963
0.4397
0.3393
0.305
0.1984
0.2916
0.2593
0.1568
0.3902
0.3992
0.419
0.9347
0.1618
0.2088
0.2104
0.3722
0.4125
0.8014
0.1701
0.4695
0.1994
0.4114
0.1692
0.2414
0.156
0.1541
0.4326
0.1838
0.3935
0.4599
0.2083
0.2252
0.4357
0.4147
0.304
0.3466
0.1707
0.3785
0.5952
0.4807
0.686
0.45
0.1579
0.4521
0.1532
0.3871
0.7427
0.1649
0.4018
0.2336
0.0821
0.3507
0.2235
0.1522
0.1126
0.1787
0.1556
0.4167
0.2276
0.3789
0.2511
0.6479
0.2572
0.1813
0.5074
0.3695
0.4072
0.1939
0.379
0.1657
0.1807
0.2789
0.2067
0.5428
0.2896
0.2144
0.2976
0.3625
0.683
0.2043
0.2951
0.2643
0.159
0.1521
0.2853
0.2483
0.9711
0.4349
0.4651
0.515
0.6967
0.8388
0.2028
0.1742
0.2402
0.1934
0.1162
1
0.2181
0.2243
0.2404
0.2298
0.5912
0.1568
0.1974
0.248
0.3676
0.154
0.7208
0.7168
0.9061
0.271
0.2333
0.7251
0.1861
0.2292
0.2395
0.236
0.3499
0.4247
0.2802
0.1784
0.5983
0.6134
0.4857
0.1536
0.8686
0.6341
0.2699
0.4016
0.6691
0.2603
0.2575
0.14
0.1341
0.1776
0.447
0.7193
0.402
0.169
0.6972
0.1554
0.1496
0.7635
0.3325
0.5499
0.6787
0.2303
0.17
0.1557
0.7718
0.4397
0.1578
0.2896
0.1682
0.1572
0.1673
0.1584
0.1565
0.2493
0.1372
0.6907
0.2087
0.2336
0.1594
0.197
0.1788
0.7976
0.1642
0.1648
0.4355
0.1639
0.1682
0.1574
0.158
0.1608
0.3031
0.1675
0.9279
0.149
0.1924
0.1781
0.2842
0.2517
0.6164
0.5615
0.1567
0.4534
0.6486
0.3031
0.2237
0.5039
0.1577
0.3137
0.1943
0.1524
0.2125
0.544
0.1997
0.3733
0.2833
0.7608
0.7567
0.3116
0.3065
0.283
0.4099
0.3901
0.2143
0.2239
0.3889
0.6166
0.1965
0.2672
0.3721
0.227
0.3788
0.4843
0.2399
0.1606
0.2212
0.3863
0.3627
0.6412
0.6717
0.1741
0.1935
0.0566
0.3483
0.252
0.5738
0.1645
0.1633
0.1719
0.2635
0.2169
0.1575
0.7367
0.3603
0.3723
0.3903
0.7659
0.7522
0.7359
0.3228
0.1582
0.1963
0.5373
0.2222
0.3298
0.4248
0.5499
0.5794
0.1698
0.3731
0.2012
0.1543
0.1522
0.2195
0.6786
0.6902
0.2692
0.8584
0.8688
0.3917
0.3308
0.1808
0.3898
0.492
0.1457
0.2334
0.1387
0.1771
0.7248
0.7173
0.9229
0.6041
0.4683
0.2779
0.4697
0.5134
0.1602
0.8027
0.4325
0.6241
0.3718
0.7604
0.294
0.3143
0.4745
0.4196
0.3513
0.2887
0.2309
0.1581
0.3959
0.7825
0.1698
0.8178
0.3553
0.3065
0.168
0.1601
0.1502
0.1848
0.3372
0.3687
0.5561
0.2316
0.1736
0.1539
0.2451
0.1522
0.4843
0.4298
0.2961
0.3402
0.3055
0.3835
0.3215
0.5202
0.2138
0.4127
0.1572
0.2758
0.0793
0.1898
0.5094
0.2368
0.1676
0.2845
0.6773
0.3486
0.3787
0.4382
0.3128
0.4924
0.2418
0.5115
0.3014
0.907
0.2684
0.3058
0.153
0.3378
0.3229
0.1825
0.185
0.2716
0.2657
0.388
0.2801
0.1695
0.1471
0.3715
0.3279
0.97
0.6999
0.2078
0.5234
0.6533
0.3131
0.8498
0.3504
0.5697
0.1486
0.2014
0.4714
0.4525
0.1572
0.2736
0.4076
0.9164
0.1433
0.1455
0.5309
0.1538
0.2985
0.2325
0.3895
0.2517
0.6175
0.5384
0.2549
0.2226
0.1699
0.1599
0.5251
0.387
0.356
0.4374
0.4336
0.4047
0.1452
0.1491
0.4617
0.4931
0.3737
0.1556
0.2153
0.2189
0.5733
0.8605
0.7616
0.94
0.6339
0.9378
0.6777
0.1727
0.1451
0.6628
0.3042
0.3107
0.5913
0.2218
0.1596
0.6828
0.3691
0.3856
0.8683
0.3975
0.368
0.2169
0.1645
0.1445
0.16
0.6966
0.2426
0.2656
0.2652
0.1375
0.3126
0.1156
0.6393
0.7116
0.3512
0.1403
0.1894
0.2767
0.4289
0.1711
0.3067
0.3368
0.7779
0.4002
0.3578
0.2043
0.2704
0.2014
0.7981
0.1642
0.1598
0.1806
0.0938
0.4173
0.267
0.1273
0.3525
0.1603
0.2834
0.5042
0.1873
0.3
0.3564
0.2209
0.1686
0.2516
0.3755
0.5304
0.3246
0.1577
0.1858
0.2788
0.1593
0.1746
0.1847
0.863
0.5522
0.6711
0.3291
0.4207
0.1921
0.8854
0.1705
0.6537
0.2477
0.2543
0.649
0.7208
0.9
0.202
0.6518
0.1689
0.5332
0.3998
0.1545
0.3032
0.1559
0.3049
0.1567
0.1562
0.1631
0.1588
0.2851
0.7791
0.3476
0.5674
0.1583
0.3051
0.1546
0.5253
0.1689
0.1612
0.1755
0.2433
0.808
0.2986
0.1485
0.4794
0.8449
0.3018
0.3931
0.2241
0.3733
0.7138
0.1982
0.4358
0.291
0.4962
0.9104
0.1421
0.4297
0.1882
0.369
0.5163
0.8215
0.1587
0.1744
0.1471
0.1638
0.7012
0.5571
0.563
0.6495
0.6989
0.2615
0.2333
0.2252
0.153
0.2289
0.1824
0.8512
0.2952
0.1594
0.2031
0.8786
0.7953
0.4584
0.4535
0.5274
0.1544
0.2826
0.3406
0.1804
0.448
0.1529
0.6772
0.3361
0.1706
0.2836
0.3756
0.3331
0.3919
0.3881
0.1537
0.1998
0.1706
0.7768
0.2523
0.1519
0.1786
0.7771
0.3818
0.5229
0.2294
0.497
0.1897
0.1487
0.8964
0.2364
0.3328
0.3605
0.1885
0.2046
0.3341
0.1494
0.3351
0.2521
0.2428
0.1665
0.3409
0.4917
0.3256
0.3568
0.3623
0.317
0.2449
0.417
0.8967
0.4912
0.1853
0.328
0.4094
0.6773
0.534
0.5382
0.1671
0.2765
0.1512
0.1632
0.2296
0.1538
0.2473
0.2349
0.5332
0.1486
0.1694
0.3605
0.4033
0.4903
0.6058
0.2486
0.4224
0.4359
0.2368
0.6219
0.2193
0.4608
0.1861
0.6029
0.0746
0.573
0.8719
0.603
0.2638
0.1881
0.5551
0.2213
0.4846
0.2657
0.4309
0.3051
0.2383
0.3272
0.2901
0.4235
0.3359
0.3641
0.4761
0.2878
0.4371
0.3836
0.5797
0.3905
0.1561
0.2115
0.2924
0.1582
0.1567
0.2895
0.9167
0.4056
0.1696
0.1777
0.45
0.7986
0.2211
0.2018
0.6282
0.8609
0.2069
0.3186
0.8918
0.547
0.2531
0.3326
0.4564
0.4012
0.1429
0.2269
0.2254
0.1806
0.1543
0.712
0.3231
0.1541
0.151
0.2233
0.2048
0.2563
0.1607
0.2397
0.2729
0.2033
0.1566
0.4961
0.3336
0.47
0.3232
0.6836
0.8149
0.6854
0.1011
0.2602
0.9242
0.4439
0.8396
0.2094
0.8253
0.3366
0.852
0.3942
0.7584
0.1567
0.6534
0.26
0.2782
0.6066
0.6083
0.1696
0.2471
0.2513
0.1887
0.1261
0.4949
0.1645
0.3685
0.1589
0.7319
0.2204
0.1823
0.2406
0.216
0.4622
0.2061
0.1508
0.1398
0.6182
0.2776
0.0821
0.2191
0.2297
0.6469
0.4004
0.2355
0.4005
0.3926
0.3905
0.3996
0.4523
0.4239
0.9542
0.2011
0.1991
0.279
0.3116
0.3785
0.1561
0.3588
0.3406
0.5364
0.2324
0.1608
0.3752
0.2455
0.1609
0.4304
0.4185
0.1584
0.1593
0.1592
0.1758
0.325
0.1718
0.6902
0.6863
0.5741
0.5377
0.6155
0.7011
0.9195
0.2694
0.2654
0.387
0.3043
0.2413
0.1843
0.3298
0.32
0.2048
0.4676
0.2873
0.4446
0.4153
0.1774
0.2274
0.3648
0.3047
0.1867
0.2792
0.1665
0.1906
0.3427
0.3019
0.6722
0.4494
0.626
0.1963
0.4104
0.3126
0.2074
0.3831
0.4099
0.3547
0.22
0.1731
0.8478
0.2954
0.2444
0.1743
0.475
0.4908
0.2622
0.9069
0.3945
0.2729
0.2256
0.4841
0.2854
0.3399
0.5305
0.198
0.1947
0.2108
0.1861
0.5866
0.1529
0.7646
0.1572
0.1569
0.1699
0.4269
0.1788
0.5563
0.4151
0.1542
0.1793
0.1539
0.5586
0.1572
0.1558
0.4217
0.2668
0.2134
0.4915
0.8256
0.9499
0.8723
0.3581
0.3002
0.3135
0.4926
0.5995
0.4943
0.296
0.3359
0.1692
0.4397
0.4253
0.4188
0.6794
0.2229
0.4866
0.1948
0.2932
0.471
0.1874
0.55
0.1615
0.1795
0.6703
0.2161
0.514
0.542
0.3195
0.3801
0.389
0.2618
0.1542
0.155
0.5822
0.1912
0.5526
0.1729
0.1672
0.8371
0.9005
0.5097
0.6152
0.9844
0.7009
0.1223
0.5024
0.5901
0.6257
0.1636
0.1586
0.6651
0.7783
0.2837
0.4812
0.3266
0.6449
0.4912
0.7488
0.8516
0.741
0.1463
0.3674
0.3813
0.2423
0.3956
0.173
0.2161
0.2427
0.4146
0.4341
0.4193
0.561
0.3018
0.5737
0.6348
0.4388
0.9208
0.5728
0.9676
0.3082
0.2521
0.5996
0.6083
0.7805
0.4115
0.9163
0.5319
0.3307
0.6016
0.8606
0.1613
0.2612
0.4119
0.3981
0.222
0.2381
0.1968
0.4275
0.6873
0.1728
0.6318
0.1744
0.4653
0.9713
0.2447
0.6938
0.3121
0.2997
0.1131
0.4603
0.4847
0.4081
0.3614
0.1712
0.9207
0.248
0.4946
0.1551
0.177
0.1767
0.2157
0.2978
0.4453
0.2009
0.3647
0.3072
0.1546
0.7159
0.2026
0.1658
0.2169
0.2325
0.3309
0.2826
0.1546
0.3006
0.3794
0.3991
0.3483
0.8008
0.5132
0.8092
0.9375
0.7593
0.7238
0.7248
0.3955
0.9314
0.8909
0.2716
0.2273
0.1768
0.1644
0.3338
0.1562
0.1604
0.1608
0.1451
0.3597
0.2055
0.3772
0.4251
0.2796
0.1584
0.2747
0.3122
0.7965
0.1515
0.1554
0.2487
0.172
0.1717
0.384
0.3222
0.1857
0.3723
0.3586
0.1723
0.8274
0.6161
0.2454
0.5614
0.4078
0.4169
0.492
0.2885
0.1558
0.2553
0.1542
0.2392
0.706
0.478
0.4939
0.1602
0.2203
0.2661
0.4179
0.2946
0.1548
0.3503
0.1805
0.209
0.1636
0.1993
0.4553
0.2184
0.3157
0.3408
0.2278
0.41
0.1557
0.4088
0.2638
0.2058
0.1575
0.8359
0.2148
0.4179
0.2484
0.5244
0.2027
0.4148
0.4344
0.0957
0.3135
0.2981
0.3823
0.3722
0.3822
0.3815
0.4321
0.4047
0.2439
0.4313
0.155
0.7196
0.2435
0.2972
0.3819
0.2665
0.3936
0.2447
0.2551
0.322
0.5387
0.3255
0.1329
0.1998
0.4933
0.4996
0.495
0.2779
0.4869
0.1874
0.2449
0.3398
0.7032
0.4131
0.5313
0.6543
0.679
0.1539
0.2413
0.6248
0.3936
0.2257
0.1564
0.3659
0.1535
0.4323
0.1734
0.6603
0.5226
0.351
0.1709
0.2012
0.3134
0.5497
0.8793
0.3001
0.1975
0.2053
0.158
0.1586
0.1588
0.2884
0.2443
0.3073
0.2011
0.3161
0.3754
0.3876
0.4166
0.4413
0.3456
0.9205
0.2211
0.1546
0.2237
0.1841
0.5216
0.6535
0.5852
0.2429
0.6222
0.5189
0.2805
0.238
0.2565
0.3069
0.2653
0.1902
0.237
0.2033
0.1668
0.2453
0.2047
0.3076
0.4446
0.1936
0.1879
0.3545
0.2537
0.1958
0.211
0.24
0.8555
0.1558
0.1583
0.4323
0.2858
0.5598
0.2107
0.3145
0.3051
0.1506
0.1541
0.1954
0.3308
0.1834
0.1539
0.7001
0.1715
0.1838
0.1743
0.3039
0.2828
0.2648
0.6279
0.6913
0.3762
0.9555
0.5818
0.2753
0.2118
0.159
0.3145
0.4291
0.42
0.42
0.1572
0.3942
0.1607
0.3426
0.3567
0.323
0.271
0.1594
0.1918
0.2262
0.3001
0.3194
0.9338
0.3017
0.1619
0.2022
0.1964
0.6029
0.2012
0.333
0.1528
0.263
0.5651
0.7301
0.7053
0.5225
0.2252
0.1582
0.2274
0.3418
0.299
0.3953
0.272
0.2169
0.3027
0.2774
0.3023
0.4233
0.2714
0.9539
0.1676
0.3896
0.1923
0.1579
0.1976
0.1528
0.1618
0.1651
0.2234
0.1552
0.1434
0.5158
0.4038
0.6735
0.255
0.4273
0.3022
0.2592
0.2918
0.4203
0.2512
0.2522
0.3545
0.3305
0.3037
0.2438
0.3976
0.1818
0.738
0.7459
0.2917
0.1657
0.1635
0.6201
0.3057
0.0247
0.1669
0.206
0.2973
0.2143
0.4177
0.2593
0.1583
0.9491
0.8038
0.2928
0.2691
0.2353
0.1604
0.3287
0.9151
0.1921
0.2141
0.248
0.392
0.1531
0.2525
0.7764
0.2013
0.2294
0.6935
0.5204
0.6572
0.5401
0.6141
0.2373
0.4195
0.2241
0.3307
0.1708
0.2252
0.4565
0.6973
0.3126
0.1952
0.7794
0.3817
0.2093
0.2556
0.148
0.2288
0.2861
0.2171
0.3363
0.4557
0.3138
0.1719
0.8565
0.1839
0.356
0.1702
0.4148
0.3118
0.4294
0.5742
0.4535
0.834
0.2995
0.2722
0.264
0.1211
0.5175
0.9429
0.2088
0.4585
0.7853
0.8015
0.5126
0.1611
0.2723
0.2077
0.4692
0.1486
0.3482
0.4248
0.5902
0.1557
0.1582
0.4609
0.4391
0.797
0.2879
0.318
0.1606
0.3137
0.6818
0.1906
0.3441
0.3442
0.2508
0.2326
0.4738
0.3478
0.1806
0.4243
0.9982
0.7907
0.8936
0.1685
0.4339
0.4885
0.8783
0.1177
0.4587
0.4677
0.8226
0.3489
0.1806
0.738
0.3205
0.177
0.2901
0.1977
0.2263
0.3303
0.9124
0.3281
0.6397
0.1571
0.3145
0.2083
0.3455
0.7817
0.147
0.1629
0.1698
0.6538
0.9082
0.1594
0.4411
0.4384
0.4417
0.389
0.2137
0.1636
0.2139
0.1783
0.2556
0.2269
0.3379
0.335
0.5218
0.2215
0.661
0.1808
0.2493
0.3002
0.2856
0.5373
0.4868
0.4419
0.3216
0.2274
0.1519
0.2556
0.2576
0.3324
0.2126
0.2619
0.2333
0.3547
0.1896
0.2538
0.1738
0.2308
0.2232
0.9002
0.2227
0.8072
0.2536
0.1515
0.1619
0.1571
0.1922
0.2898
0.2866
0.6119
0.4243
0.2361
0.6392
0.1562
0.4014
0.4526
0.3356
0.5309
0.4298
0.3083
0.3046
0.3092
0.6121
0.1638
0.3554
0.2242
0.3533
0.2831
0.2892
0.2066
0.1538
0.1713
0.1531
0.1573
0.2953
0.1711
0.184
0.682
0.168
0.2063
0.713
0.4768
0.2436
0.3008
0.2898
0.5469
0.1732
0.2712
0.8377
0.407
0.3558
0.2433
0.8154
0.2487
0.1687
0.1687
0.571
0.6063
0.7066
0.6555
0.894
0.1058
0.9392
0.2674
0.3382
0.1657
0.3401
0.5231
0.2861
0.2016
0.5073
0.3865
0.2001
0.2571
0.2979
0.2139
0.4354
0.1956
0.2894
0.3665
0.3212
0.1641
0.9451
0.2972
0.2597
0.201
0.651
0.3379
0.263
0.4984
0.2243
0.4389
0.3148
0.2662
0.3215
0.1706
0.1947
0.3786
0.2569
0.1343
0.2099
0.7923
0.4578
0.3725
0.2224
0.1573
0.1568
0.1902
0.3014
0.1607
0.1743
0.1575
0.3167
0.7663
0.4784
0.3221
0.4111
0.1396
0.1999
0.1579
0.3601
0.1672
0.1669
0.479
0.4488
0.2081
0.1573
0.2529
0.2744
0.2022
0.5458
0.3562
0.4326
0.7021
0.4588
0.4295
0.2604
0.1706
0.3164
0.4759
0.2881
0.2754
0.593
0.1533
0.2652
0.2328
0.2507
0.3904
0.2513
0.3484
0.1807
0.62
0.5686
0.2972
0.2917
0.337
0.1605
0.2301
0.3963
0.1638
0.5984
0.2947
0.1739
0.6569
0.1658
0.1553
0.218
0.1731
0.3812
0.4091
0.8545
0.384
0.2461
0.5417
0.1704
0.2673
0.2605
0.1512
0.4132
0.3533
0.6976
0.1861
0.3312
0.2923
0.199
0.4087
0.16
0.7053
0.5962
0.0802
0.6385
0.2442
0.4866
0.4881
0.3018
0.591
0.5368
0.5649
0.5678
0.7762
0.3
0.3012
0.1642
0.4847
0.1617
0.5299
0.4492
0.4041
0.1559
0.1861
0.3224
0.185
0.1867
0.3976
0.5409
0.1567
0.3206
0.1687
0.4061
0.269
0.3257
0.2776
0.2798
0.1989
0.1577
0.6626
0.1536
0.7659
0.6753
0.5891
0.1577
0.2483
0.1574
0.9011
0.5724
0.1565
0.5903
0.1698
0.1331
0.4838
0.1715
0.8508
0.4502
0.5777
0.161
0.1673
0.1667
0.1564
0.6794
0.1535
0.2597
0.2258
0.3108
0.1801
0.1799
0.1521
0.1634
0.2924
0.6657
0.5283
0.9274
0.0342
0.8785
0.7815
0.1531
0.1647
0.3651
0.282
0.2522
0.6015
0.4533
0.1531
0.4568
0.4036
0.1793
0.3952
0.228
0.7012
0.2581
0.573
0.5899
0.2943
0.2842
0.3129
0.1674
0.8569
0.2183
0.7993
0.1627
0.8943
0.4676
0.4847
0.1681
0.1567
0.781
0.2395
0.2209
0.7423
0.6292
0.1525
0.5314
0.6131
0.5855
0.4333
0.1679
0.1873
0.1493
0.2769
0.2972
0.248
0.2507
0.8011
0.5282
0.5285
0.3622
0.1635
0.2354
0.8594
0.3242
0.4669
0.7536
0.1533
0.2098
0.3734
0.7695
0.4092
0.7249
0.1595
0.1772
0.2554
0.145
0.1559
0.29
0.2728
0.2677
0.157
0.3394
0.1463
0.6422
0.8591
0.156
0.2018
0.872
0.4184
0.5764
0.1408
0.3426
0.4288
0.3238
0.4358
0.1573
0.0069
0.2821
0.1614
0.1611
0.1582
0.6982
0.1563
0.1585
0.278
0.2079
0.9221
0.5538
0.2009
0.1762
0.4825
0.1862
0.5286
0.2743
0.8524
0.323
0.5121
0.5069
0.7245
0.3267
0.5391
0.5827
0.8778
0.4163
0.2515
0.5665
0.2352
0.1594
0.4036
0.4064
0.4082
0.6918
0.418
0.1588
0.4483
0.1772
0.172
0.1611
0.6219
0.339
0.1837
0.1797
0.4552
0.322
0.1569
0.1965
0.1667
0.3194
0.1559
0.1552
0.3338
0.1654
0.3468
0.411
0.3614
0.6096
0.3157
0.344
0.2189
0.4467
0.2573
0.23
0.2772
0.2572
0.1082
0.2551
0.2619
0.2377
0.4578
0.1734
0.4638
0.4666
0.2492
0.7974
0.4284
0.1383
0.4001
0.1587
0.2758
0.1584
0.4688
0.2753
0.1549
0.6055
0.6118
0.4732
0.3841
0.4413
0.1658
0.1682
0.3249
0.1743
0.3059
0.7593
0.2072
0.4846
0.2621
0.2012
0.1492
0.7485
0.8149
0.8166
0.5109
0.4392
0.4285
0.1565
0.435
0.1565
0.1579
0.1547
0.1603
0.3777
0.4092
0.2501
0.3149
0.1522
0.1428
0.2919
0.8832
0.462
0.1667
0.5073
0.1558
0.1555
0.1561
0.2542
0.235
0.4817
0.6518
0.1868
0.207
0.2065
0.4533
0.2083
0.1881
0.7329
0.2304
0.2147
0.5335
0.6693
0.1703
0.1892
0.585
0.2877
0.3999
0.2207
0.1764
0.3999
0.4012
0.5012
0.733
0.437
0.449
0.4496
0.3484
0.4019
0.3874
0.1848
0.4379
0.3895
0.1647
0.1564
0.6276
0.3075
0.3885
0.2398
0.2655
0.2879
0.1555
0.1525
0.2112
0.3137
0.6976
0.5769
0.2196
0.312
0.2433
0.5203
0.2422
0.3475
0.1805
0.2324
0.1614
0.3889
0.2366
0.2527
0.1723
0.2055
0.4335
0.8675
0.4588
0.1104
0.7627
0.2189
0.1624
0.2592
0.5481
0.2499
0.2897
0.4296
0.8348
0.4034
0.2646
0.1673
0.4428
0.2839
0.625
0.4084
0.2377
0.2676
0.1625
0.4205
0.2016
0.1663
0.412
0.4032
0.155
0.1631
0.1779
0.409
0.3502
0.2158
0.7613
0.4317
0.2808
0.5155
0.334
0.7424
0.4158
0.4125
0.7711
0.7576
0.4871
0.1604
0.1595
0.1818
0.4258
0.4112
0.3679
0.4548
0.4595
0.156
0.4432
0.7476
0.1603
0.7266
0.5029
0.4297
0.2333
0.247
0.4299
0.1541
0.4235
0.2191
0.7284
0.1562
0.338
0.1698
0.1555
0.147
0.7308
0.2183
0.4971
0.1541
0.1928
0.2265
0.4116
0.2182
0.3574
0.9204
0.8304
0.1852
0.4279
0.5034
0.3252
0.4885
0.2596
0.7589
0.4343
0.2172
0.2784
0.3007
0.4367
0.4377
0.2549
0.294
0.2344
0.462
0.4874
0.5843
0.4516
0.6346
0.491
0.223
0.1829
0.3592
0.2175
0.1905
0.3496
0.4522
0.3416
0.4155
0.2283
0.7597
0.481
0.1927
0.1919
0.1567
0.3373
0.3697
0.4229
0.6613
0.6279
0.7862
0.643
0.4381
0.4201
0.2335
0.2141
0.2737
0.2762
0.1516
0.313
0.6427
0.2883
0.241
0.1513
0.4215
0.1642
0.291
0.2899
0.4641
0.3343
0.3345
0.1881
0.2786
0.5844
0.4635
0.4782
0.1537
0.5131
0.3859
0.4323
0.6799
0.3342
0.3277
0.1512
0.2285
0.347
0.1483
0.2335
0.2973
0.7772
0.8531
0.4042
0.1088
0.341
0.1583
0.1572
0.1572
0.1573
0.5578
0.4068
0.1545
0.1544
0.1659
0.3411
0.4035
0.3301
0.1599
0.3437
0.5514
0.4237
0.797
0.4409
0.1598
0.2399
0.1811
0.3302
0.6663
0.4723
0.5177
0.4537
0.1524
0.2022
0.2379
0.2338
0.1725
0.9638
0.4047
0.2762
0.598
0.2674
0.6125
0.3255
0.4295
0.3692
0.2118
0.5401
0.8398
0.3035
0.3322
0.6285
0.2392
0.5346
0.4642
0.1559
0.6769
0.3245
0.1805
0.6457
0.6089
0.4111
0.6783
0.445
0.3812
0.1758
0.682
0.6994
0.2829
0.4166
0.4632
0.2823
0.4588
0.292
0.1601
0.3315
0.2908
0.8576
0.4239
0.8226
0.5731
0.1879
0.3573
0.504
0.2051
0.219
0.6228
0.8105
0.7927
0.685
0.3315
0.2905
0.1324
0.7774
0.4404
0.6558
0.3059
0.249
0.2399
0.1563
0.3084
0.282
0.2025
0.3825
0.389
0.2899
0.223
0.1631
0.3688
0.1605
0.7971
0.3142
0.1803
0.158
0.5199
0.5209
0.1744
0.5028
0.4626
0.4102
0.5161
0.3008
0.2912
0.3631
0.3299
0.2895
0.3095
0.2627
0.2298
0.4058
0.8552
0.4152
0.1942
0.62
0.3565
0.9285
0.8144
0.0227
0.41
0.39
0.4062
0.4546
0.2423
0.1357
0.2405
0.1545
0.4323
0.4251
0.29
0.2806
0.6168
0.2582
0.238
0.192
0.1628
0.1606
0.3723
0.6969
0.3969
0.3597
0.3618
0.3152
0.3809
0.1604
0.2491
0.8902
0.2227
0.2739
0.2094
0.2094
0.288
0.2859
0.3846
0.1767
0.9164
0.2304
0.691
0.6765
0.5403
0.2439
0.4866
0.2238
0.5534
0.3124
0.4121
0.2463
0.2128
0.4812
0.8059
0.5029
0.152
0.5897
0.2469
0.4666
0.6201
0.4984
0.4898
0.2445
0.3758
0.3819
0.2014
0.9659
0.2459
0.254
0.2698
0.1713
0.3795
0.8636
0.6885
0.5268
0.2283
0.6915
0.2159
0.1803
0.363
0.3238
0.3356
0.5524
0.2258
0.1974
0.2892
0.5265
0.2331
0.8997
0.7038
0.7964
0.5716
0.1623
0.0574
0.7924
0.2295
0.233
0.8302
0.2329
0.7992
0.2369
0.1573
0.2294
0.2262
0.6782
0.1771
0.1576
0.2413
0.2299
0.3505
0.2903
0.3533
0.7609
0.3184
0.1543
0.1875
0.1631
0.9836
0.603
0.3631
0.3474
0.4051
0.4017
0.192
0.1998
0.8706
0.165
0.157
0.2304
0.8053
0.1544
0.6303
0.0038
0.643
0.263
0.6243
0.6629
0.846
0.6789
0.3551
0.3077
0.7811
0.9425
0.6271
0.7939
0.1574
0.3053
0.159
0.7815
0.9239
0.7993
0.2432
0.178
0.3092
0.9068
0.184
0.8789
0.1771
0.161
0.2123
0.237
0.2021
0.1749
0.6862
0.5643
0.1588
0.9406
0.1541
0.2526
0.1529
0.4627
0.8156
0.1777
0.8289
0.1787
0.21
0.428
0.3168
0.2392
0.2215
0.1647
0.1572
0.2467
0.2308
0.4532
0.2069
0.3183
0.3597
0.542
0.2049
0.7728
0.2526
0.2091
0.3822
0.3188
0.2118
0.5943
0.5835
0.3193
0.2416
0.4039
0.3094
0.1772
0.2711
0.2681
0.2677
0.1594
0.7355
0.5655
0.2595
0.3158
0.3168
0.3373
0.6234
0.4905
0.8691
0.9488
0.3602
0.3574
0.3657
0.156
0.3813
0.3806
0.854
0.4489
0.1557
0.1922
0.2357
0.434
0.3573
0.4087
0.9468
0.2521
0.363
0.166
0.1577
0.1676
0.1669
0.1552
0.6641
0.1639
0.2229
0.2763
0.3951
0.4971
0.1922
0.2293
0.2116
0.7412
0.2344
0.4232
0.1602
0.3759
0.1182
0.7808
0.0287
0.3038
0.1602
0.3417
0.5055
0.2106
0.769
0.2874
0.196
0.6036
0.2002
0.2072
0.3853
0.4753
0.1571
0.6995
0.17
0.1833
0.1666
0.1565
0.3165
0.2601
0.6873
0.8728
0.1575
0.1813
0.5498
0.5577
0.7917
0.871
0.1559
0.2689
0.3235
0.6336
0.5126
0.8899
0.1714
0.2643
0.3054
0.36
0.9238
0.973
0.854
0.42
0.2849
0.1786
0.1664
0.2082
0.1786
0.8728
0.1667
0.188
0.775
0.1828
0.4481
0.4482
0.3478
0.2135
0.3155
0.2505
0.1919
0.7617
0.1593
0.1586
0.2923
0.2664
0.7343
0.176
0.3069
0.3117
0.7471
0.8082
0.3337
0.326
0.327
0.7752
0.8834
0.9587
0.4934
0.9666
0.0931
0.9408
0.2102
0.3095
0.1091
0.3043
0.3092
0.8648
0.21
0.1644
0.1787
0.5076
0.3035
0.9738
0.3349
0.3061
0.1604
0.1611
0.9679
0.4864
0.5613
0.7904
0.2204
0.2466
0.1536
0.1574
0.1538
0.1792
0.4004
0.3184
0.9203
0.4153
0.1638
0.8689
0.5893
0.6231
0.1964
0.7486
0.9405
0.2014
0.2192
0.0527
0.202
0.2068
0.5572
0.3204
0.2123
0.222
0.2082
0.1984
0.5224
0.6028
0.4144
0.2832
0.2152
0.206
0.9854
0.2573
0.4149
0.7723
0.2683
0.3025
0.9402
0.3563
0.468
0.2178
0.4267
0.67
0.9512
0.2786
0.2798
0.5176
0.1562
0.1681
0.7244
0.7415
0.4123
0.6538
0.0909
0.328
0.4491
0.2213
0.2173
0.478
0.6477
0.1798
0.1889
0.1949
0.4317
0.2243
0.1618
0.4827
0.302
0.2559
0.2568
0.2567
0.257
0.5299
0.1377
0.1467
0.4832
0.3217
0.3297
0.2606
0.2361
0.2699
0.1885
0.9214
0.2866
0.3863
0.273
0.6514
0.1187
0.2731
0.297
0.4449
0.8866
0.1574
0.2004
0.5163
0.1245
0.4201
0.6634
0.5781
0.5214
0.2974
0.7368
0.2493
0.1689
0.2802
0.219
0.6366
0.9616
0.2234
0.2146
0.2656
0.2495
0.4728
0.4228
0.2027
0.1601
0.6312
0.5804
0.1635
0.2344
0.1487
0.2771
0.2179
0.3385
0.2563
0.1569
0.1644
0.1901
0.2202
0.2167
0.1768
0.3108
0.1457
0.026
0.1771
0.3206
0.2054
0.198
0.2362
0.1982
0.6819
0.1658
0.1606
0.1737
0.1993
0.3178
0.2354
0.0536
0.332
0.2596
0.1835
0.2413
0.2151
0.4963
0.1593
0.7068
0.1565
0.438
0.798
0.3088
0.2055
0.2389
0.76
0.5276
0.1618
0.1935
0.1821
0.1811
0.364
0.173
0.6146
0.1536
0.3775
0.1535
0.5251
0.2182
0.1531
0.0931
0.2634
0.9118
0.482
0.6757
0.1484
0.1981
0.6268
0.341
0.1972
0.1594
0.4535
0.2069
0.2113
0.9107
0.1578
0.203
0.2133
0.2468
0.1604
0.1916
0.3497
0.3272
0.3116
0.2364
0.1862
0.3941
0.265
0.3916
0.2468
0.2834
0.1926
0.1836
0.158
0.243
0.3371
0.1825
0.1514
0.2652
0.2461
0.4145
0.4832
0.2992
0.2534
0.1301
0.7738
0.5413
0.177
0.5202
0.3659
0.1911
0.5924
0.2098
0.2466
0.357
0.3553
0.448
0.3569
0.3586
0.3148
0.412
0.6878
0.1457
0.511
0.3762
0.3881
0.186
0.3558
0.2001
0.1562
0.2846
0.3255
0.1582
0.2514
0.2206
0.2156
0.2786
0.4339
0.6728
0.162
0.3921
0.1783
0.2955
0.2111
0.2062
0.1542
0.1563
0.1431
0.9873
0.2172
0.1555
0.1826
0.2132
0.4639
0.1867
0.6251
0.956
0.8067
0.8179
0.3275
0.2605
0.1816
0.3049
0.1681
0.8349
0.1814
0.4364
0.1856
0.1722
0.1834
0.2113
0.6942
0.4966
0.2316
0.7035
0.3583
0.2452
0.5106
0.3432
0.176
0.1969
0.7096
0.2147
0.155
0.2646
0.3786
0.1246
0.3313
0.6037
0.2613
0.3999
0.2826
0.1587
0.3455
0.5401
0.1895
0.9114
0.4563
0.8868
0.4801
0.1824
0.1561
0.1749
0.4593
0.1873
0.2231
0.5286
0.7555
0.2422
0.4456
0.1762
0.1641
0.8898
0.1901
0.3948
0.7759
0.4263
0.3994
0.4133
0.5743
0.1429
0.1574
0.4837
0.4977
0.2346
0.3403
0.1782
0.2496
0.7804
0.58
0.2721
0.2949
0.3139
0.3104
0.3032
0.2923
0.4474
0.2039
0.1657
0.6403
0.2831
0.7576
0.343
0.5136
0.3066
0.3423
0.1646
0.1449
0.1649
0.1768
0.174
0.2328
0.2018
0.1494
0.7268
0.2693
0.3832
0.2304
0.2669
0.3357
0.3853
0.0622
0.2588
0.1709
0.4682
0.3098
0.4614
0.1941
0.3135
0.4208
0.2294
0.4041
0.3193
0.2439
0.1647
0.2969
0.3316
0.1615
0.2779
0.316
0.1566
0.1874
0.2143
0.8355
0.2609
0.3137
0.2883
0.1551
0.329
0.3125
0.2239
0.3707
0.4098
0.7405
0.1528
0.2105
0.3123
0.1679
0.3153
0.3078
0.2826
0.5674
0.2076
0.1757
0.4787
0.2983
0.3015
0.6379
0.1535
0.4567
0.1978
0.3997
0.2395
0.1676
0.1728
0.1501
0.2067
0.1933
0.154
0.2084
0.2587
0.182
0.1526
0.3353
0.2568
0.4174
0.2933
0.0541
0.3813
0.8018
0.7007
0.2893
0.1543
0.2062
0.1504
0.3921
0.2003
0.1504
0.1801
0.9733
0.1945
0.504
0.4656
0.0851
0.4253
0.1789
0.143
0.4345
0.1762
0.1329
0.1571
0.8071
0.1782
0.1415
0.1701
0.2224
0.2691
0.154
0.1595
0.1637
0.6307
0.4957
0.147
0.1843
0.1754
0.2394
0.6812
0.1542
0.1889
0.1705
0.3116
0.1844
0.168
0.159
0.1507
0.1841
0.3084
0.3674
0.2572
0.141
0.4991
0.2455
0.1522
0.1529
0.1475
0.1721
0.2991
0.1761
0.1494
0.9485
0.4164
0.2624
0.2682
0.8542
0.2642
0.6992
0.6326
0.2828
0.3382
0.2535
0.2852
0.2361
0.619
0.4191
0.8255
0.4908
0.3822
0.164
0.4294
0.3298
0.4892
0.6635
0.441
0.3041
0.1213
0.1997
0.1621
0.5981
0.8927
0.2699
0.347
0.2926
0.1795
0.4546
0.1645
0.1587
0.181
0.2684
0.1519
0.2182
0.584
0.1691
0.1702
0.8694
0.3125
0.8344
0.8085
0.1695
0.6553
0.159
0.1663
0.1588
0.1536
0.1757
0.5136
0.8004
0.328
0.3183
0.1375
0.6875
0.6067
0.1397
0.2244
0.3655
0.1629
0.2314
0.2851
0.4695
0.4075
0.1309
0.2419
0.2714
0.3684
0.518
0.4068
0.2528
0.1317
0.4346
0.2645
0.1536
0.1605
0.1828
0.7144
0.1936
0.1816
0.4682
0.2151
0.7043
0.2043
0.1714
0.3357
0.1811
0.1764
0.2251
0.2113
0.2258
0.1819
0.1986
0.1836
0.1538
0.3226
0.1614
0.1536
0.5789
0.2819
0.9796
0.1598
0.1558
0.6679
0.1663
0.2211
0.1651
0.1409
0.1967
0.6069
0.1627
0.9733
0.2542
0.6474
0.2404
0.2643
0.1956
0.1896
0.1779
0.6236
0.4077
0.2307
0.1324
0.1911
0.3014
0.3376
0.2306
0.2518
0.389
0.5787
0.1621
0.2094
0.1918
0.2028
0.1955
0.216
0.412
0.4269
0.1937
0.219
0.5704
0.157
0.2094
1
0.3706
0.6099
0.1949
0.1722
0.5673
0.4502
0.9405
0.2117
0.7354
0.4453
0.2572
0.219
0.1753
0.3957
0.2483
0.1685
0.3984
0.1599
0.1671
0.4788
0.2107
0.2285
0.1628
0.1662
0.413
0.234
0.1581
0.2298
0.3949
0.1589
0.237
0.2397
0.8793
0.2141
0.6923
0.3978
0.1482
0.1746
0.3834
0.3805
0.2489
0.1595
0.1938
0.1517
0.3388
0.1667
0.7862
0.171
0.1963
0.3122
0.1607
0.3314
0.2737
0.4297
0.1564
0.5698
0.6743
0.0196
0.209
0.1865
0.8561
0.158
0.9426
0.2483
0.5054
0.1543
0.2416
0.1541
0.5463
0.2195
0.1608
0.7031
0.1546
0.1563
0.5052
0.158
0.3477
0.1601
0.159
0.1653
0.1583
0.2387
0.1546
0.1563
0.154
0.3249
0.1249
0.1527
0.16
0.1535
0.1518
0.2236
0.2086
0.3867
0.4308
0.2867
0.2218
0.4149
0.23
0.4099
0.4243
0.3743
0.1736
0.2087
0.1516
0.4598
0.2807
0.8963
0.5932
0.1676
0.5496
0.1576
0.1561
0.411
0.8206
0.7198
0.2166
0.2512
0.2255
0.1767
0.4206
0.3091
0.5379
0.3397
0.269
0.2878
0.2781
0.3436
0.4442
0.223
0.2186
0.2928
0.2754
0.3958
0.5763
0.2326
0.3127
0.2153
0.2355
0.2061
0.167
0.1659
0.1545
0.1606
0.1606
0.2228
0.2246
0.2929
0.2531
0.3954
0.1313
0.1253
0.5464
0.6583
0.4904
0.2156
0.8884
0.2739
0.266
0.2583
0.7244
0.4218
0.4254
0.6495
0.3713
0.397
0.409
0.2069
0.2366
0.2836
0.1591
0.2318
0.7375
0.4184
0.1544
0.2153
0.8034
0.4564
0.478
0.595
0.1541
0.3241
0.2778
0.5848
0.3058
0.319
0.4551
0.4175
0.4517
0.344
0.1934
0.3382
0.5
0.3774
0.8264
0.1999
0.0488
0.0476
0.7668
0.6767
0.8046
0.4812
0.3884
0.45
0.3486
0.4183
0.1949
0.3521
0.215
0.2395
0.3872
0.2972
0.4707
0.0697
0.271
0.4469
0.2687
0.3285
0.5562
0.5807
0.5825
0.1968
0.9803
0.2676
0.6036
0.5776
0.4003
0.1555
0.4971
0.4736
0.1574
0.5182
0.2523
0.4998
0.3605
0.1568
0.1688
0.1798
0.6123
0.1674
0.1649
0.165
0.1565
0.434
0.1682
0.3929
0.3758
0.1866
0.1587
0.3353
0.4707
0.4261
0.3288
0.3454
0.1661
0.4915
0.4873
0.2341
0.1602
0.1662
0.2233
0.4907
0.5201
0.2433
0.2552
0.9497
0.2817
0.4259
0.5651
0.4686
0.2609
0.2961
0.1817
0.2748
0.24
0.9094
0.2683
0.2827
0.1597
0.7679
0.3832
0.0948
0.8826
0.2182
0.4745
0.8717
0.4119
0.4607
0.3852
0.2288
0.1642
0.3141
0.51
0.3941
0.3958
0.4516
0.7072
0.3069
0.8701
0.1616
0.218
0.1577
0.1534
0.1582
0.6049
0.4362
0.5329
0.1571
0.1573
0.5019
0.1899
0.176
0.6864
0.6603
0.7943
0.3288
0.1792
0.1776
0.2128
0.2258
0.3005
0.4986
0.2005
0.7739
0.6756
0.2513
0.8111
0.8798
0.7396
0.5977
0.5469
0.5192
0.4504
0.4419
0.1583
0.9156
0.2071
0.3206
0.7397
0.4006
0.1456
0.1684
0.1709
0.3257
0.1911
0.4875
0.4942
0.2321
0.4
0.4121
0.1846
0.6536
0.5243
0.4738
0.1503
0.1491
0.149
0.1505
0.2259
0.1547
0.1596
0.6631
0.3052
0.2909
0.3608
0.6666
0.1407
0.6501
0.3127
0.2219
0.7203
0.9374
0.8752
0.8743
0.9073
0.918
0.8531
0.4369
0.2434
0.8307
0.8282
0.8432
0.725
0.186
0.5044
0.1654
0.1874
0.3813
0.7841
0.3833
0.8322
0.1651
0.7757
0.299
0.1678
0.1303
0.1569
0.9294
0.1897
0.1879
0.6333
0.1536
0.1958
0.8896
0.3506
0.1489
0.1644
0.614
0.4668
0.1748
0.1243
0.2207
0.3198
0.3501
0.3239
0.2901
0.3924
0.3027
0.5329
0.3363
0.2418
0.277
0.1727
0.2038
0.9555
0.2821
0.5798
0.5673
0.1751
0.3799
0.2451
0.1579
0.1559
0.3205
0.1452
0.474
0.3115
0.2296
0.539
0.3119
0.5305
0.4292
0.4389
0.2635
0.4966
0.3934
0.1055
0.3017
0.5091
0.1747
0.202
0.309
0.5637
0.4559
0.4929
0.4263
0.1575
0.2042
0.4095
0.4098
0.6214
0.221
0.5615
0.9653
0.235
0.5996
0.364
0.2366
0.4562
0.4061
0.3585
0.4332
0.4057
0.7095
0.3415
0.7097
0.5452
0.525
0.5011
0.213
0.1575
0.2813
0.1939
0.3095
0.2753
0.1632
0.4272
0.7038
0.2846
0.2792
0.3075
0.2746
0.5948
0.3944
0.5445
0.1623
0.3753
0.3302
0.18
0.33
0.7067
0.1538
0.2986
0.4558
0.2204
0.4765
0.2743
0.3593
0.4435
0.3585
0.3585
0.7629
0.3753
0.3336
0.3583
0.1443
0.2888
0.2852
0.2847
0.2681
0.3331
0.1741
0.3464
0.7594
0.2828
0.2536
0.1878
0.2063
0.7327
0.5089
0.1506
0.6386
0.1553
0.2862
0.2266
0.2491
0.176
0.1524
0.2569
0.419
0.7816
0.8236
0.2792
0.3106
0.9353
0.5958
0.9494
0.4126
0.7321
0.4904
0.2613
0.3445
0.3871
0.4119
0.2768
0.3522
0.6465
0.6276
0.7391
0.2747
0.1918
0.2725
0.3085
0.186
0.1536
0.4664
0.3142
0.314
0.3152
0.3153
0.2864
0.3268
0.2638
0.3948
0.2095
0.1869
0.2016
0.3363
0.3353
0.3086
0.3352
0.2736
0.3524
0.5728
0.4592
0.7042
0.272
0.2753
0.3147
0.431
0.3096
0.2762
0.2838
0.1357
0.2837
0.2672
0.5676
0.1807
0.345
0.6692
0.7545
0.2864
0.341
0.1837
0.3917
0.2233
0.2829
0.1508
0.3908
0.3866
0.383
0.4373
0.3939
0.3846
0.7517
0.1363
0.1573
0.3792
0.6903
0.3036
0.4025
0.4405
0.568
0.8418
0.4867
0.3455
0.324
0.1582
0.4113
0.8453
0.3476
0.4654
0.3559
0.3577
0.3566
0.2058
0.3568
0.3237
0.293
0.3637
0.292
0.349
0.4416
0.3197
0.1917
0.5671
0.2211
0.267
0.2684
0.3428
0.2145
0.3539
0.2856
0.432
0.3641
0.3753
0.3849
0.1601
0.6383
0.1546
0.3413
0.2091
0.4254
0.4286
0.3869
0.8264
0.2423
0.2743
0.3218
0.4466
0.3072
0.7629
0.4312
0.9449
0.8941
0.7989
0.1541
0.4918
0.6222
0.5126
0.8548
0.383
0.3698
0.2832
0.2565
0.4771
0.1806
0.1854
0.1567
0.2488
0.0854
0.1528
0.2859
0.2782
0.2724
0.2
0.2559
0.1889
0.3276
0.3266
0.4619
0.4557
0.1667
0.2292
0.3004
0.2575
0.5032
0.8203
0.5224
0.7589
0.2862
0.295
0.2743
0.2877
0.2943
0.5274
0.2947
0.6147
0.1509
0.3506
0.5402
0.2766
0.2771
0.2731
0.3491
0.2865
0.3422
0.2818
0.5715
0.2956
0.3585
0.3972
0.4038
0.403
0.3913
0.6937
0.8335
0.3626
0.1639
0.3306
0.2964
0.3186
0.3127
0.3136
0.4095
0.467
0.942
0.5117
0.3544
0.4313
0.1638
0.6484
0.6565
0.356
0.4477
0.2597
0.3196
0.3562
0.4842
0.3563
0.612
0.3642
0.3649
0.3122
0.3722
0.8593
0.3056
0.7884
0.1919
0.3516
0.3517
0.3509
0.9329
0.3493
0.3673
0.1788
0.6011
0.4577
0.5741
0.4082
0.1572
0.6272
0.3967
0.2055
0.4157
0.4183
0.1623
0.3769
0.9332
0.7923
0.5086
0.4061
0.3002
0.809
0.3407
0.377
0.4269
0.9838
0.9495
0.6085
0.6925
0.7861
0.6293
0.9353
0.8258
0.8701
0.1731
0.2783
0.3267
0.2758
0.4851
0.6803
0.1519
0.1586
0.3545
0.2696
0.1533
0.7163
0.6955
0.2036
0.5521
0.5603
0.4054
0.5822
0.7814
0.1563
0.5729
0.2357
0.7503
0.1659
0.1548
0.5955
0.4187
0.2848
0.4846
0.2856
0.5591
0.7493
0.3727
0.7134
0.3357
0.7276
0.3464
0.2833
0.2858
0.298
0.3953
0.3187
0.1547
0.3428
0.3405
0.7312
0.7922
0.3122
0.1417
0.4498
0.3119
0.8116
0.2886
0.2789
0.5657
0.3724
0.3077
0.1632
0.3167
0.449
0.356
0.6441
0.1958
0.3282
0.7765
0.3432
0.1571
0.2906
0.2899
0.2949
0.3782
0.3215
0.2231
0.0335
0.1798
0.3281
0.5403
0.7382
0.6037
0.3578
0.3628
0.2159
0.309
0.3057
0.4568
0.3086
0.1554
0.582
0.6026
0.3432
0.3435
0.306
0.3647
0.6528
0.6598
0.2734
0.9484
0.5331
0.6064
0.6292
0.6298
0.6731
0.7246
0.5083
0.6368
0.5325
0.2802
0.3249
0.3829
0.192
0.4114
0.3048
0.504
0.7134
0.4217
0.3889
0.2469
0.2482
0.2123
0.4639
0.203
0.3686
0.8479
0.1425
0.2396
0.6419
0.2432
0.3143
0.3056
0.3035
0.2918
0.2946
0.1459
0.4342
0.1939
0.1617
0.2475
0.2824
0.3476
0.3054
0.3892
0.3837
0.4628
0.5504
0.5372
0.625
0.2877
0.2637
0.2274
0.1887
0.3499
0.3067
0.2342
0.2469
0.5887
0.3195
0.3606
0.453
0.9373
0.3641
0.2098
0.2258
0.2181
0.3022
0.4825
0.1439
0.2753
0.1599
0.6474
0.5714
0.584
0.1402
0.2394
0.1557
0.2086
0.1575
0.8018
0.2653
0.1815
0.6825
0.2211
0.1854
0.1867
0.1873
0.8017
0.1579
0.4783
0.4708
0.5358
0.645
0.2863
0.1881
0.2114
0.5938
0.3493
0.1644
0.3399
0.5675
0.1872
0.4387
0.3544
0.6017
0.5459
0.1579
0.3451
0.2598
0.3112
0.1686
0.3035
0.48
0.1598
0.4296
0.2712
0.8118
0.5798
0.2874
0.1907
0.3901
0.4689
0.2076
0.6342
0.6783
0.5967
0.4227
0.293
0.1635
0.3297
0.0739
0.3757
0.7474
0.3409
0.1572
0.327
0.3163
0.3878
0.3713
0.3783
0.2258
0.3575
0.3564
0.3587
0.7418
0.3057
0.3326
0.2057
0.2842
0.6372
0.2131
0.2305
0.365
0.6263
0.3625
0.6113
0.2505
0.3883
0.4056
0.1507
0.1478
0.1701
0.1565
0.1559
0.15
0.2201
0.298
0.1687
0.2138
0.3736
0.3257
0.3522
0.3778
0.1988
0.2358
0.1795
0.7852
0.8478
0.4988
0.1673
0.1862
0.8902
0.6523
0.1538
0.2027
0.1786
0.431
0.208
0.1723
0.1715
0.156
0.1956
0.218
0.1626
0.1641
0.1634
0.1791
0.2635
0.1821
0.2576
0.1912
0.2584
0.2078
0.1711
0.6179
0.1734
0.1579
0.1591
0.2987
0.1742
0.1565
0.2116
0.1494
0.1778
0.1529
0.3244
0.1582
0.3142
0.3082
0.1713
0.2831
0.2232
0.3003
0.297
0.2078
0.2199
0.9809
0.1952
0.3874
0.4194
0.4932
0.6384
0.5953
0.4103
0.4167
0.392
0.3852
0.2443
0.4007
0.3956
0.1719
0.2906
0.3394
0.1652
0.8202
0.777
0.5867
0.5367
0.1587
0.8312
0.3179
0.4363
0.4548
0.5383
0.2448
0.6858
0.2115
0.6469
0.6053
0.7424
0.8814
0.7685
0.1858
0.2247
0.5957
0.4228
0.367
0.8039
0.984
0.1623
0.5943
0.1621
0.3884
0.1582
0.6471
0.4561
0.4021
0.4627
0.4561
0.3496
0.1686
0.168
0.1856
0.119
0.2095
0.1439
0.1726
0.3954
0.1933
0.7809
0.16
0.9117
0.3677
0.2474
0.3824
0.1859
0.1794
0.2275
0.9136
0.6573
0.3572
0.2284
0.2139
0.3349
0.9498
0.6281
0.4883
0.5027
0.4984
0.3726
0.8633
0.4112
0.3576
0.6187
0.1788
0.1456
0.4354
0.4269
0.4151
0.3242
0.2237
0.3882
0.1861
0.2152
0.4459
0.4413
0.4744
0.4076
0.2805
0.4428
0.409
0.2664
0.2573
0.2651
0.2297
0.1587
0.4701
0.2297
0.2584
0.6586
0.5305
0.1654
0.7203
0.3266
0.1694
0.6706
0.7786
0.8052
0.5645
0.7133
0.6768
0.8085
0.7675
0.0923
0.7147
0.9712
0.7756
0.7234
0.4376
0.6068
0.8067
0.5697
0.8296
0.1571
0.1709
0.1842
0.1766
0.8578
0.8271
0.8899
0.3448
0.1625
0.4032
0.5343
0.1889
0.5457
0.3446
0.2477
0.3575
0.1774
0.2897
0.4189
0.3437
0.5196
0.5887
0.14
0.157
0.1572
0.8414
0.1032
0.2166
0.5113
0.2811
0.1687
0.4452
0.28
0.3862
0.4984
0.6616
0.499
0.845
0.4543
0.531
0.1758
0.2112
0.1536
0.7243
0.1705
0.2007
0.2563
0.2873
0.4245
0.317
0.3881
0.1623
0.3481
0.4201
0.163
0.2488
0.5485
0.1816
0.3944
0.3583
0.6957
0.227
0.316
0.3836
0.313
0.2688
0.2974
0.2722
0.4009
0.3089
0.1942
0.4588
0.1748
0.3038
0.2514
0.3505
0.254
0.1798
0.5377
0.1687
0.8156
0.8104
0.4058
0.3399
0.3465
0.6909
0.2895
0.1638
0.8568
0.5929
0.2127
0.2736
0.2088
0.6195
0.232
0.3058
0.2498
0.3245
0.4537
0.47
0.3148
0.7335
0.718
0.2279
0.1934
0.4751
0.4918
0.2477
0.2538
0.4775
0.2271
0.2016
0.1791
0.2144
0.1809
0.1854
0.2609
0.2923
0.4397
0.3607
0.7762
0.4403
0.3224
0.2548
0.8129
0.1848
0.7935
0.7462
0.46
0.246
0.7906
0.3056
0.154
0.3347
0.1594
0.6964
0.6037
0.5608
0.2241
0.1893
0.1563
0.5309
0.1847
0.2422
0.3771
0.1445
0.6196
0.4179
0.4074
0.3097
0.5481
0.3133
0.3996
0.4282
0.8289
0.8212
0.1828
0.4037
0.1818
0.416
0.1738
0.3994
0.2783
0.3871
0.3856
0.301
0.3361
0.7098
0.165
0.6761
0.1526
0.2249
0.3385
0.1747
0.7874
0.228
0.1517
0.1506
0.2001
0.1888
0.926
0.6085
0.334
0.555
0.3472
0.3023
0.3253
0.3316
0.1555
0.3835
0.1489
0.7016
0.2526
0.1814
0.917
0.4664
0.3416
0.1607
0.4819
0.89
0.0623
0.4564
0.3471
0.5906
0.8945
0.3351
0.191
0.6212
0.2506
0.1687
0.3249
0.3217
0.3106
0.8731
0.8429
0.3976
0.2348
0.688
0.3539
0.5517
0.1793
0.162
0.9803
0.1852
0.2377
0.9018
0.8179
0.5478
0.1528
0.9515
0.1573
0.6167
0.2131
0.4181
0.1864
0.1834
0.1586
0.1851
0.2189
0.3263
0.1714
0.4651
0.4891
0.1668
0.7277
0.1743
0.1831
0.5379
0.1663
0.3092
0.2271
0.1807
0.3525
0.1837
0.2598
0.3239
0.4141
0.3343
0.4263
0.2454
0.2404
0.2426
0.1501
0.2341
0.152
0.2383
0.2301
0.2075
0.9839
0.2773
0.3782
0.3831
0.193
0.5344
0.1806
0.1842
0.1821
0.3527
0.2433
0.1786
0.1603
0.318
0.4092
0.7599
0.287
0.4139
0.4899
0.194
0.198
0.2175
0.2308
0.1846
0.1868
0.2345
0.1518
0.2353
0.476
0.1803
0.3814
0.2483
0.2521
0.1953
0.1825
0.3681
0.2085
0.1947
0.1927
0.1484
0.0946
0.3893
0.2269
0.2226
0.2963
0.5901
0.8878
0.6827
0.2967
0.5142
0.2109
0.5161
0.4559
0.38
0.3807
0.2251
0.237
0.1738
0.4165
0.6594
0.7442
0.3174
0.4656
0.9478
0.8734
0.1493
0.1443
0.482
0.1449
0.1694
0.4308
0.3463
0.4125
0.3935
0.1341
0.6597
0.2331
0.1513
0.3714
0.5206
0.1392
0.4944
0.3582
0.2321
0.3253
0.3147
0.5595
0.5672
0.62
0.2174
0.1782
0.3211
0.3946
0.4083
0.3862
0.2478
0.1901
0.9718
0.7691
0.7735
0.3106
0.2055
0.6023
0.2776
0.15
0.3067
0.1557
0.4531
0.1568
0.6823
0.4381
0.2372
0.1935
0.5394
0.2767
0.1582
0.3972
0.9009
0.5297
0.1555
0.2853
0.3719
0.4314
0.1768
0.4899
0.9049
0.2616
0.1439
0.2633
0.1854
0.3003
0.3352
0.9056
0.4009
0.8534
0.3217
0.1566
0.2625
0.5521
0.3194
0.2904
0.6765
0.9103
0.155
0.1589
0.1951
0.5416
0.4813
0.384
0.1615
0.4664
0.2354
0.8004
0.1839
0.1556
0.8845
0.4139
0.736
0.8844
0.9696
0.2951
0.2971
0.3104
0.2232
0.3078
0.0592
0.7836
0.1765
0.1758
0.3115
0.3329
0.7449
0.2036
0.1852
0.2424
0.2667
0.2505
0.1499
0.3372
0.1885
0.5369
0.81
0.189
0.2145
0.5144
0.7161
0.7392
0.3893
0.7809
0.6341
0.7865
0.2724
0.6737
0.3078
0.165
0.1903
0.668
0.1918
0.1897
0.2121
0.404
0.3845
0.1571
0.2195
0.2117
0.4726
0.1879
0.8777
0.1698
0.3199
0.2663
0.249
0.2361
0.607
0.6713
0.4082
0.2307
0.162
0.1575
0.1609
0.1635
0.1599
0.2797
0.5301
0.4008
0.2369
0.3129
0.6565
0.689
0.7132
0.7033
0.297
0.6564
0.6468
0.7495
0.392
0.2097
0.1574
0.2649
0.2577
0.877
0.2392
0.7275
0.373
0.2256
0.274
0.3605
0.7012
0.2013
0.1996
0.9323
0.4029
0.4404
0.3715
0.3059
0.2172
0.2512
0.5303
0.5373
0.6891
0.77
0.2212
0.4696
0.1579
0.3082
0.1847
0.2756
0.4596
0.87
0.5027
0.3915
0.1568
0.1732
0.1585
0.9775
0.4236
0.4249
0.3183
0.3851
0.384
0.0494
0.4445
0.3267
0.4095
0.5964
0.3485
0.4709
0.4426
0.3583
0.4517
0.5991
0.1739
0.9467
0.2845
0.4962
0.3658
0.349
0.4622
0.7707
0.4342
0.3392
0.4843
0.2955
0.3357
0.1748
0.2533
0.3392
0.3171
0.3971
0.1598
0.397
0.2366
0.4193
0.3291
0.6705
0.1652
0.1583
0.156
0.3837
0.3375
0.2254
0.1477
0.3297
0.2289
0.1797
0.3119
0.425
0.1688
0.1617
0.4289
0.157
0.3536
0.3325
0.3521
0.3397
0.4057
0.1494
0.3733
0.1642
0.1559
0.416
0.4157
0.485
0.327
0.6475
0.3796
0.1564
0.1747
0.3253
0.2172
0.3957
0.2243
0.2802
0.8983
0.2482
0.5428
0.1786
0.2511
0.3049
0.3465
0.3367
0.5511
0.2041
0.4728
0.67
0.2368
0.2054
0.1568
0.2231
0.2186
0.7986
0.8508
0.4117
0.3849
0.2109
0.4567
0.9325
0.3071
0.2694
0.788
0.087
0.9371
0.5799
0.4829
0.3765
0.4446
0.8149
0.4669
0.9111
0.0901
0.2692
0.3047
0.3036
0.1953
0.432
0.2657
0.8306
0.3443
0.4271
0.2405
0.9009
0.3757
0.2261
0.1361
0.1977
0.3911
0.1877
0.2226
0.7761
0.8312
0.3798
0.2153
0.4762
0.3872
0.2022
0.1875
0.6788
0.0734
0.8724
0.6368
0.1809
0.0526
0.2139
0.1836
0.4704
0.2152
0.1655
0.6623
0.5907
0.4599
0.2618
0.1577
0.2406
0.2095
0.3023
0.4095
0.4007
0.2879
0.1585
0.4513
0.5753
0.2471
0.2897
0.4246
0.385
0.3548
0.3391
0.2893
0.1585
0.1597
0.9747
0.4182
0.4163
0.1519
0.8601
0.5823
0.5976
0.698
0.4379
0.0195
0.6493
0.6301
0.1873
0.5147
0.1747
0.7209
0.5295
0.2398
0.1643
0.458
0.6965
0.5952
0.1298
0.287
0.1564
0.3779
0.3934
0.32
0.3762
0.3821
0.4273
0.5196
0.2453
0.3512
0.6715
0.3901
0.8146
0.267
0.526
0.5716
0.2223
0.3244
0.1685
0.2263
0.2786
0.1766
0.165
0.4485
0.1548
0.4477
0.6876
0.2872
0.1552
0.1705
0.1887
0.4397
0.5126
0.7442
0.3879
0.2585
0.3048
0.2702
0.3029
0.3097
0.6746
0.1541
0.1468
0.3753
0.2932
0.2321
0.2261
0.2337
0.2282
0.3202
0.2169
0.3856
0.1711
0.253
0.4396
0.3501
0.1494
0.282
0.2696
0.2105
0.3695
0.8216
0.3063
0.6631
0.3462
0.247
0.2689
0.279
0.3324
0.2989
0.5007
0.3011
0.3573
0.2343
0.162
0.2259
0.179
0.5358
0.1797
0.276
0.272
0.265
0.2621
0.2612
0.2917
0.2966
0.2651
0.2706
0.1773
0.172
0.3832
0.3733
0.3871
0.3825
0.0534
0.8561
0.1921
0.2256
0.2159
0.1984
0.254
0.2037
0.1983
0.6296
0.1815
0.4541
0.3071
0.5375
0.6131
0.8831
0.4616
0.6588
0.5558
0.2938
0.8508
0.328
0.2998
0.3383
0.3395
0.3397
0.2197
0.3431
0.2623
0.5615
0.5583
0.2092
0.1787
0.2457
0.3282
0.1561
0.3361
0.3191
0.3905
0.6562
0.2107
0.7259
0.1579
0.3787
0.4168
0.3624
0.39
0.1566
0.2548
0.1952
0.3549
0.2409
0.1931
0.305
0.8665
0.3011
0.3886
0.8153
0.2097
0.2944
0.2403
0.2489
0.3592
0.144
0.1756
0.5233
0.1917
0.3101
0.1553
0.1947
0.1536
0.6789
0.3593
0.1989
0.5649
0.1748
0.2217
0.2795
0.3513
0.338
0.5794
0.5923
0.243
0.6927
0.2816
0.3572
0.3653
0.3657
0.8819
0.1873
0.852
0.4211
0.5522
0.4116
0.6212
0.734
0.6502
0.4644
0.2536
0.4121
0.1945
0.6636
0.3493
0.53
0.1781
0.2046
0.4069
0.5392
0.1861
0.2599
0.2524
0.3381
0.398
0.4084
0.309
0.2492
0.1574
0.1873
0.3942
0.6484
0.2891
0.351
0.3651
0.3648
0.3654
0.3653
0.823
0.3951
0.6876
0.3464
0.5756
0.3411
0.8038
0.3196
0.2583
0.3227
0.1515
0.2245
0.3812
0.8143
0.2356
0.3836
0.2732
0.6694
0.9375
0.9371
0.2751
0.6882
0.7265
0.5229
0.3794
0.4308
0.3171
0.1946
0.2755
0.3309
0.7154
0.2979
0.4185
0.3987
0.3242
0.2626
0.3279
0.3956
0.7674
0.1735
0.3015
0.1572
0.2991
0.3302
0.9309
0.2008
0.3759
0.5195
0.0112
0.6854
0.2773
0.5826
0.8799
0.1637
0.2962
1
0.4024
0.1501
0.3418
0.4131
0.4049
0.2318
0.4329
0.234
0.4059
0.4551
0.2307
0.3085
0.2313
0.4902
0.7207
0.4336
0.1639
0.1856
0.1823
0.1627
0.3235
0.3327
0.7217
0.2855
0.9845
0.2624
0.1772
0.8724
0.2032
0.4945
0.2431
0.1816
0.2541
0.3465
0.4626
0.2368
0.1998
0.3403
0.1778
0.2382
0.2443
0.7043
0.407
0.2289
0.2303
0.2639
0.1532
0.2011
0.3382
0.3831
0.2922
0.3785
0.4216
0.4158
0.3469
0.2261
0.2489
0.3176
0.3153
0.3951
0.155
0.6219
0.9772
0.3551
0.3115
0.9794
0.3514
0.4145
0.1908
0.3912
0.4564
0.6376
0.2904
0.1786
0.1919
0.3376
0.4229
0.4421
0.365
0.4383
0.1797
0.1833
0.1765
0.2216
0.1819
0.2449
0.1567
0.6842
0.3764
0.2414
0.3762
0.7081
0.1585
0.2135
0.2244
0.1601
0.1791
0.2589
0.2173
0.7769
0.799
0.8352
0.8916
0.4325
0.0994
0.2076
0.1799
0.5957
0.6672
0.4212
0.2544
0.2755
0.1626
0.5186
0.1448
0.3148
0.1504
0.2202
0.5474
0.2152
0.2114
0.169
0.0521
0.2454
0.188
0.7009
0.1949
0.2454
0.1436
0.4929
0.2025
0.1449
0.2511
0.3357
0.5957
0.2433
0.286
0.1453
0.2
0.4398
0.2655
0.4049
0.5642
0.3112
0.7064
0.3799
0.2777
0.1455
0.2432
0.2421
0.4983
0.3088
0.2103
0.7861
0.3725
0.2699
0.2914
0.1677
0.2214
0.2781
0.37
0.3668
0.7472
0.8537
0.7771
0.2345
0.2706
0.2553
0.2837
0.222
0.6132
0.1897
0.1949
0.2872
0.3918
0.296
0.1927
0.2033
0.1993
0.1565
0.6141
0.3101
0.186
0.3046
0.2308
0.8882
0.2782
0.8044
0.2833
0.7619
0.2983
0.2346
0.1737
0.748
0.2791
0.4617
0.1631
0.2747
0.2851
0.2906
0.2292
0.2221
0.2602
0.5647
0.2333
0.153
0.153
0.3298
0.2195
0.6431
0.3136
0.1602
0.2639
0.2111
0.335
0.322
0.1551
0.2486
0.1243
0.1708
0.2998
0.1567
0.1373
0.4091
0.2202
0.5191
0.7232
0.1931
0.2317
0.1739
0.4687
0.5247
0.3372
0.1812
0.2504
0.4415
0.9554
0.2875
0.1313
0.7101
0.2377
0.1865
0.4133
0.1715
0.0715
0.145
0.1709
0.4553
0.1531
0.1818
0.1482
0.1563
0.3796
0.1918
0.3797
0.1596
0.1604
0.1857
0.6164
0.5227
0.4337
0.194
0.1558
0.2744
0.2275
0.2928
0.23
0.3825
0.5119
0.2146
0.2145
0.218
0.3575
0.2742
0.1887
0.4436
0.1871
0.1923
0.7365
0.1823
0.2452
0.2446
0.2666
0.2582
0.1582
0.5418
0.1522
0.24
0.2319
0.1509
0.4298
0.8224
0.3865
0.3258
0.2856
0.2219
0.2211
0.3158
0.2124
1
0.3643
0.3303
0.3262
0.4158
0.9389
0.3532
0.3048
0.523
0.4028
0.6517
0.3723
0.4018
0.5056
0.1918
0.3845
0.3833
0.336
0.3152
0.7741
0.3193
0.2461
0.3035
0.2061
0.7159
0.1543
0.2567
0.7897
0.403
0.2823
0.3076
0.3585
0.1836
0.4363
0.7507
0.3013
0.1451
0.2942
0.2918
0.4102
0.4365
0.2721
0.4551
0.6793
0.1712
0.2134
0.3324
0.2527
0.2454
0.3068
0.2372
0.3961
0.1266
0.2369
0.5503
0.2233
0.3173
0.3949
0.3585
0.2512
0.3345
0.2689
0.273
0.531
0.2973
0.2456
0.6881
0.2048
0.2387
0.1794
0.7247
0.3513
0.2692
0.182
0.1321
0.1468
0.1693
0.2255
0.3979
0.1866
0.4667
0.2753
0.4291
0.4777
0.3277
0.2369
0.3276
0.3308
0.354
0.0674
0.344
0.256
0.1684
0.1653
0.1628
0.5208
0.2758
0.1561
0.4555
0.2746
0.3047
0.2441
0.1315
0.293
0.1736
0.2884
0.1854
0.1658
0.5308
0.1651
0.2299
0.2975
0.2868
0.7208
0.3137
0.3726
0.1581
0.1546
0.1615
0.2311
0.3827
0.6506
0.2784
0.2173
0.5136
0.2295
0.3528
0.1645
0.4705
0.4766
0.1564
0.5687
0.0445
0.3836
0.1584
0.1819
0.3729
0.5579
0.3353
0.1438
0.148
0.6191
0.3767
0.1593
0.4007
0.1594
0.6206
0.3575
0.6453
0.2928
0.3174
0.2645
0.6906
0.1526
0.1707
0.1886
0.4819
0.4904
0.1459
0.5073
0.8254
0.7944
0.6015
0.5245
0.1081
0.1081
0.0672
0.0191
0.0573
0.185
0.0476
0.5338
0.8526
0.3476
0.5399
0.2805
0.3033
0.7303
0.2109
0.7646
0.2013
0.3248
0.7305
0.1749
0.6593
0.3274
0.2856
0.6605
0.4127
0.1968
0.8174
0.1765
0.4179
0.2329
0.6204
0.2334
0.2473
0.6632
0.3468
0.0159
0.4496
0.0294
0.5201
0.789
0.7386
0.4125
0.4169
0.2952
0.2469
0.4892
0.2805
0.2906
0.1833
0.4087
0.407
0.3582
0.8561
0.1548
0.6024
0.4739
0.4058
0.499
0.5643
0.2453
0.1359
0.6301
0.3502
0.3016
0.6671
0.6215
0.6791
0.3286
0.4669
0.4625
0.3941
0.4483
0.975
0.4241
0.2784
0.4297
0.7367
0.1878
0.5456
0.9224
0.169
0.384
0.9617
0.3374
0.1349
0.2641
0.6859
0.8023
0.2795
0.1985
0.3464
0.1633
0.5924
0.3039
0.2618
0.2965
0.3152
0.44
0.5463
0.3409
0.2053
0.2473
0.5508
0.3115
0.2652
0.3136
0.4156
0.3216
0.3646
0.6109
0.2612
0.1284
0.1611
0.2411
0.2697
0.7596
0.2643
0.7882
0.5434
0.8568
0.6617
0.175
0.1565
0.1609
0.1961
0.2618
0.2658
0.2681
0.7751
0.248
0.2699
0.2518
0.8237
0.493
0.4866
0.86
0.6121
0.5764
0.6548
0.8261
0.4914
0.6891
0.2244
0.188
0.4126
0.2867
0.3125
0.354
0.278
0.544
0.3436
0.4686
0.2648
0.3442
0.3469
0.3109
0.3151
0.343
0.4303
0.2944
0.7065
0.2355
0.436
0.4051
0.2069
0.1592
0.1665
0.1985
0.2697
0.161
0.1849
0.2667
0.2776
0.1743
0.4771
0.4541
0.4235
0.3384
0.3396
0.3193
0.3718
0.4738
0.1883
0.5832
0.4478
0.9909
0.1614
0.2304
0.5951
0.3972
0.3282
0.3285
0.0529
0.8575
0.2535
0.2306
0.1528
0.1502
0.3571
0.1477
0.4381
0.2385
0.3704
0.1553
0.2356
0.3166
0.4794
0.2034
0.1985
0.5011
0.3859
0.7902
0.489
0.3816
0.2772
0.393
0.2998
0.4633
0.3665
0.2354
0.4564
0.8559
0.7069
0.3807
0.253
0.28
0.3066
0.4798
0.6854
0.7763
0.4286
0.3748
0.348
0.2856
0.1681
0.242
0.5826
0.1777
0.2384
0.2065
0.2114
0.7087
0.2452
0.258
0.1914
0.1982
0.1952
0.16
0.2358
0.1073
0.2634
0.1702
0.4
0.1962
0.1938
0.1987
0.1972
0.2263
0.427
0.1825
0.166
0.475
0.1924
0.2532
0.2108
0.1874
0.2217
0.2162
0.922
0.297
0.2314
0.3211
0.4803
0.2211
0.352
0.438
0.1933
0.3472
0.2754
0.3274
0.3241
0.2271
0.3148
0.2172
0.1551
0.7077
0.3684
0.5232
0.5892
0.2248
0.2588
0.1621
0.3756
0.4548
0.7285
0.1744
0.7312
0.8683
0.3205
0.2334
0.2774
0.2714
0.5457
0.2537
0.3634
0.1655
0.278
0.1848
0.1753
0.226
0.4213
0.1817
0.4333
0.3056
0.3115
0.2635
0.1279
0.1847
0.4086
0.1707
0.1917
0.1947
0.2944
0.2996
0.4352
0.2196
0.3259
0.1731
0.3977
0.3923
0.1602
0.4059
0.5819
0.7204
0.9002
0.3896
0.3092
0.783
0.2964
0.1347
0.1654
0.2892
0.2889
0.3067
0.4527
0.3158
0.1079
0.5324
0.2051
0.4639
0.1668
0.8005
0.1638
0.9594
0.2409
0.1676
0.366
0.2313
0.1594
0.5897
0.4608
0.1773
0.1701
0.5115
0.4467
0.2861
0.3035
0.3841
0.3988
0.3059
0.3065
0.4265
0.5404
0.1858
0.5841
0.3658
0.7959
0.1776
0.2704
0.3078
0.1947
0.3062
0.5858
0.2064
0.3099
0.9335
0.1462
0.702
0.1554
0.2106
0.282
0.2196
0.1505
0.783
0.1582
0.7823
0.2343
0.236
0.3113
0.6899
0.0796
0.5016
0.3033
0.1719
0.2705
0.2327
0.4819
0.4363
0.4109
0.3464
0.5192
0.3138
0.286
0.2778
0.7628
0.4282
0.6092
0.4092
0.189
0.162
0.2943
0.148
0.6132
0.4174
0.603
0.3926
0.8375
0.4888
0.4631
0.3163
0.1762
0.2315
0.1983
0.3472
0.2247
0.3619
0.4493
0.3572
0.7737
0.405
0.2726
0.1906
0.1879
0.1939
0.6429
0.6645
0.1668
0.1391
0.1561
0.2047
0.4214
0.3012
0.218
0.2095
0.1662
0.1645
0.1724
0.3499
0.1794
0.1479
0.0302
0.1764
0.2084
0.6304
0.1502
0.5837
0.1831
0.0697
0.1595
0.1637
0.1535
0.2638
0.2211
0.2141
0.2395
0.181
0.1579
0.1795
0.2135
0.204
0.2127
0.3415
0.1419
0.189
0.2119
0.1687
0.1865
0.2506
0.3563
0.1765
0.2058
0.1581
0.1708
0.1924
0.155
0.3027
0.1608
0.1983
0.0169
0.2408
0.1897
0.1636
0.1639
0.3124
0.5939
0.17
0.1759
0.1738
0.2646
0.4374
0.4808
0.2261
0.361
0.4821
0.395
0.7449
0.8013
0.4978
0.5748
0.3898
0.8329
0.2462
0.1594
0.1879
0.3679
0.2633
0.2499
0.2615
0.3957
0.6259
0.6522
0.1559
0.7835
0.6753
0.2603
0.7863
0.5659
0.5209
0.2369
0.5757
0.6115
0.3882
0.2895
0.3206
0.1864
0.2199
0.1789
0.6204
0.157
0.3247
0.6135
0.1525
0.6351
0.2693
0.4184
0.4048
0.409
0.1074
0.2122
0.9356
0.3493
0.332
0.5088
0.399
0.4014
0.1505
0.2864
0.511
0.3291
0.4973
0.2003
0.3002
0.1909
0.2032
0.1626
0.4155
0.2204
0.2229
0.8801
0.2794
0.2836
0.9173
0.4049
0.3159
0.3157
0.1914
0.3782
0.8418
0.431
0.3626
0.7746
0.5212
0.4353
0.3858
0.8985
0.8876
0.445
0.4704
0.4237
0.5464
0.6155
0.5603
0.3509
0.2076
0.4079
0.9268
0.407
0.4434
0.3286
0.7326
0.1581
0.3873
0.3905
0.7092
0.1594
0.1642
0.4014
0.165
0.2625
0.3343
0.4858
0.381
0.6525
0.4906
0.2437
0.4724
0.7527
0.8646
0.7569
0.4997
0.4288
0.3995
0.5613
0.5494
0.1548
0.1122
0.4516
0.3254
0.1814
0.1707
0.7774
0.3704
0.8143
0.745
0.7406
0.1697
0.1766
0.2787
0.3878
0.2027
0.4096
0.1539
0.4952
0.3539
0.1693
0.217
0.5116
0.5743
0.3183
0.2694
0.1651
0.2688
0.4612
0.3614
0.2184
0.4213
0.3297
0.3297
0.8519
0.2424
0.3281
0.1478
0.329
0.4176
0.4045
0.4152
0.3544
0.3339
0.4652
0.5499
0.2441
0.337
0.1482
0.7098
0.5683
0.1856
0.2473
0.2529
0.1459
0.4462
0.5349
0.4462
0.3959
0.3568
0.4054
0.5091
0.456
0.7285
0.61
0.393
0.2875
0.3618
0.2997
0.1564
0.2117
0.7698
0.1245
0.4798
0.7342
0.4792
0.8355
0.464
0.2595
0.8992
0.2593
0.2905
0.3342
0.3949
0.3933
0.4809
0.2924
0.5529
0.2081
0.3542
0.3356
0.422
0.1929
0.4312
0.1769
0.534
0.2489
0.152
0.1647
0.5839
0.3076
0.3132
0.1938
0.2356
0.1959
0.5173
0.4505
0.509
0.1758
0.4913
0.3898
0.8001
0.1676
0.4669
0.186
0.7933
0.3117
0.2159
0.2713
0.1985
0.5983
0.7359
0.3028
0.6921
0.196
1
0.3804
0.1526
0.3495
0.1938
0.5954
0.2287
0.4525
0.2821
0.1654
0.1565
0.2198
0.1612
0.1568
0.2525
0.3364
0.228
0.7106
0.163
0.1568
0.3173
0.6326
0.8685
0.2193
0.6976
0.4701
0.3393
0.3108
0.3942
0.3087
0.7061
0.1422
0.3219
0.5889
0.1451
0.2925
0.5019
0.6842
0.4722
0.4581
0.3907
0.3737
0.4212
0.3432
0.3267
0.8081
0.3468
0.1892
0.1656
0.2006
0.267
0.3944
0.2485
0.2984
0.3544
0.3552
0.1542
0.263
0.2356
0.4263
0.465
0.4926
0.524
0.5272
0.8054
0.382
0.8923
0.6229
0.4126
0.4441
0.8716
0.2405
0.386
0.1639
0.3456
0.5368
0.4142
0.3418
0.1581
0.2159
0.2925
0.3968
0.3805
0.5529
0.3944
0.1828
0.8912
0.2184
0.1719
0.7755
0.5687
0.247
0.1604
0.2216
0.1612
0.1931
0.2483
0.8429
0.5171
0.505
0.3395
0.0703
0.1802
0.3597
0.4431
0.198
0.2522
0.2184
0.2568
0.3943
0.5333
0.1955
0.3084
0.2272
0.3793
0.2954
0.2651
0.3053
0.1933
0.1884
0.232
0.313
0.3527
0.3916
0.9942
0.7528
0.1541
0.1842
0.7239
0.3844
0.2805
0.3142
0.1473
0.3161
0.4091
0.6978
0.2238
0.283
0.5096
0.189
0.3903
0.3073
0.4261
0.303
0.3076
0.3391
0.3233
0.1576
0.1529
0.3107
0.5531
0.9007
0.3371
0.532
0.3931
0.2518
0.3827
0.3448
0.2417
0.3361
0.2915
0.3456
0.3959
0.1499
0.2357
0.4737
0.3599
0.3451
0.395
0.1666
0.3949
0.1952
0.3948
0.6318
0.395
0.3501
0.2753
0.3935
0.3993
0.6482
0.4392
0.3282
0.4025
0.4022
0.7071
0.3971
0.3916
0.3397
0.2396
0.4086
0.3911
0.4074
0.1617
0.1561
0.1777
0.1808
0.1659
0.1769
0.1661
0.358
0.2058
0.3672
0.2568
0.2046
0.4392
0.527
0.3559
0.5872
0.5901
0.6361
0.1299
0.5248
0.5592
0.525
0.9158
0.2181
0.3552
0.1627
0.22
0.2245
0.286
0.2629
0.3366
0.388
0.4729
0.1964
0.1818
0.2306
0.1823
0.213
0.1582
0.1513
0.131
0.3309
0.1866
0.4468
0.2031
0.8566
0.2149
0.1918
0.2422
0.1906
0.2385
0.1652
0.385
0.1547
0.2863
0.2771
0.3045
0.5664
0.7699
0.4444
0.1854
0.7984
0.77
0.9075
0.4634
0.3389
0.253
0.2626
0.3206
0.2661
0.8707
0.305
0.7722
0.1577
0.2091
0.3524
0.1573
0.241
0.3021
0.1786
0.1616
0.672
0.3551
0.2128
0.1575
0.6581
0.5225
0.1758
0.1929
0.2158
0.2922
0.1799
0.2539
0.5388
0.1589
0.223
0.5006
0.4948
0.2702
0.9319
0.9767
0.2972
0.3773
0.7067
0.4214
0.504
0.3251
0.9261
0.182
0.4101
0.5588
0.1534
0.7545
0.145
0.4572
0.1657
0.3465
0.2749
0.32
0.315
0.1564
0.5283
0.5262
0.4017
0.1544
0.0679
0.1726
0.1545
0.1538
0.1459
0.2014
0.2031
0.26
0.266
0.39
0.1772
0.1839
0.3551
0.1784
0.2147
0.3793
0.5907
0.5503
0.4095
0.1269
0.1241
0.3495
0.1896
0.4833
0.4531
0.5673
0.4498
0.3705
0.2684
0.3824
0.1563
0.4183
0.7831
0.4323
0.7045
0.2328
0.1633
0.1551
0.1741
0.1636
0.8994
0.1748
0.1653
0.141
0.1572
0.2089
0.2078
0.5727
0.3463
0.1652
0.4231
0.3557
0.4303
0.1476
0.2245
0.229
0.1503
0.1738
0.1501
0.2069
0.4321
0.2431
0.2497
0.8154
0.7507
0.3188
0.2105
0.3158
0.1049
0.1552
0.4483
0.2876
0.5321
0.1849
0.3208
0.7158
0.2319
0.2166
0.3641
0.3237
0.618
0.2681
0.3215
0.4621
0.3156
0.313
0.2712
0.2432
0.3476
0.2524
0.1769
0.2858
0.2206
0.255
0.1863
0.2006
0.3017
0.2356
0.2675
0.3152
0.2459
0.2499
0.2018
0.1716
0.1485
0.2022
0.6357
0.0419
0.8608
0.2698
0.7963
0.2981
0.3446
0.5039
0.2027
0.2603
0.7195
0.1408
0.6863
0.9045
0.2415
0.8673
0.2292
0.2212
0.3323
0.1593
0.4688
0.1921
0.2733
0.4043
0.3038
0.4728
0.3857
0.7121
0.8051
0.2832
0.4392
0.1937
0.4288
0.2338
0.1507
0.7172
0.2644
0.2035
0.2506
0.1524
0.2481
0.3614
0.7716
0.3207
0.3706
0.3469
0.3499
0.2657
0.3993
0.3149
0.1893
0.3009
0.228
0.2172
0.9345
0.2166
0.4687
0.1927
0.5828
0.2098
0.4993
0.3743
0.1743
0.4808
0.5973
0.7667
0.2926
0.3669
0.2533
0.3139
0.2998
0.1495
0.3774
0.1417
0.274
0.3747
0.5912
0.5811
0.4183
0.3204
0.4093
0.3881
0.6598
0.6372
0.2241
0.8688
0.3063
0.7965
0.3876
0.4141
0.4264
0.4896
0.219
0.2234
0.4219
0.3806
0.3131
0.4101
0.1892
0.2995
0.2353
0.3504
0.3506
0.399
0.1632
0.1636
0.3755
0.2901
0.2006
0.2521
0.4118
0.268
0.205
0.3637
0.3848
0.1511
0.4633
0.5004
0.7471
0.3447
0.4788
0.4321
0.3451
0.1785
0.3787
0.8146
0.4807
0.6511
0.2604
0.3892
0.3276
0.4676
0.8935
0.409
0.4625
0.4493
0.1522
0.5378
0.1503
0.1881
0.1534
0.3882
0.3645
0.9809
0.2262
0.3187
0.2714
0.2681
0.3241
0.5455
0.4182
0.3209
0.3365
0.2135
0.4676
0.1791
0.3764
0.2811
0.3033
0.2806
0.1573
0.1805
0.1558
0.2151
0.7367
0.4319
0.3669
0.8792
0.2501
0.1518
0.2422
0.157
0.1717
0.1587
0.4218
0.1666
0.1603
0.1743
0.159
0.2384
0.1565
0.1893
0.9985
0.2055
0.8524
0.3862
0.1597
0.3824
0.5623
0.2477
0.1599
0.1551
0.4241
0.8831
0.4458
0.7501
0.1641
0.8414
0.2413
0.9349
0.9469
0.7536
0.1856
0.2857
0.5281
0.1545
0.9993
0.9337
0.1872
0.6151
0.1589
0.4957
0.4884
0.6289
0.4197
0.469
0.1915
0.8625
0.2971
0.66
0.811
0.4395
0.8408
0.1739
0.2668
0.4013
0.1735
0.1423
0.1729
0.1743
0.1745
0.3787
0.3165
0.3578
0.1764
0.1988
0.2025
0.2067
0.2044
0.2373
0.2071
0.2629
0.2189
0.2097
0.214
0.4297
0.1994
0.1668
0.2077
0.1826
0.3235
0.29
0.5136
0.2239
0.2105
0.21
0.2989
0.1904
0.2824
0.1716
0.1844
0.2037
0.2494
0.2784
0.2827
0.2493
0.2433
0.2548
0.2851
0.2795
0.2699
0.2545
0.2153
0.2389
0.2061
0.2339
0.6706
0.7953
0.3561
0.2852
0.2333
0.4879
0.2277
0.7965
0.8496
0.7306
0.2412
0.5259
0.2853
0.24
0.1674
0.199
0.1861
0.1851
0.272
0.203
0.2287
0.2026
0.238
0.2029
0.2969
0.677
0.1917
0.1868
0.1912
0.3022
0.4833
0.3814
0.206
0.2583
0.2366
0.1177
0.4611
0.4801
0.2101
0.1772
0.156
0.4454
0.3207
0.2057
0.3443
0.5216
0.3328
0.5233
0.5626
0.282
0.5529
0.1758
0.5186
0.5332
0.1243
0.275
0.2156
0.2965
0.335
0.8114
0.1621
0.5022
0.1765
0.1962
0.2021
0.1836
0.5934
0.3035
0.2993
0.2595
0.285
0.2186
0.2968
0.322
0.8909
0.3516
0.8254
0.1724
0.1575
0.2577
0.2577
0.3644
0.2038
0.3358
0.1849
0.3991
0.1985
0.2112
0.2107
0.1562
0.2582
0.3383
0.3352
0.1554
0.2507
0.2412
0.7456
0.4468
0.4411
0.3456
0.152
0.2676
0.3649
0.1522
0.3949
0.2162
0.3254
0.2951
0.3464
0.4433
0.4484
0.4345
0.3441
0.3408
0.3457
0.1624
0.6559
0.1764
0.2493
0.3741
0.1689
0.2645
0.6567
0.2731
0.2803
0.1886
0.8257
0.1433
0.2617
0.1663
0.1806
0.3144
0.2358
0.3203
0.2329
0.2689
0.2205
0.2521
0.2633
0.1713
0.218
0.2276
0.6088
0.2179
0.1617
0.2976
0.1183
0.1566
0.166
0.6257
0.3237
0.1922
0.3794
0.3583
0.3999
0.5035
0.4633
0.6804
0.2678
0.2994
0.1632
0.1632
0.3235
0.5091
0.1567
0.6041
0.2901
0.7827
0.3193
0.3279
0.164
0.2812
0.1971
0.1996
0.2188
0.2472
0.3744
0.1503
0.3143
0.3257
0.1347
0.9712
0.2928
0.318
0.1644
0.3054
0.1696
0.1708
0.3584
0.317
0.1935
0.1598
0.1971
0.1956
0.2901
0.1815
0.7466
0.5787
0.3921
0.3054
0.2256
0.3036
0.2718
0.3719
0.2561
0.2829
0.3795
0.383
0.2687
0.464
0.1796
0.2988
0.161
0.3087
0.3084
0.5684
0.3462
0.3674
0.1162
0.4026
0.2719
0.4184
0.4931
0.4049
0.2464
0.2764
0.2551
0.4324
0.3034
0.2933
0.2617
0.1781
0.1766
0.1604
0.1585
0.5211
0.1936
0.1799
0.1666
0.1701
0.1564
0.1559
0.6159
0.1858
0.1594
0.2302
0.1581
0.1815
0.1621
0.3753
0.3457
0.2349
0.4938
0.7017
0.4899
0.5437
0.4746
0.3307
0.1895
0.298
0.3876
0.3805
0.4869
0.4926
0.1865
0.8068
0.3868
0.2932
0.2756
0.1995
0.3952
0.1784
0.4704
0.2757
0.1703
0.2008
0.2643
0.265
0.7407
0.5786
0.4215
0.4216
0.1999
0.8032
0.1907
0.1732
0.1581
0.2037
0.3234
0.3188
0.411
0.3181
0.1593
0.1554
0.3482
0.6572
0.1819
0.7163
0.1848
0.2319
0.1924
0.2787
0.1927
0.1923
0.392
0.2032
0.1961
0.1948
0.1948
0.1819
0.82
0.2048
0.186
0.1825
0.1902
0.4054
0.2105
0.2028
0.3132
0.2272
0.7186
0.3421
0.446
0.381
0.2453
0.2703
0.2658
0.2685
0.27
0.2355
0.5173
0.2936
0.451
0.2005
0.4245
0.4316
0.0964
0.6404
0.5995
0.2575
0.2667
0.4321
0.7662
0.4059
0.4451
0.3785
0.4119
0.4091
0.4064
0.2277
0.4498
0.1709
0.173
0.4984
0.4712
0.172
0.1744
0.1884
0.1851
0.1849
0.2313
0.1887
0.5054
0.2991
0.1691
0.1617
0.1857
0.1577
0.555
0.1985
0.5089
0.549
0.5523
0.5
0.6895
0.4932
0.6582
0.5799
0.1563
0.1417
0.1601
0.2996
0.2602
0.2418
0.1988
0.4551
0.1742
0.1591
0.1892
0.187
0.1531
0.1712
0.1812
0.3624
0.1618
0.2494
0.4208
0.1689
0.1722
0.2444
0.185
0.1882
0.1875
0.184
0.2964
0.3056
0.7802
0.2091
0.4281
0.2021
0.2631
0.1566
0.1707
0.1668
0.3487
0.1739
0.1713
0.2703
0.9834
0.9922
0.2589
0.3573
0.259
0.2678
0.3016
0.3009
0.1791
0.2435
0.2627
0.2774
0.2834
0.3299
0.3266
0.3026
0.5686
0.3085
0.1745
0.1787
0.3239
0.2334
0.289
0.2275
0.2182
0.1578
0.1648
0.199
0.1867
0.1592
0.1586
0.1718
0.211
0.1824
0.2043
0.1782
0.1828
0.2042
0.1646
0.1612
0.1731
0.1585
0.16
0.1973
0.208
0.3555
0.2137
0.6987
0.2255
0.6969
0.1537
0.304
0.2973
0.2864
0.1576
0.275
0.2727
0.2254
0.2066
0.2388
0.1645
0.4437
0.1545
0.193
0.1687
0.1486
0.5251
0.3453
0.5119
0.2214
0.4384
0.4803
0.787
0.4026
0.3423
0.3547
0.3458
0.2521
0.2617
0.1401
0.5179
0.1643
0.6749
0.8051
0.5757
0.4471
0.5561
0.7316
0.4612
0.6611
0.2485
0.2809
0.452
0.8518
0.5947
0.3122
0.6309
0.4205
0.3938
0.2885
0.8786
0.1678
0.8718
0.4516
0.6361
0.6521
0.6831
0.1487
0.2534
0.2295
0.3463
0.5826
0.1652
0.4073
0.3797
0.619
0.6514
0.605
0.4983
0.3308
0.455
0.1769
0.1565
0.1563
0.3211
0.1563
0.242
0.2584
0.2454
0.2334
0.2653
0.4191
0.3998
0.2347
0.1851
0.5218
0.1432
0.2171
0.2142
0.1567
0.2129
0.1614
0.2208
0.1634
0.1568
0.2108
0.2874
0.9118
0.4415
0.3242
0.2027
0.6583
0.844
0.1622
0.1537
0.1522
0.1518
0.1893
0.2264
0.1574
0.4228
0.3465
0.2604
0.195
0.2374
0.3417
0.3278
0.155
0.7085
0.0659
0.4688
0.5766
0.9878
0.3296
0.5853
0.158
0.4625
0.1327
0.1588
0.3569
0.2303
0.3951
0.7587
0.2933
0.3211
0.3312
1
0.1845
0.2746
0.1743
0.1769
0.1842
0.179
0.4019
0.2253
0.3925
0.6004
0.2777
0.1748
0.3626
0.321
0.4101
0.341
0.3196
0.1841
0.3049
0.1655
0.225
0.3958
0.1846
0.4916
0.3565
0.6315
0.4493
0.1677
0.4738
0.4522
0.5217
0.5916
0.4169
0.4821
0.2685
0.4373
0.35
0.3869
0.2875
0.4087
0.191
0.2423
0.1662
0.157
0.1999
0.1697
0.1728
0.1983
0.3249
0.2744
0.2291
0.2008
0.2089
0.2937
0.1592
0.0678
0.1355
0.1668
0.6653
0.1586
0.204
0.1687
0.1524
0.1507
0.355
0.3321
0.5951
0.334
0.2676
0.1848
0.4645
0.2134
0.6719
0.5275
0.1674
0.7637
0.3127
0.7782
0.3207
0.5425
0.3545
0.5506
0.0153
0.1825
0.1857
0.2987
0.1726
0.3302
0.1944
0.2093
0.4291
0.1369
0.3418
0.1802
0.2538
0.2997
0.3844
0.7331
0.3856
0.379
0.2314
0.6072
0.2219
0.1764
0.2352
0.3088
0.1924
0.2186
0.2001
0.3202
0.5854
0.4734
0.3133
0.7733
0.5359
0.3424
0.1596
0.4293
0.7815
0.3908
0.4481
0.4076
0.166
0.5192
0.1957
0.1746
0.3444
0.172
0.9555
0.2389
0.7896
0.2265
0.2101
0.2777
0.3788
0.3036
0.1525
0.1767
0.476
0.5783
0.4018
0.171
0.1761
0.2941
0.3808
0.3536
0.3534
0.3343
0.2494
0.3986
0.4583
0.2829
0.1802
0.289
0.4015
0.3002
0.1571
0.2189
0.3561
0.1616
0.4188
0.9299
0.2616
0.248
0.2582
0.3303
0.1595
0.1926
0.334
0.1573
0.2511
0.2108
0.746
0.7053
0.3791
0.1513
0.1654
0.1794
0.2196
0.845
0.9109
0.9441
0.4205
0.4117
0.2639
0.5063
0.1525
0.7482
0.1675
0.4234
0.1821
0.1888
0.0891
0.0917
0.5911
0.2199
0.2305
0.2246
0.2841
0.3553
0.1498
0.2334
0.7009
0.5997
0.1577
0.2086
0.879
0.1813
0.1421
0.1537
0.3312
0.1528
0.1767
0.2401
0.4498
0.2713
0.3281
0.5713
0.5141
0.5234
0.5913
0.1848
0.4038
0.7322
0.3235
0.274
0.4974
0.328
0.2168
0.8503
0.2571
0.4111
0.6402
0.6128
0.2915
0.45
0.7618
0.2732
0.6119
0.1938
0.163
0.8528
0.1917
0.2446
0.2
0.2384
0.3443
0.7607
0.6427
0.5116
0.2461
0.5457
0.4269
0.5159
0.1516
0.1493
0.224
0.6672
0.6968
0.8701
0.8296
0.8326
0.6391
0.1854
0.3947
0.403
0.8558
0.6034
0.3406
0.6215
0.5214
0.1552
0.7188
0.8253
0.1597
0.8845
0.5641
0.2197
0.1543
0.2622
0.1608
0.8495
0.6548
0.2112
0.8573
0.4909
0.1728
0.6193
0.4024
0.5943
0.2616
0.2436
0.3568
0.2234
0.2014
0.4614
0.2123
0.6526
0.6579
0.1586
0.1988
0.493
0.1499
0.1691
0.2884
0.2329
0.9047
0.264
0.147
0.2463
0.2975
0.5906
0.1681
0.1881
0.2913
0.3561
0.5764
0.6935
0.3423
0.2917
0.3349
0.3022
0.2624
1
0.2557
0.2205
0.1969
0.1882
0.4179
0.3068
0.4129
0.3716
0.1934
0.6802
0.2231
0.6683
0.2439
0.6162
0.4157
0.8917
0.9457
0.4509
0.3419
0.154
0.4238
0.1838
0.6706
0.793
0.3032
0.2753
0.8477
0.2842
0.2764
0.1968
0.2025
0.1888
0.3426
0.1763
0.536
0.4555
0.783
0.4567
0.5996
0.6752
0.8275
0.142
0.1775
0.4678
0.7437
0.2119
0.3033
0.3586
0.6195
0.2619
0.6165
0.5318
0.2221
0.2887
0.3266
0.321
0.9364
0.8993
0.2875
0.1673
0.1626
0.151
0.5344
0.4706
0.4638
0.207
0.1641
0.1718
0.1518
0.1308
0.1707
0.2845
0.8169
0.2413
0.2111
0.2402
0.151
0.3321
0.2766
0.3988
0.2833
0.9023
0.1578
0.2195
0.171
0.1965
0.3846
0.1879
0.1935
0.5917
0.247
0.1648
0.1622
0.161
0.188
0.1545
0.8955
0.321
0.1551
0.8529
0.1282
0.364
0.6171
0.621
0.5452
0.6585
0.1713
0.663
0.1448
0.1117
0.4014
0.2132
0.2138
0.1539
0.2342
0.1532
1
0.1594
0.1554
0.3366
0.2567
0.1725
0.1859
0.1584
0.1678
0.2699
0.1963
0.154
0.3572
0.2065
0.212
0.1573
0.2599
0.3298
0.161
0.096
0.1859
0.1728
0.172
0.1575
0.1583
0.1549
0.1546
0.155
0.333
0.2504
0.4308
0.692
0.2788
0.1751
0.3789
0.142
0.1766
0.9241
0.1144
0.175
0.2278
0.6576
0.1813
0.1923
0.1547
0.3347
0.1578
0.1783
0.1611
0.1529
0.2281
0.1512
0.1918
0.1844
0.2071
0.2116
0.1756
0.2252
0.4796
0.3088
0.5757
0.1428
0.1409
0.232
0.2051
0.1863
0.1982
0.2011
0.1719
0.6083
0.1743
0.254
0.2661
0.2173
0.151
0.4902
0.2901
0.4722
0.1505
0.4773
0.4731
0.9516
0.3744
0.5786
0.4702
0.5319
0.4533
0.7965
0.4842
0.4843
0.1653
0.5463
0.427
0.4629
0.4314
0.5532
0.7919
0.2103
0.1635
0.1704
0.1679
0.4409
0.1676
0.1625
0.1665
0.5553
0.3051
0.2103
0.1792
0.2069
0.1632
0.1512
0.2213
0.1549
0.1483
0.1513
0.1787
0.5236
0.5269
0.4996
0.5216
0.1667
0.166
0.183
0.1652
0.1586
0.3244
0.2979
0.1537
0.1759
0.3548
0.1499
0.1697
0.2272
0.1604
0.1534
0.184
0.4772
0.3726
0.145
0.0313
0.4906
0.2799
0.4267
0.2094
0.1673
0.3044
0.5241
0.1716
0.4578
0.3512
0.3915
0.1775
0.1604
0.1719
0.1705
0.2605
0.3672
0.2629
0.3846
0.1692
0.248
0.1787
0.2563
0.1577
0.1482
0.5662
0.1929
0.3989
0.1718
0.3827
0.3205
0.2628
0.1793
0.4242
0.1456
0.2188
0.1883
0.835
0.6671
0.3092
0.6687
0.2738
0.1817
0.2839
0.1639
0.1646
0.2644
0.1606
0.2683
0.1752
0.2362
0.1696
0.1583
0.8309
0.8665
0.3096
0.2927
0.2134
0.2135
0.2067
0.288
0.16
0.1656
0.2727
0.178
0.1815
0.5915
0.626
0.6191
0.7974
0.3666
0.191
0.2643
0.161
0.3039
0.1505
0.2381
0.1494
0.1717
0.1581
0.3153
0.4168
0.3069
0.2148
0.4446
0.7262
0.2121
0.5907
0.7287
0.6268
0.754
0.7167
0.7203
0.6736
0.9708
0.2272
0.1921
0.1846
0.7797
0.6131
0.1845
0.4311
0.2172
0.1774
0.1582
0.1611
0.2363
0.3294
0.2927
0.6594
0.4582
0.3698
0.2335
0.1594
0.4815
0.4164
0.4156
0.7588
0.3153
0.193
0.7908
0.4538
0.1967
0.3355
0.3369
0.1724
0.3333
0.7682
0.0993
0.202
0.3158
0.8052
0.3487
0.1846
0.6038
0.201
0.2483
0.233
0.1907
0.6063
0.6831
0.6412
0.8405
0.1952
0.4562
0.4252
0.4236
0.3383
0.2082
0.2543
0.193
0.1995
0.2004
0.41
0.385
0.3794
0.2096
0.208
0.3561
0.1534
0.2135
0.1974
0.4182
0.2089
0.1578
0.2793
0.3629
0.1837
0.1823
0.7732
0.2464
0.4506
0.2275
0.4616
0.3279
0.7038
0.5396
0.258
0.9148
0.3807
0.7075
0.2065
0.7476
0.4916
0.4212
0.5652
0.4161
0.6129
0.3984
0.1655
0.1811
0.2091
0.595
0.6806
0.1963
0.1381
0.2381
0.2985
0.1596
0.212
0.2192
0.1967
0.5223
0.1832
0.1418
0.6178
0.3729
0.1442
0.6324
0.1904
0.1604
0.1502
0.4648
0.1886
0.0396
0.3668
0.1827
0.2045
0.1239
0.4844
0.2937
0.7083
0.4133
0.463
0.4093
0.2248
0.198
0.3113
0.9436
0.7249
0.7992
0.1602
0.6482
0.1625
0.4491
0.5111
0.7912
0.6919
0.3641
0.1717
0.5228
0.5223
0.5647
0.1848
0.2038
0.6743
0.1567
0.4687
0.2026
0.6923
0.6101
0.6515
0.6362
0.6406
0.8033
0.0944
0.566
0.1797
0.6177
0.1852
0.5945
0.8293
0.4255
0.1541
0.1526
0.8022
0.3006
0.196
0.2761
0.1822
0.0952
0.1418
0.3996
0.252
0.2493
0.1793
0.1703
0.4187
0.2934
0.1972
0.1912
0.283
0.2571
0.3318
0.2497
0.1549
0.2112
0.2013
0.188
0.2926
0.2222
0.2531
0.2104
0.1711
0.3156
0.398
0.5591
0.951
0.2057
0.1688
0.2277
0.1821
0.1969
0.5488
0.1394
0.2493
0.4662
0.8646
0.346
0.311
0.158
0.3053
0.5948
0.1832
0.163
0.1708
0.1831
0.6066
0.1631
0.4456
0.4909
0.5754
0.1883
0.1374
0.1592
0.2107
0.2657
0.1472
0.3275
0.2369
0.5276
0.3871
0.3864
0.3826
0.1409
0.791
0.3291
0.3365
0.3898
0.3895
0.6794
0.3891
0.4179
0.8741
0.205
0.8096
0.7637
0.7128
0.384
0.3843
0.4069
0.684
0.4159
0.2691
0.1538
0.4046
0.1594
0.2829
0.1637
0.2887
0.3256
0.3048
0.1911
0.3876
0.4078
0.7484
0.4981
0.4106
0.1598
0.5309
0.4871
0.216
0.1491
0.4056
0.3142
0.5547
0.1546
0.2125
0.1345
0.44
0.5565
0.4273
0.4694
0.4091
0.4393
0.5766
0.697
0.4632
0.2618
0.2788
0.2584
0.2454
0.2658
0.7893
0.1983
0.1536
0.3676
0.3164
0.4478
0.2856
0.4429
0.3133
0.1561
0.2164
0.1502
0.3958
0.1829
0.1946
0.1915
0.7356
0.7079
0.4253
0.2241
0.338
0.6128
0.6842
0.2094
0.1615
0.2724
0.1604
0.2739
0.1591
0.2177
0.3974
0.2027
0.8859
0.7316
0.6593
0.6712
0.2431
0.257
0.8477
0.2472
0.5246
0.4866
0.9249
0.4962
0.1174
0.164
0.286
0.4517
0.1591
0.2919
0.2668
0.2434
0.903
0.1628
0.1583
0.188
0.3561
0.5495
0.3189
0.1531
0.158
0.2919
0.1971
0.2032
0.2001
0.1961
0.1829
0.4622
0.4601
0.2862
0.3509
0.3713
0.4079
0.3895
0.388
0.555
0.8435
0.819
0.3406
0.6193
0.4008
0.3978
0.2037
0.5648
0.15
0.3854
0.1775
0.3875
0.1597
0.8064
0.3367
0.2398
0.4804
0.1832
0.391
0.6875
0.6373
0.787
0.3986
0.392
0.2326
0.2347
0.4741
0.1799
0.7699
0.2935
0.4133
0.2483
0.2604
0.1446
0.1297
0.5003
0.4085
0.7467
0.2575
0.3274
0.2626
0.4923
0.1518
0.206
0.2183
0.2127
0.212
0.1896
0.2185
0.2232
0.2225
0.2135
0.1557
0.1987
0.3004
0.153
0.1847
0.1835
0.1565
0.2034
0.3837
0.2148
0.1826
0.3336
0.2232
0.2585
0.1543
0.2
0.1508
0.2042
0.1655
0.2779
0.1532
0.1988
0.1584
0.1974
0.3386
0.1549
0.1796
0.1571
0.1623
0.1568
0.2184
0.1769
0.1587
0.2216
0.1923
0.7876
0.725
0.1589
0.2715
0.1584
0.1578
0.159
0.7705
0.1582
0.1885
0.2453
0.1601
0.2105
0.2226
0.1698
0.4586
0.181
0.1706
0.1647
0.1704
0.2205
0.156
0.1579
0.2012
0.6339
0.3226
0.1843
0.1875
0.2202
0.1994
0.2289
0.2048
0.3183
0.3785
0.2037
0.2118
0.2012
0.2236
0.3577
0.1952
0.1926
0.1957
0.1964
0.4976
0.2067
0.1565
0.2041
0.2015
0.1856
0.1554
0.2584
0.1693
0.2565
0.1566
0.1428
0.1562
0.1571
0.2214
0.3812
0.2033
0.1913
0.1576
0.168
0.3362
0.3278
0.4103
0.6457
0.406
0.5837
0.2311
0.2227
0.1992
0.3674
0.2014
0.3597
0.1847
0.8683
0.1702
0.1504
0.3971
0.3958
0.2874
0.2464
0.3399
0.1683
0.1673
0.1965
0.1642
0.6155
0.1453
0.2159
0.1726
0.1313
0.3
0.1681
0.2342
0.202
0.2193
0.162
0.1486
0.1876
0.3364
0.3692
0.1875
0.2628
0.2009
0.2608
0.2499
0.261
0.3638
0.2343
0.6794
0.4679
0.152
0.1684
0.284
0.1508
0.3017
0.2793
0.2848
0.1974
0.2824
0.4601
0.2121
0.4682
0.2377
0.2429
0.192
0.1693
0.2352
0.4005
0.2676
0.4096
0.5858
0.3003
0.2095
0.7195
0.7103
0.5912
0.1648
0.9676
0.1522
0.6942
0.8804
0.227
0.1904
0.2353
0.1687
0.2942
0.1904
0.1671
0.2231
0.2338
0.1694
0.1791
0.2597
0.2316
0.4496
0.4341
0.2084
0.196
0.5987
0.2493
0.1799
0.3508
0.2034
0.2099
0.2512
0.3954
0.356
0.2949
0.5068
0.7671
0.5496
0.306
0.1677
0.4099
0.4307
0.1538
0.1769
0.6124
0.2568
0.5481
0.1589
0.6653
0.6604
0.8292
0.8784
0.6112
0.6079
0.8074
0.3884
0.6915
0.8603
0.5008
0.6065
0.336
0.1687
0.3542
0.4311
0.2712
0.1574
0.1581
0.2687
0.3038
0.1567
0.2823
0.1995
0.4467
0.1226
0.8755
0.4966
0.7824
0.2137
0.3591
0.2507
0.3067
0.3094
0.1675
0.7668
0.8526
0.3961
0.1747
0.201
0.7448
0.0291
0.3524
0.2211
0.3211
0.4481
0.2725
0.0426
0.2457
0.4975
0.3999
0.3063
0.1493
0.2253
0.1511
0.4829
0.292
0.0885
0.3028
0.3415
0.2863
0.1844
0.1805
0.3179
0.1781
0.5965
0.4785
0.1408
0.4665
0.6085
0.1945
0.3788
0.6874
0.5305
0.4946
0.2846
0.1533
0.3808
0.7726
0.5157
0.1501
0.3964
0.3974
0.3069
0.4993
0.5084
0.1885
0.6486
0.3242
0.1904
0.2569
0.5486
0.1541
0.4088
0.1584
0.7828
0.5171
0.6881
0.272
0.4794
0.4603
0.4865
0.9058
0.5412
0.4555
0.2027
0.2096
0.2413
0.1923
0.1684
0.4282
0.1621
0.2845
0.5809
0.4908
0.3191
0.4358
0.3045
0.2213
0.1935
0.4949
0.344
0.3488
0.2889
0.3313
0.3091
0.2158
0.4723
0.2266
0.2264
0.1632
0.2541
0.3299
0.3505
0.3282
0.2828
0.1574
0.2326
0.3808
0.489
0.7268
0.2987
0.3489
0.2057
0.1503
0.5589
0.333
0.2839
0.3454
0.3448
0.29
0.2889
0.157
0.2823
0.2801
0.2799
0.1702
0.743
0.2927
0.2947
0.2924
0.3357
0.3179
0.4022
0.2956
0.2998
0.3871
0.1761
0.1769
0.6932
0.9176
0.4253
0.431
0.3393
0.3146
0.3145
0.2131
0.6829
0.2145
0.4283
0.3526
0.4525
0.4253
0.6087
0.8624
0.4552
0.8023
0.3665
0.364
0.2609
0.2952
0.1556
0.4982
0.3131
0.4174
0.3645
0.2602
0.3444
0.6444
0.2595
0.188
0.3785
0.2674
0.1667
0.267
0.3637
0.2883
0.3546
0.7921
0.2021
0.3486
0.1547
0.154
0.3649
0.315
0.154
0.1784
0.4467
0.3556
0.8424
0.1711
0.3767
0.2809
0.1682
0.3288
0.2662
0.3582
0.6824
0.6223
0.9404
0.9202
0.4955
0.9418
0.1787
0.1865
0.6189
0.6171
0.1738
0.6387
0.1894
0.3862
0.2207
0.3407
0.3275
0.9538
0.4255
0.9513
0.8953
0.4538
0.324
0.3208
0.3161
0.1545
0.5967
0.6794
0.1624
0.16
0.3746
0.3983
0.2754
0.319
0.2626
0.2544
0.1856
0.2511
0.2847
0.3155
0.176
0.202
0.3104
0.2736
0.4937
0.459
0.2746
0.4395
0.4332
0.3206
0.2841
0.2994
0.3808
0.3937
0.2518
0.3194
0.8411
0.9396
0.3161
0.2128
0.2696
0.9115
0.3388
0.3222
0.7668
0.3615
0.2938
0.8495
0.2675
0.1944
0.7402
0.3425
0.3055
0.3198
0.3347
0.3423
0.2024
0.153
0.253
0.4295
0.3166
0.333
0.6567
0.6928
0.2432
0.9024
0.4784
0.3308
0.2883
0.7533
0.3331
0.1542
0.7258
0.3309
0.5583
0.593
0.3723
0.258
0.2714
0.308
0.3296
0.2609
0.3604
0.2615
0.1841
0.3079
0.3057
0.2837
0.299
0.3018
0.2908
0.2971
0.3014
0.3035
0.3064
0.948
0.2994
0.2984
0.3003
0.6955
0.3386
0.3233
0.2991
0.299
0.3735
0.2954
0.2553
0.3855
0.301
0.2654
0.2594
0.2609
0.262
0.2625
0.2563
0.262
0.3123
0.3149
0.321
0.1561
0.2737
0.2588
0.2557
0.324
0.2988
0.3105
0.3107
0.2558
0.2568
0.3113
0.2981
0.2759
0.2633
0.2715
0.2772
0.2806
0.2992
0.3151
0.304
0.3041
0.3041
0.1216
0.3143
0.3141
0.2973
0.3001
0.2956
0.2854
0.3036
0.2869
0.2976
0.3068
0.3169
0.3225
0.3286
0.2803
0.3457
0.3015
0.2929
0.2993
0.3325
0.9826
0.2708
0.2848
0.1539
0.1988
0.2224
0.3051
0.1804
0.4666
0.4178
0.1844
0.2387
0.3362
0.2003
0.149
0.8962
0.2146
0.1622
0.154
0.8564
0.2412
0.1856
0.4475
0.3505
0.228
0.2673
0.1587
0.1484
0.1458
0.1806
0.2343
0.2427
0.3241
0.1957
0.2464
0.1547
0.1499
0.3085
0.2146
0.492
0.3067
0.2621
0.0693
0.0725
0.0558
0.2581
0.2584
0.2321
0.22
0.2113
0.3441
0.4414
0.3499
0.1914
0.1962
0.6736
0.1979
0.301
0.217
0.4278
0.79
0.3533
0.361
0.2584
0.1967
0.2013
0.3401
0.2082
0.1815
0.3821
0.4264
0.4034
0.31
0.4631
0.2386
0.3165
0.1354
0.6149
0.4023
0.3433
0.5993
0.1758
0.1564
0.1577
0.2254
0.1894
0.1755
0.17
0.2472
0.18
0.1952
0.274
0.2255
0.6224
0.2043
0.9801
0.4174
0.4136
0.4547
0.3646
0.3575
0.2132
0.4335
0.2618
0.2397
0.3095
0.3559
0.1938
0.4199
0.1761
0.1733
0.2639
0.2008
0.232
0.4248
0.2736
0.2856
0.2563
0.3485
0.4049
0.305
0.359
0.2992
0.2702
0.1835
0.7169
0.4636
0.3043
0.3773
0.3103
0.6462
0.3055
0.3133
0.3088
0.3093
0.1917
0.3089
0.3025
0.5306
0.1613
0.2532
0.3499
0.1508
0.2237
0.1614
0.1546
0.2642
0.4442
0.4449
0.411
0.3367
0.1536
0.1996
0.8428
0.3146
0.4527
0.4051
0.4163
0.7433
0.3879
0.3832
0.4852
0.3528
0.1888
0.1902
0.1846
0.1976
0.2628
0.1541
0.2209
0.1682
0.3579
0.0604
0.2087
0.1783
0.4714
0.4264
0.1628
0.2269
0.2534
0.2559
0.2723
0.2867
0.5029
0.4148
0.1836
0.5781
0.2047
0.2579
0.2585
0.2598
0.2493
0.3668
0.1881
0.2396
0.2257
0.1733
0.1415
0.3417
0.1532
0.8937
0.2175
0.2386
0.2598
0.2869
0.5604
0.3069
0.3194
0.7337
0.6877
0.2652
0.1535
0.3301
0.2315
0.1614
0.2831
0.7194
0.4572
0.4741
0.8254
0.459
0.2128
0.1851
0.6193
0.6356
0.1766
0.3183
0.2772
0.1664
0.1685
0.7296
0.1707
0.3509
0.1669
0.2936
0.4511
0.2551
0.1918
0.1651
0.1998
0.1717
0.7214
0.1643
0.4374
0.3738
0.3738
0.0442
0.5239
0.1368
0.5953
0.3611
0.2922
0.1563
0.1541
0.154
0.158
0.5023
0.384
0.6458
0.1548
0.1998
0.5234
0.2691
0.288
0.2898
0.0227
0.3354
0.7771
0.3416
0.3462
0.3463
0.3924
0.347
0.2356
0.4623
0.4717
0.4544
0.337
0.1561
0.3259
0.7444
0.1558
0.2283
0.184
0.3867
0.4666
0.4486
0.3728
0.4445
0.4426
0.2359
0.3812
0.3917
0.3936
0.2087
0.1784
0.4265
0.2692
0.164
0.3148
0.4025
0.4348
0.1665
0.4361
0.4367
0.6942
0.7565
0.4186
0.5046
0.4322
0.9715
0.4284
0.4699
0.3063
0.5479
0.4837
0.637
0.197
0.3302
0.2343
0.1575
0.28
0.4618
0.6335
0.3385
0.1588
0.1601
0.1597
0.1626
0.2887
0.253
0.2504
0.2065
0.3927
0.2209
0.2158
0.4536
0.3893
0.3721
0.3101
0.6763
0.4591
0.1978
0.2667
0.1786
0.1835
0.2153
0.3776
0.5607
0.7712
0.1928
0.5425
0.1856
0.1621
0.5929
0.2219
0.1934
0.1964
0.2097
0.1636
0.1497
0.1806
0.7851
0.3056
0.1852
0.183
0.1553
0.492
0.154
0.2638
0.4037
0.3261
0.2992
0.1537
0.7127
0.5475
0.7371
0.3336
0.3487
0.3564
0.3448
0.2687
0.1583
0.9026
0.9529
0.9054
0.1573
0.4018
0.6218
0.3431
0.5408
0.6135
0.8635
0.1641
0.3236
0.5992
0.5795
0.3845
0.6057
0.5682
0.6023
0.2883
0.2545
0.1491
0.1565
0.6688
0.3037
0.6398
0.3265
0.2768
0.2698
0.2693
0.1841
0.1619
0.1586
0.5482
0.387
0.1604
0.1622
0.1638
0.1639
0.6072
0.9729
0.1869
0.1749
0.5932
0.615
0.747
0.6142
0.606
0.6082
0.337
0.6123
0.1667
0.5327
0.5211
0.5341
0.8864
0.5947
0.588
0.162
0.4478
0.4303
0.1751
0.2091
0.1625
0.3119
0.1623
0.1629
0.3627
0.4039
0.263
0.4568
0.145
0.582
0.1528
0.1522
0.1523
0.225
0.1674
0.1719
0.166
0.1656
0.1638
0.1626
0.1502
0.1723
0.2118
0.6047
0.1856
0.1692
0.1809
0.252
0.1749
0.0085
0.1706
0.5544
0.1687
0.3534
0.3789
0.1366
0.2849
0.2445
0.1241
0.1451
0.1532
0.171
0.1785
0.2072
0.3002
0.669
0.678
0.1603
0.1543
0.2415
0.2318
0.2402
0.2055
0.1546
0.1563
0.206
0.5403
0.4263
0.1698
0.1591
0.3549
0.1724
0.1577
0.1577
0.1566
0.179
0.1778
0.1574
0.6137
0.3067
0.5955
0.1682
0.3394
0.627
0.3996
0.9531
0.2222
0.3351
0.2061
0.6925
0.154
0.3122
0.2846
0.1533
0.3996
0.3636
0.3822
0.1589
0.4061
0.3217
0.1565
0.134
0.3351
0.2818
0.5527
0.3057
0.2634
0.4597
0.1942
0.2263
0.5429
0.175
0.2363
0.194
0.2059
0.2167
0.2135
0.2103
0.234
0.1892
0.184
0.1892
0.2002
0.2049
0.2
0.2002
0.3932
0.7252
0.2243
0.7482
0.6082
0.232
0.6193
0.455
0.1982
0.1567
0.1969
0.154
0.1985
0.2019
0.1981
0.4462
0.9015
0.8845
0.1708
0.4819
0.1543
0.1339
0.2018
0.4475
0.1815
0.8083
0.3854
0.1667
0.1881
0.2586
0.1741
0.1756
0.32
0.9783
0.2622
0.191
0.5017
0.307
0.1959
0.1958
0.1965
0.1943
0.1947
0.1453
0.2875
0.2185
0.2925
0.2003
0.1841
0.7184
0.2185
0.972
0.9529
0.6619
0.1857
0.9411
0.1886
0.1834
0.1806
0.6876
0.1833
0.1834
0.5865
0.1804
0.5587
0.179
0.2795
0.1838
0.3861
0.9742
0.1971
0.2015
0.2074
0.1869
0.1863
0.1825
0.3364
0.1802
0.2693
0.1987
0.1943
0.3183
0.209
0.2091
0.2159
0.1534
0.3564
0.9069
0.1936
0.7159
0.6636
0.7941
0.1556
0.1776
0.4485
0.2735
0.1594
0.4166
0.1938
0.1761
0.1944
0.2029
0.2542
0.1807
0.1537
0.9862
0.1834
0.823
0.1655
0.263
0.6602
0.1501
0.6407
0.6791
0.1786
0.3212
0.1564
0.2461
0.2802
0.1716
0.5573
0.1714
0.4573
0.3928
0.1568
0.2149
0.9291
0.5109
0.2539
0.184
0.1823
0.2337
0.2547
0.7816
0.9664
0.2692
0.4886
0.7166
0.4865
0.5474
0.5535
0.7063
0.1881
0.6266
0.7895
0.4213
0.1831
0.3797
0.2393
0.2752
0.8343
0.293
0.2122
0.7381
0.3065
0.158
0.2449
0.1831
0.1565
0.1541
0.2185
0.4521
0.5519
0.8477
0.428
0.2368
0.1684
0.2649
0.3743
0.6121
0.2651
0.4223
0.5796
0.1532
0.5786
0.5859
0.4911
0.3108
0.515
0.4645
0.4681
0.3633
0.7749
0.1973
0.3371
0.2204
0.2127
0.5922
0.2866
0.5172
0.0659
0.4975
0.4603
0.1978
0.1669
0.1591
0.3031
0.3225
0.2004
0.4081
0.346
0.2937
0.1686
0.1654
0.4543
0.5184
0.922
0.5385
0.3289
0.1584
0.209
0.3487
0.2096
0.1569
0.4118
0.4237
0.1522
0.3556
0.7982
0.1608
0.7822
0.1649
0.1544
0.2965
0.4986
0.2814
0.6473
0.4068
0.3318
0.1541
0.5922
0.1676
0.7089
0.224
0.7997
0.2156
0.216
0.2194
0.2031
0.0426
0.7347
0.5232
0.2778
0.2235
0.163
0.3269
0.1598
0.2235
0.1613
0.8184
0.4999
0.2471
0.1717
0.5269
0.3508
0.2245
0.4486
0.2127
0.2119
0.2181
0.209
0.1874
0.7406
0.391
0.1664
0.1909
0.2046
0.1673
0.1927
0.8277
0.196
0.6596
0.1522
0.2183
0.4828
0.2269
0.2069
0.167
0.1991
0.1862
0.2255
0.1781
0.1554
0.1557
0.162
0.1619
0.8854
0.7587
0.5342
0.2166
0.4403
0.2257
0.1573
0.1837
0.16
0.2045
0.2181
0.2339
0.3022
0.5558
0.8983
0.42
0.5964
0.2965
0.1587
0.7062
0.5479
0.1568
0.2347
0.1433
0.7419
0.2956
0.1572
0.491
0.1589
0.5022
0.209
0.2046
0.1637
0.1944
0.4006
0.1557
0.3109
0.4237
0.2093
0.4352
0.2299
0.2622
0.0714
0.5112
0.4298
0.8364
0.4529
0.1982
0.1927
0.3153
0.1554
0.1387
0.4131
0.6804
0.4137
0.2056
0.1722
0.8738
0.8857
0.1686
0.1632
0.7861
0.1698
0.1682
0.5242
0.4266
0.1576
0.3255
0.7621
0.4127
0.2368
0.1589
0.1619
0.1618
0.6119
0.2271
0.239
0.3774
0.444
0.17
0.4047
0.9001
0.4991
0.3412
0.4025
0.4185
0.4061
0.3089
0.3897
0.1992
0.2511
0.5268
0.2579
0.2998
0.008
0.7018
0.8367
0.286
0.9599
0.3104
0.1826
0.154
0.3538
0.1609
0.2639
0.6004
0.476
0.2526
0.4368
0.4054
0.1565
0.7379
0.7604
0.3803
0.1842
0.4664
0.1703
0.16
0.14
0.4943
0.1424
0.1901
0.1658
0.2508
0.751
0.1779
0.1673
0.2871
0.5416
0.1594
0.459
0.2997
0.4959
0.3237
0.1696
0.5509
0.4492
0.471
0.7356
0.1936
0.7715
0.1954
0.1983
0.4885
0.2575
0.3406
0.169
0.4117
0.2467
0.223
0.1687
0.1528
0.1615
0.2625
0.2608
0.5363
0.246
0.3907
0.2453
0.1915
0.2198
0.3049
0.4863
0.235
0.2165
0.3507
0.6457
0.1744
0.2359
0.3865
0.3147
0.2615
0.2278
0.4971
0.6962
0.4233
0.1616
0.3398
0.7334
0.156
0.564
0.6909
0.4236
0.772
0.1805
0.1659
0.2903
0.7817
0.5072
0.2471
0.3523
0.1668
0.2678
0.3711
0.3748
0.1552
0.3338
0.1542
0.2401
0.2778
0.4518
0.2293
0.2463
0.1783
0.2775
0.23
0.1592
0.227
0.1541
0.1886
0.6675
0.2958
0.3439
0.2757
0.1534
0.3067
0.2081
0.4569
0.5173
0.4332
0.2577
0.1856
0.6248
0.0953
0.3723
0.177
0.3055
0.1638
0.2172
0.4021
0.4346
0.4123
0.4145
0.9173
0.3874
0.0624
0.2264
0.2363
0.1924
0.1601
0.2105
0.4217
0.3239
0.3055
0.7968
0.4226
0.1927
0.2878
0.1057
0.3278
0.4868
0.3827
0.1732
0.162
0.4089
0.2023
0.3268
0.4189
0.1698
0.1578
0.186
0.3273
0.2846
0.2795
0.0891
0.7404
0.478
0.2741
0.1998
0.1541
0.5782
0.2788
0.1578
0.7461
0.7373
0.294
0.5253
0.7929
0.8151
0.202
0.4996
0.1615
0.2045
0.2235
0.2846
0.5396
0.1683
0.9333
0.2769
0.1782
0.1374
0.1826
0.8227
0.4518
0.2337
0.4617
0.6591
0.1735
0.7613
0.628
0.2212
0.2776
0.2842
0.3211
0.2256
0.3456
0.6458
0.2407
0.1691
0.7395
0.1469
0.1551
0.3928
0.2683
0.1524
0.4172
0.4211
0.258
0.4224
0.1562
0.1645
0.2267
0.7613
0.7148
0.2987
0.2816
0.4257
0.2534
0.2534
0.1574
0.9957
0.2365
0.4745
0.7913
0.4466
0.2708
0.3732
0.8371
0.4154
0.1644
0.7054
0.1569
0.4326
0.1625
0.5089
0.5014
0.5847
0.1474
0.2211
0.1594
0.1571
0.8892
0.1546
0.2001
0.2168
0.4091
0.3193
0.3154
0.6289
0.3459
0.172
0.1854
0.1668
0.4058
0.49
0.2397
0.5066
0.501
0.1768
0.2297
0.1521
0.2924
0.7467
0.6151
0.9201
0.4108
0.477
0.4439
0.1486
0.1979
0.7235
0.2105
0.272
0.1531
0.1524
0.3804
0.4297
0.3871
0.2482
0.3354
0.1528
0.2422
0.2745
0.3009
0.2464
0.2625
0.4174
0.2545
0.827
0.4987
0.1665
0.3624
0.8162
0.7791
0.2173
0.2397
0.156
0.2476
0.253
0.3175
0.1522
0.3997
0.255
0.1859
0.2469
0.1498
0.2899
0.4392
0.2242
0.8751
0.4388
0.962
0.8174
0.4858
0.1304
0.267
0.2684
0.3854
0.2034
0.2607
0.3902
0.2742
0.3717
0.4896
0.2138
0.4045
0.2281
0.4299
0.1671
0.3906
0.2198
0.3142
0.3384
0.1837
0.1619
0.367
0.2448
0.1646
0.4112
0.4219
0.7624
0.3727
0.3125
0.1863
0.2823
0.1834
0.351
0.3209
0.1834
0.7085
0.3401
0.3622
0.2587
0.243
0.3707
0.7308
0.4263
0.4415
0.5029
0.679
0.2861
0.2643
0.1399
0.7056
0.2603
0.3783
0.1478
0.2046
0.3306
0.3305
0.4266
0.2542
0.2102
0.3848
0.3626
0.2631
0.3457
0.3371
0.7638
0.3291
0.3268
0.2206
0.2431
0.1579
0.1795
0.3628
0.2066
0.2902
0.1639
0.1591
0.1546
0.1754
0.2846
0.2833
0.2925
0.2054
0.3889
0.1613
0.1605
0.2923
0.3042
0.1767
0.1902
0.1802
0.433
0.4355
0.3369
0.4573
0.682
0.5906
0.1717
0.1888
0.838
0.3223
0.1937
0.2276
0.2266
0.1535
0.227
0.1965
0.2026
0.2058
0.328
0.2006
0.1582
0.1786
0.193
0.1546
0.1535
0.275
0.1442
0.3783
0.1568
0.3848
0.2357
0.1715
0.7581
0.3115
0.4968
0.5584
0.5572
0.2146
0.2141
0.1506
0.2791
0.8811
0.3854
0.3401
0.3549
0.5858
0.5822
0.5678
0.572
0.1774
0.3912
0.3299
0.1561
0.216
0.3226
0.8528
0.3517
0.2434
0.3266
0.9426
0.4873
0.1665
0.436
0.9237
0.2353
0.3151
0.731
0.5302
0.6949
0.257
0.3424
0.4674
0.1566
0.2249
0.5812
0.4032
0.7471
0.1568
0.5254
0.166
0.1526
0.1571
0.157
0.2004
0.1528
0.2117
0.1592
0.2395
0.2868
0.1508
0.1618
0.1638
0.862
0.1848
0.1649
0.651
0.152
0.4087
0.1821
0.2135
0.3308
0.1622
0.459
0.2592
0.1447
0.2363
0.3381
0.7801
0.5084
0.159
0.1594
0.6598
0.163
0.1538
0.0853
0.6065
0.1631
0.2421
0.2849
0.1762
0.157
0.2331
0.2292
0.3218
0.1724
0.1961
0.2434
0.3733
0.7851
0.3432
0.2442
0.1563
0.3884
0.3337
0.4161
0.7337
0.659
0.5899
0.3208
0.4203
0.1711
0.2345
0.1797
0.1709
0.181
0.1609
0.1589
0.7064
0.6597
0.3207
0.1568
0.3
0.2999
0.2881
0.7656
0.2567
0.4718
0.2008
0.822
0.1605
0.2679
0.4892
0.6832
0.2606
0.2521
0.9129
0.6271
0.249
0.754
0.3945
0.1529
0.2072
0.309
0.7632
0.2389
0.6519
0.2038
0.1584
0.1536
0.3073
0.2782
0.2288
0.238
0.1575
0.7554
0.1579
0.474
0.2761
0.6585
0.1836
0.2649
0.5277
0.6682
0.3914
0.6648
0.3783
0.672
0.5924
0.768
0.7679
0.4513
0.4033
0.5068
0.5199
0.842
0.2284
0.2971
0.1608
0.2958
0.4111
0.402
0.7405
0.157
0.3323
0.1482
0.6744
0.2363
0.4872
0.4203
0.157
0.1553
0.2683
0.4548
0.6264
0.839
0.9361
0.957
0.1605
0.8869
0.4525
0.1843
0.2429
0.2475
0.1943
0.1758
0.2018
0.4438
0.4128
0.1662
0.1705
0.1719
0.4057
0.4667
0.1997
0.1471
0.3355
0.1919
0.3831
0.828
0.1567
0.1884
0.6564
0.1815
0.429
0.2566
0.3917
0.1614
0.3648
0.7992
0.1686
0.7342
0.1665
0.3638
0.5086
0.3743
0.4447
0.2839
0.2169
0.4999
0.2128
0.2101
0.2043
0.4949
0.5694
0.4349
0.3507
0.1913
0.3329
0.317
0.2888
0.3614
0.2331
0.6213
0.1565
0.2335
0.1617
0.239
0.2033
0.8732
0.1749
0.2604
0.6812
0.3465
0.1579
0.2786
0.161
0.2138
0.1892
0.3559
0.4345
0.7019
0.3631
0.3024
0.1445
0.277
0.3346
0.421
0.5978
0.898
0.8443
0.2029
0.3215
0.3261
0.6411
0.158
0.4271
0.4658
0.1927
0.2165
0.3804
0.3182
0.4075
0.6642
0.3827
0.1643
0.2513
0.8726
0.5246
0.8461
0.3884
0.3725
0.2103
0.5002
0.2698
0.5171
0.7787
0.1348
0.2858
0.541
0.6439
0.1558
0.349
0.1855
0.5561
0.5603
0.3516
0.1913
0.4187
0.8267
0.1597
0.9245
0.502
0.7401
0.2284
0.1001
0.2125
0.1896
0.4366
0.2704
0.1593
0.1563
0.5601
0.4497
0.2503
0.6719
0.2512
0.3168
0.2554
0.422
0.2924
0.2064
0.3799
0.3375
0.6143
0.3573
0.3372
0.2819
0.2945
0.5339
0.1781
0.2186
0.2886
0.1512
0.3326
0.4161
0.292
0.2018
0.3916
0.2494
0.8874
0.2583
0.2915
0.3746
0.1728
0.6189
0.5195
0.3278
0.3759
0.3684
0.3765
0.3776
0.2509
0.3601
0.3603
0.39
0.4442
0.3374
0.3379
0.3214
0.3195
0.3356
0.1829
0.219
0.1571
0.209
0.6669
0.2913
0.2127
0.323
0.3478
0.329
0.728
0.2627
0.2599
0.5595
0.1827
0.4675
0.2215
0.543
0.4116
0.2389
0.3982
0.3193
0.2272
0.2374
0.7068
0.097
0.1543
0.6492
0.2593
0.1448
0.1596
0.4871
0.1552
0.3297
0.225
0.1582
0.2161
0.1696
0.1903
0.5056
0.3582
0.17
0.2305
0.2395
0.3461
0.1907
0.0646
0.461
0.1887
0.159
1
0.898
0.1518
0.3344
0.3612
0.3396
0.2939
0.546
0.443
0.2594
0.5698
0.2244
0.9225
0.716
0.1917
0.6767
0.8094
0.4744
0.3187
0.2852
0.7718
0.4089
0.7473
0.6935
0.1566
0.2763
0.1581
0.1605
0.116
0.191
0.3501
0.3338
0.1655
0.9738
0.6361
0.3368
0.1693
0.3941
0.2965
0.6811
0.5628
0.3914
0.5433
0.4577
0.4392
0.2093
0.7076
0.1557
0.2097
0.0162
0.8084
0.3167
0.5873
0.1573
0.1534
0.7915
0.1882
0.2368
0.2696
0.7637
0.3134
0.1668
0.9392
0.2137
0.8068
0.2646
0.5111
0.4013
0.4596
0.6683
0.2559
0.7149
0.1523
0.4208
0.4373
0.2613
0.1538
0.1872
0.1879
0.3951
0.4523
0.764
0.3922
0.514
0.2797
0.2343
0.3276
0.1756
0.1739
0.1613
0.2729
0.6161
0.5497
0.242
0.6417
0.1644
0.4502
0.5055
0.148
0.1608
0.334
0.1492
0.2898
0.1683
0.3482
0.3124
0.1812
0.1715
0.162
0.2219
0.1491
0.157
0.0334
0.1642
0.1752
0.1534
0.1517
0.147
0.1631
0.1522
0.166
0.165
0.1888
0.1609
0.2129
0.7834
0.2678
0.1562
0.4512
0.2851
0.8924
0.8097
0.3383
0.266
0.0392
0.3415
0.1562
0.0621
0.2455
0.7009
0.163
0.153
0.1569
0.3387
0.8158
0.1509
0.6145
0.255
0.1766
0.1556
0.1538
0.1701
0.1657
0.415
0.1742
0.1767
0.1824
0.4552
0.2904
0.5248
0.1735
0.5786
0.2922
0.2056
0.294
0.1689
0.1567
0.4143
0.2391
0.2775
0.2889
0.2053
0.6313
0.1664
0.473
0.7349
0.3689
0.1581
0.1689
0.674
0.3329
0.7437
0.4182
0.2543
0.5721
0.3164
0.3272
0.7069
0.3511
0.3061
0.2039
0.1686
0.1572
0.3334
0.2249
0.3272
0.2396
0.5144
0.7401
0.2481
0.2797
0.2356
0.2548
0.3195
0.3333
0.3564
0.643
0.2567
0.2833
0.1789
0.277
0.1775
0.2136
0.4539
0.1995
0.2946
0.3096
0.1819
0.3285
0.7015
0.5389
0.9807
0.9084
0.1669
0.8943
0.1921
0.2607
0.2691
0.1953
0.4378
0.2582
0.5925
0.1788
0.2934
0.2061
0.2111
0.1843
0.38
0.3175
0.1892
0.2604
0.5867
0.2454
0.1746
0.2027
0.1608
0.1755
0.1808
0.4956
0.1498
0.2184
0.2812
0.1557
0.165
0.1489
0.0997
0.1567
0.1497
0.191
0.2774
0.8122
0.5794
0.9778
0.0681
0.7202
0.155
0.3734
0.1906
0.1939
0.2705
0.2139
0.3933
0.155
0.1569
0.4345
0.1858
0.1783
0.8148
0.1576
0.2978
0.5719
0.1555
0.148
0.1754
0.1572
0.1521
0.2525
0.157
0.1838
0.1534
0.2374
0.1526
0.1725
0.4308
0.1625
0.1644
0.8947
0.4684
0.813
0.2256
0.1512
0.504
0.4465
0.3966
0.4954
0.4761
0.1937
0.2204
0.157
0.169
0.1596
0.1788
0.2824
0.8906
0.5999
0.788
0.2717
0.6281
0.7678
0.1357
0.1556
0.4577
0.1569
0.1648
0.1283
0.1745
0.1492
0.1508
0.1541
0.1647
0.8354
0.7136
0.4289
0.2092
0.2081
0.1775
0.1635
0.4528
0.2014
0.4275
0.3074
0.1548
0.1548
0.1582
0.1673
0.0765
0.3412
0.3303
0.399
0.3692
0.3404
0.1581
0.8866
0.9539
0.4213
0.2069
0.2126
0.7112
0.4704
0.2442
0.1762
0.1594
0.3937
0.1644
0.2271
0.3223
0.2311
0.2915
0.7018
0.8844
0.5401
0.1889
0.23
0.1808
0.1915
0.2081
0.5142
0.5923
0.2149
0.2838
0.1951
0.2432
0.2975
0.339
0.1575
0.1478
0.2376
0.384
0.2913
0.2573
0.5572
0.7847
0.1598
0.636
0.4485
0.2861
0.5808
0.4906
0.5021
0.1668
0.1794
0.2743
0.1871
0.2428
0.2002
0.5215
0.24
0.2438
0.1964
0.63
0.1614
0.2645
0.1647
0.1452
0.5797
0.2146
0.2197
0.2709
0.1593
0.2526
0.2479
0.2004
0.098
0.2164
0.2066
0.2578
0.4017
0.2969
0.181
0.2539
0.4616
0.2136
0.3065
0.7397
0.1571
0.2464
0.1641
0.4018
0.2454
0.082
0.5858
0.1587
0.2511
0.156
0.3418
0.5161
0.1704
0.1734
0.3233
0.2317
0.264
0.2039
0.288
0.1572
0.1538
0.3362
0.4442
0.1674
0.6763
0.4346
0.2731
0.3404
0.1605
0.459
0.2897
0.2637
0.4502
0.2418
0.206
0.3391
0.2898
0.2548
0.3828
0.7361
0.3265
0.9176
0.6937
0.8011
0.4042
0.6506
0.278
0.4058
0.1255
0.3487
0.2864
0.2127
0.1601
0.423
0.316
0.3194
0.4424
0.2656
0.2511
0.2983
0.2661
0.323
0.2192
0.1923
0.1506
0.4039
0.1535
0.4129
0.4264
0.1953
0.163
0.2098
0.5721
0.836
0.446
0.1545
0.3837
0.5879
0.1715
0.4247
0.2509
0.2907
0.5916
0.4022
0.4701
0.9315
0.835
0.2137
0.7699
0.1747
0.9206
0.3115
0.4764
0.153
0.406
0.3616
0.2704
0.2111
0.4974
0.2101
0.8592
0.2544
0.3487
0.3887
0.1827
0.2794
0.6954
0.7932
0.3038
0.4374
0.1271
0.3863
0.231
0.3979
0.389
0.972
0.3699
0.1995
0.1867
0.1898
0.4468
0.155
0.1392
0.692
0.6717
0.5243
0.3653
0.3181
0.2341
0.4655
0.2545
0.139
0.4719
0.1262
0.1557
0.7213
0.4769
0.1943
0.2523
0.7
0.341
0.5919
0.5744
0.5556
0.8446
0.3864
0.1589
0.3016
0.6457
0.291
0.2094
0.1693
0.2427
0.1544
0.1504
0.2177
0.1844
0.1539
0.6727
0.5652
0.201
0.1632
0.4946
0.7728
0.5811
0.7408
0.5643
0.5654
0.2354
0.5432
0.1369
0.1757
0.244
0.2921
0.2247
0.1296
0.7302
0.1498
0.2481
0.1492
0.4353
0.1896
0.8603
0.9194
0.6265
0.3891
0.2716
0.1547
0.5045
0.1691
0.2044
0.9387
0.1568
0.3995
0.5945
0.1572
0.49
0.7521
0.2534
0.2793
0.1751
0.1946
0.1777
0.2093
0.2858
0.3972
0.4209
0.2353
0.5981
0.1649
0.3064
0.4792
0.4155
0.4363
0.7634
0.2248
0.1628
0.444
0.4627
0.7556
0.151
0.455
0.1009
0.302
0.2277
0.5106
0.2125
0.3402
0.3576
0.3152
0.1767
0.2228
0.159
0.2247
0.187
0.1797
0.1567
0.1473
0.5745
0.178
0.3281
0.4909
0.3599
0.1176
0.3538
0.8553
0.4097
0.4136
0.3342
0.3871
0.3355
0.3906
0.3251
0.1967
0.3745
0.1833
0.6853
0.8289
0.2821
0.172
0.3142
0.2393
0.32
0.4621
0.5447
0.715
0.186
0.5594
0.1857
0.3222
0.2254
0.1751
0.7568
0.1529
0.1837
0.2177
0.1898
0.9029
0.7595
0.3216
0.6386
0.7462
0.681
0.164
0.762
0.6598
0.2337
0.2341
0.1654
0.2858
0.9179
0.272
0.1461
0.1618
0.2891
0.3825
0.0997
0.4987
0.1821
0.2956
0.1917
0.3275
0.24
0.5451
0.8442
0.1824
0.1506
0.1704
0.5852
0.459
0.1634
0.3164
0.5935
0.5147
0.7463
0.4786
0.0443
0.4481
0.5521
0.6526
0.2333
0.4967
0.4666
0.4596
0.2207
0.5901
0.5007
0.323
0.5833
0.244
0.2585
0.6466
0.1573
0.158
0.265
0.1712
0.6022
0.196
0.2748
0.4017
0.2104
0.4829
0.1589
0.3276
0.158
0.3296
0.1647
0.3658
0.3419
0.1078
0.1613
0.8813
0.3334
0.3206
0.3024
0.1573
0.1342
0.2869
0.2529
0.1425
0.2546
0.2313
0.1573
0.7589
0.3846
0.2006
0.2776
0.1816
0.1779
0.1817
0.1699
0.3549
0.1723
0.1543
0.1567
0.2036
0.2053
0.3537
0.261
0.342
0.3526
0.1705
0.2069
0.214
0.2272
0.2937
0.2917
0.1945
0.2934
0.3531
0.2339
0.3259
0.1903
0.5489
0.3555
0.335
0.1259
0.5032
0.5655
0.6602
0.2443
0.3327
0.298
0.8576
0.4213
0.1756
0.218
0.2762
0.7163
0.2356
0.2967
0.693
0.4044
0.2152
0.2553
0.25
0.1526
0.284
0.2468
0.1584
0.172
0.2504
0.2297
0.1564
0.1598
0.2211
0.1904
0.1944
0.5906
0.3742
0.2241
0.1891
0.1321
0.1882
0.5831
0.511
0.3693
0.3479
0.5441
0.4735
0.6846
0.4335
0.8674
0.1627
0.1678
0.1632
0.1522
0.621
0.6455
0.2588
0.3598
0.3858
0.1697
0.3849
0.1838
0.1692
0.3383
0.15
0.3731
0.4176
0.2019
0.2889
0.339
0.3804
0.3976
0.3773
0.1719
0.1662
0.4132
0.3289
0.6222
0.1564
0.4254
0.6628
0.3855
0.322
0.3835
0.5795
0.162
0.4501
0.2266
0.3142
0.2259
0.4303
0.2144
0.4937
0.3308
0.1745
0.2494
0.3656
0.3843
0.4318
0.269
0.3959
0.2359
0.2853
0.4775
0.2323
0.2367
0.1583
0.1652
0.1715
0.1536
0.1656
0.721
0.881
0.3126
0.1635
0.147
0.4298
0.3779
0.659
0.5381
0.3266
0.1803
0.1756
0.3619
0.1482
0.3666
0.1973
0.2804
0.1728
0.1674
0.3777
0.4409
0.3808
0.3644
0.2238
0.3572
0.495
0.2735
0.5427
0.2751
0.336
0.2505
0.3968
0.4138
0.194
0.3993
0.1811
0.3091
0.3151
0.3159
0.2366
0.2738
0.2611
0.7303
0.1806
0.1933
0.5458
0.4042
0.2717
0.4481
0.545
0.4609
0.1554
0.5398
0.2736
0.1877
0.6241
0.2814
0.8501
0.2539
0.2283
0.2529
0.1047
0.8517
0.287
0.4858
0.2011
0.2071
0.1949
0.2175
0.305
0.3262
0.2848
0.3346
0.6013
0.4007
0.5008
0.3627
0.181
0.2887
0.2259
0.2318
0.4251
0.2733
0.1975
0.2412
0.2703
0.3805
0.2065
0.2703
0.2976
0.3342
0.1412
0.1549
0.2772
0.5902
0.9681
0.7714
0.9033
0.7183
0.7944
0.7142
0.4146
0.6511
0.3309
0.7507
0.6347
0.8039
0.5389
0.3876
0.2498
0.219
0.343
0.5441
0.4283
0.5911
0.1584
0.3774
0.1562
0.1578
0.1562
0.865
0.1792
0.3123
0.3957
0.1554
0.5108
0.2647
0.1526
0.1618
1
0.4598
0.2573
0.2759
0.4701
0.6015
0.1609
0.8904
0.9853
0.1607
0.1824
0.1957
0.463
0.208
0.1479
0.1906
0.5221
0.5249
0.2952
0.1856
0.5991
0.2878
0.5518
0.2847
0.5059
0.5203
0.202
0.3769
0.1513
0.1672
0.5268
0.5957
0.4464
0.1536
0.3255
0.2015
0.2347
0.4871
0.1698
0.1508
0.6393
0.5206
0.4685
0.3946
0.1573
0.5108
0.1564
0.2119
0.2193
0.2105
0.3672
0.2105
0.7026
0.4322
0.4496
0.1535
0.213
0.2659
0.2506
0.251
0.1886
0.174
0.1737
0.2204
0.8522
0.4322
0.2977
0.163
0.2668
0.3879
0.1853
0.2808
0.3081
0.2186
0.3854
0.6625
0.2406
0.6341
0.4642
0.6509
0.6482
0.8324
0.734
0.2828
0.627
0.4786
0.1661
0.3067
0.8446
0.2385
0.2417
0.0645
0.144
0.2775
0.1951
0.2121
0.1556
0.2043
0.2355
0.2159
0.3022
0.1658
0.2196
0.1765
0.1528
0.1526
0.2232
0.1635
0.1679
0.4498
0.7483
0.3394
0.2201
0.226
0.2299
0.2281
0.4145
0.2156
0.1928
0.2676
0.2365
0.2946
0.2804
0.7647
0.8154
0.614
0.2897
0.606
0.249
0.7133
0.305
0.2844
0.2119
0.1862
0.208
0.5618
0.3088
0.279
0.3298
0.7157
0.1985
0.2136
0.1992
0.1586
0.2247
0.212
0.5454
0.1596
0.1494
0.1575
0.2014
0.2607
0.1736
0.1553
0.3759
0.1592
0.1557
0.4791
0.4684
0.5017
0.1618
0.4182
0.6945
0.4354
0.5801
0.1645
0.1762
0.194
0.3521
0.753
0.1514
0.3382
0.4743
0.3828
0.388
0.3996
0.3977
0.1758
0.189
0.4937
0.6894
0.7108
0.4991
0.313
0.3953
0.1888
0.2736
0.1661
0.1593
0.1719
0.5554
0.1602
0.5284
0.6585
0.4479
0.7841
0.9401
0.4193
0.2806
0.601
0.7756
0.4384
0.7004
0.7016
0.7803
0.5368
0.8661
0.6917
0.798
0.7947
0.3394
0.2415
0.7083
0.2519
0.1355
0.2464
0.3546
0.623
0.1563
0.4174
0.1547
0.8115
0.2803
0.2524
0.1359
0.1974
0.9152
0.4426
0.7286
0.1996
0.4001
0.6101
0.3175
0.7161
0.1838
0.5583
0.5884
0.8811
0.3317
0.6724
0.1687
0.5302
0.4487
0.0733
0.7056
0.1501
0.2994
0.4521
0.3104
0.1631
0.4202
0.6624
0.154
0.4356
0.3505
0.1939
0.3046
0.1787
0.5383
0.652
0.2548
0.3597
0.2636
0.2581
0.2114
0.1535
0.1774
0.23
0.1874
0.157
0.4816
0.3258
0.149
0.6376
0.1817
0.1946
0.2569
0.1815
0.2118
0.249
0.2522
0.162
0.1804
0.179
0.4245
0.3209
0.1907
0.6809
0.1933
0.1599
0.2939
0.3413
0.22
0.5022
0.1077
0.4713
0.5309
0.2035
0.179
0.2183
0.2319
0.5205
0.7394
0.7694
0.4988
0.1794
0.3873
0.3459
0.8461
0.6753
0.45
0.2553
0.988
0.9331
0.3982
0.6656
0.319
0.6707
0.2174
0.1933
0.2486
0.1733
0.4905
0.4252
0.7029
0.3232
0.3095
0.2526
0.184
0.6646
0.3181
0.176
0.3903
0.1791
0.3491
0.2809
0.173
0.1794
0.588
0.5891
0.2667
0.269
0.1321
0.3088
0.7408
0.8698
0.3432
0.163
0.4877
0.5399
0.2331
0.5115
0.2725
0.1523
0.5855
0.9526
0.1456
0.3364
0.1744
0.176
0.683
0.9289
0.1647
0.5061
0.2797
0.2312
0.1611
0.2217
0.2395
0.2719
0.4979
0.1856
0.3049
0.284
0.2922
0.4308
0.1818
0.1819
0.2206
0.4834
0.4328
0.2971
0.3764
0.4411
0.4486
0.4467
0.558
0.4274
0.5552
0.5134
0.8666
0.2223
0.1549
0.7457
0.5926
0.4158
0.5123
0.5236
0.3017
0.3015
0.7407
0.3296
0.6654
0.6047
0.5724
0.4058
0.6947
0.2918
0.8482
0.3268
0.153
0.2865
0.1563
0.1749
0.1746
0.5203
0.1872
0.2951
0.3782
0.9173
0.3557
0.4526
0.2795
0.9597
0.844
0.2191
0.3312
0.3827
0.2136
0.4201
0.4878
0.4669
0.4886
0.7406
0.4658
0.4496
0.4206
0.0651
0.5294
0.7421
0.5734
0.7471
0.2858
0.7239
0.4278
0.3286
0.4674
0.1567
0.5669
0.4467
0.4211
0.5657
0.6025
0.5171
0.6113
0.3134
0.3482
0.3363
0.4634
0.1872
0.737
0.5279
0.7147
0.1663
0.3127
0.3568
0.6853
0.1722
0.3235
0.2853
0.4834
0.4299
0.434
0.69
0.0748
0.0742
0.6937
0.7634
0.8176
0.3075
0.4378
0.3343
0.6768
0.6874
0.3143
0.3151
0.3162
0.3266
0.4205
0.5197
0.3517
0.2124
0.2941
0.2573
0.1494
0.3955
0.4217
0.1833
0.6273
0.1372
0.174
0.3025
0.4852
0.2331
0.4172
0.4483
0.2571
0.2362
0.356
0.2878
0.4158
0.4563
0.157
0.1585
0.1682
0.1574
0.2445
0.3524
0.4987
0.4308
0.4698
0.0679
0.4273
0.399
0.268
0.3317
0.334
0.3776
0.2956
0.3837
0.5788
0.1541
0.3655
0.3835
0.76
0.3806
0.2768
0.1624
0.3935
0.4104
0.3969
0.3013
0.3745
0.3788
0.473
0.2574
0.4059
0.3907
0.4051
0.398
0.9551
0.4169
0.9452
0.4048
0.3654
0.2799
0.7782
0.3484
0.226
0.3503
0.6315
0.5835
0.3828
0.4646
0.1652
0.3557
0.3531
0.262
0.1855
0.3511
0.3409
0.3408
0.3506
0.3849
0.3363
0.2801
0.2477
0.2961
0.2445
0.2336
0.2915
0.1899
0.2809
0.1787
0.395
0.6309
0.3874
0.5332
0.826
0.2428
0.3107
0.8089
0.841
0.3667
0.3924
0.3888
0.3462
0.7492
0.3215
0.494
0.3462
0.2211
0.3255
0.1982
0.061
0.3805
0.2589
0.4071
0.3027
0.5672
0.2244
0.2806
0.3141
0.285
0.1659
0.3494
0.5463
0.2065
0.4159
0.5341
0.817
0.1242
0.2741
0.7814
0.1666
0.3174
0.2597
0.2596
0.5311
0.1504
0.2341
0.3271
0.382
0.2132
0.1554
0.4386
0.1842
0.4355
0.1887
0.4269
0.3093
0.2104
0.7581
0.3131
0.5812
0.2124
0.5164
0.6636
0.2558
0.3073
0.23
0.4723
0.3066
0.2453
0.3442
0.3564
0.492
0.3779
0.2203
0.1766
0.2185
0.5785
0.3614
0.3628
0.1382
0.346
0.1784
0.3608
0.3295
0.3182
0.1605
0.4098
0.2441
0.1794
0.2739
0.6114
0.1515
0.1835
0.1836
0.2202
0.1583
0.1765
0.2173
0.1779
0.6414
0.4619
0.2117
0.4087
0.3303
0.3192
0.068
0.2715
0.386
0.9045
0.8168
0.3452
0.4711
0.2563
0.6023
0.1526
0.15
0.1821
0.1536
0.1472
0.3439
0.0606
0.7376
0.2671
0.1885
0.158
0.1623
0.2481
0.2778
0.1538
0.6152
0.1998
0.1037
0.273
0.3611
0.7101
0.4488
0.57
0.2169
0.6649
0.419
0.7798
0.6518
0.3449
0.2598
0.1752
0.3689
0.2712
0.5556
0.6611
0.6217
0.1168
0.16
0.6048
0.1506
0.2128
0.4682
0.3556
0.4901
0.3288
0.3407
0.4574
0.7094
0.352
0.4221
0.3631
0.4013
0.4057
0.2307
0.3519
0.3939
0.4032
0.3044
0.2209
0.7906
0.3018
0.2904
0.2872
0.2305
0.6824
0.5351
0.3339
0.3451
0.2882
0.2688
0.3747
0.2586
0.4222
0.2305
0.4467
0.2573
0.5626
0.2305
0.1555
0.4515
0.2184
0.476
0.4064
0.6145
0.4906
0.7217
0.2305
0.584
0.2195
0.2341
0.2614
0.2579
0.3993
0.1836
0.3179
0.1706
0.2684
0.2986
0.703
0.6839
0.2596
0.7131
0.3215
0.7877
0.3473
0.3641
0.2005
0.3952
0.3978
0.3951
0.197
0.4027
0.4008
0.4198
0.4068
0.4006
0.3784
0.4048
0.4091
0.4102
0.1567
0.4132
0.3151
0.4096
0.4076
0.3949
0.3949
0.3912
0.249
0.3903
0.3253
0.4037
0.3263
0.4005
0.3989
0.3415
0.2203
0.4022
0.3481
0.3538
0.3851
0.3961
0.4051
0.3373
0.4003
0.2653
0.4103
0.4407
0.4415
0.7868
0.3842
0.3876
0.4021
0.3266
0.3799
0.3834
0.3789
0.4101
0.6327
0.4306
0.3278
0.3453
0.3929
0.3928
0.3924
0.1815
0.338
0.3174
0.1852
0.2235
0.2685
0.1507
0.296
0.1634
0.155
0.2474
0.3292
0.2436
0.29
0.1695
0.2073
0.3868
0.1562
0.3117
0.8806
0.4151
0.6693
0.1566
0.2118
0.8305
0.1681
0.7043
0.6244
0.4236
0.8396
0.1569
0.7872
0.2082
0.5728
0.3442
0.4197
0.1572
0.3084
0.1736
0.2041
0.2018
0.4096
0.1582
0.1949
0.2068
0.7675
0.5155
0.4764
0.5212
0.4083
0.1609
0.175
0.5196
0.1766
0.1621
0.1809
0.1812
0.1054
0.168
0.1734
0.206
0.4466
0.4574
0.268
0.3596
0.9062
0.8261
0.955
0.3224
0.4933
0.6194
0.6551
0.979
0.4746
0.3565
0.3966
0.4423
0.2964
0.195
0.6157
0.4587
0.3593
0.1643
0.184
0.2266
0.3401
0.1858
0.2429
0.2416
0.3712
0.3429
0.6252
0.3434
0.4308
0.1557
0.4972
0.4824
0.2809
0.2266
0.4392
0.0673
0.2381
0.2051
0.3586
0.3304
0.2659
0.1799
0.2645
0.211
0.2404
0.3185
0.4533
0.4146
0.1611
0.1609
0.4854
0.5497
0.5074
0.4199
0.5244
0.3871
0.1064
0.4414
0.2879
0.4541
0.3293
0.1645
0.3498
0.6778
0.2039
0.1716
0.155
0.1715
0.1867
0.3155
0.1862
0.3806
0.1989
0.2265
0.4211
0.5023
0.2787
0.2101
0.1525
0.5752
0.5909
0.3421
0.1997
0.2818
0.4116
0.2838
0.2233
0.1731
0.2209
0.2037
0.3042
0.3019
0.0931
0.5354
0.7815
0.7187
0.5144
0.2668
0.1884
0.2219
0.1112
0.4022
0.5342
0.533
0.7132
0.3022
0.2987
0.1759
0.1745
0.5633
0.5514
0.2292
0.241
0.2492
0.1651
0.6655
0.7706
0.152
0.2483
0.2768
0.1799
0.1467
0.1545
0.1189
0.1303
0.3084
0.3027
0.4159
0.1521
0.225
0.3774
0.232
0.3738
0.3744
0.3511
0.3098
0.3561
0.2725
0.7407
0.155
0.1707
0.1667
0.587
0.3874
0.4785
0.1899
0.4184
0.1461
0.3765
0.1967
0.1555
0.176
0.4332
0.1604
0.2312
0.0419
0.7841
0.1753
0.2784
0.1574
0.3369
0.9672
0.7617
0.6451
0.1567
0.1731
0.2765
0.1897
0.6336
0.4677
0.1941
0.1937
0.7451
0.1771
0.17
0.2235
0.2222
0.5047
0.2115
0.1549
0.5688
0.4852
0.2389
0.2845
0.1926
0.4992
0.8069
0.1066
0.2681
0.1906
0.5175
0.6783
0.1581
0.3376
0.5101
0.5715
0.1563
0.6003
0.3205
0.5552
1
0.1927
0.5119
0.4041
0.2012
0.3851
0.2277
0.2508
0.4459
0.3582
0.3834
0.1575
0.5181
0.2073
0.4607
0.2607
0.5479
0.4261
0.2294
0.2248
0.2146
0.3474
0.5534
0.3256
0.3284
0.5988
0.3238
0.5033
0.3601
0.4036
0.3306
0.2712
0.3513
0.3164
0.4192
0.4323
0.1949
0.1922
0.3763
0.3363
0.407
0.5004
0.2967
0.3434
0.4481
0.3486
0.3523
0.3427
0.3165
0.2148
0.3719
0.3786
0.3357
0.2597
0.4853
0.5324
0.3554
0.3027
0.46
0.3776
0.4393
0.3934
0.3354
0.3778
0.3779
0.6729
0.3198
0.3907
0.213
0.3766
0.5214
0.1578
0.5228
0.1787
0.3956
0.3311
0.3242
0.4108
0.4444
0.5456
0.2556
0.3308
0.2806
0.4812
0.4759
0.5634
0.1527
0.4378
0.4409
0.3596
0.7404
0.4158
0.4926
0.2622
0.9861
0.182
0.2888
0.3313
0.2943
0.4388
0.3043
0.2889
0.4019
0.2797
0.2639
0.4403
0.2636
0.3279
0.3785
0.6249
0.5571
0.0126
0.3358
0.5577
0.718
0.2315
0.6313
0.6831
0.8057
0.2861
0.663
0.5747
0.2826
0.7675
0.7636
0.5044
0.6351
0.2836
0.5552
0.1655
0.5049
0.1832
0.3675
0.2482
0.3215
0.3545
0.6766
0.418
0.3434
0.0378
0.1417
0.3335
0.2982
0.1997
0.2266
0.4728
0.331
0.1555
0.2904
0.3963
0.3973
0.7259
0.9249
0.4271
0.4727
0.3635
0.411
0.3864
0.5523
0.0432
0.4025
0.5112
0.2348
0.3476
0.3853
0.1601
0.5167
0.9685
0.4118
0.8436
0.3543
0.1453
0.4257
0.1635
0.2181
0.2531
0.8713
0.6978
0.3552
0.3043
0.1556
0.7055
0.5226
0.1839
0.7814
0.8565
0.1687
0.2885
0.871
0.6307
0.8142
0.4607
0.456
0.1553
0.4854
0.9999
0.3102
0.1792
0.4108
0.7174
0.5984
0.2282
0.4941
0.1554
0.1744
0.2582
0.2642
0.2765
0.1753
0.904
0.4936
0.2674
0.2459
0.1814
0.345
0.5018
0.4401
0.1978
0.1639
0.245
0.2016
0.1999
0.2868
0.1898
0.1986
0.3341
0.2341
0.2191
0.2824
0.2836
0.6065
0.1942
0.1555
0.2821
0.2536
0.2622
0.2657
0.2624
0.2526
0.249
0.9385
0.6024
0.5623
0.3251
0.3074
0.3385
0.201
0.1615
0.6998
0.2193
0.2046
0.1976
0.185
0.2728
0.1622
0.7434
0.1923
0.1981
0.6946
0.3601
0.267
0.1692
0.8772
0.975
0.1686
0.1992
0.2264
0.4786
0.7256
0.1699
0.4134
0.6373
0.4243
0.1633
0.6089
0.2988
0.157
0.3609
0.2228
0.3494
0.5662
0.452
0.6018
0.4591
0.3483
0.1823
0.2923
0.1743
0.0892
0.5702
0.3037
0.5089
0.3616
0.4226
0.3879
0.1742
0.159
0.2993
0.3598
0.1529
0.1689
0.1647
0.284
0.3808
0.3452
0.3521
0.1642
0.5235
0.3483
0.3466
0.1538
0.1934
0.2385
0.2645
0.2399
0.353
0.1498
0.346
0.2519
0.4534
0.1645
0.3521
0.2039
0.3303
0.1983
0.3176
0.2692
0.4953
0.2001
0.1557
0.1587
0.5236
0.176
0.1685
0.215
0.2806
0.2673
0.268
0.2655
0.2002
0.2925
0.1698
0.4035
0.2075
0.1802
0.1634
0.4838
0.9761
0.2646
0.2687
0.2645
0.3553
0.3458
0.2966
0.3535
0.5094
0.2256
0.2516
0.2214
0.3196
0.2536
0.2439
0.5406
0.4445
0.3868
0.2837
0.3454
0.7575
0.251
0.2478
0.2172
0.1674
0.2577
0.6629
0.1705
0.8454
0.5998
0.1316
0.5991
0.3954
0.1002
0.1307
0.9191
0.3805
0.5938
0.3936
0.288
0.3466
0.2109
0.2939
0.3784
0.3538
0.3876
0.3682
0.1483
0.1724
0.1581
0.2776
0.201
0.26
0.2903
0.2373
0.271
0.2278
0.4202
0.3089
0.3086
0.1499
0.7255
0.2324
0.723
0.2858
0.3847
0.3363
0.1579
0.2797
0.2908
0.1662
0.2823
0.3445
0.3442
0.329
0.2316
0.1579
0.3015
0.3342
0.1718
0.2715
0.4473
0.3459
0.1533
0.1979
0.2382
0.2574
0.8997
0.3104
0.2222
0.1554
0.1555
0.1556
0.1554
0.3773
0.2556
0.3849
0.4491
0.1657
0.1801
0.277
0.4633
0.5029
0.2607
0.2879
0.4656
0.5907
0.2482
0.363
0.1899
0.471
0.3143
0.2895
0.4237
0.4275
0.2764
0.1936
0.1936
0.7801
0.285
0.192
0.4174
0.1815
0.1784
0.3176
0.9934
0.1566
0.1925
0.3963
0.3084
0.7337
0.2414
0.1963
0.198
0.3217
0.5889
0.4039
0.4218
0.3251
0.3118
0.8167
0.7722
0.2064
0.1543
0.1545
0.1545
0.1259
0.4328
0.2561
0.786
0.8209
0.2846
0.2108
0.1624
0.6458
0.6685
0.3805
0.1765
0.8534
0.7436
0.7548
0.8126
0.6959
0.2994
0.3855
0.2766
0.7627
0.4203
0.3816
0.3493
0.2089
0.2064
0.1977
0.1455
0.3099
0.9879
0.2029
0.3128
0.1643
0.1686
0.9053
0.8039
0.3468
0.331
0.148
0.2777
0.3877
0.3904
0.3851
0.3869
0.2011
0.1677
0.3509
0.1673
0.1582
0.3531
0.1515
0.2487
0.2488
0.2494
0.3016
0.1542
0.2842
0.2466
0.2444
0.4833
0.2269
0.2139
0.1549
0.2208
0.242
0.1437
0.2401
0.3853
0.1635
0.252
0.3322
0.2295
0.1559
0.4984
0.1965
0.2156
0.1586
0.1559
0.4914
0.7669
0.158
0.2989
0.1945
0.1929
0.7534
0.1905
0.4315
0.2279
0.2115
0.1781
0.5689
0.1825
0.295
0.1827
0.1839
0.1846
0.6266
0.1613
0.1546
0.1859
0.1577
0.5855
0.1782
0.1751
0.2086
0.184
0.1584
0.6703
0.3239
0.2459
0.2404
0.1636
0.1628
0.211
0.1821
0.6716
0.1557
0.4041
0.4955
0.2282
0.2332
0.6169
0.7431
0.2441
0.1566
0.1655
0.1845
0.1576
0.1566
0.2917
0.2987
0.4812
0.1866
0.4151
0.2024
0.4212
0.6467
0.4811
0.5106
0.9006
0.5018
0.5001
0.7143
0.5096
0.4855
0.219
0.4821
0.4506
0.7234
0.1552
0.2303
0.1481
0.1694
0.4154
0.2377
0.9632
0.2365
0.7512
0.8801
0.2257
0.1932
0.1927
0.2515
0.2499
0.3341
0.1921
0.1683
0.3193
0.2284
0.2072
0.2588
0.3958
0.4411
0.3791
0.205
0.1784
0.2247
0.3502
0.2249
0.3869
0.4248
0.2288
0.501
0.3587
0.9577
0.2519
0.2554
0.3387
0.146
0.2191
0.1537
0.1886
0.2247
0.2875
0.226
0.4112
0.2998
0.2037
0.1851
0.3151
0.3353
0.2356
0.2349
0.2652
0.175
0.2606
0.1658
0.2536
0.299
0.272
0.1797
0.1562
0.3534
0.1645
0.2756
0.3314
0.6817
0.4569
0.1786
0.1586
0.4785
0.2536
0.1957
0.1906
0.243
0.1908
0.2033
0.1836
0.413
0.4285
0.2367
0.376
0.1992
0.1066
0.3237
0.1656
0.4226
0.2871
0.1562
0.1853
0.1619
0.1622
0.1623
0.5597
0.2143
0.1763
0.16
0.5782
0.1612
0.3396
0.7087
0.1723
0.4437
0.2974
0.2468
0.1655
0.1944
0.1822
0.1988
0.3065
0.1525
0.2416
0.2296
0.6704
0.1402
0.231
0.1725
0.1793
0.1705
0.1727
0.1561
0.41
0.6502
0.241
0.2946
0.4768
0.1691
0.2613
0.5708
0.4647
0.7087
0.4372
0.5944
0.159
0.9335
0.5212
0.1474
0.3368
0.2888
0.4842
0.4217
0.4229
0.1563
0.1678
0.2841
0.1581
0.3074
0.7039
0.5813
0.3327
0.15
0.1556
0.155
0.1866
0.1596
0.1554
0.3461
0.1525
0.3549
0.1577
0.1528
0.2566
0.16
0.154
0.8011
0.157
0.792
0.1576
0.2242
0.1717
0.4007
0.1554
0.5934
0.1815
0.218
0.3389
0.2206
0.4947
0.1637
0.3554
0.2588
0.1631
0.3257
0.1827
0.4221
0.1678
0.4927
0.3527
0.1532
0.3032
0.1572
0.4211
0.3305
0.216
0.4384
0.1566
0.1933
0.2232
0.2019
0.2215
0.2242
0.1619
0.1308
0.1589
0.1626
0.158
0.1529
0.1842
0.185
0.2031
0.155
0.35
0.1551
0.155
0.1614
0.1927
0.4118
0.2567
0.4226
0.5612
0.1851
0.4119
0.1452
0.2554
0.2761
0.6515
0.4373
0.1583
0.4559
0.1559
0.2163
0.1544
0.285
0.1545
0.3979
0.231
0.197
0.3229
0.1527
0.3072
0.1956
0.1513
0.1647
0.1601
0.3564
0.3576
0.3561
0.2595
0.3463
0.1576
0.4358
0.3363
0.3318
0.3539
0.1554
0.1542
0.2325
0.1681
0.166
0.2652
0.27
0.2269
0.2678
0.1482
0.5787
0.2164
0.9663
0.3562
0.6837
0.1583
0.3087
0.5581
0.156
0.1579
0.1696
0.1681
1
0.1559
0.1657
0.1639
0.164
0.2798
0.1673
0.1624
0.3481
0.2934
0.1594
0.487
0.155
0.1546
0.4125
0.1653
0.1706
0.3599
0.2771
0.3318
0.1749
0.6595
0.3963
0.4283
0.4054
0.4488
0.291
0.1734
0.2887
0.2789
0.3074
0.2799
0.286
0.2008
0.2794
0.2891
0.229
0.3095
0.251
0.2017
0.2581
0.4193
0.3805
0.2531
0.2878
0.3839
0.2057
0.2068
0.3883
0.1789
0.3878
0.3883
0.4879
0.2799
0.4255
0.2753
0.4133
0.3272
0.5721
0.4751
0.3114
0.7127
0.5707
0.3717
0.4059
0.1292
0.4534
0.4291
0.3505
0.1665
0.1756
0.15
0.3433
0.3775
0.3919
0.1807
0.1489
0.345
0.1368
0.3344
0.2106
0.1995
0.1675
0.1565
0.1575
0.1578
0.1864
0.9451
0.5376
0.3219
0.6274
0.2384
0.2034
0.1732
0.1756
0.2071
0.2721
0.1671
0.343
0.31
0.3162
0.2718
0.4853
0.1786
0.1671
0.5872
0.1832
0.5099
0.7792
0.2168
0.2112
0.1998
0.1554
0.2401
0.1926
0.3568
0.2609
0.3891
0.1571
0.3822
0.2355
0.1559
0.2075
0.3591
0.445
0.3247
0.496
0.2348
0.8058
0.3024
0.9815
0.3092
0.2618
0.1717
0.1859
0.4436
0.1591
0.1643
0.0485
0.7955
0.2596
0.2813
0.616
0.1534
0.345
0.3322
0.3328
0.3081
0.3255
0.2584
0.3173
0.2223
0.3094
0.1618
0.3097
0.1969
0.0409
0.1854
0.2813
0.3375
0.1672
0.3373
0.3159
0.2816
0.3502
0.2275
0.3396
0.3384
0.2527
0.1696
0.2818
0.3306
0.4972
0.5051
0.5763
0.3443
0.297
0.1923
0.1565
0.1791
0.587
0.3318
0.2092
0.6471
0.628
0.3459
0.3194
0.9353
0.3031
0.2938
0.1577
0.2025
0.6651
0.6705
0.2568
0.4996
0.3504
0.6129
0.2744
0.6815
0.5929
0.7647
0.3401
0.3212
0.2721
0.2441
0.1684
0.2715
0.7939
0.1822
0.4137
0.2304
0.2307
0.3883
0.3841
0.3899
0.1511
0.2211
0.2256
0.4609
0.1918
0.1518
0.1567
0.262
0.8092
0.3552
0.2478
0.3414
0.4712
0.3755
0.2508
0.4179
0.4205
0.3917
0.27
0.3176
0.5348
0.5196
0.2015
0.6551
0.1597
0.751
0.0511
0.2116
0.6625
0.5254
0.5322
0.3511
0.3787
0.2747
0.5307
0.5216
0.5248
0.4051
0.3976
0.2097
0.2295
0.2383
0.34
0.3938
0.243
0.3929
0.4062
0.3697
0.2705
0.3335
0.3339
0.4724
0.2062
0.2421
0.2174
0.4005
0.2879
0.1996
0.2874
0.2041
0.3126
0.1889
0.2976
0.3861
0.138
0.2108
0.3862
0.7076
0.515
0.2557
0.2559
0.1575
0.4355
0.2096
0.2762
0.7482
0.2137
0.2115
0.5792
0.1984
0.2151
0.2477
0.1481
0.2408
0.1457
0.2266
0.2042
0.299
0.4405
0.2591
0.2788
0.3235
0.2459
0.7357
0.1788
0.1877
0.169
0.3921
0.677
0.296
0.1725
0.1792
0.5401
0.1579
0.4275
0.2372
0.3974
0.2731
0.2117
0.2341
0.5282
0.7337
0.2489
0.1657
0.2585
0.5691
0.1038
0.1532
0.2581
0.2666
0.2797
0.4079
0.5953
0.2166
0.4539
0.4271
0.4288
0.589
0.2024
0.2652
0.2643
0.6428
0.1952
0.1756
0.9934
0.1583
0.1759
0.19
0.1972
0.1954
0.4083
0.2562
0.2686
0.1566
0.1889
0.2093
0.3069
0.1576
0.2061
0.1585
0.1932
0.5219
0.4811
0.1666
0.0603
0.4361
0.2172
0.1681
0.2423
0.4275
0.404
0.735
0.8582
0.1662
0.2549
0.4179
0.402
0.277
0.2372
0.8903
0.1777
0.8545
0.2908
0.4087
0.2902
0.2451
0.3397
0.6497
0.2651
0.4136
0.3962
0.1782
0.3022
0.1719
0.1441
0.1885
0.1603
0.3559
0.2486
0.1527
0.1577
0.1656
0.5939
0.1622
0.3582
0.8889
0.774
0.8696
0.2107
0.6014
0.158
0.2318
0.2565
0.3064
0.1584
0.1901
0.1852
0.2627
0.1601
0.263
0.6537
0.1575
0.2544
0.2757
0.1798
0.1843
0.9388
0.1891
0.5525
0.2394
0.1628
0.7356
0.2688
0.1561
0.3853
0.2471
0.192
0.2038
0.2164
0.2576
0.2062
0.7368
0.3089
0.8092
0.6702
0.3143
0.2296
0.2408
0.4167
0.0345
0.3093
0.8444
0.1583
0.7479
0.1769
0.4222
0.4315
0.4165
0.2242
0.1972
0.1946
0.6714
0.1371
0.167
0.563
0.5803
0.2811
0.4501
0.1556
0.3522
0.1943
0.201
0.2979
0.7176
0.245
0.1611
0.2654
0.9705
0.1707
0.1579
0.2217
0.1577
0.2599
0.2013
0.2202
0.5002
0.2197
0.4435
0.1607
0.6158
0.7122
0.6202
0.4375
0.5927
0.7624
0.5081
0.1273
0.8409
0.6268
0.6034
0.3859
0.2249
0.2237
0.9979
0.3719
0.2198
0.169
0.1514
0.2324
0.4025
0.33
0.1355
0.3974
0.0287
0.4085
0.1826
0.4914
0.2248
0.192
0.5302
0.2807
0.509
0.9569
0.1639
0.4001
0.1835
0.3924
0.2591
0.1804
0.5588
0.2962
0.3944
0.9359
0.2033
0.1722
0.1572
0.1941
0.2428
0.1897
0.2236
0.2522
0.3214
0.2587
0.2518
0.1902
0.6014
0.3964
0.2167
0.1483
0.4502
0.2889
0.4138
0.5848
0.1803
0.3122
0.3891
0.0144
0.4094
0.3638
0.2354
0.2553
0.2575
0.2609
0.426
0.5825
0.7062
0.5817
0.3802
0.2863
0.1647
0.278
0.8819
0.7482
0.6146
0.5922
0.3922
0.3208
0.3816
0.2971
0.3192
0.1283
0.4148
0.2687
0.5001
0.0823
0.3231
0.2697
0.3735
0.2138
0.8082
0.7975
0.2512
0.6952
0.7657
0.5622
0.653
0.3155
0.817
0.9295
0.3932
0.8369
0.2813
0.1683
0.2781
0.6048
0.2118
0.3782
0.2409
0.3488
0.517
0.6222
0.6213
0.8581
0.6061
0.6683
0.6138
0.154
0.3293
0.3568
0.2014
0.3487
0.2178
0.3691
0.4219
0.7904
0.7217
0.2116
0.2986
0.2659
0.8188
0.3665
0.8611
0.2066
0.6371
0.2832
0.7248
0.2473
0.5594
0.5553
0.8334
0.2061
0.3168
0.2688
0.3761
0.8174
0.1751
0.3927
0.3057
0.3087
0.3093
0.3804
0.0767
0.3856
0.3808
0.1753
0.4051
0.3041
0.2974
0.6767
0.1575
0.2344
0.1998
0.1971
0.662
0.1651
0.1635
0.7212
0.8753
0.5785
0.8136
0.2514
0.3306
0.8269
0.6101
0.9037
0.6391
0.1704
0.3602
0.8251
0.3286
0.7653
0.2645
0.5368
0.5402
0.1956
0.3202
0.3162
0.285
0.3098
0.179
0.3424
0.1572
0.5285
0.3023
0.4174
0.9204
0.4391
0.3468
0.402
0.4989
0.3117
0.4122
0.1801
0.2873
0.2169
0.2655
0.3104
0.326
0.3094
0.6559
0.2782
0.431
0.281
0.1851
0.4807
0.0682
0.2916
0.41
0.4965
0.234
0.4475
0.4799
0.1242
0.1282
0.2656
0.324
0.1351
0.7339
0.3319
0.2347
0.2748
0.4549
0.136
0.4734
0.0846
0.1803
0.2497
0.3804
0.5375
0.3117
0.3977
0.2373
0.3424
0.161
0.3302
0.292
0.4049
0.2299
0.3792
0.2661
0.6127
0.9097
0.6775
0.5295
0.2228
0.5142
0.7297
0.3106
0.3039
0.3306
0.2284
0.2136
0.4604
0.093
0.1826
0.2039
0.1739
0.2333
0.1893
0.2956
0.3121
0.2757
0.3028
0.3001
0.1686
0.2018
0.9017
0.3171
0.3435
0.6655
0.16
0.1718
0.1725
0.1753
0.7198
0.1899
0.1956
0.2534
0.1594
0.6728
0.5104
0.4758
0.1915
0.2471
0.1989
0.1793
0.212
0.5333
0.2071
0.376
0.5091
0.7568
0.38
0.3286
0.5083
0.2699
0.2884
0.1566
0.2046
0.1815
0.3118
0.419
0.3184
0.2233
0.3346
0.1809
0.171
0.3611
0.7676
0.1661
0.3826
0.1786
0.9464
0.3078
0.1669
0.1582
0.1731
0.6227
0.6362
0.4063
0.3036
0.7957
0.3046
0.2432
0.165
0.5798
0.2835
0.6856
0.5619
0.5831
0.8422
0.8474
0.838
0.3408
0.6025
0.6345
0.2182
0.5759
0.2705
0.1513
0.4969
0.2515
0.2487
0.5103
0.197
0.1685
0.1728
0.2674
0.2965
0.2933
0.1792
0.2809
0.356
0.4111
0.4817
0.1613
0.4157
0.1882
0.1999
0.2803
0.6615
0.5416
0.1644
0.3671
0.359
0.1565
0.1629
0.8282
0.4373
0.7727
0.3072
0.2769
0.3763
0.177
0.1761
0.1761
0.3168
0.4587
0.6032
0.512
0.1818
0.3457
0.1853
0.3606
0.3483
0.4061
0.1813
0.1823
0.1698
0.1681
0.1702
0.1663
0.1769
0.1773
0.1771
0.3579
0.212
0.4231
0.2971
0.1931
0.2878
0.2224
0.2074
0.2405
0.3009
0.7332
0.4107
0.1819
0.2936
0.5857
0.2446
0.4043
0.2502
0.2965
0.4222
0.2356
0.8583
0.7426
0.5911
0.664
0.829
0.8625
0.5221
0.1761
0.2055
0.7372
0.6578
0.1811
0.1526
0.4483
0.1511
0.6532
0.1805
0.6616
0.911
0.4218
0.1576
0.5792
0.6416
0.4309
0.1999
0.4838
0.397
0.2744
0.3014
0.3035
0.3114
0.3069
0.2446
0.1667
0.2645
0.2917
0.3186
0.6022
0.2415
0.6665
0.3321
0.7108
0.2699
0.5213
0.4492
0.9731
0.393
0.2879
0.4818
0.362
0.1489
0.3318
0.3465
0.3895
0.4256
0.2189
0.3582
0.2141
0.3133
0.1687
0.3549
0.3387
0.348
0.1742
0.1655
0.158
0.1581
0.2268
0.1574
0.2274
0.207
0.3834
0.2319
0.1837
0.4798
0.3137
0.164
0.2282
0.3179
0.3366
0.1691
0.154
0.3275
0.1659
0.2128
0.3846
0.1815
0.1617
0.5801
0.1568
0.4155
0.2244
0.2821
0.2128
0.728
0.1708
0.2224
0.4827
0.1971
0.4604
0.298
0.3589
0.1607
0.3738
0.2619
0.7179
0.2899
0.1565
0.2645
0.4708
0.5858
0.5013
0.6409
0.2632
0.293
0.4295
0.9214
0.2874
0.1931
0.548
0.8149
0.4452
0.53
0.8298
0.2375
0.5255
0.5262
0.5685
0.0543
0.6321
0.1708
0.8767
0.7539
0.2893
0.6816
0.2668
0.5951
0.3974
0.5654
0.8041
0.6639
0.9105
0.1941
0.1629
0.1986
0.1625
0.1651
0.162
0.0139
0.3777
0.423
0.3608
0.1563
0.1562
0.2181
0.2105
0.4079
0.3215
0.2687
0.3878
0.3863
0.1526
0.6504
0.1212
0.2768
0.5715
0.2261
0.3034
0.1897
0.3543
0.139
0.17
0.213
0.8242
0.5465
0.6693
0.265
0.4123
0.399
0.1742
0.4378
0.2207
0.2387
0.3355
0.4146
0.17
0.8312
0.1884
0.1883
0.173
0.1533
0.1975
0.3473
0.2957
0.2112
0.3963
0.4444
0.2331
0.2288
0.1969
0.1693
0.1247
0.3181
0.2981
0.1576
0.1777
0.1863
0.328
0.269
0.1888
0.1454
0.264
0.0651
0.5169
0.6272
0.1669
0.1566
0.6609
0.6835
0.2909
0.2572
0.7168
0.4463
0.5535
0.4623
0.6174
0.1749
0.194
0.1655
0.5651
0.1732
0.2809
0.2485
0.9236
0.1734
0.7373
0.7815
0.2119
0.2359
0.1488
0.6072
0.5297
0.6867
0.217
0.0944
0.7661
0.2124
0.7167
0.1637
0.1337
0.2222
0.1574
0.3415
0.3425
0.3402
0.3404
0.4325
0.1627
0.5226
0.3492
0.619
0.6596
0.3344
0.2741
0.7137
0.2397
0.7536
0.7859
0.7582
0.3998
0.413
0.3845
0.3758
0.6036
0.2207
0.2445
0.4734
0.4384
0.7393
0.5488
0.4576
0.4531
0.5206
0.3633
0.2886
0.4306
0.4037
0.4288
0.4013
0.3309
0.3819
0.2774
0.2017
0.3166
0.257
0.5152
0.3117
0.7188
0.3593
0.1248
1
0.5746
0.3437
0.4268
0.4198
0.7342
0.0336
0.2783
0.6193
0.1859
0.5299
0.6552
0.5017
0.3422
0.6897
0.7105
0.7227
0.432
0.3375
0.8441
0.7854
0.3092
0.4021
0.5417
0.1622
0.3706
1
0.2663
0.3788
0.3114
0.4213
0.2958
0.7296
0.8719
0.457
0.3218
0.7487
0.2684
0.9025
0.3552
0.3111
0.3402
0.5543
0.4051
0.3266
0.1542
0.8129
0.3144
0.3853
0.1798
0.3428
0.2929
0.3061
0.1714
0.1638
0.3345
0.3254
0.2354
0.3328
0.2377
0.1569
0.4013
0.3896
0.1736
0.583
0.3161
0.3359
0.1542
0.2875
0.2425
0.2926
0.3334
0.2832
0.2456
0.3172
0.2585
0.2736
0.2736
0.273
0.2776
0.2824
0.2555
0.2707
0.2576
0.2707
0.2547
0.2668
0.2743
0.3131
0.7641
0.7706
0.2494
0.3225
0.7885
0.1515
0.5933
0.3633
0.1486
0.2008
0.1603
0.4391
0.1541
0.3295
0.3573
0.345
0.2707
0.3293
0.1731
0.1678
0.7012
0.3911
0.2272
0.2834
0.2201
0.1979
0.4285
0.3716
0.097
0.2717
0.2371
0.2416
0.4233
0.3197
0.2223
0.3031
0.6363
0.2152
0.211
0.1752
0.4287
0.2382
0.2478
0.1661
0.6474
0.3766
0.4725
0.3982
0.2188
0.1633
0.2349
0.1471
0.473
0.3037
0.347
0.9287
0.2288
0.1675
0.1655
0.5007
0.5352
0.2026
0.6614
0.3215
0.2802
0.0481
0.4539
0.4442
0.453
0.4202
0.5593
0.3479
0.3143
0.549
0.1574
0.6592
0.6453
0.4403
0.4107
0.2197
0.2531
0.2895
0.1668
0.2388
0.3968
0.7314
0.3935
0.4826
0.6806
0.3386
0.3143
0.2267
0.1504
0.3758
0.2797
0.2694
0.2851
0.2406
0.2758
0.3972
0.1619
0.3571
0.1522
0.3574
0.2589
0.6383
0.4007
0.607
0.3053
0.3927
0.3761
0.3924
0.3037
0.3386
0.4346
0.3911
0.322
0.1897
0.3747
0.3484
0.5872
0.231
0.2309
0.2511
0.2077
0.3536
0.2325
0.3947
0.2865
0.4468
0.2517
0.6768
0.1928
0.5587
0.5644
0.3858
0.5719
0.2258
0.2518
0.2325
0.2441
0.2258
0.2613
0.2402
0.3002
0.2995
0.3137
0.4561
0.4097
0.2839
0.2877
0.2029
0.3052
0.2464
0.9421
0.3499
0.5764
0.4431
0.2295
0.2825
0.2314
0.4211
0.2381
0.2171
0.3642
0.2216
0.306
0.8708
0.241
0.0641
0.2615
0.2445
0.3186
0.4119
0.1563
0.4412
0.2377
0.4722
0.1568
0.3678
0.1875
0.1158
0.3969
0.2579
0.2128
0.2057
0.4145
0.1616
0.2357
0.158
0.3175
0.4104
0.1621
0.1934
0.3818
0.4216
0.3862
0.869
0.1622
0.3242
0.1704
0.2738
0.3506
0.1683
0.2419
0.7666
0.2077
0.2249
0.2215
0.2933
0.3571
0.7329
0.1629
0.4739
0.2838
0.4377
0.2544
0.0967
0.1125
0.4673
0.4563
0.2194
0.2562
0.57
0.2246
0.3927
0.2851
0.2674
0.195
0.1647
0.164
0.1954
0.4047
0.2275
0.3386
0.0315
0.7214
0.6876
0.3189
0.0755
0.2602
0.3123
0.3967
0.1429
0.3737
0.4898
0.35
0.3803
0.4222
0.2611
0.2959
0.1779
0.2587
0.1619
0.4091
0.4187
0.3589
0.181
0.3009
0.2298
0.7193
0.5644
0.2002
0.2233
0.247
0.1764
0.58
0.1789
0.495
0.5702
0.5376
0.1899
0.3438
0.1628
0.9426
0.2528
0.2445
0.4529
0.2763
0.4737
0.1677
0.4757
0.439
0.2111
0.4242
0.4637
0.5148
0.3671
0.3007
0.679
0.153
0.7374
0.4785
0.4739
0.3101
0.4777
0.2283
0.2347
0.2814
0.2282
0.266
0.1531
0.4726
0.2922
0.1515
0.157
0.1677
0.2646
0.5441
0.2521
0.3421
0.6967
0.5349
0.3947
0.5846
0.2263
0.1911
0.2146
0.44
0.9029
0.2359
0.2742
0.7353
0.6625
0.5699
0.7304
0.8405
0.7978
0.8016
0.0936
0.3331
0.3178
0.3372
0.7549
0.5352
0.0316
0.4038
0.6348
0.1548
0.2695
0.4533
0.4788
0.3626
0.7723
0.2549
0.2265
0.2018
0.1465
0.4652
0.3091
0.4006
0.6516
0.2052
0.4303
0.2566
0.3795
0.342
0.5334
0.378
0.158
0.8928
0.7361
0.3184
0.1939
0.1451
0.1616
0.306
0.2517
0.6828
0.7825
0.9858
0.2036
0.1501
0.1711
0.6115
0.1594
0.2869
0.3667
0.2896
0.2819
0.3231
0.3924
0.442
0.302
0.2535
0.2787
0.3446
0.178
0.1618
0.4069
0.4183
0.2791
0.1778
0.2014
0.4201
0.5246
0.1686
0.2001
0.1512
0.1645
0.155
0.3443
0.4372
0.2425
0.1697
0.1808
0.2804
0.2203
0.9109
0.8375
0.157
0.2973
0.7098
0.2968
0.2057
0.2823
0.2339
0.2644
0.305
0.5992
0.0099
0.1447
0.2166
0.4117
0.4033
0.4517
0.6555
0.4158
0.1454
0.2269
0.1353
0.1136
0.1699
0.1059
0.15
0.234
0.1563
0.4063
0.2844
0.2867
0.1262
0.1257
0.2136
0.1633
0.451
0.6987
0.1694
0.8226
0.7662
0.6415
0.1594
0.0142
0.9305
0.1501
0.1338
0.1818
0.6567
0.1527
0.1526
0.317
0.1926
0.4979
0.6139
0.3471
0.39
0.3902
0.1633
0.2925
0.6516
0.1573
0.6963
0.204
0.5523
0.1403
0.2142
0.2145
0.2048
0.1945
0.0034
0.1679
0.238
0.1501
0.7603
0.3395
0.5846
0.1915
0.1744
0.1956
0.1054
0.6316
0.2367
0.4144
0.3407
0.3487
0.5024
0.5371
0.5232
0.4396
0.1234
0.1041
0.1191
0.5005
0.4555
0.6396
0.2842
0.3478
0.2206
0.1774
0.2319
0.7092
0.3433
0.2374
0.4765
0.2594
0.4107
0.1538
0.1684
0.7729
0.3573
0.1366
0.1429
0.4308
0.1484
0.1729
0.2946
0.1564
0.1459
0.7751
0.333
0.2152
0.1798
0.1562
0.5738
0.2713
0.045
0.7445
0.5313
0.2572
0.156
0.1503
0.1713
0.1555
0.2123
0.1533
0.3423
0.5038
0.4291
0.8003
0.1404
0.289
0.5631
0.8623
0.1955
0.3138
0.2605
0.3106
0.3732
0.1554
0.6564
0.4577
0.2049
0.4042
0.2982
0.1688
0.1538
0.202
0.2437
0.4105
0.1648
0.3499
0.204
0.5455
0.1516
0.9851
0.8792
0.4833
0.157
0.1669
0.2101
0.5483
0.1911
0.9461
0.2726
0.2726
0.7726
0.1815
0.1899
0.591
0.1504
0.2198
0.1576
0.9534
0.1657
0.3188
0.2776
0.1962
0.534
0.4356
0.1835
0.4727
0.7943
0.2608
0.1596
0.1544
0.2157
0.2952
0.4205
0.1985
0.6671
0.153
0.6094
0.6872
0.6601
0.5537
0.3016
0.4036
0.2053
0.7147
0.4319
0.3925
0.2212
0.8064
0.1904
0.207
0.4816
0.2467
0.202
0.3336
0.2573
0.2586
0.2507
0.2834
0.2845
0.2693
0.1867
0.4324
0.4267
0.1197
0.4253
0.1694
0.5293
0.3058
0.7119
0.2884
0.3345
0.1485
0.7289
0.1874
0.2569
0.8012
0.2211
0.2072
0.852
0.3371
0.5171
0.4847
0.4095
0.748
0.967
0.2903
0.1876
0.6737
0.7175
0.4735
0.6982
0.2183
0.5723
0.2539
0.1611
0.6002
0.4611
0.1727
0.8337
0.4687
0.184
0.1973
0.1958
0.144
0.1553
0.7669
0.382
0.4357
0.3201
0.2769
0.3943
0.2632
0.7186
0.2125
0.5449
0.2015
0.5925
0.1561
0.1761
0.2459
0.1762
0.1858
0.2991
0.155
0.2597
1
0.2073
0.1068
0.1564
0.6446
0.2158
0.1659
0.1871
0.1564
0.1672
0.5882
0.3196
0.1571
0.1527
0.1973
0.1569
0.1607
0.2766
0.3273
0.4234
0.4214
0.438
0.4363
0.3221
0.3916
0.1637
0.2827
0.2806
0.2337
0.529
0.4209
0.4179
0.4189
0.7093
0.9508
0.167
0.4271
0.5227
0.161
0.4193
0.2663
0.3949
0.7991
0.1779
0.3006
0.2742
0.1569
0.3993
0.207
0.2884
0.3886
0.484
0.393
0.1955
0.1683
0.1691
0.1936
0.1589
0.2703
0.2252
0.1794
0.2543
0.3623
0.1478
0.3321
0.1711
0.1788
0.4017
0.2336
0.6861
0.1598
0.1632
0.228
0.696
0.1647
0.2565
0.4709
0.7853
0.7491
0.7498
0.1427
0.4096
0.42
0.2628
0.562
0.2736
0.165
0.157
0.1609
0.1584
0.1604
0.1807
0.1688
0.1704
0.2953
0.2757
0.1886
0.2808
0.2516
0.1602
0.1615
0.1965
0.1885
0.186
0.3187
0.2042
0.6647
0.1681
0.1836
0.2506
0.6095
0.1821
0.2259
0.1846
0.1601
0.1929
0.1519
0.1637
0.1951
0.2327
0.2154
0.4947
0.2848
0.1742
0.3303
0.2676
0.4575
0.1635
0.4077
0.6031
0.5023
0.3361
0.1944
0.2422
0.3154
0.3015
0.5406
0.791
0.2893
0.2866
0.2701
0.1893
0.4046
0.166
0.3368
0.2997
0.1599
0.2124
0.2052
0.3596
0.2257
0.1547
0.4682
0.4277
0.4238
0.1762
0.3133
0.5593
0.1926
0.2322
0.2739
0.1674
0.3744
0.2776
0.1735
0.2089
0.1539
0.1994
0.2086
0.2781
0.2799
0.1575
0.7885
0.3071
0.6489
0.2929
0.4836
0.543
0.1576
0.3031
0.7953
0.1969
0.6076
0.2205
0.1681
0.1864
0.2503
0.3632
0.2382
0.6598
0.1769
0.5017
0.3053
0.1778
0.229
0.3008
0.2714
0.192
0.1684
0.1912
0.157
0.4748
0.1762
0.3273
0.2756
0.2723
0.6488
0.2007
0.1768
0.3904
0.2688
0.3154
0.1789
0.1979
0.1652
0.344
0.1776
0.3589
0.3128
0.3441
0.4789
0.1526
0.3389
0.2647
0.2629
0.1953
0.2271
0.2655
0.2122
0.2727
0.1493
0.2859
0.3877
0.1847
0.2687
0.1658
0.375
0.267
0.2696
0.796
0.7252
0.2924
0.2894
0.2655
0.2657
0.182
0.2645
0.2645
0.2642
0.1587
0.2678
0.2678
0.2716
0.2386
0.2644
0.2238
0.1583
0.5586
0.7787
0.3732
0.3913
0.2579
0.2799
0.4837
0.271
0.1928
0.2411
0.2815
0.2324
0.1723
0.3189
0.156
0.7729
0.1659
0.3292
0.1728
0.1949
0.1633
0.2291
0.1965
0.2277
0.163
0.2312
0.1563
0.1555
0.2218
0.1768
0.1763
0.5975
0.1987
0.4911
0.259
0.1556
0.1531
0.173
0.1522
0.1529
0.2203
0.2822
0.1855
0.1693
0.3058
0.1791
0.1519
0.2844
0.1796
0.6585
0.4049
0.8702
0.8735
0.1546
0.2065
0.4542
0.4741
0.1558
0.1949
0.2668
0.2416
0.4425
0.2254
0.4726
0.1969
0.6954
0.3336
0.1757
0.2051
0.1834
0.1815
0.564
0.2038
0.4491
0.3269
0.2957
0.1758
0.1926
0.1925
0.1922
0.1828
0.1469
0.1786
0.6186
0.2517
0.2377
0.266
0.3444
0.1739
0.3986
0.3196
0.2844
0.3922
0.2083
0.1894
0.2837
0.2563
0.3505
0.2615
0.1601
0.6451
0.9452
0.2559
0.2561
0.359
0.2551
0.4977
0.2555
0.2561
0.2049
0.2504
0.2497
0.2491
0.2496
0.2569
0.3837
0.2596
0.4033
0.1877
0.4302
0.269
0.2543
0.2564
0.1983
0.2393
0.1951
0.2417
0.2361
0.2327
0.156
0.1551
0.1565
0.1788
0.1555
0.2527
0.1869
0.2055
0.204
0.2416
0.2367
0.2369
0.2739
0.2374
0.2464
0.2755
0.2075
0.1847
0.181
0.2039
0.8661
0.1834
0.7054
0.1816
0.1659
0.156
0.2244
0.3795
0.2302
0.183
0.8042
0.1789
0.3829
0.1785
0.1648
0.1828
0.1838
0.7425
0.2198
0.1857
0.2473
0.1578
0.1598
0.1879
0.176
0.1546
0.1796
0.1696
0.1741
0.8437
0.1538
0.7884
0.9588
0.3364
0.3764
0.5825
0.2697
0.3794
0.5755
0.3328
0.1554
0.5426
0.4937
0.6727
0.4954
0.5529
0.8343
0.5068
0.4187
0.0971
0.148
0.4095
0.2477
0.1351
0.491
0.4587
0.3441
0.2814
0.2211
0.3041
0.2851
0.4415
0.285
0.1803
0.1971
0.2678
0.2052
0.2081
0.2075
0.2028
0.5162
0.2176
0.1816
0.2283
0.2991
0.4186
0.4
0.3987
0.395
0.3956
0.4319
0.4307
0.1517
0.1794
0.1539
0.2742
0.3642
0.5536
0.1143
0.7305
0.7272
0.6547
0.3134
0.6514
0.3305
0.1583
0.9201
0.1716
0.5327
0.1554
0.216
0.3542
0.184
0.8447
0.1929
0.273
0.402
0.2069
0.1743
0.1736
0.1122
0.2129
0.1551
0.2356
0.4052
0.1742
0.3109
0.2144
0.5049
0.1953
0.1994
0.6499
0.6682
0.916
0.2452
0.9784
0.3007
0.2827
0.2816
0.6844
0.1726
0.1755
0.1558
0.1787
0.2292
0.1757
0.3252
0.204
0.1681
0.3073
0.2149
0.1531
0.5829
0.1796
0.4845
0.7484
0.149
0.1624
0.1823
0.1634
0.8583
0.2523
0.7773
0.2875
0.9406
0.2345
0.2557
0.1628
0.3534
0.4858
0.3385
0.4057
0.3518
0.2343
0.3417
0.3414
0.3281
0.1566
0.1839
0.2486
0.1835
0.935
0.1849
0.17
0.5065
0.1884
0.1977
0.1974
0.1898
0.1706
0.1772
0.165
0.4188
0.5793
0.1964
0.3331
0.679
0.1624
0.1569
0.2226
0.1685
0.3117
0.304
0.1165
0.3306
0.2231
0.9731
0.1604
0.1607
0.2633
0.2737
0.4257
0.2938
0.2169
0.2844
0.9233
0.5395
0.5215
0.1494
0.5745
0.2915
0.8759
0.7375
0.4614
0.2438
0.2314
0.3877
0.5189
0.2325
0.175
0.1607
0.1514
0.1914
0.2042
0.8458
0.1838
0.1584
0.1627
0.1831
0.2166
0.451
0.1644
0.2709
0.7992
0.1662
0.2468
0.5028
0.153
0.8157
0.154
0.1551
0.1733
0.2899
0.6515
0.1509
0.0848
0.1585
0.712
0.2227
0.5813
0.1973
0.3225
0.9832
0.1587
0.1388
0.1971
0.9376
0.669
0.1588
0.3088
0.3119
0.2827
0.2828
0.8338
0.2588
0.1741
0.1645
0.4765
0.1977
0.3289
0.1989
0.2112
0.1861
0.2047
0.4262
0.7071
0.3975
0.4393
0.8281
0.5044
0.8088
0.5031
0.4258
0.8948
0.5067
0.9066
0.4486
0.1567
0.4828
0.1561
0.4001
0.1798
0.158
0.1567
0.6438
0.4628
0.173
0.2929
0.3329
0.2093
0.3032
0.2978
0.295
0.3008
0.3889
0.2002
0.5053
0.219
0.1692
0.4355
0.2008
0.1988
0.4184
0.3156
0.8667
0.1837
0.1909
0.1305
0.1954
0.2507
0.3036
0.474
0.8469
0.2601
0.1577
0.4539
0.9693
0.9871
0.1768
0.2559
0.1882
0.2341
0.6125
0.4578
0.4172
0.1562
0.1583
0.1973
0.1865
0.3451
0.4187
0.2
0.2917
0.1683
0.371
0.5182
0.0939
0.0663
0.7658
0.6689
0.2946
0.2442
0.3303
0.2727
0.1894
0.5225
0.2742
0.8872
0.1657
0.191
0.3852
0.3136
0.3381
0.2694
0.3048
0.2538
0.2599
0.1765
0.1804
0.2615
0.5162
0.3291
0.3261
0.5012
0.5054
0.1716
0.1856
0.6407
0.2157
0.1641
0.4137
0.2439
0.4237
0.3229
0.2726
0.3954
0.5238
0.5569
0.9829
0.2738
0.2786
0.2411
0.1709
0.8225
0.1548
0.1851
0.4997
0.2324
0.4936
0.3241
0.1575
0.3756
0.1692
0.9268
0.1766
0.1501
0.3478
0.2444
0.2144
0.2671
0.178
0.3888
0.8979
0.3613
0.225
0.3501
0.3334
0.3517
0.5031
0.1946
0.2273
0.17
0.2046
0.1629
0.193
0.1731
0.2933
0.1579
0.1625
0.7095
0.6981
0.975
0.1732
0.7136
0.4699
0.6743
0.2523
0.775
0.4271
0.5236
0.9021
0.3055
0.4366
0.4242
0.4067
0.2005
0.1597
0.4532
0.8198
0.1618
0.1622
0.1624
0.1632
0.156
0.1482
0.4842
0.5354
0.1599
0.1584
0.1731
0.3041
0.2027
0.2164
0.5778
0.7554
0.2846
0.5345
0.2203
0.5451
0.2971
0.4812
0.473
0.1442
0.2505
0.4445
0.5343
0.3785
0.2852
0.4249
0.9405
0.3469
0.3188
0.3883
0.2666
0.2893
0.3265
0.7825
0.4996
0.1263
0.2576
0.2872
0.2113
0.3462
0.1979
0.7849
0.9331
0.1603
0.3579
0.2275
0.2988
0.389
0.3751
0.2356
0.4964
0.174
0.3869
0.2786
0.2965
0.3188
0.9777
0.3665
0.1806
0.2067
0.1633
0.3694
0.2269
0.2147
0.22
0.3134
0.2186
0.8268
0.2061
0.2059
0.2668
0.2076
0.2008
0.2225
0.1513
0.2157
0.2726
0.3759
0.6911
0.1832
0.3488
0.3489
0.2333
0.24
0.3824
0.241
0.153
0.381
0.3044
0.252
0.4441
0.9102
0.2382
0.1599
0.3506
0.6232
0.2671
0.5108
0.2061
0.278
0.1528
0.6639
0.3269
0.8944
0.167
0.2066
0.3432
0.2503
0.6917
0.1784
0.0928
0.2815
0.2075
0.1746
0.2955
0.2929
0.3491
0.3032
0.3251
0.3404
0.4921
0.2779
0.2051
0.1629
0.1684
0.2513
0.2543
0.3917
0.2494
0.1989
0.2135
0.7939
0.271
0.1571
0.2227
0.3986
0.1608
0.2436
0.8824
0.0874
0.4182
0.2645
0.833
0.1639
0.202
0.2398
0.4838
0.4765
0.6568
0.4304
0.4425
0.1283
0.9384
0.1605
0.2825
0.2567
0.261
0.4065
0.22
0.2701
0.2808
0.1893
0.1197
0.2927
0.2993
0.2262
0.2448
0.5072
0.1708
0.3996
0.6049
0.2029
0.6153
0.5125
0.3356
0.3294
0.4285
0.5354
0.3627
0.2361
0.2287
0.3497
0.172
0.7952
0.1631
0.2606
0.4149
0.4543
0.1531
0.3707
0.2904
0.1563
0.3035
0.2128
0.5199
0.1734
0.4787
0.6211
0.3708
0.4553
0.6169
0.4895
0.4385
0.1682
0.3588
0.4044
0.8715
0.2618
0.4151
0.4623
0.8793
0.6001
0.4534
0.1505
0.3244
0.1832
0.1406
0.2498
0.7247
0.8195
0.1944
0.4816
0.4761
0.4116
0.1713
0.2348
0.2388
0.8646
0.2539
0.5083
0.1462
0.5033
0.684
0.6797
0.6625
0.7135
0.5543
0.6483
0.1985
0.1754
0.37
0.1601
0.2019
0.2185
0.2237
0.4005
0.7653
0.1817
0.5283
0.4171
0.2323
0.1699
0.1771
0.3846
0.3445
0.3271
0.1619
0.1717
0.695
0.5734
0.5253
0.1584
0.1576
0.3009
0.1834
0.1826
0.4768
0.2226
0.5628
0.4191
0.1892
0.4664
0.1983
0.1798
0.3187
0.2254
0.1785
0.1957
0.3015
0.1715
0.8458
0.1555
0.1555
0.2394
0.176
0.2432
0.386
0.4443
0.2837
0.3957
0.5152
0.2741
0.3878
0.4014
0.2705
0.3904
0.3633
0.28
0.1761
0.1514
0.229
0.8602
0.2271
0.7561
0.3869
0.1868
0.1513
0.2279
0.9339
0.7195
0.29
0.1732
0.172
0.5163
0.0176
0.697
0.2724
0.2803
0.2913
0.2839
0.4231
0.4161
0.387
0.3316
0.3299
0.3871
0.623
0.1658
0.162
0.1628
0.2896
0.2919
0.5658
0.536
0.1653
0.2873
0.1811
0.1554
0.4064
0.3114
0.2089
0.3363
0.156
0.2149
0.4605
0.1709
0.416
0.8803
0.8693
0.4029
0.6744
0.4589
0.7053
0.4626
0.2846
0.1573
0.1643
0.1577
0.6314
0.1868
0.416
0.1697
0.2271
0.3292
0.1583
0.9482
0.7886
0.1785
0.165
0.1615
0.2138
0.2906
0.34
0.7181
0.6643
0.1614
0.2041
0.1609
0.4392
0.4507
0.4349
0.3771
0.3862
0.2782
0.155
0.3344
0.1472
0.1468
0.1468
0.5962
0.7064
0.7328
0.5344
0.5517
0.1787
0.1636
0.1052
0.1556
0.1784
0.2012
0.2853
0.1919
0.3563
0.2231
0.5213
0.1682
0.4471
0.1804
0.7439
0.2155
0.1997
0.771
0.6529
0.15
0.791
0.4285
0.1989
0.1979
0.1736
0.1982
0.727
0.524
0.1549
0.4615
0.8748
0.1371
0.4751
0.3854
0.471
0.4392
0.4698
0.3013
0.6255
0.0217
0.3632
0.3448
0.6128
0.3568
0.4752
0.2749
0.3481
0.3401
0.4305
0.3931
0.3437
0.19
0.2063
0.3186
0.1055
0.1471
0.1527
0.3812
0.7533
0.3955
0.597
0.1755
0.1524
0.6317
0.5099
0.6447
0.2494
0.5985
0.6851
0.6358
0.6853
0.3038
0.274
0.4102
0.4379
0.6194
0.7693
0.2486
0.2494
0.9284
0.4891
0.6829
0.0798
0.7132
0.7464
0.3585
0.2573
0.1635
0.2504
0.3523
0.5575
0.22
0.3949
0.3548
0.294
0.2484
0.6993
0.6924
0.7101
0.3144
0.6021
0.7632
0.724
0.291
0.1589
0.5964
0.811
0.4795
0.3068
0.8198
0.1138
0.8732
0.6178
0.845
0.1557
0.7292
0.1469
0.6412
0.1517
0.1954
0.2927
0.5211
0.3835
0.3815
0.162
0.2854
0.2603
0.3728
0.263
0.3728
0.3927
0.396
0.6482
0.8265
0.4569
0.5839
0.5038
0.3487
0.5237
0.2443
0.7557
0.9671
0.8185
0.6059
0.9349
0.2519
0.4815
0.2401
0.2274
0.2254
0.1626
0.1683
0.7432
0.3055
0.1581
0.4232
0.1667
0.2193
0.2309
0.158
0.1682
0.2227
0.5152
0.3022
0.2121
0.1808
0.2296
0.1981
0.1606
0.1771
0.4728
0.1772
0.193
0.2175
0.1726
0.2003
0.1637
0.1639
0.1877
0.1634
0.2395
0.3048
0.1907
0.3737
0.1596
0.1649
0.1452
0.4767
0.1742
0.8285
0.338
0.5351
0.1873
0.2037
0.1784
0.1459
0.303
0.1746
0.1774
0.3929
0.193
0.1937
0.1632
0.1663
0.1809
0.9459
0.1707
0.3945
0.2621
0.264
0.1526
0.1589
0.1581
0.3908
0.1521
0.387
0.1485
0.1495
0.1761
0.3152
0.1958
0.1897
0.2973
0.3134
0.135
0.2645
0.6787
0.3783
0.3353
0.431
0.3443
0.3088
0.7521
0.2558
0.1579
0.2563
0.3378
0.1971
0.436
0.1665
0.5441
0.5087
0.053
0.0562
0.1649
0.8582
0.1576
0.4664
0.3567
0.1834
0.1648
0.1668
0.6808
0.3141
0.1754
0.27
0.1748
0.1887
0.3343
0.8961
0.4209
0.438
0.1559
0.3247
0.2561
0.347
0.2081
0.2264
0.1675
0.1705
0.1814
0.2426
0.2245
0.3069
0.2987
0.1564
0.3225
0.3329
0.361
0.2342
0.1587
0.2196
0.3988
0.556
0.192
0.7674
0.2974
0.9665
0.523
0.2683
0.4754
0.2672
0.3031
0.1858
0.307
0.1522
0.3022
0.2574
0.3204
0.274
0.0483
0.3846
0.68
0.1519
0.3482
0.308
0.2633
0.1661
0.9004
0.1667
0.2627
0.1914
0.2038
0.2201
0.163
0.2697
0.1529
0.6509
0.1888
0.2525
0.2365
0.2365
0.3298
0.3152
0.349
0.2278
0.7022
0.2402
0.2202
0.4421
0.2715
0.5222
0.1946
0.6348
0.1576
0.7437
0.2006
0.2565
0.2759
0.1562
0.1601
0.833
0.1865
0.3439
0.1648
0.1999
0.9136
0.3796
0.3046
0.2006
0.31
0.1445
0.4547
0.1744
0.2419
0.3247
0.1818
0.246
0.3852
0.6118
0.588
0.2973
0.4986
0.1765
0.1549
0.2234
0.1554
0.2178
0.355
0.5559
0.1375
0.2688
0.6648
0.6584
0.1273
0.6041
0.9321
0.8409
0.1621
0.9295
0.36
0.1624
0.3218
0.2697
0.2443
0.2862
0.3458
0.6382
0.3466
0.5154
0.3795
0.3044
0.3092
0.2112
0.3497
0.3892
0.1717
0.2348
0.2486
0.8133
0.3569
0.269
0.1543
0.2676
0.4092
0.3448
0.3933
0.5729
0.5413
0.5426
0.3373
0.388
0.7035
0.5884
0.3429
0.349
0.3416
0.3529
0.1978
0.7579
0.3447
0.3029
0.2711
0.2847
0.3356
0.474
0.3949
0.1595
0.3457
0.2768
0.3512
0.4051
0.3746
0.4496
0.4122
0.2457
0.201
0.196
0.3372
0.3099
0.1755
0.2799
0.2842
0.2113
0.2178
0.4687
0.2631
0.5427
0.6985
0.5695
0.3907
0.4727
0.2294
0.2476
0.207
0.2052
0.4136
0.3819
0.3071
0.379
0.3882
0.3915
0.3451
0.4059
0.1545
0.2934
0.2066
0.3136
0.3125
0.4013
0.3919
0.2577
0.2634
0.254
0.6749
0.6871
0.383
0.3563
0.3563
0.3868
0.5077
0.2764
0.162
0.1711
0.157
0.302
0.1554
0.2032
0.2852
0.5115
0.7211
0.3896
0.6143
0.5942
0.9066
0.479
0.8048
0.1671
0.2808
0.3089
0.2087
0.5755
0.1998
0.4406
0.4179
0.4206
0.3976
0.7439
0.1572
0.7815
0.1755
0.3036
0.3553
0.3812
0.9395
0.4497
0.4343
0.4102
0.4055
0.2829
0.1777
0.3255
0.1834
0.3625
0.3484
0.1931
0.5128
0.2527
0.5991
0.2797
0.6975
0.478
0.4395
0.2916
0.2919
0.591
0.3088
0.2534
0.3452
0.6047
0.3403
0.3261
0.4334
0.3808
0.1624
0.176
0.4267
0.3248
0.2011
0.6736
0.1769
0.4972
0.4674
0.5457
0.5722
0.3494
0.3346
0.5271
0.7544
0.5428
0.2043
0.4705
0.4485
0.8414
0.4906
0.7637
0.5296
0.4613
0.4826
0.2604
0.6237
0.4483
0.4614
0.5345
0.5009
0.5686
0.925
0.5034
0.4649
0.3146
0.4533
0.1835
0.9795
0.2607
0.221
0.2037
0.4068
0.387
0.3451
0.3047
0.4951
0.4063
0.3701
0.5772
0.2703
0.3569
0.303
0.401
0.2867
0.1716
0.1825
0.1566
0.1808
0.1693
0.2902
0.1467
0.2018
0.2037
0.4494
0.8777
0.3621
0.3609
0.367
0.2544
0.119
0.3428
0.232
0.1777
0.3394
0.3313
0.7795
0.6018
0.2833
0.237
0.2203
0.2468
0.1567
0.3807
0.1695
0.1701
0.9798
0.2864
0.2656
0.3241
0.2491
0.1688
0.6733
0.1938
0.3481
0.2882
0.43
0.2356
0.2631
0.2023
0.2601
0.1898
0.24
0.2806
0.2335
0.552
0.6441
0.2635
0.4641
0.591
0.116
0.2103
0.3833
0.916
0.2731
0.1621
0.1676
0.2436
0.2165
0.2942
0.3122
0.0149
0.3968
0.3066
0.3284
0.5766
0.3844
0.9651
0.3506
0.2821
0.1885
0.3364
0.3558
0.6346
0.1588
0.9831
0.2857
0.4152
0.3976
0.2059
0.9586
0.1917
0.3802
0.1765
0.1885
0.0103
0.0847
0.351
0.5579
0.3915
0.7471
0.1568
0.4048
0.1529
0.3369
0.3908
0.1812
0.7118
0.3281
0.1984
0.2164
0.2778
0.2216
0.7083
0.454
0.8764
0.1726
0.3589
0.164
0.4879
0.6709
0.2986
0.6177
0.1894
0.1746
0.3911
0.4959
0.3923
0.3511
0.796
0.9102
0.5007
0.3782
0.1796
0.3477
0.1756
0.3237
0.7032
0.2052
0.3096
0.8782
0.9731
0.2805
0.4082
0.4583
0.7916
0.1622
0.5085
0.219
0.1983
0.3963
0.3834
0.3442
0.7073
0.2709
0.2167
0.2098
0.5058
0.4435
0.1549
0.3203
0.1531
0.9322
0.6151
0.5678
0.2825
0.1955
0.1188
0.356
0.2343
0.3921
0.1636
0.1603
0.8882
0.1585
0.1723
0.506
0.1772
0.191
0.2346
0.8573
0.3997
0.2815
0.9851
0.0903
0.4224
0.5273
0.509
0.4092
0.1636
0.3879
0.2286
0.4534
0.3195
0.3194
0.3629
0.2199
0.2473
0.1591
0.3398
0.3851
0.1774
0.3553
0.3651
0.1656
0.4006
0.4092
0.1577
0.4203
0.4881
0.4861
0.1563
0.1673
0.7136
0.2203
0.1191
0.2209
0.4222
0.3883
0.2622
0.2309
0.421
0.1483
0.5917
0.1771
0.3483
0.3955
0.688
0.3935
0.3828
0.3873
0.3181
0.9245
0.389
0.4728
0.4281
0.4285
0.4161
0.3803
0.4172
0.3957
0.3601
0.1543
0.2185
0.2622
0.4207
0.4349
0.4153
0.4138
0.4443
0.853
0.3059
0.3122
0.4812
0.5224
0.1705
0.4516
0.1933
0.4362
0.387
0.3288
0.1203
0.6715
0.5586
0.3082
0.1723
0.6278
0.1763
0.4431
0.3056
0.5732
0.6148
0.4155
0.2865
0.2428
0.3841
0.1536
0.2985
0.3022
0.5738
0.301
0.5303
0.534
0.6208
0.334
0.3408
0.9191
0.4403
0.594
0.4033
0.7676
0.2838
0.4194
0.1878
0.1599
0.2976
0.2958
0.2785
0.272
0.2314
0.4748
0.3791
0.9734
0.5926
0.6285
0.4789
0.4854
0.5352
0.1168
0.5746
0.2244
0.1593
0.342
0.6787
0.1578
0.3368
0.3468
0.2727
0.4208
0.1683
0.5097
0.2409
0.2335
0.3716
0.1924
0.1704
0.1671
0.2008
0.408
0.3276
0.339
0.2359
0.2241
0.2539
0.6553
0.3679
0.1552
0.2762
0.5258
0.4329
0.4046
0.385
0.1667
0.4689
0.1635
0.145
0.6659
0.1624
0.234
0.294
0.1628
0.2857
0.3322
0.0774
0.2369
0.5841
0.2886
0.2406
0.1577
0.1606
0.1565
0.5479
0.3343
0.3675
0.1581
0.1545
0.4584
0.1487
0.7008
0.3965
0.3157
0.1531
0.3172
0.1574
0.3381
0.1552
0.166
0.1849
0.6544
0.4666
0.1566
0.5039
0.4531
0.4145
0.2154
0.2016
0.1726
0.1614
0.2149
0.4496
0.2493
0.1986
0.4404
0.5027
0.2491
0.5023
0.4908
0.8123
0.6896
0.2615
0.5755
0.1905
0.1728
0.3718
0.2666
0.2704
0.6577
0.4363
0.2928
0.2032
0.2316
0.3553
0.3505
0.1748
0.2548
0.1585
0.7581
0.2918
0.7048
0.4404
0.8863
0.6695
0.184
0.2948
0.7718
0.1832
0.2751
0.1587
0.4145
0.4133
0.436
0.6582
0.5181
0.219
0.5379
0.4085
0.6119
0.8317
0.0327
0.404
0.4096
0.4585
0.5548
0.4692
0.1559
0.2035
0.5124
0.2265
0.1858
0.1556
0.1706
0.3723
0.49
0.3987
0.4357
0.3192
0.7709
0.7437
0.2444
0.3405
0.1816
0.4243
0.1592
0.2742
0.3791
0.1699
0.4177
0.2429
0.1562
0.5803
0.4758
0.3005
0.3286
0.8316
0.6038
0.1802
0.1577
0.3434
0.3677
0.6913
0.7208
0.1951
0.1963
0.2175
0.2051
0.1981
0.2072
0.2116
0.1969
0.2135
0.2803
0.1623
0.6903
0.1557
0.2002
0.6599
0.5454
0.721
0.203
0.225
0.1567
0.1727
0.2651
0.9963
0.3834
0.3589
0.1472
0.2207
0.179
0.3291
0.4606
0.3411
0.619
0.1528
0.3352
0.1585
0.153
0.2894
0.5155
0.2948
0.2705
0.3019
0.3104
0.1035
0.0756
0.0463
0.8517
0.6465
0.1498
0.5157
0.2756
0.4334
0.159
0.2975
0.2218
0.1614
0.2213
0.3669
0.1802
0.2992
0.9289
0.2242
0.2525
0.4309
0.3255
0.1972
0.1503
0.2175
0.158
0.3665
0.3656
0.1625
0.2125
0.1974
0.7947
0.164
0.1595
0.1658
0.1777
0.1559
0.1506
0.2574
0.1597
0.1718
0.1516
0.1536
0.2274
0.2997
0.1843
0.275
0.5194
0.166
0.157
0.1574
0.1626
0.1704
0.3886
0.0367
0.878
0.4848
0.1721
0.753
0.1515
0.2327
0.2526
0.1545
0.2414
0.4645
0.4361
0.3939
0.3879
0.1636
0.1599
0.1441
0.1449
0.6086
0.1549
0.1572
0.2926
0.3497
0.1762
0.1638
0.3486
0.1664
0.1863
0.1486
0.1514
0.2206
0.1513
0.1586
0.6547
0.2358
0.2114
0.3857
0.156
0.372
0.1654
0.1556
0.3376
0.1657
0.1786
0.6979
0.2197
0.6906
0.1594
0.7302
0.1389
0.6125
0.1639
0.2293
0.1023
0.1814
0.1611
0.2036
0.1743
0.2046
0.1919
0.1919
0.1843
0.2044
0.1963
0.1998
0.2188
0.4843
0.1631
0.1527
0.1638
0.2988
0.1609
0.4998
0.1828
0.7636
0.175
0.4771
0.1636
0.2288
0.6123
0.4529
0.2065
0.3843
0.2786
0.3415
0.1824
0.1551
0.1567
0.1565
0.2113
0.1591
0.7849
0.8946
0.4434
0.8405
0.1827
0.1571
0.1432
0.5247
0.2018
0.143
0.0882
0.2973
0.666
0.1617
0.0311
0.2636
0.169
0.1835
0.0594
0.555
0.1692
0.1538
0.1781
0.1973
0.1439
0.1715
0.6841
0.2412
0.2172
0.8765
0.1502
0.1799
0.5713
0.2705
0.1705
0.5872
0.3028
0.6059
0.3646
0.2426
0.0874
0.2941
0.1827
0.252
0.2198
0.4206
0.2877
0.2694
0.2229
0.2861
0.6356
0.1579
0.7465
0.4331
0.3789
0.3358
0.2308
0.8538
0.1749
0.4058
0.4408
0.2028
0.4398
0.4205
0.3587
0.4181
0.2792
0.4946
0.4013
0.2069
0.2851
0.3345
0.1473
0.2378
0.1625
0.5641
0.4169
0.3465
0.3854
0.2517
0.1892
0.1567
0.1532
0.154
0.2291
0.1049
0.4995
0.1664
0.4988
0.1872
0.5674
0.1441
0.1498
0.1683
0.2076
0.4356
0.1938
0.5115
0.1256
0.3207
0.1963
0.6563
0.4249
0.2521
0.8093
0.3934
0.2244
0.2474
0.5314
0.2741
0.8454
0.2349
0.2711
0.5377
0.2539
0.2252
0.225
0.1729
0.2153
0.4249
0.1537
0.9604
0.1824
0.6251
0.158
0.4258
0.1631
0.157
0.1535
0.1583
0.2378
0.2439
0.1889
0.1306
0.8872
0.1625
0.1524
0.1783
0.2072
0.1775
0.1572
0.1523
0.1428
0.2093
0.1479
0.1443
0.1487
0.5721
0.5935
0.7742
0.1595
0.0909
0.1647
0.1661
0.1569
0.1571
0.1569
0.1689
0.1513
0.1584
0.1585
0.1368
0.2135
0.1538
0.153
0.1689
0.2048
0.4195
0.1602
0.1612
0.7467
0.1675
0.2079
0.8595
0.8501
0.6268
0.1543
0.2293
0.2505
0.2549
0.2762
0.2504
0.4128
0.1905
0.2007
0.3495
0.4321
0.2252
0.2252
0.1639
0.218
0.1607
0.5455
0.1849
0.2443
0.286
0.7618
0.5781
0.1634
0.1633
0.6915
0.122
0.4031
0.6373
0.0781
0.724
0.3544
0.2685
0.1648
0.1983
0.4478
0.2399
0.5596
0.2496
0.2018
0.1524
0.6802
0.1604
0.1678
0.1479
0.2274
0.1524
0.236
0.2616
0.2314
0.1508
0.4887
0.2009
0.3279
0.3299
0.1662
0.1552
0.1836
0.1615
0.1548
0.5743
0.5256
0.2347
0.1963
0.2194
0.3759
0.3744
0.3486
0.4005
0.3447
0.1568
0.1554
0.1861
0.1755
0.1537
0.3375
0.423
0.4444
0.1978
0.2057
0.3508
0.5244
0.2679
0.4501
0.3072
0.1726
0.2296
0.2744
0.3475
0.7508
0.3564
0.4681
0.413
0.1519
0.3805
0.3979
0.259
0.3549
0.3573
0.6502
0.2186
0.2887
0.2284
0.7065
0.2829
0.6617
0.1737
0.4194
0.5395
0.1718
0.271
0.4161
0.2693
0.2009
0.8421
0.4913
0.1558
0.302
0.4841
0.5687
0.1622
0.8338
0.5003
0.4616
0.174
0.1867
0.2259
0.2398
0.3098
0.277
0.2922
0.3457
0.1775
0.2146
0.2722
0.4737
0.2796
0.3731
0.271
0.4817
0.3548
0.1583
0.3274
0.2632
0.696
0.344
0.3438
0.3434
0.1853
0.5035
0.3777
0.4652
0.3396
0.1679
0.7884
0.2172
0.7709
0.7882
0.4742
0.6812
0.7971
0.9196
0.8763
0.8535
0.3011
0.7763
0.2325
0.1832
0.2161
0.2222
0.7546
0.5458
0.1841
0.2626
0.271
0.1527
0.1546
0.1549
0.1545
0.1469
0.3295
0.223
0.3361
0.4624
0.1923
0.1808
0.2118
0.1535
0.1892
0.173
0.4711
0.3123
0.1949
0.2302
0.4115
0.6352
0.3912
0.9192
0.4669
0.5013
0.4635
0.4376
0.2524
0.1807
0.2281
0.4133
0.3271
0.1561
0.2767
0.1746
0.6404
0.2828
0.2131
0.1725
0.4761
0.2615
0.8078
0.2426
0.4519
0.2214
0.9208
0.2292
0.1922
0.3336
0.5341
0.1799
0.1619
0.1626
0.7108
0.2026
0.7095
0.4678
0.2131
0.2974
0.1747
0.5721
0.4953
0.1581
0.1846
0.1828
0.1642
0.2189
0.6449
0.197
0.3451
0.1776
0.171
0.2024
0.1589
0.1659
0.1697
0.1851
0.1736
0.4156
0.1778
0.273
0.4378
0.1581
0.1812
0.2402
0.2424
0.4076
0.161
0.1718
0.279
0.1603
0.2846
0.263
0.4849
0.1918
0.2609
0.1926
0.1565
0.4341
0.5426
0.5928
0.156
0.2365
0.9631
0.1322
0.2485
0.5049
0.2453
0.6198
0.1979
0.3138
0.9847
0.2485
0.1532
0.2832
0.1542
0.2369
0.3331
0.1548
0.1723
0.1836
0.1619
0.1611
0.154
0.8508
0.1828
0.1484
0.2669
0.217
0.2582
0.2501
0.1549
0.963
0.1681
0.6248
0.1509
0.241
0.1558
0.358
0.7338
0.52
0.1589
0.1576
0.1548
0.1797
0.2637
0.1611
0.1648
0.1572
0.8978
0.1565
0.1949
0.6453
0.4754
0.1596
0.595
0.2097
0.2353
0.4927
0.2361
0.1597
0.1477
0.1586
0.1717
0.2294
0.2679
0.1814
0.165
0.1595
0.1769
0.7211
0.3949
0.1564
0.2574
0.16
0.3148
0.1808
0.1791
0.1782
0.1973
0.2112
0.2123
0.4843
0.3871
0.1634
0.1956
0.1665
0.1898
0.266
0.5036
0.2415
0.7694
0.286
0.3182
0.4329
0.1514
0.6853
0.2388
0.4069
0.1492
0.5243
0.7258
0.2008
0.7058
0.1732
0.1707
0.199
0.3157
0.1877
0.2426
0.1577
0.1561
0.1797
0.2921
0.2321
0.1892
0.2027
0.237
0.2396
0.1581
0.8268
0.3743
0.3157
0.1817
0.221
0.175
0.1551
0.2517
0.4737
0.2757
0.5399
0.1555
0.2134
0.2388
0.4079
0.7658
0.3558
0.2008
0.2686
0.2067
0.5644
0.1611
0.2138
0.2988
0.9569
0.2316
0.1646
0.7446
0.7671
0.7693
0.0551
0.9421
0.2624
0.0902
0.3526
0.167
0.6892
0.2831
0.2042
0.2683
0.2714
0.1543
0.3829
0.3406
0.8623
0.2816
0.399
0.1881
0.1562
0.4963
0.2955
0.1985
0.309
0.2417
0.2104
0.3347
0.5449
0.1202
0.1747
0.2338
0.9258
0.2877
0.2152
0.2227
0.1768
0.2511
0.2883
0.2122
0.2151
0.1603
0.337
0.45
0.1874
0.3938
0.4569
0.7966
0.49
0.385
0.3348
0.3291
0.1546
0.4028
0.2444
0.4256
0.2096
0.5184
0.5416
0.4341
0.6815
0.2993
0.3561
0.527
0.7804
0.7777
0.1739
0.9385
0.1812
0.1558
0.4355
0.1656
0.6573
0.5822
0.3774
0.2082
0.2409
0.281
0.1485
0.1568
0.19
0.1737
0.2996
0.1645
0.1518
0.2319
0.2207
0.1942
0.4861
0.1812
0.2637
0.1495
0.7616
0.8745
0.4068
0.5508
0.2998
0.2974
0.1666
0.2418
0.3171
0.3075
0.2539
0.2465
0.1852
0.1985
0.9838
1
0.18
0.5574
0.1597
0.199
0.2582
0.2213
0.27
0.1749
0.1891
0.2014
0.2582
0.4545
0.2541
0.7795
0.3022
0.2609
0.2056
0.8477
0.4921
0.2172
0.1991
0.3569
0.1848
0.8218
0.1896
0.3494
0.154
0.538
0.1946
0.2609
0.1903
0.3324
0.2955
0.719
0.4351
0.2093
0.7066
0.2385
0.3406
0.1517
0.2888
0.6178
0.384
0.3392
0.6199
0.372
0.3324
0.3032
0.6969
0.2781
0.2686
0.2589
0.1589
0.7987
0.2644
0.1603
0.1637
0.2096
0.2095
0.234
0.7151
0.3028
0.2977
0.3461
0.1561
0.1694
0.2537
0.1573
0.236
0.2114
0.6729
0.3377
0.5055
0.2535
0.1557
0.1923
0.6966
0.26
0.1736
0.4925
0.4188
0.4117
0.1877
0.2029
0.2426
0.3694
0.1541
0.2626
0.1515
0.1745
0.157
0.167
0.8536
0.5142
0.1746
0.3111
0.2232
0.1231
0.1574
0.1561
0.2001
0.1561
0.246
0.1551
0.1541
0.1541
0.154
0.2275
0.155
0.1577
0.3834
0.1515
0.1578
0.155
0.2966
0.533
0.0991
0.0336
0.8659
0.5616
0.1572
0.1622
0.209
0.6557
0.1968
0.4825
0.4378
0.246
0.2088
0.3036
0.1703
0.5099
0.2559
0.4106
0.1945
0.1718
0.1608
0.1547
0.2512
0.3894
0.1617
0.173
0.8696
0.8663
0.3435
0.2278
0.2255
0.2269
0.2252
0.7013
0.1566
0.1572
0.3476
0.4962
0.4097
0.2823
0.3233
0.1535
0.1675
0.295
0.4171
0.4131
0.2048
0.4577
0.1549
0.6101
0.4842
0.4994
0.4185
0.2533
0.3628
0.4042
0.2277
0.2579
0.4601
0.4216
0.2936
0.2344
0.2843
0.8447
0.2681
0.2609
0.3689
0.9118
0.545
0.1552
0.2678
0.2152
0.2651
0.3432
0.2323
0.1542
0.1774
0.1741
0.1753
0.2515
0.1531
0.1528
0.2349
0.282
0.2891
0.1565
0.4803
0.1571
0.503
0.1756
0.6262
0.2631
0.1624
0.1561
0.1757
0.2325
0.487
0.5282
0.8836
0.5971
0.4692
0.6592
0.2928
0.4232
0.2013
0.2739
0.3348
0.5573
0.3397
0.3304
0.1742
0.2404
0.2381
0.3115
0.3212
0.2769
0.1885
0.3141
0.1883
0.3089
0.2941
0.3435
0.1979
0.1547
0.9689
0.0383
0.2745
0.4387
0.2602
0.3398
0.2538
0.1738
0.2883
0.2952
0.2742
0.6777
0.5897
0.158
0.5328
0.3129
0.2108
0.176
0.7656
0.4626
0.263
0.3371
0.281
0.7442
0.4088
0.3753
0.7036
0.6756
0.2586
0.1937
0.1596
0.1654
0.4341
0.3928
0.3928
0.278
0.3787
0.5391
0.8475
0.3473
0.3452
0.216
0.4366
0.3308
0.3376
0.3446
0.3298
0.272
0.9102
0.4522
0.2267
0.6442
0.8289
0.3675
0.5617
0.1612
0.1822
0.3539
0.356
0.215
0.2164
0.1605
0.1732
0.8102
0.1643
0.1834
0.9951
0.3601
0.557
0.4897
0.2471
0.1901
0.2262
0.1616
0.4742
0.1967
0.8581
0.4429
0.4076
0.4263
0.4461
0.3191
0.1675
0.1659
0.3169
0.4389
0.3483
0.1678
0.2255
0.3198
0.3306
0.3301
0.167
0.2899
0.8461
0.4463
0.2143
0.3093
0.301
0.1813
0.1631
0.1714
0.2365
0.2278
0.3294
0.189
0.1748
0.2743
0.2393
0.1851
0.3307
0.3024
0.178
0.2927
0.3266
0.2528
0.3199
0.1813
0.2246
0.5391
0.4355
0.2652
0.2745
0.5391
0.3328
0.443
0.3223
0.6235
0.1648
0.2299
0.2659
0.1935
0.2535
0.1693
0.2377
0.2279
0.25
0.2489
0.2515
0.2374
0.8595
0.1478
0.7826
0.6393
0.2855
0.1821
0.1697
0.1662
0.1671
0.1652
0.1649
0.9214
0.1606
0.1634
0.8857
0.7659
0.1883
0.6836
0.2487
0.2345
0.192
0.1716
0.2411
0.1611
0.1647
0.3509
0.2343
0.351
0.8424
0.6489
0.6357
0.1798
0.3101
0.6299
0.5187
0.3109
0.452
0.1668
0.1842
0.2205
0.1811
0.2325
0.2491
0.3516
0.7171
0.1298
0.5471
0.2328
0.3864
0.7001
0.4492
0.7442
0.2067
0.4219
0.4157
0.836
0.8081
0.2839
0.2017
0.3055
0.1941
0.1618
0.4173
0.1813
0.264
0.1514
0.1583
0.3206
0.5505
0.7487
0.6286
0.2367
0.2968
0.2295
0.3151
0.2058
0.7473
0.608
0.4757
0.2553
0.3404
0.5813
0.2735
0.3343
0.5629
0.4073
0.448
0.7945
0.4982
0.3713
0.2337
0.349
0.3495
0.3204
0.2791
0.1657
0.1931
0.1638
0.1784
0.1698
0.4506
0.1813
0.1486
0.294
0.413
0.2676
0.2674
0.3043
0.5781
0.5448
0.9291
0.2793
0.2342
0.3495
0.212
0.2087
0.2443
0.3994
0.1724
0.2114
0.2735
0.5345
0.5294
0.1634
0.1828
0.5913
0.6306
0.1571
0.2867
0.8421
0.6091
0.2561
0.4023
0.3283
0.3031
0.2485
0.1835
0.3285
0.1571
0.1758
0.1806
0.2569
0.3879
0.1655
0.352
0.2351
0.2416
0.2807
0.3161
0.1793
0.4291
0.2579
0.1607
0.2851
0.2977
0.2487
0.7026
0.9753
0.4881
0.512
0.4464
0.7285
0.165
0.6534
0.2827
0.3805
0.1611
0.1884
0.1563
0.3766
0.2947
0.2147
0.1488
0.8803
0.2914
0.543
0.1878
0.2904
0.2938
0.5947
0.1645
0.5816
0.2556
0.2037
0.1879
0.3474
0.6476
0.1961
0.4935
0.8297
0.4206
0.5084
0.3253
0.3832
0.102
0.171
0.5662
0.1955
0.2271
0.2935
0.1761
0.2715
0.1571
0.1568
0.2496
0.1715
0.1597
0.2927
0.4239
0.1594
0.1749
0.1611
0.1802
0.1686
0.1763
0.1546
0.1551
0.6669
0.1235
0.2213
0.1614
0.1695
0.3618
0.165
0.1715
0.0968
0.1626
0.0911
0.7054
0.1623
0.1631
0.1285
0.1611
0.3862
0.1635
0.1661
0.1659
0.1568
0.1665
0.3305
0.1656
0.1629
0.1624
0.1613
0.153
0.1617
0.169
0.2542
0.181
0.1549
0.3812
0.83
0.2087
0.1753
0.4362
0.4408
0.1519
0.204
0.1866
0.1858
0.3353
0.4043
0.5477
0.1574
0.5782
0.7611
0.6068
0.6984
0.5897
0.5043
0.5422
0.0895
0.1665
0.2176
0.2214
0.6289
0.9891
0.1502
0.4945
0.3401
0.2585
0.1971
0.5446
0.6284
0.5698
0.2335
0.157
0.1586
0.2129
0.2103
0.3567
0.5574
0.2949
0.4264
0.1594
0.2522
0.1867
0.1994
0.1965
0.1931
0.3899
0.1544
0.3543
0.1693
0.3538
0.1766
0.3668
0.1561
0.1425
0.4652
0.8445
0.3273
0.5091
0.1825
0.1347
0.1906
0.3084
0.1543
0.1603
0.3382
0.1521
0.2916
0.3136
0.1569
0.1673
0.2299
0.2024
0.2553
0.1548
0.1823
0.2301
0.1587
0.2385
0.164
0.2998
0.1573
0.1795
0.4541
0.2212
0.2499
0.2319
0.26
0.2432
0.2412
0.8781
0.1985
0.2167
0.4838
0.1871
0.2226
0.49
0.2251
0.1775
0.3767
0.318
0.314
0.4428
0.2851
0.6655
0.2973
0.2179
0.872
0.2396
0.2426
0.2736
0.3285
0.2463
0.2969
0.4754
0.3015
0.2885
0.3915
0.253
0.2857
0.9207
0.2063
0.216
0.1626
0.3119
0.261
0.2092
0.4863
0.2099
0.2711
0.8365
0.7193
0.161
0.1721
0.724
0.401
0.2471
0.2276
0.2475
0.1894
0.2613
0.1751
0.2829
0.4102
0.2563
0.172
0.1693
0.3408
0.2564
0.1853
0.2587
0.5761
0.729
0.1661
0.2869
0.5299
0.1635
0.1668
0.5577
0.1954
0.8047
0.2123
0.5029
0.1588
0.3703
0.1622
0.2692
0.8889
0.7727
0.4987
0.0887
0.5789
0.2741
0.249
0.4372
0.1752
0.1514
0.3128
0.4025
0.3058
0.4011
0.2219
0.5408
0.5299
0.9133
0.8969
0.0236
0.5772
0.4183
0.26
0.729
0.403
0.1743
0.4691
0.1587
0.3189
0.3374
0.9366
0.2122
0.1583
0.3545
0.31
0.3607
0.3637
0.3459
0.2462
0.5751
0.2491
0.5491
0.3906
0.3903
0.5832
0.6021
0.8185
0.2521
0.3983
0.2269
0.1436
0.7242
0.3249
0.4343
0.5941
0.4407
0.4735
0.5584
0.44
0.2703
0.6618
0.5115
0.7563
0.1379
0.3206
0.6924
0.6135
0.8519
0.2351
0.677
0.2836
0.3135
0.3864
0.6618
0.7406
0.7016
0.1352
0.1515
0.1514
0.7698
0.3406
0.5719
0.7641
0.6967
0.6415
0.4528
0.4879
0.4599
0.2834
0.1924
0.2927
0.4373
0.8223
0.5118
0.4435
0.3199
0.3265
0.4642
0.603
0.5507
0.5823
0.244
0.826
0.652
0.4553
0.5212
0.3299
0.4436
0.1582
0.1901
0.3323
0.2931
0.2027
0.5354
0.3128
0.3238
0.2143
0.3345
0.5821
0.3239
0.239
0.1508
0.4168
0.4451
0.4206
0.1615
0.3421
0.508
0.1492
0.5812
0.7518
0.0055
0.3263
0.3761
0.4281
0.159
0.6705
0.286
0.4155
0.1614
0.3046
0.9737
0.3482
0.3941
0.3033
0.4152
0.5443
0.1709
0.1847
0.812
0.2855
0.2542
0.1584
0.2727
0.1697
0.3908
0.7787
0.8965
0.3924
0.4051
0.3003
0.1549
0.2418
0.1101
0.4964
0.9356
1
0.164
0.8596
0.5571
0.2801
0.4363
0.3402
0.385
0.3995
0.359
0.1644
0.2227
0.7398
0.2043
0.4435
0.5084
0.7748
0.2842
0.3496
0.2625
0.2565
0.1669
0.1647
0.338
0.6443
0.9769
0.3215
0.2352
0.2146
0.3604
0.617
0.1335
0.2759
0.6469
0.918
0.3006
0.175
0.166
0.1717
0.7019
0.17
0.3807
0.1701
0.2971
0.2393
0.1747
0.2738
0.4246
0.2788
0.2963
0.2099
0.4666
0.1635
0.1563
0.3053
0.1931
0.2659
0.2862
0.1611
0.2308
0.2262
0.2976
0.8262
0.596
0.1691
0.3082
0.2074
0.2207
0.1842
0.1758
0.1553
0.1569
0.1779
0.352
0.4023
0.359
0.491
0.3615
0.2417
0.2692
0.7961
0.4769
0.8778
0.2437
0.1586
0.3511
0.2708
0.1933
0.1635
0.4411
0.301
0.3357
0.8922
0.6892
0.1542
0.3752
0.8522
0.2606
0.3377
0.3408
0.1569
0.3367
0.7754
0.3448
0.2319
0.1922
0.4175
0.1663
0.2689
0.7696
0.2875
0.2937
0.3351
0.3594
0.2691
0.3476
0.6286
0.818
0.4419
0.4981
0.5174
0.2324
0.544
0.7572
0.4743
0.5962
0.6108
0.2728
0.2277
0.222
0.2257
0.9412
0.2665
0.864
0.242
0.2494
0.1619
0.1603
0.2035
0.2748
0.5481
0.4405
0.4324
0.4415
0.205
0.1743
0.1639
0.2871
0.165
0.8883
0.2218
0.3295
0.561
0.584
0.9211
0.6275
0.6508
0.6479
0.17
0.2049
0.7877
0.2143
0.1553
0.1664
0.2899
0.5746
0.1577
0.3944
0.2422
0.4558
0.2896
0.2734
0.2601
0.3926
0.2103
0.2102
0.1569
0.1568
0.1607
0.9816
0.2197
0.3953
0.402
0.1779
0.332
0.2641
0.1848
0.445
0.42
0.2704
0.7099
0.193
0.6647
0.3121
0.297
0.2092
0.6614
0.2891
0.7709
0.2506
0.2542
0.2526
0.3218
0.3079
0.2172
0.3081
0.1777
0.4828
0.3899
0.1526
0.1764
0.1994
0.1762
0.9051
0.2291
0.1966
0.1627
0.8852
0.3037
0.1766
0.1898
0.3354
0.2888
0.1552
0.1571
0.5873
0.3161
0.2573
0.473
0.9908
0.8272
0.3908
0.8394
0.2328
0.8214
0.4713
0.3871
0.443
0.4219
0.1508
0.5163
0.766
0.492
0.142
0.4667
0.3852
0.5133
0.1489
0.1657
0.473
0.8279
0.4297
0.2324
0.5244
0.1604
0.4196
0.496
0.1589
0.1663
0.1768
0.1512
0.4236
0.2092
0.3768
0.8206
0.6839
0.2085
0.6302
0.411
0.246
0.6341
0.3732
0.2758
0.3235
0.2473
0.1775
0.2579
0.2755
0.2739
0.3022
0.2593
0.4666
0.1568
0.1671
0.3858
0.2533
0.2461
0.4595
0.1563
0.1637
0.4283
0.2269
0.2458
0.2022
0.5785
0.2536
0.6503
0.5294
0.1732
0.3423
0.3804
0.2955
0.5154
0.3074
0.2158
0.2144
0.3635
0.27
0.2596
0.3416
0.156
0.4899
0.3108
0.2925
0.6536
0.5331
0.7419
0.6265
0.353
0.2548
0.5837
0.2135
0.2224
0.7231
0.2291
0.2401
0.2275
0.2239
0.2131
0.2099
0.1584
0.4315
0.1677
0.3104
0.5358
0.1963
0.2169
0.218
0.2158
0.378
0.2472
0.2354
0.4127
0.3926
0.6025
0.1927
0.3648
0.8729
0.2993
0.1645
0.1605
0.3822
0.3546
0.2974
0.3655
0.3454
0.2427
0.6161
0.7745
0.0674
0.2618
0.6816
0.293
0.2366
0.3441
0.2131
0.6071
0.2921
0.4279
0.2287
0.3247
0.3167
0.2964
0.1729
0.1488
0.7502
0.1477
0.9144
0.3531
0.3799
0.3655
0.3651
0.4356
0.3547
0.476
0.5157
0.1553
0.4582
0.4195
0.3808
0.3788
0.31
0.3955
0.3957
0.5012
0.2056
0.5631
0.4679
0.1876
0.4219
0.5031
0.4186
0.9181
0.9757
0.4192
0.3439
0.5835
0.1697
0.6391
0.1523
0.3497
0.536
0.462
0.4864
0.5239
0.4132
0.185
0.157
0.3033
0.5036
0.4075
0.3969
0.1753
0.2128
0.5245
0.2734
0.5937
0.2643
0.4116
0.1649
0.9334
0.1673
0.3456
0.3841
0.4722
0.278
0.2911
0.3504
0.477
0.3216
0.3128
0.329
0.4791
0.3026
0.9207
0.3282
0.3162
0.2655
0.3007
0.4338
0.3013
0.5041
0.3494
0.3786
0.2111
0.2648
0.7157
0.2941
0.5574
0.6284
0.2431
0.189
0.1672
0.4815
0.5974
0.1974
0.9687
0.2482
0.4773
0.3675
0.7843
0.2326
0.2417
0.1838
0.1887
0.1567
0.4038
0.1574
0.0339
0.2643
0.2712
0.4136
0.5114
0.3858
0.2501
0.7189
0.6566
0.1587
0.2882
0.1797
0.2744
0.6579
0.1576
0.9509
0.1581
0.2606
0.3463
0.6148
0.4932
0.1671
0.1607
0.4213
0.3559
0.2569
0.3194
0.3254
0.2494
0.415
0.5168
0.2677
0.8124
0.7754
0.2509
0.1715
0.2845
0.3845
0.379
0.2434
0.3546
0.17
0.9141
0.311
0.4688
0.2622
0.7248
0.2113
0.1188
0.2976
0.9403
0.4434
0.3582
0.257
0.1898
0.3953
0.2779
0.5741
0.2094
0.2622
0.374
0.3242
0.6069
0.9399
0.4689
0.7829
0.8989
0.1785
0.6118
0.8763
0.2853
0.2992
0.2507
0.6304
0.5599
0.1529
0.3737
0.1653
0.8206
0.2353
0.1751
0.9251
0.97
0.1989
0.1636
0.2519
0.1618
0.8175
0.2873
0.5076
0.4721
0.3139
0.5679
0.5747
0.5341
0.9082
0.5851
0.6185
0.75
0.1989
0.1549
0.5769
0.1555
0.8762
0.1565
0.2903
0.2822
0.1625
0.2135
0.1638
0.9735
0.243
0.194
0.7769
0.3264
0.5649
0.5009
0.8144
0.3867
0.8539
0.3306
0.2344
0.2797
0.1616
0.5921
0.4596
0.4959
0.229
0.1889
0.2281
0.1571
0.1634
0.1619
0.9951
0.3378
0.2188
0.4758
0.2374
0.1761
0.1773
0.1896
0.7412
0.1885
0.818
0.8497
0.1564
0.1565
0.1562
0.6822
0.4788
0.1887
0.1947
0.2624
0.2655
0.1583
0.3506
0.5409
0.2706
0.2367
0.1753
0.2336
0.5011
0.8521
0.5993
0.938
0.3436
0.1868
0.3736
0.1744
0.2499
0.169
0.2861
0.1631
0.1616
0.4236
0.2726
0.3824
0.3526
0.1588
0.3926
0.1545
0.1608
0.2879
0.1579
0.2114
0.3569
0.2549
0.2452
0.4229
0.2307
0.7759
0.3937
0.1565
0.7506
0.6056
0.8518
0.5718
0.3073
0.2643
0.3361
0.3758
0.3652
0.2903
0.3915
0.2207
0.2263
0.2484
0.4752
0.3378
0.1641
0.3417
0.568
0.3807
0.1508
0.1515
0.2418
0.2597
0.7193
0.2811
0.1951
0.4193
0.4146
0.158
0.415
0.2496
0.2856
0.2696
0.4026
0.2395
0.1956
0.4016
0.3482
0.1908
0.6461
0.7074
0.3513
0.3489
0.1722
0.2883
0.1522
0.2874
0.8761
0.9128
0.3211
0.4304
0.2123
0.1699
0.1342
0.3484
0.3063
0.286
0.2034
0.5035
0.4339
0.1548
0.5323
0.5921
0.1718
0.1928
0.1567
0.1639
0.4757
0.1489
0.1562
0.9622
0.1684
0.3959
0.1488
0.2725
0.1718
0.2262
0.5284
0.1866
0.3251
0.1855
0.3567
0.2496
0.1635
0.1948
0.3387
0.1885
0.2357
0.3377
0.4859
0.049
0.5157
0.5508
0.8173
0.201
0.2548
0.3309
0.5739
0.2454
0.4915
0.1796
0.961
0.3455
0.1995
0.5006
0.1747
0.4794
0.2298
0.183
0.1782
0.1781
0.5695
0.5482
0.2676
0.3023
0.2504
0.1737
0.377
0.3114
0.2465
0.101
0.4554
0.5177
0.3168
0.244
0.1585
0.3563
0.1937
0.3612
0.4198
0.5013
0.8525
0.2168
0.6295
0.7703
0.7033
0.7809
0.8029
0.7944
0.2444
0.1679
0.1762
0.4133
0.3243
0.2152
0.2354
0.3421
0.346
0.3716
0.1517
0.2229
0.2821
0.1588
0.3497
0.4366
0.1686
0.186
0.3973
0.228
0.2835
0.2785
0.4792
0.2187
0.6449
0.2854
0.4407
0.2538
0.2369
0.2913
0.3244
0.1637
0.3851
0.2491
0.7862
0.8093
0.9174
0.9799
0.2295
0.4328
0.5154
0.2283
0.5013
0.2212
0.2257
0.2193
0.2091
0.2123
0.2544
0.2213
0.577
0.2209
0.206
0.2154
0.2149
0.2123
0.2
0.1581
0.9128
0.801
0.4064
0.355
0.5664
0.1766
0.768
0.8879
0.275
0.1581
0.1555
0.1556
0.6722
0.1796
0.1656
0.1593
0.1904
0.2579
0.2773
0.695
0.1668
0.149
0.7023
0.2183
0.2888
0.2246
0.1564
0.1644
0.3951
0.1574
0.1575
0.7846
0.1742
0.1766
0.1628
0.1598
0.1722
0.6015
0.4148
0.4981
0.1897
0.4117
0.4246
0.5001
0.1539
0.2124
0.197
0.2191
0.183
0.231
0.6922
0.6905
0.3198
0.21
0.3283
0.1662
0.3841
0.5383
0.951
0.2261
0.3914
0.1593
0.8876
0.1445
0.1934
0.1269
0.283
0.6209
0.1657
0.4185
0.3371
0.1631
0.2007
0.3393
0.3072
0.1481
0.3064
0.3113
0.4083
0.6273
0.1724
0.1617
0.2353
0.6761
0.1619
0.4223
0.1575
0.1583
0.6046
0.4452
0.3343
0.1573
0.178
0.172
0.593
0.6084
0.2953
0.2359
0.8642
0.1574
0.6975
0.179
0.3704
0.1751
0.2498
0.2506
0.5684
0.8637
0.3101
0.2822
0.324
0.3441
0.8148
0.318
0.2799
0.1845
0.3163
0.3179
0.3027
0.1645
0.3227
0.3316
0.2546
0.1464
0.3812
0.311
0.1659
0.1534
0.9822
0.626
0.4143
0.4484
0.5397
0.2011
0.2786
0.27
0.3936
0.4473
0.2572
0.4753
0.3876
0.3589
0.2474
0.2479
0.1822
0.4123
0.269
0.0202
0.211
0.6511
0.5829
0.2436
0.4397
0.1503
0.2236
0.1784
0.4138
0.4044
0.3324
0.3848
0.3094
0.1595
0.4084
0.289
0.6135
0.3507
0.7551
0.2953
0.2232
0.2828
0.2879
0.2869
0.1605
0.7055
0.7192
0.3435
0.3537
0.3358
0.3903
0.3573
0.3599
0.3094
0.1819
0.1563
0.4494
0.1653
0.1628
0.2758
0.3495
0.212
0.2001
0.142
0.2988
0.4075
0.1998
0.1233
0.7039
0.4644
0.9517
0.3923
0.2165
0.3102
0.7247
0.1751
0.2984
0.402
0.2761
0.2171
0.1914
0.3001
0.2088
0.2042
0.4434
0.361
0.618
0.2187
0.2916
0.17
0.2407
0.1578
0.1776
0.208
0.878
0.1353
0.1882
0.1508
0.3909
0.1528
0.3245
0.3491
0.1845
0.1595
0.1732
0.4437
0.1608
0.383
0.3721
0.7647
0.1651
0.6995
0.1837
0.1509
0.066
0.4848
0.6757
0.1629
0.1631
0.1621
0.1345
0.1643
0.1621
0.2477
0.1609
0.4519
0.162
0.1611
0.4304
0.163
0.3922
0.1533
0.1646
0.3724
0.4603
0.1675
0.2956
0.172
0.2774
0.219
0.3098
0.2894
0.3693
0.2537
0.2258
0.2259
0.2411
0.4049
0.1429
0.1891
0.9656
0.3612
0.2191
0.1523
0.4876
0.2624
0.3257
0.2631
0.3034
0.2945
0.2895
0.2813
0.1715
0.2617
0.6262
0.1526
0.1791
0.6087
0.8355
0.1944
0.3187
0.2308
0.7064
0.6519
0.5077
0.1804
0.3514
0.1869
0.9578
0.2318
0.1725
0.5778
0.237
0.476
0.5221
0.2133
0.2011
0.2357
0.4991
0.3408
0.4482
0.2347
0.6522
0.3586
0.1602
0.1954
0.1802
0.1697
0.3115
0.1889
0.9046
0.4137
0.179
0.3472
0.3326
0.3804
0.414
0.1808
0.4286
0.219
0.4125
0.7187
0.2458
0.2473
0.6522
0.4995
0.5128
0.5393
0.3893
0.3023
0.2409
0.9224
0.2987
0.6764
0.2492
0.2111
0.1522
0.4711
0.437
0.4252
0.2865
0.5426
0.1561
0.2328
0.2117
0.3513
0.3576
0.8352
0.201
0.1732
0.1533
0.1565
0.1543
0.4845
0.4795
0.1669
0.3315
0.1688
0.3785
0.9293
0.2918
0.6794
0.9639
0.1759
0.5122
0.4395
0.4533
0.9366
0.5704
0.2181
0.1675
0.2214
0.1962
0.8538
0.2876
0.2606
0.2772
0.1429
0.2961
0.7737
0.1533
0.4084
0.1623
0.2238
0.2007
0.3555
0.2543
0.6086
0.6193
0.652
0.1948
0.4112
0.3504
0.3851
0.3555
0.1822
0.1982
0.3263
0.3865
0.8911
0.4061
0.1876
0.5433
0.2019
0.5057
0.2327
0.3019
0.481
0.2418
0.3125
0.4633
0.5082
0.274
0.5085
0.1449
0.3915
0.1521
0.2971
0.1585
0.1626
0.1506
0.1601
0.1491
0.1491
0.9148
0.1543
0.2165
0.229
0.4318
0.1882
0.2507
0.2996
0.2954
0.4415
0.3571
0.4684
0.5976
0.1897
0.1761
0.1793
0.1729
0.1753
0.1756
0.1267
0.4542
0.3309
0.2175
0.7633
0.1532
0.8921
0.2223
0.3094
0.1683
0.1976
0.4204
0.5812
0.3711
0.3913
0.3839
0.6066
0.508
0.4896
0.6734
0.2171
0.3275
0.231
0.1862
0.4297
0.1939
0.8379
0.2266
0.5639
0.2351
0.2481
0.4131
0.1449
0.1542
0.2382
0.2688
0.2746
0.2384
0.9205
0.4325
0.4236
0.6609
0.8876
0.1824
0.2844
0.1553
0.1603
0.1583
0.1012
0.1034
0.1509
0.1761
0.1663
0.2005
0.1584
0.4335
0.7692
0.1526
0.1525
0.1546
0.3215
0.7505
0.3914
0.7534
0.1901
0.3103
0.5184
0.4113
0.4824
0.465
0.4202
0.1071
0.2044
0.164
0.5551
0.1533
0.4924
0.1549
0.1782
0.1662
0.1702
0.4832
0.3292
0.1572
0.2855
0.1767
0.2764
0.1741
0.4593
0.3044
0.4433
0.1567
0.1793
0.3873
0.4053
0.1689
0.6322
0.2585
0.227
0.3482
0.266
0.1773
0.26
0.1576
0.4284
0.1618
0.2177
0.4926
0.3359
0.4146
0.6245
0.448
0.1918
0.621
0.7206
0.6901
0.3578
0.2315
0.4684
0.1531
0.1426
0.1567
0.2452
0.1455
0.2717
0.9292
0.2261
0.1803
0.1843
0.3951
0.2745
0.3892
0.2494
0.4264
0.7977
0.4866
0.9183
0.8585
0.4474
0.1719
0.3084
0.4077
0.1286
0.3297
0.3961
0.4367
0.3339
0.1748
0.1769
0.1995
0.1672
0.3349
0.2435
0.3821
0.2185
0.4089
0.3801
0.3152
0.2772
0.07
0.9876
0.7922
0.3635
0.5873
0.4714
0.5566
0.6704
0.2616
0.2369
0.277
0.1524
0.396
0.2841
0.6373
0.3573
0.2167
0.3964
0.7229
0.7668
0.1674
0.1685
0.1687
0.1689
0.1608
0.1634
0.1595
0.1576
0.1835
0.2563
0.2454
0.249
0.2766
0.499
0.5663
0.7807
0.7121
0.1608
0.2005
0.3419
0.3279
0.1914
0.3892
0.266
0.2262
0.2481
0.6068
0.6141
0.6236
0.5205
0.05
0.49
0.2152
0.2149
0.5427
0.3816
0.2487
0.5315
0.3071
0.3004
0.1583
0.2317
0.2115
0.5217
0.2245
0.6601
0.2435
0.4095
0.8348
0.1301
0.3108
0.169
0.5426
0.3015
0.867
0.1577
0.18
0.1517
0.1775
0.1603
0.8658
0.1659
0.1665
0.1526
0.864
0.2694
0.5007
0.5569
0.8782
0.1551
0.2904
0.3906
0.1741
0.1729
0.7278
0.1609
0.1554
0.1718
0.1719
0.1757
0.5894
0.2582
0.156
0.7584
0.1768
0.2874
0.2173
0.496
0.3324
0.1736
0.1731
0.2975
0.2442
0.1397
0.1498
0.1813
0.1736
0.1637
0.1716
0.1717
0.1717
0.2761
0.2652
0.1575
0.2538
0.2572
0.2274
0.2713
0.1751
0.1667
0.2947
0.2954
0.9143
0.1668
0.1658
0.2259
0.1683
0.1637
0.1634
0.1641
0.328
0.9164
0.1688
0.1548
0.1613
0.2652
0.24
0.1834
0.2147
0.2368
0.2231
0.2439
0.4834
0.2551
0.1798
0.6078
0.36
0.1671
0.1631
0.1967
0.2312
0.8467
0.6504
0.8493
0.4756
0.1493
0.2537
0.7456
0.2541
0.2724
0.214
0.1361
0.5235
0.1974
0.1846
0.4789
0.29
0.3719
0.812
0.362
0.4114
0.4001
0.19
0.1867
0.2021
0.2644
0.2548
0.205
0.3723
0.3015
0.2955
0.2758
0.4191
0.1738
0.3567
0.1623
0.4886
0.261
0.3635
0.1758
0.1626
0.2075
0.3573
0.3816
0.2868
0.1563
0.3888
0.5606
0.9257
0.1269
0.6623
0.1723
0.7381
0.1562
0.1616
0.2595
0.1576
0.1719
0.3356
0.285
0.333
0.2909
0.8302
0.3089
0.2324
0.2304
0.2162
0.2143
0.1766
0.2014
0.2154
0.1981
0.6703
0.9193
0.1892
0.2091
0.2096
0.2258
0.3011
0.24
0.2431
0.3345
0.2917
0.2268
0.2781
0.5598
0.357
0.2789
0.229
0.3371
0.2135
0.225
0.1959
0.2455
0.6444
0.7748
0.2243
0.2424
0.6903
0.2093
0.3103
0.2235
0.2585
0.4444
0.2294
0.4192
0.2395
0.2481
0.2546
0.2237
0.1562
0.6097
0.3921
0.2755
0.1604
0.2345
0.2566
0.1825
0.1755
0.3061
0.1882
0.1667
0.2286
0.1136
0.134
0.2157
0.2326
0.1614
0.2117
0.3005
0.3219
0.2326
0.2289
0.4211
0.4478
0.1649
0.3027
0.4704
0.2602
0.3256
0.1638
0.4708
0.251
0.6687
0.234
0.0115
0.6594
0.3828
0.178
0.3076
0.3323
0.7482
0.3583
0.3088
0.4809
0.4705
0.1965
0.2439
0.1981
0.1757
0.2018
0.159
0.1785
0.3604
0.2149
0.6295
0.2305
0.3472
0.1729
0.1726
0.1727
0.1731
0.1731
0.3617
0.6453
0.1909
0.1768
0.1697
0.1724
0.3134
0.2358
0.2821
0.2994
0.2539
0.2523
0.2939
0.2596
0.3277
0.3509
0.2981
0.2951
0.4171
0.3163
0.5586
0.6375
0.5857
0.841
0.2169
0.7266
0.3959
0.2003
0.5673
0.1893
0.7204
0.3903
0.3207
0.3834
0.208
0.1877
0.1546
0.3958
0.179
0.2437
0.1453
0.5552
0.188
0.7111
0.3475
0.1682
0.157
0.3358
0.5285
0.3461
0.8645
0.2073
0.3083
0.192
0.274
0.2391
0.2403
0.2903
0.158
0.3591
0.1584
0.2852
0.1627
0.329
0.265
0.2573
0.3193
0.3141
0.2138
0.6227
0.1738
0.2379
0.5702
0.203
0.3987
0.433
0.4289
0.3434
0.3897
0.9202
0.1591
0.1588
0.2287
0.6335
0.4782
0.1791
0.1647
0.1803
0.9432
0.1721
0.1569
0.2481
0.1796
0.1577
0.8293
0.5923
0.1909
0.233
0.2012
0.2491
0.2023
0.2031
0.4082
0.3852
0.1518
0.1513
0.7917
0.2712
0.511
0.2668
0.3359
0.1489
0.0171
0.8519
0.4036
0.3819
0.5077
0.303
0.3172
0.7262
0.6622
0.25
0.186
0.1962
0.2022
0.9403
0.3071
0.313
0.7434
0.4458
0.3263
0.3743
0.1872
0.35
0.163
0.3207
0.6572
0.2968
0.1546
0.1517
0.4832
0.3912
0.1822
0.5178
0.2526
0.2563
0.15
0.5672
0.2877
0.2557
0.5425
0.305
0.4902
0.1608
0.487
0.8627
0.3598
0.3058
0.6599
0.4003
0.664
0.6593
0.1644
0.0702
0.6926
0.246
0.4522
0.7695
0.7698
0.3479
0.1545
0.6919
0.4991
0.6809
0.6132
0.1638
0.1584
0.7426
0.2999
0.0456
0.8508
0.3381
0.2738
0.153
0.3578
0.9322
0.4268
0.5263
0.7741
0.1678
0.2134
0.2393
0.0619
0.3084
0.5851
0.7023
0.2164
0.1145
0.3158
0.1574
0.3399
0.3188
0.2625
0.6899
0.1701
0.4136
0.3504
0.3528
0.1933
0.1795
0.2326
0.4276
0.1652
0.5136
0.2338
0.3171
0.3492
0.3185
0.2423
0.2099
0.2057
0.1819
0.3959
0.2189
0.5116
0.2284
0.6059
0.4466
0.1506
0.2477
0.9105
0.1474
0.4329
0.4173
0.4794
0.5096
0.4671
0.1975
0.7252
0.6544
0.5659
0.2709
0.2052
0.1399
0.3317
0.4209
0.4145
0.5713
0.3468
0.3637
0.3526
0.402
0.5145
0.4291
0.0225
0.2476
0.2896
0.3302
0.2654
0.1699
0.5307
0.2119
0.2644
0.2689
0.2262
0.6826
0.5338
0.4514
0.6046
0.1813
0.2254
0.2627
0.1502
0.2752
0.7364
0.5641
0.3569
0.4683
0.5321
0.1516
0.7907
0.1449
0.2136
0.6945
0.6892
0.1061
0.1591
0.1954
0.374
0.3488
0.4548
0.1531
0.3878
0.153
0.332
0.7005
0.4853
0.656
0.4533
0.4165
0.575
0.2811
0.5906
0.7218
0.2139
0.4419
0.2223
0.1594
0.2117
0.2747
0.445
0.5875
0.4604
0.4175
0.249
0.3846
0.6382
0.5849
0.6945
0.3412
0.8439
0.6863
0.1612
0.9094
0.3988
0.4572
0.5948
0.2686
0.5109
0.5787
0.1888
0.1635
0.4503
0.4566
0.4724
0.2333
0.5307
0.4068
0.1866
0.2455
0.3322
0.2074
0.3363
0.2308
0.449
0.1406
0.393
0.3152
0.153
0.2542
0.4355
0.2606
0.4461
0.3417
0.3997
0.3321
0.2284
0.325
0.2025
0.1875
0.6041
0.1808
0.1621
0.1843
0.1331
0.3948
0.1774
0.6444
0.2054
0.1538
0.4139
0.6282
0.6146
0.7678
0.2203
0.2903
0.4871
0.1737
0.6056
0.1761
0.1555
0.3475
0.6028
0.2314
0.5799
0.6559
0.322
0.4018
0.3178
0.16
0.4274
0.2641
0.839
0.1493
0.1729
0.4209
0.4984
0.4129
0.6259
0.6358
0.4252
0.3298
0.8483
0.4967
0.3289
0.3259
0.4755
0.6354
0.2802
0.1533
0.8391
0.3257
0.1079
0.5654
0.2874
0.6721
0.2897
0.1618
0.159
0.4823
0.2804
0.3486
0.2055
0.2766
0.2547
0.5353
0.5024
0.4181
0.3265
0.2947
0.8135
0.1482
0.389
0.5897
0.0959
0.2548
0.6855
0.3054
0.1512
0.3877
0.315
0.152
0.4026
0.2274
0.1649
0.2763
0.4757
0.1643
0.3996
0.316
0.3514
0.5794
0.2213
0.3095
0.3063
0.3934
0.1139
0.7041
0.4682
0.4788
0.3052
0.3856
0.2092
0.2475
0.2125
0.2249
0.1762
0.2173
0.1652
0.4451
0.1455
0.4086
0.3101
0.1989
0.3431
0.7334
0.628
0.5569
0.5545
0.3575
0.3574
0.356
0.301
0.3205
0.7013
0.5926
0.5111
0.1839
0.3213
0.4255
0.29
0.4388
0.4575
0.3178
0.3392
0.3037
0.6423
0.3456
0.7814
0.2246
0.2729
0.4575
0.358
0.3566
0.2997
0.1482
0.3445
0.3409
0.1621
0.3153
0.3391
0.1581
0.2041
0.2578
0.4118
0.1546
0.426
0.4006
0.0025
0.4219
0.3147
0.1476
0.0404
0.4019
0.446
0.4154
0.3948
0.403
0.3877
0.3391
0.3915
0.3954
0.2966
0.5673
0.1797
0.1802
0.4173
0.3973
0.1992
0.4106
0.3163
0.3326
0.2843
0.376
0.3819
0.1698
0.1835
0.4402
0.7065
0.6671
0.2867
0.3306
0.3778
0.3486
0.252
0.3615
0.1819
0.3322
0.4463
0.1873
0.3139
0.3412
0.2995
0.2577
0.2999
0.3
0.1428
0.3247
0.3413
0.3159
0.3132
0.32
0.2598
0.718
0.3169
0.3163
0.3055
0.3249
0.4193
0.3734
0.388
0.6515
0.3804
0.3173
0.3153
0.5235
0.554
0.4469
0.2446
0.3022
0.2954
0.577
0.1899
0.6385
0.3844
0.4745
0.1607
0.5221
0.1719
0.2731
0.2024
0.2438
0.247
0.3099
0.4093
0.4098
0.4399
0.4105
0.8775
0.2311
0.3705
0.3599
0.8951
0.2743
0.8931
0.8151
0.3725
0.3261
0.3659
0.3094
0.4596
0.3563
0.9051
0.4642
0.2942
0.3826
0.3303
0.3325
0.159
0.5642
0.2077
0.9521
0.4502
0.459
0.1529
0.389
0.2029
0.5552
0.5473
0.1421
0.203
0.3097
0.3135
0.6817
0.2232
0.579
0.4839
0.7042
0.2154
0.1695
0.1038
0.7757
0.3285
0.5315
0.5
0.4635
0.7234
0.5825
0.1614
0.4384
0.4501
0.2356
0.2012
0.2612
0.2068
0.4907
0.2015
0.5548
0.5916
0.2602
0.2967
0.2199
0.1578
0.319
0.2414
0.9829
0.2736
0.172
0.2414
0.2706
0.24
0.4424
0.2099
0.1692
0.1938
0.9328
0.1752
0.0566
0.5139
0.4163
0.4961
0.8662
0.5771
0.4133
0.2299
0.1089
0.905
0.1989
0.4421
0.1619
0.2422
0.2067
0.2893
0.1538
0.1875
0.5717
0.3182
0.2151
0.1613
0.1533
0.3609
0.8744
0.2931
0.587
0.2206
0.1564
0.1568
0.1613
0.1614
0.1547
0.947
0.8994
0.6146
0.2657
0.174
0.3325
0.2928
0.0834
0.1751
0.7414
0.5297
0.7246
0.2638
0.4578
0.2432
0.6283
0.8054
0.2635
0.26
0.2878
0.2899
0.2511
0.2876
0.227
0.229
0.4626
0.463
0.6421
0.1583
0.197
0.2881
0.2641
0.3465
0.4783
0.4406
0.2857
0.2109
0.3214
0.223
0.1507
0.1511
0.4717
0.1641
0.1667
0.2531
0.552
0.4726
0.1961
0.1894
0.2182
0.1575
0.3679
0.4651
0.1706
0.0596
0.4943
0.8491
0.3976
0.0272
0.5153
0.4616
0.1021
0.259
0.3239
0.4469
0.4643
0.4232
0.8493
0.2055
0.3141
0.1446
0.1604
0.1702
0.4772
0.1835
0.5058
0.4121
0.1821
0.4142
0.1507
0.5555
0.2962
0.2039
0.1963
0.2747
0.1596
0.1935
0.3556
0.1681
0.1633
0.1551
0.7061
0.9208
0.4319
0.2113
0.197
0.3835
0.198
0.5686
0.6668
0.2952
0.0425
0.1793
0.3121
0.3492
0.2236
0.3817
0.3914
0.3876
0.1541
0.1567
0.2605
0.3352
0.1565
0.3937
0.3049
0.279
0.46
0.2851
0.1856
0.335
0.2497
0.1959
0.1974
0.2018
0.2928
0.1791
0.1837
0.1833
0.1804
0.2013
0.1822
0.2538
0.1883
0.2465
0.2459
0.4435
0.1731
0.4026
0.1939
0.2383
0.2482
0.182
0.2964
0.2363
0.0432
0.196
0.1834
0.1965
0.2135
0.182
0.1971
0.2505
0.1954
0.1567
0.179
0.1876
0.178
0.3254
0.2725
0.1807
0.6473
0.4167
0.2577
0.2608
0.2351
0.2355
0.193
0.2027
0.1959
0.1684
0.2919
0.1439
0.344
0.5583
0.1986
0.175
0.3215
0.1514
0.3035
0.1539
0.4516
0.2315
0.1617
0.1403
0.1982
0.2469
0.7384
0.2925
0.427
0.6313
0.1671
0.3792
0.583
0.4241
0.6777
0.155
0.2488
0.1712
0.275
0.4063
0.5034
0.1542
0.7819
0.4597
0.1794
0.1962
0.1683
0.7648
0.9281
0.3069
0.2605
0.2327
0.1257
0.7008
0.2244
0.2634
0.3067
0.2498
0.2485
0.1553
0.5185
0.1689
0.5198
0.3534
0.5
0.5492
0.2598
0.4938
0.347
0.3041
0.1554
0.1558
0.4356
0.4005
0.5046
0.3257
0.3255
0.5593
0.1946
0.1645
0.339
0.4176
0.1988
0.1783
0.2246
0.2473
0.2556
0.8924
0.3865
0.5292
0.6453
0.2329
0.2426
0.1583
0.306
0.163
0.2496
0.1631
0.155
0.3094
0.2374
0.3834
0.3008
0.2182
0.2734
0.209
0.457
0.6586
0.8823
0.2191
0.2185
0.3015
0.1929
0.2531
0.8081
0.2927
0.2693
0.2112
0.2908
0.1721
0.2722
0.2412
0.1766
0.1756
0.2527
0.2091
0.1625
0.2143
0.1932
0.2721
0.2897
0.224
0.565
0.3693
0.2874
0.174
0.2928
0.2435
0.1538
0.275
0.4339
0.4211
0.1849
0.6478
0.3511
0.842
0.2265
0.283
0.2837
0.5794
0.161
0.6217
0.4927
0.4155
0.1837
0.1961
0.5425
0.1595
0.2809
0.3417
0.172
0.1957
0.2016
0.1742
0.1828
0.1828
0.425
0.2036
0.1627
0.4211
0.3368
0.2382
0.2001
0.1979
0.3006
0.1605
0.392
0.2146
0.4135
0.1778
0.59
0.2768
0.734
0.1597
0.1668
0.2358
0.2984
0.4062
0.1971
0.1665
0.1549
0.1752
0.7195
0.1652
0.159
0.4125
0.8874
0.1808
0.1589
0.2194
0.3938
0.1874
0.3673
0.2048
0.203
0.217
0.174
0.3337
0.1682
0.3383
0.5092
0.1826
0.2122
0.2502
0.2
0.1846
0.2082
0.2066
0.1843
0.2568
0.2114
0.7069
0.1896
0.2229
0.1919
0.2941
0.4997
0.1915
0.1921
0.3062
0.3016
0.1915
0.2095
0.1916
0.2541
0.165
0.194
0.193
0.2206
0.1559
0.2979
0.8441
0.1676
0.238
0.3679
0.3523
0.3005
0.2507
0.3945
0.7819
0.1946
0.1958
0.398
0.3885
0.3341
0.234
0.1159
0.1366
0.1684
0.2312
0.8186
0.2734
0.2234
0.5529
0.2921
0.1699
0.2752
0.1789
0.3289
0.3376
0.1936
0.281
0.1655
0.1565
0.2177
0.6628
0.228
0.7408
0.7128
0.3158
0.33
0.1614
0.2031
0.3177
0.1981
0.2617
0.2976
0.2802
0.2874
0.219
0.2187
0.1539
0.3009
0.1607
0.2757
0.3138
0.2873
0.1624
0.3528
0.1895
0.1562
0.1944
0.3174
0.5392
0.3034
0.2261
0.1662
0.1999
0.2478
0.1585
0.1532
0.2884
0.406
0.3822
0.3865
0.281
0.318
0.2653
0.3011
0.3527
0.3926
0.246
0.3421
0.2635
0.0466
0.6973
0.4394
0.5084
0.3838
0.4048
0.2683
0.1965
0.2291
0.1917
0.3983
0.3028
0.3264
0.3669
0.1546
0.1844
0.1715
0.1814
0.1586
0.1996
0.4959
0.1564
0.324
0.2326
0.1644
0.1551
0.3264
0.1596
0.3376
0.1614
0.1614
0.1602
0.4482
0.2001
0.2885
0.7445
0.5017
0.2828
0.204
0.4785
0.1677
0.1562
0.3352
0.1504
0.174
0.5031
0.5031
0.4437
0.5159
0.5146
0.3979
0.3014
0.3073
0.22
0.1766
0.4559
0.2093
0.2722
0.2804
0.2172
0.7421
0.1842
0.159
0.1826
0.194
0.1509
0.3293
0.7142
0.2446
0.2143
0.1502
0.1717
0.2722
0.2884
0.258
0.345
0.2862
0.1603
0.4362
0.163
0.5447
0.1253
0.7372
0.5564
0.9668
0.7153
0.1604
0.2018
0.1568
0.0733
0.2262
0.5026
0.3891
0.1937
0.1915
0.2469
0.203
0.1797
0.2075
0.3496
0.1383
0.4156
0.2093
0.1708
0.3388
0.1738
0.6629
0.25
0.1828
0.2815
0.2785
0.247
0.2808
0.1974
0.2338
0.3333
0.18
0.3851
0.1634
0.5577
0.1591
0.3322
0.5284
0.1456
0.3534
0.182
0.4529
0.2328
0.4533
0.1877
0.451
0.4403
0.7067
0.4111
0.6192
0.3017
0.8669
0.4065
0.2907
0.2425
0.3787
0.4164
0.272
0.1827
0.1593
0.3192
0.2029
0.5133
0.1965
0.1914
0.1511
0.3572
0.1881
0.3142
0.2626
0.5338
0.1477
0.1766
0.3791
0.3325
0.24
0.167
0.1204
0.2064
0.3023
0.2528
0.258
0.4002
0.2706
0.11
0.3866
0.2972
0.1577
0.2811
0.1554
0.2615
0.4191
0.2785
0.3972
0.1802
0.3972
0.308
0.3842
0.4353
0.2902
0.2762
0.2518
0.2666
0.2716
0.1706
0.7555
0.7467
0.1566
0.1704
0.5269
0.1576
0.2711
0.3562
0.2013
0.1786
0.3033
0.3102
0.1571
0.2897
0.3384
0.4907
0.2085
0.1757
0.2186
0.1455
0.5337
0.146
0.1643
0.7179
0.989
0.0464
0.1698
0.5537
0.1609
0.2569
0.1552
0.4046
0.1698
0.1565
0.1607
0.1384
0.1743
0.2593
0.1755
0.1541
0.1525
0.2337
0.2624
0.2732
0.2734
0.2274
0.1589
0.1322
0.5462
0.1617
0.1584
0.1685
0.1595
0.3753
0.2562
0.2348
0.3556
0.252
0.2535
0.3899
0.3667
0.2549
0.4137
0.3289
0.3372
0.4145
0.3375
0.2622
0.2337
0.3883
0.158
0.3991
0.8708
0.3628
0.3415
0.3331
0.1766
0.1575
0.4206
0.2721
0.2477
0.2685
0.362
0.3628
0.471
0.1516
0.1583
0.1976
0.1639
0.1579
0.1611
0.384
0.4373
0.4366
0.1776
0.1536
0.1632
0.1669
0.6516
0.5249
0.1602
0.1618
0.2383
0.2368
0.2378
0.2885
0.8809
0.1249
0.1669
0.4628
0.1784
0.219
0.2123
0.1778
0.1769
0.1785
0.2153
0.1668
0.2203
0.3366
0.2106
0.1711
0.4832
0.4798
0.473
0.5737
0.3888
0.3752
0.345
0.1633
0.1622
0.1404
0.385
0.1649
0.3854
0.166
0.1699
0.7096
0.3359
0.1693
0.2386
0.6422
0.2265
0.1554
0.8107
0.2223
0.3257
0.907
0.2703
0.7503
0.4078
0.2223
0.549
0.1492
0.4023
0.1904
0.1997
0.1994
0.2836
0.6171
0.8873
0.4152
0.2693
0.3041
0.6005
0.1524
0.8665
0.6435
0.3574
0.5037
0.4548
0.1966
0.156
0.2138
0.2245
0.5912
0.1833
0.2076
0.5795
0.196
0.766
0.1822
0.4107
0.681
0.5762
0.3185
0.1945
0.3143
0.1563
0.8331
0.2223
0.3797
0.4499
0.5251
0.1824
0.1832
0.1801
0.1922
0.3368
0.1875
0.4331
0.1759
0.5081
0.8517
0.156
0.1694
0.1778
0.2858
0.155
0.2254
0.4336
0.1454
0.3272
0.2437
0.7936
0.8505
0.1862
0.1945
0.1484
0.1165
0.708
0.236
0.5234
0.237
0.1582
0.2696
0.1735
0.237
0.4432
0.1632
0.1513
0.1985
0.1801
0.1732
0.2245
0.1892
0.2791
0.1664
0.3089
0.28
0.2739
0.5074
0.2944
0.2241
0.181
0.1672
0.1833
0.2553
0.3206
0.1712
0.1604
0.6646
0.2408
0.3234
0.7394
0.2672
0.5468
0.5817
0.2456
0.0518
0.4424
0.1567
0.1532
0.6008
0.3094
0.7764
0.4478
0.774
0.5797
0.3948
0.6901
0.1521
0.3875
0.4201
0.2222
0.4378
0.3677
0.3196
0.1705
0.2682
0.1514
0.3267
0.8045
0.1853
0.1503
0.1741
0.1754
0.3767
0.2222
0.1612
0.2539
0.3623
0.1553
0.8292
0.3382
0.0452
0.5401
0.3505
0.3878
0.375
0.6527
0.2898
0.1529
0.1566
0.9973
0.2231
0.1696
0.4695
0.2348
0.1632
0.3678
0.5041
0.7247
0.2875
0.4344
0.4389
0.3161
0.4851
0.3294
0.2304
0.8243
0.4104
0.251
0.1511
0.1977
0.33
0.3083
0.3235
0.4874
0.301
0.1573
0.2352
0.2127
0.7575
0.6044
0.497
0.1847
0.4685
0.3253
0.8844
0.2059
0.3212
0.5817
0.2466
0.2581
0.26
0.3321
0.3023
0.3367
0.5638
0.2343
0.1732
0.2472
0.2395
0.4069
0.3227
0.2166
0.1828
0.1593
0.276
0.1558
0.3211
0.3197
0.1453
0.166
0.1529
0.1517
0.4352
0.4394
0.1601
0.3127
0.3108
0.4009
0.2959
0.1764
0.2185
0.493
0.4377
0.1535
0.1801
0.1511
0.1679
0.6179
0.2578
0.5614
0.1562
0.5745
0.7324
0.3488
0.192
0.4814
0.2166
0.1552
0.3632
0.2341
0.1569
0.3439
0.3027
0.1707
0.2218
0.3498
0.1832
0.2321
0.162
0.9383
0.1595
0.176
0.1747
0.1732
0.6823
0.2532
0.4536
0.2098
0.1776
0.18
0.3246
0.1909
0.2534
0.1536
0.9939
0.1596
0.1551
0.202
0.5541
0.1555
0.1926
0.2773
0.6425
0.1584
0.1735
0.1673
0.1545
0.1642
0.2134
0.5319
0.5374
0.5246
0.536
0.7505
0.3874
0.1557
0.5113
0.1713
0.3248
0.1531
0.1604
0.2024
0.2132
0.1768
0.1609
0.1833
0.3017
0.1521
0.2417
0.2566
0.4014
0.5556
0.5033
0.3241
0.2332
0.5134
0.3883
0.5451
0.6001
0.3893
0.2344
0.146
0.1603
0.1374
0.895
0.563
0.1583
0.8529
0.2107
0.1534
0.271
0.3083
0.1589
0.1801
0.7598
0.4558
0.4162
0.4559
0.2133
0.3035
0.2139
0.9494
0.2045
0.8015
0.4004
0.5852
0.3386
0.9837
0.5951
0.2332
0.1643
0.315
0.2675
0.9748
0.4752
0.3065
0.3016
0.2241
0.709
0.6789
0.8302
0.7038
0.6696
0.6885
0.4759
0.3083
0.153
0.381
0.6598
0.383
0.37
0.1495
0.2856
0.2652
0.3332
0.1568
0.4318
0.1922
0.7636
0.291
0.1888
0.3071
0.2934
0.2401
0.1666
0.6275
0.1653
0.1515
0.2466
0.1681
0.1657
0.33
0.179
0.1562
0.1669
0.1662
0.1539
0.17
0.3714
0.618
0.1735
0.2148
0.1847
0.1491
0.122
0.1605
0.1592
0.1605
0.1511
0.1504
0.1744
0.1862
0.1811
0.8006
0.1799
0.1597
0.7548
0.2283
0.1809
0.2009
0.3144
0.1947
0.2134
0.1491
0.2127
0.1612
0.8288
0.3857
0.2752
0.2854
0.7165
0.2358
0.5202
0.1554
0.1575
0.2674
0.2732
0.2456
0.251
0.4286
0.2068
0.4284
0.2466
0.1971
0.7311
0.1982
0.2818
0.3003
0.2764
0.2394
0.1758
0.1785
0.0148
0.9768
0.9922
0.301
0.1101
0.2103
0.5891
0.2973
0.1544
0.3058
0.1768
0.2796
0.6951
0.2099
0.6833
0.1551
0.1605
0.1489
0.2114
0.156
0.2195
0.2865
0.297
0.285
0.1526
0.312
0.431
0.3026
0.3245
0.3406
0.226
0.2041
0.1894
0.1863
0.9293
0.7265
0.1843
0.2363
0.1657
0.372
0.3104
0.4923
0.4789
0.5074
0.3553
0.1915
0.1655
0.1985
0.198
0.5111
0.7641
0.2503
0.2303
0.3735
0.1535
0.155
0.1225
0.2262
0.2412
0.3483
0.4692
0.342
0.2113
0.1545
0.9995
0.1635
0.1654
0.2128
0.1858
0.1664
0.2443
0.2038
0.1517
0.1692
0.9229
0.2451
0.182
0.2218
0.1641
0.3855
0.4452
0.2954
0.4128
0.8261
0.1552
0.2117
0.2839
0.2206
0.9302
0.163
0.4466
0.1705
0.4862
0.203
0.5031
0.4924
0.902
0.8411
0.4563
0.59
0.4605
0.4191
0.3537
0.4292
0.3384
0.4876
0.3435
0.161
0.4632
0.4865
0.4339
0.9449
0.406
0.1837
0.4826
0.1714
0.4751
0.1632
0.4344
0.329
0.6096
0.6729
0.9924
0.8717
0.2258
0.1789
0.1851
0.2737
0.1557
0.155
0.2756
0.3549
0.6456
0.3921
0.1551
0.5775
0.2007
0.831
0.5696
0.2165
0.9629
0.2165
0.2542
0.1416
0.3533
0.2021
0.5721
0.1599
0.4007
0.1756
0.2813
0.2249
0.4279
0.1477
0.2918
0.2919
0.3826
0.2278
0.5005
0.2366
0.8604
0.3391
0.2031
0.4599
0.1837
0.3483
0.1955
0.1673
0.3253
0.4541
0.2594
0.8602
0.1305
0.8288
0.4974
0.1613
0.2859
0.234
0.4081
0.1976
0.1966
0.4182
0.1555
0.3085
0.1627
0.577
0.4192
0.2917
0.1706
0.1991
0.1585
0.3528
0.1985
0.2295
0.319
0.3961
0.2709
0.0838
0.361
0.2859
0.3113
0.2131
0.4409
0.2075
0.1569
0.2217
0.3476
0.3867
0.1669
0.4313
0.1758
0.2662
0.1133
0.5377
0.2172
0.426
0.7413
0.8165
0.3907
0.3277
0.3205
0.3474
0.3959
0.1648
0.3018
0.2971
0.1925
0.2604
0.37
0.1888
0.128
0.6587
0.2077
0.1698
0.1631
0.1694
0.8591
0.1986
0.1656
0.1668
0.1644
0.2158
0.1657
0.3954
0.4094
0.1548
0.155
0.1824
0.2211
0.2833
0.2896
0.1548
0.4271
0.1556
0.1762
0.1576
0.5147
0.9832
0.3256
0.9843
0.3642
0.1563
0.8214
0.3352
0.2029
0.7701
0.298
0.1763
0.2168
0.358
0.2453
0.1815
0.1791
0.2496
0.1978
0.1995
0.1723
0.3057
0.1711
0.1911
0.1501
0.1557
0.2402
0.2356
0.2115
0.2441
0.1579
0.1659
0.3271
0.3221
0.1759
0.2079
0.2738
0.2058
0.3282
0.3808
0.1832
0.5084
0.2184
0.2981
0.2368
0.6505
0.1988
0.3298
0.3266
0.266
0.4145
0.1856
0.4915
0.4099
0.2858
0.3331
0.4173
0.3542
0.0217
0.332
0.0928
0.2506
0.2382
0.2825
0.6377
0.3531
0.1539
0.1537
0.1817
0.3452
0.2186
0.4448
0.2513
0.2828
0.2226
0.4116
0.1658
0.1752
0.3759
0.8145
0.3789
0.2703
0.1632
0.2261
0.2435
0.4854
0.3488
0.5165
0.1323
0.183
0.2391
0.1721
0.3222
0.1449
0.3064
0.2404
0.1666
0.1632
0.1753
0.5187
0.2668
0.1574
0.2932
0.5467
0.3387
0.2274
0.5389
0.1761
0.6887
0.2366
0.1117
0.167
0.159
0.2075
0.5857
0.1846
0.2607
0.1998
0.2438
0.1566
0.2267
0.165
0.1713
0.2005
0.3601
0.3262
0.3283
0.2337
0.1838
0.4636
0.1704
0.1638
0.3333
0.2068
0.3267
0.2839
0.3181
0.2907
0.2997
0.269
0.1964
0.1855
0.4187
0.4853
0.1566
0.2223
0.2439
0.1862
0.1554
0.1526
0.6714
0.2813
0.2123
0.1593
0.2679
0.1509
0.3519
0.1459
0.1648
0.2896
0.2754
0.1744
0.3963
0.1711
0.1713
0.2102
0.159
0.2215
0.1644
0.1693
0.23
0.2261
0.2263
0.262
0.2359
0.1627
0.1692
0.1831
0.1967
0.202
0.2366
0.3051
0.1599
0.173
0.1718
0.2706
0.2633
0.1738
0.252
0.1612
0.2186
0.2928
0.3833
0.1434
0.278
0.6933
0.3332
0.5522
0.501
0.1938
0.3882
0.2287
0.1419
0.3
0.217
0.19
0.1831
0.6543
0.1891
0.3749
0.212
0.1542
0.4263
0.161
0.4941
0.1525
0.4418
0.315
0.2002
0.2318
0.1716
0.2763
0.3725
0.6416
0.245
0.2029
0.2614
0.4019
0.1833
0.3644
0.4206
0.1715
0.2223
0.8667
0.1944
0.4127
0.6509
0.1679
0.4976
0.1828
0.5302
0.1573
0.1563
0.15
0.2824
0.1837
0.2089
0.4897
0.3974
0.2485
0.1859
0.2459
0.3333
0.5578
0.2434
0.2556
0.323
0.5858
0.2816
0.2412
0.2375
0.2372
0.1422
0.2095
0.157
0.339
0.2392
0.4501
0.1763
0.2862
0.2409
0.2886
0.2961
0.1599
0.1801
0.8491
0.375
0.2736
0.5542
0.1418
0.7991
0.6369
0.465
0.6076
0.3068
0.2466
0.3591
0.4499
0.2983
0.1453
0.2454
0.2375
0.299
0.2412
0.4473
0.2429
0.2424
0.8027
0.2777
0.3891
0.4146
0.3813
0.359
0.2039
0.1841
0.2728
0.1842
0.3368
0.3149
0.2694
0.3979
0.2251
0.2837
0.2255
0.2367
0.2315
0.8184
0.1962
0.1848
0.4391
0.1659
0.2191
0.1753
0.1917
0.4592
0.2204
0.6106
0.1339
0.1718
0.2354
0.5618
0.2671
0.5942
0.754
0.4353
0.7579
0.3032
0.2259
0.2011
0.2093
0.4364
0.2436
0.4109
0.5957
0.2113
0.2258
0.3156
0.3024
0.4872
0.2352
0.3525
0.2071
0.43
0.3529
0.16
0.2373
0.1496
0.3156
0.3286
0.1632
0.2281
0.2788
0.2823
0.2954
0.1951
0.311
0.6844
0.3146
0.2362
0.625
0.2853
0.318
0.216
0.3028
0.1956
0.2134
0.3549
0.2938
0.1458
0.1573
0.1594
0.1583
0.1681
0.1193
0.5375
0.2899
0.381
0.1591
0.463
0.4638
0.158
0.1632
0.2843
0.1637
0.167
0.1592
0.2901
0.2913
0.3887
0.3892
0.2823
0.783
0.5752
0.2496
0.1544
0.1562
0.5922
0.4861
0.1565
0.1429
0.3925
0.3269
0.2425
0.3047
0.2663
0.1805
0.4066
0.2046
0.6699
0.4364
0.163
0.7609
0.1661
0.1856
0.1864
0.6652
0.2024
0.2304
0.2022
0.3474
0.3463
0.1763
0.2578
0.4014
0.2137
0.5214
0.1725
0.3535
0.6163
0.5233
0.4525
0.2599
0.2688
0.3911
0.36
0.232
0.5384
0.1548
0.2668
0.2211
0.1402
0.6087
0.2135
0.6063
0.1599
0.1866
0.3471
0.343
0.3263
0.3824
0.2858
0.2476
0.2721
0.3093
0.4978
0.184
0.1115
0.511
0.2781
0.1857
0.9352
0.2425
0.333
0.4336
0.2081
0.2448
0.1201
0.4866
0.5845
0.4341
0.4526
0.1634
0.5711
0.4081
0.4576
0.2113
0.1649
0.2182
0.5548
0.5898
0.4853
0.3251
0.5482
0.4907
0.4865
0.7674
0.2959
0.4654
0.4781
0.3731
0.3149
0.2952
0.3064
0.5436
0.5422
0.5396
0.2545
0.3345
0.1537
0.1436
0.2764
0.399
0.5044
0.2157
0.4167
0.2172
0.4686
0.3231
0.3232
0.4707
0.7125
0.1594
0.3624
0.1767
0.1565
0.8767
0.3561
0.2828
0.1635
0.2105
0.1604
0.1492
0.2705
0.5211
0.0132
0.3078
0.2392
0.1762
0.314
0.2672
0.1468
0.6353
0.1858
0.1773
0.3464
0.1799
0.1551
0.2142
0.2013
0.2106
0.3429
0.9127
0.1545
0.1961
0.1741
0.2715
0.3028
0.186
0.267
0.2068
0.3642
0.3341
0.3839
0.4215
0.2651
0.16
0.926
0.4539
0.2473
0.2921
0.3503
0.3116
0.2595
0.3354
0.2526
0.2134
0.3239
0.5779
0.1528
0.856
0.4549
0.7722
0.0679
0.3713
0.6177
0.4015
0.3223
0.4658
0.3181
0.8163
0.392
0.7352
0.6567
0.3343
0.2633
0.2564
0.2004
0.3202
0.3572
0.8432
0.9753
0.1667
0.9494
0.1823
0.2556
0.9423
0.2556
0.3091
0.4334
0.3283
0.378
0.1567
0.1785
0.294
0.832
0.1578
0.2365
0.1593
0.1594
0.7285
0.8714
0.1989
0.5143
0.1733
0.3124
0.2211
0.153
0.1582
0.1898
0.126
0.1676
0.1634
0.4904
0.1847
0.1515
0.1748
0.3935
0.3962
0.2188
0.8082
0.2781
0.5822
0.7461
0.2323
0.4797
0.4943
0.3064
0.1701
0.2288
0.4144
0.4109
0.4193
0.1874
0.1609
0.413
0.4077
0.4121
0.1303
0.4931
0.1519
0.2948
0.1507
0.2273
0.4744
0.462
0.1497
0.393
0.8685
0.485
0.295
0.1585
0.2444
0.3787
0.1566
0.2433
0.2024
0.1777
0.3024
0.5327
0.2078
0.466
0.2573
0.3494
0.1287
0.7736
0.2698
0.6351
0.3471
0.0171
0.7611
0.8037
0.1375
0.2599
0.6502
0.155
0.5752
0.3823
0.159
0.2597
0.1497
0.1938
0.3723
0.1976
0.2857
0.2119
0.3121
0.2321
0.5559
0.5605
0.7907
0.2985
0.1609
0.1785
0.2548
0.1287
0.1793
0.1753
0.1688
0.7636
0.8693
0.2706
0.2664
0.1669
0.4057
0.1556
0.1681
0.1513
0.3128
0.2302
0.2097
0.2903
0.1588
0.1692
0.1564
0.1624
0.1986
0.2434
0.4238
0.1592
0.1879
0.2809
0.8705
0.1443
0.2772
0.4051
0.1565
0.6678
0.1871
0.3578
0.2267
0.1571
0.4207
0.267
0.2772
0.2608
0.1962
0.4798
0.2751
0.3585
0.1779
0.3584
0.3421
0.2348
0.2245
0.2149
0.249
0.313
0.6415
0.1477
0.1857
0.2272
0.2563
0.0357
0.3595
0.3825
0.2841
0.147
0.1954
0.1825
0.3394
0.4784
0.3818
0.1569
0.2846
0.2542
0.1836
0.2976
0.2469
0.2394
0.225
0.7312
0.2408
0.1938
0.2852
0.4366
0.3436
0.5995
0.3401
0.17
0.4048
0.2142
0.3385
0.2571
0.6903
0.1852
0.8483
0.3006
0.1464
0.2715
0.2075
0.2863
0.1617
0.2389
0.1722
0.1904
0.1505
0.3154
0.2296
0.1903
0.5006
0.4254
0.6823
0.0232
0.1893
0.533
0.159
0.7835
0.2146
0.1971
0.2216
0.2681
0.3996
0.144
0.2407
0.2694
0.4088
0.3155
0.1623
0.8333
0.5077
0.2095
0.2225
0.1594
0.2414
0.3944
0.38
0.0308
0.7024
0.1516
0.5115
0.5042
0.1616
0.2428
0.296
0.1603
0.8999
0.1942
0.8348
0.1679
0.4704
0.6908
0.4554
0.4076
0.2948
0.7588
0.3016
0.1988
0.2835
0.1654
0.24
0.1644
0.3176
0.3994
0.4665
0.4484
0.2004
0.4477
0.1555
0.2785
0.1533
0.278
0.2421
0.4425
0.4159
0.7146
0.4848
0.4724
0.3239
0.4086
0.3853
0.2545
0.3121
0.1429
0.267
0.6783
0.6921
0.5148
0.1545
0.4284
0.8578
0.4973
0.9521
0.2068
0.7493
0.3747
0.2573
0.439
0.4361
0.5088
0.2573
0.5554
0.2582
0.1994
0.5544
0.2009
0.3995
0.4326
0.1375
0.1768
0.4005
0.4096
0.2386
0.1851
0.334
0.4607
0.1849
0.1952
0.1658
0.1599
0.3273
0.179
0.2416
0.4126
0.3701
0.3817
0.1555
0.1533
0.1998
0.1624
0.152
0.2654
0.2169
0.1692
0.2503
0.1858
0.1682
0.6714
0.2173
0.2139
0.1922
0.2069
0.3158
0.1711
0.2598
0.1628
0.1874
0.3881
0.2211
0.31
0.1993
0.2284
0.3167
0.1375
0.4083
0.1418
0.1567
0.157
0.1741
0.1599
0.2304
0.1787
0.2668
0.4063
0.2386
0.4746
0.189
0.1773
0.4355
0.5844
0.1694
0.1736
0.4306
0.3461
0.3098
0.2739
0.2208
0.3515
0.2828
0.3084
0.288
0.2035
0.1933
0.1893
0.2131
0.245
0.7482
0.6371
0.9435
0.2983
0.4339
0.5289
0.1887
0.2404
0.2407
0.8074
0.1665
0.6836
0.4046
0.1603
0.301
0.1965
0.2219
0.1617
0.1592
0.4672
0.421
0.2258
0.2201
0.2343
0.6204
0.2641
0.4603
0.1614
0.3897
0.4558
0.1535
0.2368
0.4245
0.4384
0.6314
0.899
0.3091
0.4323
0.5918
0.7651
0.9696
0.358
0.3292
0.4488
0.2518
0.1521
0.4075
0.3568
0.1471
0.241
0.3253
0.1972
0.3204
0.2175
0.4846
0.429
0.3285
0.3439
0.1466
0.3488
0.418
0.5668
0.7085
0.229
0.7028
0.7104
0.3959
0.5793
0.3298
0.3445
0.614
0.4641
0.1898
0.396
0.4251
0.413
0.1723
0.5817
0.3789
0.5267
0.2136
0.6166
0.1372
0.6064
0.7355
0.5354
0.2666
0.2815
0.5287
0.6201
0.6065
0.5482
0.5097
0.7522
0.8
0.6985
0.8058
0.3549
0.5917
0.4387
0.5218
0.4031
0.2718
0.7611
0.0078
0.2861
0.6615
0.5381
0.1954
0.1591
0.1493
0.2842
0.7229
0.2951
0.1492
0.3633
0.5708
0.3784
0.2381
0.1563
0.2515
0.1548
0.4668
0.2817
0.2329
0.4973
0.2975
0.1698
0.1529
0.1928
0.6282
0.9055
0.2607
0.1725
0.2508
0.5073
0.237
0.515
0.2974
0.3514
0.1753
0.1974
0.3114
0.4354
0.3886
0.4498
0.3886
0.1627
0.5717
0.4146
0.2784
0.4425
0.3913
0.1941
0.2447
0.515
0.2903
0.2923
0.5504
0.1536
0.2027
0.2051
0.204
0.281
0.3293
0.2852
0.201
0.9591
0.1879
0.3638
0.2925
0.872
0.4525
0.1757
0.2736
0.203
0.3497
0.34
0.2472
0.2706
0.4268
0.1824
0.1556
0.4328
0.3458
0.2143
0.2639
0.2831
0.6143
0.9851
0.4177
0.5672
0.5419
0.3081
0.3223
0.2391
0.7182
0.3953
0.2326
0.2144
0.174
0.3255
0.4277
0.1459
0.4089
0.2083
0.1506
0.2329
0.1818
0.332
0.2167
0.3188
0.2997
0.8632
0.2018
0.1571
0.1578
0.2152
0.2121
0.1455
0.471
0.3113
0.1851
0.2004
0.2823
0.1848
0.3496
0.1631
0.6479
0.7014
0.4213
0.1544
0.1397
0.1634
0.169
0.1834
0.3152
0.198
0.1929
0.5913
0.4698
0.426
0.1699
0.1631
0.1711
0.1734
0.3027
0.7288
0.2646
0.1589
0.1594
0.1697
0.676
0.1311
0.4506
0.2321
0.1692
0.2578
0.3279
0.2869
0.2459
0.2169
0.503
0.2052
0.3036
0.2862
0.1575
0.234
0.2392
0.217
0.6795
0.4273
0.2605
0.2095
0.2776
0.1806
0.1576
0.2439
0.1555
0.2244
0.2254
0.3445
0.1519
0.3333
0.2049
0.5299
0.2454
0.6366
0.336
0.6496
0.3231
0.2258
0.1414
0.4903
0.2233
0.4898
0.3174
0.7738
0.3474
0.3265
0.3894
0.2495
0.1623
0.3232
0.1468
0.232
0.24
0.1927
0.5797
0.2346
0.153
0.2457
0.3052
0.3331
0.2324
0.2091
0.2397
0.2399
0.2325
0.3315
0.2257
0.2053
0.3414
0.2479
0.2783
0.2502
0.2525
0.3315
0.246
0.1966
0.5199
0.197
0.3546
0.8286
0.1502
0.1618
0.2284
0.2289
0.5275
0.6625
0.3104
0.3696
0.3528
0.4182
0.3935
0.1495
0.3865
0.3525
0.2255
0.2255
0.2416
0.1484
0.3388
0.1178
0.3906
0.2332
0.3746
0.3895
0.2991
0.3957
0.2501
0.2708
0.2623
0.2184
0.1714
0.3159
0.1447
0.3617
0.3765
0.2635
0.1712
0.2331
0.1562
0.3329
0.3165
0.1981
0.3264
0.163
0.787
0.1538
0.1536
0.6217
0.219
0.3176
0.16
0.3138
0.1924
0.4715
0.3098
0.4684
0.1757
0.2474
0.2086
0.1466
0.4635
0.2008
0.1463
0.1707
0.4524
0.2167
0.3717
0.2932
0.3484
0.2823
0.2577
0.1847
0.2976
0.1749
0.1973
0.9082
0.2849
0.1805
0.3466
0.2394
0.1547
0.4524
0.2539
0.413
0.3174
0.4134
0.5168
0.304
0.1551
0.1473
0.2996
0.1613
0.1969
0.1815
0.2898
0.2395
0.1835
0.2055
0.1701
0.5494
0.3009
0.3399
0.5385
0.7984
0.7027
0.4262
0.6102
0.2534
0.1693
0.144
0.2435
0.237
0.3011
0.2633
0.3077
0.1892
0.1731
0.6693
0.4387
0.1829
0.2491
0.348
0.202
0.4377
0.1415
0.3592
0.3662
0.4511
0.2409
0.4124
0.255
0.2256
0.2164
0.4108
0.6007
0.1446
0.4994
0.1868
0.3281
0.2197
0.2556
0.2124
0.26
0.4003
0.3006
0.4305
0.6821
0.1549
0.3401
0.5423
0.2199
0.3045
0.4801
0.1839
0.0333
0.7584
0.7269
0.7105
0.5277
0.1955
0.6859
0.3176
0.4315
0.6107
0.278
0.6771
0.2485
0.3577
0.2862
0.213
0.298
0.3076
0.1688
0.3614
0.2032
0.1806
0.8419
0.2997
0.2386
0.1871
0.2157
0.2167
0.576
0.7112
0.3127
0.1832
0.1455
0.1615
0.2245
0.1478
0.2476
0.2192
0.5258
0.1781
0.1599
0.5737
0.3017
0.1988
0.8085
0.6117
0.2426
0.4741
0.2137
0.3378
0.1864
0.2792
0.4543
0.717
0.2641
0.2112
0.2079
0.1687
0.2359
0.0759
0.1691
0.2585
0.2771
0.2349
0.1956
0.2106
0.2277
0.1485
0.1802
0.6161
0.1662
0.1928
0.4394
0.1552
0.4975
0.22
0.1769
0.3881
0.2635
0.1565
0.1618
0.2131
0.2085
0.3561
0.2545
0.2658
0.3167
0.8186
0.2544
0.1777
0.2247
0.3743
0.8687
0.2563
0.4735
0.283
0.2224
0.4812
0.2893
0.2046
0.2416
0.381
0.2921
0.4067
0.2323
0.2019
0.4801
0.9091
0.1585
0.2228
0.3097
0.1616
0.3628
0.242
0.4478
0.2493
0.2373
0.2375
0.2373
0.2396
0.2595
0.8384
0.1448
0.3215
0.5907
0.1585
0.5633
0.6493
0.3117
0.2422
0.3553
0.3748
0.3833
0.1186
0.657
0.5315
0.3582
0.3546
0.255
0.3767
0.3816
0.9231
0.1953
0.776
0.1533
0.3449
0.2741
0.4033
0.4153
0.265
0.3085
0.2028
0.2494
0.161
0.4544
0.4541
0.1868
0.211
0.3395
0.5389
0.1974
0.1646
0.3472
0.2037
0.1928
0.1854
0.2849
0.4143
0.2447
0.1566
0.3104
0.2504
0.2839
0.2296
0.2875
0.4627
0.4622
0.238
0.2348
0.2567
0.2794
0.2429
0.1576
0.3269
0.2538
0.473
0.6855
0.6858
0.2545
0.3159
0.3076
0.2534
0.155
0.2904
0.2983
0.199
0.1578
0.1624
0.1557
0.5202
0.3881
0.1625
0.1833
0.1611
0.7331
0.3329
0.378
0.3021
0.4171
0.2069
0.3413
0.3342
0.3789
0.4074
0.1906
0.1871
0.1592
0.4148
0.8965
0.8075
0.2755
0.8103
0.5952
0.8818
0.1726
0.3385
0.1716
0.2701
0.3636
0.1516
0.2433
0.3969
0.4059
0.371
0.1513
0.1564
0.1548
0.3356
0.8926
0.3643
0.2494
0.4241
0.3877
0.18
0.2846
0.1684
0.1852
0.1833
0.2241
0.9073
0.1657
0.4438
0.1572
0.3316
0.2901
0.2595
0.1939
0.1895
0.1944
0.1603
0.1547
0.2955
0.324
0.5512
0.617
0.2748
0.7554
0.173
0.2056
0.1739
0.4176
0.3193
0.3258
0.3406
0.3483
0.3368
0.1526
0.6116
0.2573
0.349
0.393
0.3026
0.3304
0.4761
0.155
0.3453
0.3816
0.3574
0.3549
0.535
0.6273
0.162
0.2227
0.1563
0.2558
0.2163
0.2241
0.2364
0.3226
0.2454
0.9466
0.2106
0.7288
0.1739
0.2007
0.2146
0.3038
0.4099
0.7684
0.1807
0.2307
0.1797
0.1731
0.7615
0.1562
0.3166
0.1944
0.207
0.2215
0.2064
0.0896
0.2164
0.1569
0.4413
0.4122
0.2814
0.4684
0.157
0.2943
0.1989
0.174
0.1737
0.1738
0.1745
0.3677
0.1579
0.1562
0.1509
0.1705
0.1591
0.1626
0.2567
0.2919
0.1744
0.2263
0.1559
0.1949
0.1818
0.9087
0.5927
0.4236
0.3117
0.5807
0.3948
0.3131
0.5278
0.2086
0.3037
0.8318
0.3444
0.3794
0.3801
0.3225
0.2843
0.2573
0.5247
0.3865
0.5248
0.2179
0.3492
0.1784
0.237
0.3899
0.1529
0.4714
0.4978
0.1861
0.2276
0.499
0.4992
0.1519
0.7966
0.7917
0.0467
0.575
0.2998
0.3001
0.5608
0.2993
0.2066
0.2945
0.2949
0.2296
0.3105
0.2971
0.2958
0.6881
0.1386
0.5098
0.2279
0.2991
0.2022
0.2929
0.1568
0.299
0.4024
0.28
0.3625
0.4131
0.3572
0.4359
0.5453
0.3547
0.3911
0.2144
0.2672
0.3399
0.1548
0.159
0.2716
0.6931
0.158
0.1957
0.2052
0.7555
0.5069
0.2007
0.5323
0.1878
0.1878
0.1865
0.1868
0.4673
0.1701
0.1671
0.1769
0.1647
0.1925
0.3365
0.0682
0.5785
0.602
0.1692
0.2046
0.3234
0.3573
0.1977
0.3581
0.1772
0.2118
0.1906
0.3862
0.388
0.3907
0.5203
0.3433
0.1583
0.3795
0.4198
0.2609
0.4144
0.4203
0.4114
0.4156
0.3354
0.2847
0.259
0.1738
0.3505
0.3443
0.3494
0.3453
0.3385
0.4174
0.3022
0.3455
0.4623
0.3436
0.3403
0.3534
0.3325
0.2547
0.2145
0.7242
0.2228
0.1578
0.1446
0.7867
0.2814
0.1861
0.5404
0.5231
0.3005
0.8526
0.1467
0.1692
0.6802
0.9922
0.4114
0.3405
0.1401
0.1993
0.1469
0.0551
0.5496
0.2647
0.177
0.294
0.3037
0.2607
0.2116
0.186
0.2452
0.2261
0.3418
0.2868
0.2879
0.5759
0.7084
0.7408
0.7966
0.3462
0.3389
0.2373
0.584
0.5447
0.2652
0.2836
0.1709
0.3226
0.2239
0.1579
0.0034
0.1539
0.1803
0.7658
0.9026
0.4179
0.4279
0.4306
0.4301
0.1547
0.4716
0.481
0.5284
0.2324
0.2225
0.2223
0.2723
0.3575
0.8374
0.4691
0.225
0.6448
0.1865
0.1721
0.8344
0.5621
0.2433
0.2335
0.3107
0.9291
0.7157
0.861
0.4251
0.2818
0.011
0.262
0.2888
0.1709
0.8594
0.2489
0.714
0.1817
0.1267
0.687
0.6892
0.8515
0.3868
0.1461
0.9069
0.062
0.2965
1
0.3225
0.1811
0.782
0.1552
0.3107
0.2673
0.2783
0.2327
0.2679
0.3102
0.2506
0.1732
0.8789
0.5472
0.3221
0.2574
0.2819
0.3247
0.2929
0.2916
0.3006
0.2182
0.1666
0.5504
0.5189
0.4554
0.7378
0.2296
0.4441
0.2752
0.5609
0.3858
0.2794
0.401
0.4228
0.1802
0.2993
0.1641
0.3254
0.7258
0.4133
0.7286
0.4614
0.3342
0.2132
0.1478
0.2824
0.6581
0.6998
0.1808
0.2647
0.1681
0.2776
0.4275
0.2838
0.5122
0.2578
0.6324
0.8384
0.8972
0.6039
0.2139
0.7918
0.1809
0.1724
0.1748
0.3296
0.2137
0.4478
0.8105
0.1604
0.1856
0.3418
0.7664
0.1153
0.8536
0.167
0.604
0.29
0.5773
0.7437
0.6069
0.1953
0.4863
0.0696
0.2931
0.2243
0.2756
0.3925
0.263
0.2299
0.8264
0.3335
0.9414
0.7709
0.3525
0.5658
0.2924
0.407
0.1591
0.4296
0.7039
0.5235
0.504
0.8422
0.2504
0.256
0.3467
0.5318
0.9316
0.752
0.4307
0.4474
0.1461
0.1505
0.5351
0.1492
0.2229
0.2529
0.5732
0.3323
0.5489
0.2195
0.2075
0.3116
0.2428
0.4136
0.2764
0.1758
0.2959
0.1995
0.3546
0.2785
0.3185
0.1679
0.2174
0.2452
0.7205
0.25
0.859
0.2467
0.2551
0.3255
0.3146
0.4043
0.285
0.1885
0.5638
0.1628
0.3293
0.1976
0.3077
0.2725
0.5185
0.382
0.819
0.3138
0.1874
0.8365
0.3332
0.9195
0.1612
0.8074
0.3714
0.3382
0.156
0.1777
0.1653
0.1969
0.2048
0.1628
0.2575
0.4635
0.3984
0.256
0.1651
0.1808
0.7073
0.3545
0.1323
0.2924
0.4772
0.4598
0.3814
0.3306
0.2161
0.216
0.2068
0.8175
0.1835
0.2043
0.2349
0.2157
0.3691
0.1447
0.4537
0.1908
0.1812
0.2478
0.2457
0.2796
0.1941
0.3287
0.199
0.1917
0.5365
0.2505
0.3095
0.6901
0.3779
0.2126
0.1609
0.1681
0.9154
0.5746
0.9087
0.2417
0.5502
0.3773
0.3979
0.5385
0.2846
0.2754
0.2909
0.359
0.5114
0.227
0.4445
0.8532
0.345
0.362
0.1649
0.4538
0.3946
0.5909
0.3319
0.3629
0.4197
0.4214
0.8526
0.8913
0.3152
0.1975
0.2668
0.1984
0.2597
0.4885
0.7303
0.381
0.152
1
0.2908
0.0972
0.6094
0.5251
0.4492
0.3304
0.3218
0.1853
0.1595
0.2245
0.9258
0.2639
0.4211
0.5687
0.3217
0.4604
0.4865
0.4415
0.7388
0.014
0.3251
0.4331
0.2927
0.2562
0.206
0.2606
0.3193
0.2025
0.633
0.2677
0.3788
0.3409
0.3385
0.3279
0.156
0.1585
0.4005
0.2643
0.2773
0.4482
0.9673
0.5874
0.4618
0.3951
0.2477
0.6612
0.3511
0.4439
0.6617
0.7964
0.5111
0.2371
0.3235
0.4858
0.2084
0.4069
0.1378
0.3922
0.2842
0.2225
0.7309
0.5715
0.5152
0.8984
0.9036
0.4926
0.7743
0.2205
0.0746
0.5957
0.3838
0.7221
0.9662
0.1942
0.6117
0.1935
0.1497
0.2094
0.3288
0.4375
0.232
0.5773
0.478
0.6081
0.9883
0.359
0.2693
0.3836
0.262
0.2916
0.1818
0.3165
0.3203
0.4347
0.2862
0.4211
0.2734
0.1769
0.3545
0.3058
0.4084
0.8992
0.2916
0.4444
0.6198
0.3867
0.0079
0.9141
0.3678
0.1577
0.8929
0.3004
0.1573
0.2952
0.3121
0.2905
0.2818
0.3443
0.9133
0.4791
0.6405
0.1995
0.3727
0.3537
0.4533
0.5104
0.3807
0.451
0.3805
0.2371
0.3215
0.5304
0.1568
0.308
0.259
0.9773
0.168
0.2792
0.5206
0.2174
0.1476
0.7267
0.3613
0.5422
0.6203
0.273
0.7041
0.5928
0.8546
0.2588
0.3609
0.2591
0.1641
1
0.1571
0.7606
0.3401
0.2553
0.6028
0.2065
0.3488
0.1688
0.1574
0.153
0.167
0.7725
0.2632
0.3998
0.2491
0.393
0.1579
0.5313
0.7876
0.2308
0.2092
0.3717
0.4162
0.1686
0.3022
0.7066
0.8407
0.5915
0.3876
0.8518
0.3507
0.2242
0.1506
0.0424
0.2959
0.3291
0.1944
0.1551
0.6173
0.4507
0.549
0.7697
0.5233
0.2004
0.5039
0.4411
0.4524
0.5101
0.4576
0.5909
0.8721
0.1969
0.2576
0.4604
0.243
0.5548
0.1507
0.1822
0.1145
0.3711
0.458
0.268
0.4864
0.3907
0.5538
0.2629
0.2952
0.4974
0.2688
0.6902
0.2703
0.4925
0.1581
0.2504
0.4006
0.4047
0.3848
0.4119
0.4479
0.3955
0.5022
0.2917
0.0795
0.2847
0.3163
0.2398
0.2508
0.5748
0.1613
0.7328
0.3224
0.243
0.6985
0.3318
0.5044
0.2369
0.3238
0.2024
0.3768
0.233
0.4403
0.9916
0.1775
0.1907
0.2789
0.237
0.2125
0.7748
0.8186
0.1687
0.6958
0.5668
0.8297
0.4131
0.6641
0.4797
0.5175
0.3938
0.5901
0.1573
0.2707
0.3488
0.27
0.4492
0.2452
0.4747
0.3833
0.2077
0.5136
0.1732
0.9768
0.5463
0.9027
0.2121
0.3991
0.4904
0.3312
0.4702
0.7011
0.4082
0.1887
0.4639
0.4208
0.1798
0.3252
0.1822
0.1563
0.4735
0.1638
0.4646
0.9625
0.3295
0.3147
0.4195
0.1953
0.5675
0.5826
0.6874
0.2841
0.4112
0.2297
0.787
0.1655
0.082
0.1995
0.4108
0.7421
0.3606
0.1584
0.1831
0.2132
0.2461
0.5146
0.2461
0.2497
0.4315
0.2934
0.1589
0.8235
0.6503
0.1518
0.1664
0.6917
0.2564
0.199
0.3716
0.9677
0.374
0.4186
0.4346
0.5042
0.566
0.4332
0.4784
0.2893
0.2397
0.5624
0.867
0.4801
0.4413
0.0711
0.3456
0.5694
0.2593
0.711
0.1965
0.1772
0.1582
0.4406
0.3382
0.331
0.3029
0.2775
0.8417
0.4865
0.8554
0.1546
0.1639
0.4948
0.329
0.162
0.416
0.728
0.2259
0.4106
0.6612
0.0661
0.2402
0.1965
0.6311
0.3861
0.3
0.3595
0.1564
0.217
0.3986
0.1676
0.5317
0.4253
0.0408
0.5844
0.4417
0.3709
0.4429
0.6405
0.7924
0.3999
0.5067
0.4403
0.6649
0.3081
0.8595
0.1335
0.252
0.2403
0.2281
0.7506
0.3505
0.3448
0.345
0.2618
0.2229
0.3669
0.1563
0.6184
0.1876
0.2319
0.2406
0.2895
0.535
0.7219
0.7381
0.2599
0.2038
0.1365
0.1354
0.6392
0.8108
0.3725
0.2471
0.6193
0.5567
0.7272
0.1518
0.3272
0.6141
0.2377
0.4831
0.8153
0.2156
0.5511
0.0271
0.2045
0.2639
0.3092
0.1451
0.1669
0.3179
0.3186
0.6494
0.2401
0.1534
0.1659
0.3102
0.2287
0.3415
0.3144
0.3011
0.1561
0.4123
0.3419
0.4521
0.2622
0.2133
0.4729
0.1983
0.2762
0.4643
0.6629
0.4608
0.5906
0.2458
0.9714
0.6328
0.9909
0.3704
0.4655
0.7297
0.322
0.5888
0.3169
0.1211
0.1471
0.2263
0.6923
0.3336
0.241
0.3463
0.4435
0.5232
0.1642
0.1355
0.125
0.6696
0.6483
0.2249
0.1582
0.2186
0.4528
0.3286
0.4366
0.8267
0.4129
0.2086
0.5009
0.5115
0.4155
0.5935
0.3979
0.2522
0.5938
0.6715
0.1567
0.2684
0.2507
0.1589
0.3291
0.6162
0.2644
0.5894
0.4492
0.2657
0.1845
0.5218
0.1429
0.4742
0.1451
0.2643
0.3404
0.254
0.2063
0.4641
0.4785
0.3948
0.6064
0.4027
0.4506
0.3574
0.3075
0.4546
0.1525
0.4154
0.439
0.861
0.3235
0.4357
0.1841
0.6521
0.1249
0.1377
0.1528
0.1534
0.5601
0.3586
0.7215
0.2435
0.5078
0.7679
0.453
0.2356
0.217
0.4986
0.3497
0.3484
0.2554
0.178
0.3105
0.5878
0.1657
0.1476
0.3625
0.1921
0.2933
0.4513
0.1976
0.1561
0.3192
0.9463
0.4321
0.361
0.3823
0.5061
0.8225
0.2642
0.1649
0.1611
0.3561
0.4477
0.3557
0.283
0.1931
0.4713
0.5559
0.4
0.5193
0.1047
0.6023
0.457
0.075
0.7765
0.4246
0.2102
0.5229
0.097
0.1589
0.2602
0.3098
0.1697
0.3125
0.5738
0.5044
0.4002
0.3867
0.1505
0.4759
0.1775
0.3033
0.1932
0.2479
0.5243
0.1709
0.236
0.1566
0.2287
0.7562
0.7021
0.3603
0.3191
0.2656
0.1703
0.5683
0.1556
0.2734
0.3089
0.132
0.8295
0.4246
0.5935
0.7846
0.3789
0.6327
0.1133
0.2423
0.234
0.3539
0.8598
0.2716
0.5069
0.2719
0.2399
0.4547
0.2562
0.2386
0.8275
0.411
0.6138
0.3512
0.2088
0.1584
0.1587
0.3434
0.3238
0.6411
0.5632
0.2037
0.3125
0.9839
0.2413
0.288
0.2461
0.2415
0.4861
0.4279
0.8297
0.1501
0.3255
0.2364
0.1962
0.7054
0.3194
0.2854
0.396
0.2672
0.8084
0.4077
0.4414
0.3701
0.2124
0.6645
0.4694
0.1887
0.4107
0.231
0.1628
0.4886
0.16
0.9772
0.8442
0.183
0.2158
0.3815
0.49
0.1561
0.416
0.2394
0.1624
0.1514
0.7826
0.7877
0.4277
0.1572
0.5269
0.3244
0.4074
0.5267
0.2856
0.2213
0.4513
0.7543
0.5087
0.5948
0.41
0.527
0.7162
0.7505
0.3093
0.9068
0.1807
0.32
0.3787
0.5833
0.9065
0.2711
0.309
0.2679
0.2224
0.3117
0.1758
0.5373
0.4853
0.1524
0.3121
0.5281
0.9191
0.5807
0.3007
0.2039
0.3156
0.1676
0.1703
0.5635
0.8226
0.3403
0.3163
0.7643
0.1598
0.5162
0.8387
0.423
0.2874
0.5805
0.4597
0.2575
0.3052
0.6392
0.272
0.2266
0.3319
0.1931
0.6553
0.2345
0.3306
0.5785
0.25
0.2653
0.3278
0.2074
0.2146
0.1502
0.4432
0.1585
0.1624
0.8161
0.396
0.9325
0.3123
0.1609
0.114
0.1675
0.4196
0.2317
0.1943
0.479
0.502
0.4552
0.2421
0.4243
0.3329
0.2073
0.3026
0.2701
0.1584
0.1585
0.158
0.3266
0.3661
0.3686
0.2901
0.3041
0.2141
0.1602
0.2479
0.6064
0.2285
0.2482
0.2904
0.1974
0.1944
0.5044
0.1653
0.433
0.7584
0.4429
0.2713
0.2259
0.4624
0.2646
0.2654
0.5324
0.2471
0.2116
0.3914
0.3939
0.5936
0.7364
0.3643
0.2197
0.2702
0.5306
0.539
0.3549
0.3167
0.6756
0.3573
0.6043
0.3121
0.8832
0.5323
0.2816
0.2639
0.6493
0.4867
0.1705
0.1617
0.2994
0.4966
0.3055
0.4319
0.4687
0.5573
0.1634
0.499
0.5251
0.2411
0.1695
0.316
0.1701
0.4862
0.1729
0.2208
0.1709
0.2215
0.2883
0.3504
0.3344
0.2501
0.4486
0.9464
0.8681
0.6792
0.3294
0.2721
0.4365
0.3524
0.4388
0.6758
0.7767
0.341
0.2888
0.551
0.166
0.156
0.165
0.2799
0.6715
0.1527
0.3955
0.3091
0.2727
0.3596
0.2556
0.2645
0.3917
0.3098
0.2785
0.2808
0.1547
0.4487
0.5258
0.4269
0.6338
0.4424
0.3399
0.2131
0.3926
0.1792
0.3233
0.3797
0.4763
0.3125
0.8158
0.1703
0.2413
0.2967
0.275
0.9431
0.6777
0.354
0.2124
0.1722
0.4706
0.2287
0.2484
0.5254
0.3883
0.4076
0.4217
0.4261
0.2408
0.2349
0.2346
0.4001
0.2159
0.2408
0.2448
0.1831
0.4958
0.3407
0.7893
0.279
0.2611
0.2837
0.2597
0.2896
0.3697
0.236
0.5336
0.7129
0.4716
0.1997
0.1644
0.6069
0.5215
0.7514
0.3299
0.718
0.3264
0.3846
0.3263
0.3115
0.5529
0.0135
0.2965
0.3339
0.3391
0.3265
0.2893
0.2446
0.2185
0.5203
0.2251
0.2925
0.3265
0.3521
0.3005
0.4601
0.1591
0.3344
0.3338
0.3134
0.3783
0.2827
0.7463
0.3141
0.1835
0.1819
0.2018
0.2351
0.1827
0.3014
0.7522
0.245
0.1461
0.1924
0.4486
0.1901
0.2599
0.3224
0.1059
0.4839
0.1596
0.1591
0.3675
0.4697
0.2779
0.2375
0.2235
0.8742
0.5546
0.7042
0.741
0.2065
0.2909
0.8104
0.3481
0.1568
0.2802
0.9085
0.5309
0.6106
0.1425
0.1612
0.2213
0.3028
0.1483
0.5738
0.4366
0.4064
0.2293
0.2523
0.1268
0.2778
0.4419
0.3106
0.8738
0.1892
0.1951
0.8345
0.2072
0.3696
0.4996
0.6957
0.6245
0.4874
0.3747
0.7295
0.3955
0.335
0.8045
0.3426
0.2065
0.71
0.1863
0.7296
0.3394
0.3489
0.5765
0.1719
1
0.2999
0.1753
0.3614
0.4095
0.7181
0.1585
0.4152
0.2019
0.2045
0.4142
0.8246
0.1828
0.2547
0.6835
0.5805
0.2164
0.5398
0.8587
0.2224
0.239
0.4364
0.2074
0.4366
0.4071
0.2224
0.3653
0.3216
0.454
0.4008
0.4009
0.3929
0.2783
0.2366
0.2514
0.3831
0.2137
0.6505
0.21
0.3564
0.3379
0.4716
0.1452
0.8972
0.4087
0.153
0.2271
0.3356
0.3492
0.1705
0.574
0.2412
0.1986
0.2077
0.2672
0.3487
0.3727
0.3075
0.1951
0.2576
0.3168
0.1235
0.3107
0.2415
0.48
0.171
0.3914
0.1781
0.2235
0.2137
0.2615
0.4008
0.321
0.1569
0.1597
0.199
0.2328
0.6551
0.8151
0.4515
0.1833
0.8238
0.1632
0.1933
0.2995
0.4108
0.5075
0.2049
0.2381
0.1645
0.1748
0.1887
0.349
0.418
0.1731
0.4609
0.1524
0.2516
0.349
0.1597
0.2144
0.3688
0.1964
0.1633
0.6494
0.1608
0.5778
0.1781
0.1774
0.3023
0.77
0.4642
0.1876
0.4792
0.31
0.1522
0.4117
0.1451
0.1963
0.3244
0.5675
0.3383
0.3293
0.1918
0.1607
0.1698
0.2011
0.4245
0.2847
0.1592
0.23
0.2704
0.3298
0.1616
0.3221
0.1672
0.1568
0.1573
0.3887
0.1717
0.3008
0.2329
0.2928
0.1821
0.6643
0.7887
0.6626
0.4144
0.247
0.2037
0.3138
0.6308
0.1994
0.2313
0.4342
0.2792
0.6222
0.3135
0.1599
0.1602
0.159
0.16
0.8252
0.668
0.348
0.1883
0.1585
0.1966
0.1898
0.158
0.231
0.3736
0.3186
0.1607
0.5695
0.2316
0.236
0.2302
0.5178
0.1548
0.398
0.4094
0.1843
0.184
0.4143
0.4047
0.3886
0.2867
0.2411
0.5487
0.6962
0.5767
0.6977
0.7065
0.75
0.3994
0.4357
0.8047
0.4605
0.519
0.4528
0.1787
0.7315
0.5053
0.2746
0.5477
0.1785
0.3046
0.1746
0.4588
0.1574
0.1624
0.435
0.3492
0.3215
0.3217
0.2282
0.6354
0.2659
0.1738
0.1621
0.1935
0.1706
0.1517
0.1677
0.1576
0.3363
0.3841
0.5836
0.1732
0.2737
0.1758
0.2021
0.2406
0.2851
0.3459
0.6181
0.2854
0.3225
0.2736
0.2789
0.9097
0.487
0.1567
0.1608
0.2178
0.2329
0.7313
0.4654
0.5008
0.3063
0.3521
0.3901
0.4315
0.2118
0.4718
0.7314
0.1676
0.2415
0.2549
0.1629
0.4696
0.1604
0.7727
0.2568
0.2826
0.2224
0.687
0.5697
0.3363
0.7249
0.5096
0.3299
0.1683
0.2223
0.3335
0.1749
0.6416
0.2227
0.479
0.3316
0.3762
0.7174
0.3396
0.2108
0.3374
0.2909
0.3589
0.2097
0.1579
0.6587
0.411
0.5191
0.2926
0.2674
0.2147
0.3514
0.2678
0.5802
0.4204
0.1605
0.1718
0.2241
0.1763
0.399
0.578
0.6421
0.7209
0.5623
0.1503
0.358
0.4892
0.1915
0.7952
0.2432
0.4847
0.1569
0.1581
0.4174
0.1674
0.1801
0.1593
0.4264
0.1929
0.3557
0.1814
0.2227
0.423
0.171
0.1638
0.235
0.1712
0.3803
0.1578
0.1676
0.4681
0.4247
0.6274
0.169
0.1565
0.1569
0.1569
0.1567
0.2141
0.2005
0.1804
0.2784
0.5457
0.1414
0.6607
0.2733
0.7602
0.2729
0.7131
0.2599
0.3064
0.7201
0.3628
0.2042
0.239
0.1716
0.5468
0.5905
0.1101
0.3397
0.1591
0.2168
0.4425
0.3225
0.4308
0.1813
0.3361
0.1401
0.6811
0.7639
0.1893
0.247
0.4371
0.5334
0.274
0.3171
0.1407
0.6319
0.6536
0.6324
0.6302
0.1607
0.8604
0.9332
0.227
0.2969
0.3417
0.6096
0.1694
0.456
0.3783
0.1754
0.1573
0.4829
0.3398
0.3395
0.7627
0.2989
0.7284
0.2164
0.2613
0.4131
0.2784
0.3186
0.1886
0.1768
0.5634
0.7616
0.5959
0.627
0.5345
0.6349
0.8525
0.3645
0.3959
0.3368
0.1997
0.4309
0.4134
0.1748
0.5728
0.7949
0.4184
0.3747
0.318
0.1615
0.2199
0.1561
0.3289
0.3762
0.3904
0.1573
0.3917
0.5336
0.299
0.2201
0.6248
0.9673
0.6863
0.3223
0.367
0.3774
0.554
0.4638
0.1929
0.5344
0.1356
0.9694
0.1636
0.1607
0.2226
0.1561
0.1767
0.3572
0.353
0.116
0.1742
0.341
0.2044
0.1499
0.6117
0.3588
0.5793
0.5326
0.4555
0.5228
0.7193
0.7548
0.4617
0.4894
0.7476
0.4905
0.3373
0.6247
0.1363
0.2918
0.4599
0.3422
0.2439
0.7184
0.1615
0.2646
0.9583
0.7358
0.2913
0.463
0.1513
0.1969
0.3603
0.3057
0.869
0.3427
0.1427
0.1631
0.1638
0.9279
0.9422
0.4559
0.6598
0.6648
0.1802
0.3602
0.5128
0.5107
0.6633
0.8585
0.2537
0.1628
0.2552
0.9551
0.5435
0.3798
0.1471
0.1696
0.2637
0.1788
0.1551
0.5431
0.3493
0.1623
0.4041
0.5584
0.2574
0.5016
0.1875
0.1071
0.0463
0.5104
0.7958
0.4609
0.5642
0.4186
0.6299
0.3038
0.3025
0.7916
0.4039
0.4757
0.5392
0.2126
0.4756
0.1649
0.3902
0.1715
0.3308
0.35
0.2738
0.2856
0.2875
0.2154
0.2274
0.6812
0.214
0.9766
0.3092
0.2321
0.0925
0.954
0.5585
0.484
0.2628
0.2714
0.2632
0.2939
0.2459
0.793
0.1526
0.469
0.3512
0.4184
0.7623
0.575
0.5123
0.1565
0.5237
0.2611
0.7961
0.2018
0.4899
0.4767
0.1954
0.275
0.3778
0.4236
0.6061
0.634
0.401
0.2446
0.8196
0.3056
0.3345
0.1675
0.4015
0.1832
0.2471
0.593
0.3506
0.4897
0.3974
0.3319
0.6619
0.1368
0.7583
0.481
0.611
0.844
0.6605
0.8932
0.7324
0.8564
0.6802
0.3346
0.3273
0.3453
0.6262
0.2964
0.1711
0.3457
0.2277
0.342
0.15
0.3523
0.5225
0.4613
0.46
0.3863
0.4993
0.4571
0.1621
0.3106
0.8948
0.842
0.3419
0.4791
0.4034
0.2708
0.2451
0.4439
0.3446
0.2861
0.4318
0.1677
0.4413
0.1815
0.2276
0.5467
0.4385
0.8015
0.8033
0.5999
0.2242
0.7266
0.2389
0.2015
0.8377
0.2997
0.1622
0.3992
0.3985
0.1955
0.174
0.2448
0.6804
0.1456
0.2324
0.1822
0.4315
0.1866
0.2293
0.2033
0.1508
0.5239
0.3213
0.155
0.3027
0.3098
0.3076
0.2203
0.1505
0.5292
0.4889
0.3312
0.157
0.2292
0.7575
0.2099
0.5645
0.9137
0.7942
0.6323
0.1572
0.3412
0.1599
0.1558
0.1897
0.1573
0.4138
0.3236
0.1752
0.315
0.1848
0.235
0.1671
0.3098
0.2855
0.8511
0.4938
0.294
0.4088
0.4637
0.2717
0.1766
0.2299
0.3259
0.1575
0.4691
0.8397
0.3577
0.3167
0.5233
0.7705
0.8412
0.2758
0.4643
0.3903
0.3929
0.1358
0.446
0.4227
0.1764
0.2499
0.4041
0.6291
0.1774
0.154
0.2805
0.28
0.3216
0.5478
0.3137
0.1579
0.2401
0.2011
0.1957
0.3219
0.3139
0.2955
0.3167
0.3196
0.1537
0.3171
0.2991
0.307
0.5217
0.3918
0.1551
0.4549
0.799
0.1752
0.159
0.3294
0.2309
0.2423
0.2834
0.1703
0.281
0.5159
0.194
0.3822
0.155
0.3894
0.4342
0.1885
0.567
0.2101
0.3013
0.2215
0.2918
0.3939
0.403
0.4012
0.8557
0.3736
0.2179
0.3791
0.1663
0.9508
0.1726
0.1974
0.3174
0.1554
0.4629
0.7101
0.8037
0.1663
0.6572
0.193
0.2945
0.1812
0.1632
0.7396
0.1921
0.2548
0.1918
0.1899
0.1714
0.3022
0.1618
0.2814
0.1714
0.1623
0.3496
0.4811
0.2604
0.4573
0.3121
0.0863
0.6698
0.4526
0.4132
0.9711
0.3413
0.1963
0.2652
0.3757
0.1923
0.2489
0.173
0.168
0.808
0.9171
0.3835
0.4325
0.3552
0.3011
0.5476
0.9511
0.1652
0.1651
0.3679
0.241
0.4206
0.9185
0.2513
0.2588
0.3952
0.2088
0.6958
0.5795
0.2284
0.1847
0.4182
0.5153
0.2174
0.4693
0.1598
0.1632
0.3015
0.1722
0.3117
0.3026
0.1595
0.156
0.2393
0.748
0.2887
0.894
0.5271
0.3141
0.5989
0.2911
0.7998
0.8217
0.2433
0.5981
0.3513
0.3091
0.4434
0.2001
0.3821
0.444
0.4602
0.9114
0.1666
0.4334
0.1737
0.2251
0.2651
0.2083
0.4781
0.3578
0.1798
0.8742
0.2752
0.3515
0.325
0.1929
0.157
0.3365
0.8692
0.6131
0.158
0.4319
0.5422
0.5384
0.0711
0.3777
0.8402
0.1653
0.4416
0.4167
0.1419
0.3962
0.1642
0.2482
0.3143
0.2103
0.1784
0.2087
0.5098
0.5407
0.3644
0.3412
0.2558
0.8047
0.1996
0.2218
0.2486
0.0638
0.1217
0.4604
0.2275
0.4503
0.2754
0.2214
0.2595
0.2851
0.283
0.3537
0.5438
0.8866
0.2663
0.5647
0.3521
0.3526
0.2535
0.2836
0.4852
0.4236
0.7832
0.5314
0.1573
0.3838
0.1572
0.1548
0.2061
0.1614
0.7109
0.5146
0.8703
0.2059
0.3292
0.1499
0.3542
0.2678
0.1908
0.3143
0.5373
0.1678
0.1795
0.3726
0.4492
0.8568
0.7986
0.3897
0.3045
0.3195
0.6553
0.3578
0.1614
0.2126
0.6598
0.2566
0.7073
0.4764
0.5461
0.2763
0.7599
0.2127
0.1777
0.3019
0.0463
0.5297
0.1455
0.2068
0.1597
0.2975
0.1544
0.4196
0.2065
0.1865
0.7358
0.2902
0.3049
0.3604
0.275
0.4496
0.2498
0.1816
0.2578
0.2238
0.2485
0.3258
0.2027
0.3838
0.2361
0.2594
0.2213
0.1493
0.247
0.2665
0.1502
0.1798
0.6962
0.3976
0.4245
0.767
0.3016
0.6811
0.2203
0.674
0.1947
0.3272
0.7056
0.8173
0.4422
0.1583
0.574
0.4664
0.4139
0.2827
0.1979
0.1524
0.1598
0.2123
0.3725
0.3016
0.9271
0.1505
0.4916
0.2279
0.6223
0.158
0.8373
0.1649
0.444
0.4426
0.1867
0.1538
0.4769
0.92
0.807
0.3211
0.2025
0.2695
0.254
0.1605
0.1794
0.3176
0.6184
0.2805
0.1754
0.5681
0.3532
0.7375
0.2009
0.7716
0.7395
0.8362
0.142
0.8297
0.1976
0.3322
0.4641
0.3802
0.7843
0.5416
0.1524
0.1354
0.1506
0.3017
0.3012
0.2613
0.6399
0.3554
0.2666
0.3142
0.9827
0.3512
0.2351
0.2256
0.1735
0.975
0.2094
0.3276
0.712
0.1838
0.2281
0.3799
0.177
0.9687
0.4264
0.2553
0.6744
0.2329
0.2452
0.742
0.3726
0.7609
0.6348
0.5464
0.2921
0.2883
0.3915
0.4371
0.4213
0.4382
0.2561
0.2483
0.2268
0.43
0.4749
0.1707
0.4949
0.1594
0.1568
0.2428
0.302
0.3067
0.1335
0.4493
0.4555
0.3101
0.1927
0.2336
0.1839
0.1665
0.4153
0.4391
0.4823
0.5894
0.4968
0.3821
0.2939
0.2945
0.6288
0.5246
0.3374
0.5301
0.3611
0.2472
0.1834
0.3754
0.2038
0.8299
0.5108
0.2172
0.1725
0.5146
0.3838
0.2796
0.2727
0.3264
0.2586
0.1602
0.3821
0.1577
0.3814
0.3152
0.2542
0.4488
0.2108
0.1942
0.1759
0.1182
0.1527
0.16
0.3866
0.1593
0.8126
0.6072
0.3922
0.3175
0.1578
0.1554
0.1735
0.44
0.2353
0.2017
0.2198
0.0657
0.8201
0.2546
0.4287
0.1574
0.7901
0.4999
0.4791
0.3925
0.7076
0.3452
0.8454
0.1577
0.2028
0.4083
0.1674
0.5605
0.2217
0.5508
0.2903
0.3996
0.2544
0.2883
0.6809
0.1995
0.387
0.1733
0.1694
0.163
0.1807
0.3775
0.1827
0.3549
0.3488
0.4472
0.1671
0.1857
0.2047
0.6041
0.4878
0.6555
0.0776
0.8291
0.828
0.1828
0.2282
0.1568
0.3923
0.4292
0.816
0.5104
0.18
0.7114
0.277
0.9676
0.1574
0.1833
0.1545
0.2994
0.3488
0.1566
0.2095
0.8289
0.6987
0.1552
0.2851
0.2137
0.1918
0.2186
0.1543
0.3218
0.1555
0.2421
0.3453
0.4298
0.1563
0.2376
0.258
0.1998
0.5045
0.8221
0.0409
0.3898
0.0905
0.7824
0.1707
0.1569
0.5578
0.1698
0.1614
0.7748
0.3065
0.1929
0.4372
0.1493
0.1542
0.9633
0.287
0.8933
0.2487
0.2626
0.1841
0.1848
0.1846
0.1832
0.6837
0.2062
0.3889
0.158
0.2625
0.2163
0.2288
0.1526
0.3571
0.1599
0.8725
0.2843
0.3916
0.283
0.6284
0.5313
0.2033
0.5309
0.1228
0.3538
0.2917
0.4617
0.2769
0.2909
0.7727
0.2455
0.4219
0.3911
0.3256
0.7534
0.2312
0.5485
0.2765
0.1569
0.2572
0.1571
0.269
0.3436
0.2171
0.2173
0.233
0.3194
0.2296
0.2359
0.1624
1
0.1792
0.3573
0.1924
0.1573
0.2461
0.1544
0.1585
0.5907
0.5462
0.0223
0.2281
0.0998
0.8984
0.2046
0.1579
0.1595
0.3122
0.257
0.3114
0.2637
0.1576
0.3037
0.4809
0.1641
0.7335
0.3061
0.2011
0.2492
0.4779
0.9579
0.4264
0.2546
0.1604
0.2362
0.9144
0.1975
0.5682
0.3085
0.2361
0.1562
0.3388
0.1629
0.1978
0.2851
0.3857
0.718
0.3307
0.2767
0.3551
0.1594
0.6555
0.559
0.1169
0.8811
0.6718
0.172
0.2218
0.4826
0.1935
0.4769
0.3932
0.4143
0.1697
0.209
0.1805
0.2262
0.1606
0.3247
0.1555
0.4738
0.1393
0.2941
0.9793
0.7882
0.1748
0.2164
0.1864
0.4
0.1555
0.2155
0.3871
0.4374
0.1911
0.8625
0.4699
0.1523
0.024
0.4518
0.3188
0.297
0.1844
0.1341
0.1509
0.3121
0.4281
0.2427
0.946
0.7086
0.2754
0.3789
0.2694
0.1614
0.5874
0.2832
0.2367
0.1702
0.2506
0.4058
0.7797
0.2835
0.1707
0.5104
0.1776
0.1903
0.1657
0.4029
0.3981
0.5068
0.1581
0.1597
0.532
0.1599
0.1587
0.1504
0.1414
0.0559
0.2167
0.4892
0.7379
0.2188
0.1764
0.3017
0.1672
0.2697
0.1573
0.1544
0.6779
0.3932
0.1556
0.1013
0.16
0.1878
0.4157
0.3579
0.2685
0.1649
0.7832
0.3234
0.1618
0.1425
0.2594
0.022
0.2793
0.2529
0.2848
0.2962
0.1757
0.298
0.53
0.2638
0.2806
0.1955
0.2349
0.4518
0.2153
0.3607
0.3741
0.4259
0.7526
0.2283
0.3717
0.1633
0.8587
0.1493
0.2997
0.1551
0.2309
0.2264
0.1582
0.3138
0.1574
0.1573
0.5302
0.1668
0.4093
0.2071
0.5106
0.3325
0.3065
0.1481
0.1584
0.1568
0.1599
0.3565
0.3926
0.3468
0.245
0.3785
0.8176
0.2291
0.4825
0.8723
0.472
0.5866
0.26
0.1875
0.2639
0.1672
0.1714
0.6555
0.7544
0.1246
0.1361
0.6159
0.5026
0.1848
0.1931
0.1864
0.8015
0.1861
0.1957
0.2016
0.1961
0.1535
0.1595
0.1773
0.6569
0.2888
0.1617
0.1866
0.1769
0.3733
0.5525
0.2738
0.1933
0.2747
0.3777
0.1973
0.2283
0.1599
0.3313
0.2324
0.1466
0.2907
0.1857
0.233
0.187
0.2395
0.2977
0.5442
0.6927
0.4743
0.661
0.83
0.2824
0.4742
0.2287
0.1928
0.3088
0.2403
0.1608
0.4707
0.4271
0.1864
0.2849
0.482
0.5456
0.3208
0.7397
0.3078
0.546
0.3059
0.7848
0.2614
0.497
0.1644
0.2995
0.1616
0.1644
0.378
0.7049
0.2554
0.1554
0.1555
0.3275
0.1607
0.4092
0.1657
0.2548
0.5243
0.6099
0.498
0.5807
0.1796
0.554
0.155
0.7766
0.2661
0.2602
0.3306
0.1501
0.1375
0.6051
0.1723
0.2291
0.242
0.381
0.4772
0.1753
0.2965
0.2761
0.1988
0.2507
0.1923
0.1629
0.5486
0.167
0.1812
0.4524
0.927
0.9611
0.2208
0.172
0.19
0.1724
0.3536
0.2834
0.1617
0.1821
0.1561
0.358
0.5786
0.1577
0.4568
0.4088
0.268
0.4152
0.1708
0.4147
0.1873
0.4853
0.421
0.3343
0.3777
0.412
0.4223
0.2015
0.5962
0.3931
0.3181
0.1371
0.1817
0.3821
0.2087
0.2623
0.3965
0.8202
0.2436
0.4657
0.2968
0.1588
0.3972
0.21
0.344
0.3705
0.3377
0.3185
0.1955
0.2645
0.2262
0.3348
0.3302
0.1598
0.8676
0.4302
0.1682
0.2617
0.6666
0.2011
0.3799
0.7952
0.1584
0.1434
0.1851
0.1763
0.1779
0.8792
0.5577
0.4176
0.4
0.9878
0.225
0.3558
0.3084
0.3951
0.1558
0.1566
0.2967
0.4057
0.1569
0.1926
0.6309
0.3954
0.3891
0.3968
0.3105
0.8454
0.5509
0.7997
0.6728
0.3513
0.1576
0.3605
0.7257
0.8102
0.45
0.9077
0.2348
0.2041
0.2633
0.602
0.1483
0.2577
0.3407
0.2999
0.4606
0.3389
0.2823
0.2585
0.3092
0.5211
0.3893
0.2532
0.7754
0.3094
0.547
0.2324
0.264
0.191
0.1492
0.1839
0.8679
0.2755
0.1814
0.251
0.1792
0.2954
0.227
0.2222
0.0329
0.4969
0.2869
0.2681
0.1615
0.4667
0.4955
0.3011
0.3732
0.2354
0.4946
0.1832
0.4667
0.8213
0.8632
0.4158
0.3946
0.1748
0.258
0.3566
0.1871
0.4308
0.2528
0.8131
0.2628
0.3168
0.3914
0.293
0.7663
0.6124
0.7635
0.3809
0.3549
0.2634
0.5247
0.7726
0.3007
0.3085
0.5113
0.3849
0.2815
0.204
0.3069
0.1666
0.3727
0.2576
0.2648
0.3571
0.4414
0.2834
0.3582
0.245
0.302
0.2541
0.3214
0.3021
0.2998
0.1234
0.4764
0.193
0.328
0.3977
0.4158
0.4257
0.1573
0.1697
0.6919
0.7132
0.2349
0.8133
0.3283
0.15
0.3979
0.5826
0.6584
0.2311
0.7827
0.8403
0.2911
0.2331
0.8548
0.7675
0.3451
0.3167
0.5605
0.4196
0.3231
0.4574
0.1742
0.2973
0.2911
0.2078
0.2399
0.2746
0.2682
0.5121
0.5419
0.5488
0.533
0.3749
0.3257
0.6425
0.9486
0.3527
0.1987
0.4039
0.3431
0.0627
0.3115
0.5713
0.5609
0.2963
0.2901
0.4222
0.2992
0.5379
0.5702
0.3323
0.1642
0.3286
0.2299
0.968
0.2945
0.2494
0.2691
0.2869
0.4217
0.2866
0.2901
0.1669
0.2805
0.403
0.8543
0.4386
0.6867
0.7221
0.1455
0.154
0.3203
0.3143
0.2799
0.1556
0.1602
0.2878
0.366
0.5972
0.5994
0.0062
0.3095
0.6678
0.3944
0.196
0.6223
0.2027
0.8115
0.3822
0.1737
0.1855
0.3739
0.5595
0.2098
0.1827
0.6397
0.9382
0.4025
0.3636
0.2759
0.2712
0.5123
0.4248
0.885
0.193
0.1694
0.1594
0.341
0.6677
0.3438
0.3291
0.9775
0.8549
0.4231
0.5226
0.6871
0.6996
0.0047
0.7043
0.2669
0.2628
0.3878
0.1588
0.4853
0.4838
0.4141
0.4628
0.1509
0.1497
0.6034
0.8104
0.2306
0.1408
0.6737
0.4086
0.1484
0.1447
0.2967
0.4653
0.2762
0.5554
0.8977
0.4417
0.1732
0.2298
0.3223
0.1678
0.3314
0.2541
0.483
0.3179
0.3868
0.2041
0.1438
0.3318
0.3039
0.2812
0.2496
0.1649
0.5023
0.6218
0.3044
0.307
0.3211
0.4488
0.261
0.3262
0.3262
0.6319
0.6858
0.283
0.15
0.2776
0.2975
0.1565
0.3026
0.8389
0.5332
0.301
0.6916
0.2131
0.1716
0.2824
0.769
0.5794
0.4548
0.4359
0.3057
0.3106
0.1548
0.3815
0.4189
0.8232
0.231
0.2726
0.4832
0.3525
0.6484
0.1064
0.7466
0.2109
0.9777
0.2251
0.3853
0.8598
0.4909
0.5258
0.7135
0.5534
0.6749
0.8665
0.3876
0.5653
0.2512
0.7744
0.6339
0.7231
0.2864
0.5188
0.6201
0.4167
0.3216
0.3303
0.558
0.1692
0.5113
0.2026
0.4747
0.3437
0.296
0.4853
0.294
0.2391
0.6852
0.2897
0.1455
0.517
0.2028
0.2337
0.5468
0.163
0.289
0.4097
0.5902
0.1659
0.2002
0.3086
0.7013
0.0812
0.8514
0.7068
0.2446
0.2398
0.8391
0.5594
0.5425
0.2958
0.2978
0.2872
0.1554
0.2024
0.2909
0.6013
0.2774
0.7646
0.165
0.2422
0.2154
0.8109
0.6465
0.3055
0.274
0.4954
0.1624
0.1692
0.2353
0.1501
0.1607
0.9682
0.4011
0.5865
0.4833
0.229
0.5401
0.1378
0.3897
0.3341
0.2449
0.4403
0.166
0.3211
0.2426
0.2084
0.7124
0.4692
0.6761
0.1401
0.8023
0.6476
0.3998
0.3881
0.2459
0.5332
0.444
0.2092
0.3445
0.7919
0.5269
0.7255
0.251
0.5
0.1637
0.4745
0.157
0.228
0.1797
0.1771
0.5251
0.5845
0.3381
0.4707
0.5208
0.3071
0.5476
0.6086
0.5826
0.6777
0.6719
0.6566
0.3693
0.2789
0.4249
0.207
0.2999
0.1724
0.6015
0.1396
0.3637
0.4413
0.3808
0.5663
0.278
0.5745
0.3339
0.4904
0.2091
0.8656
0.1624
0.4722
0.2856
0.1936
0.4681
0.2829
0.2997
0.2741
0.3221
0.1764
0.2871
0.4278
0.5132
0.3277
0.1328
0.495
0.7273
0.4013
0.1647
0.2575
0.1761
0.4903
0.143
0.3312
0.6083
0.6287
0.6059
0.51
0.4749
0.1543
0.566
0.2756
0.5046
0.1515
0.7481
0.7158
0.2128
0.1462
0.2607
0.1095
0.2908
0.3025
0.171
0.2007
0.1516
0.4166
0.425
0.7486
0.15
0.9127
0.5925
0.9143
0.554
0.3143
0.1509
0.1547
0.9172
0.1366
0.1362
0.7623
0.1741
0.1762
0.1609
0.1921
0.5278
0.3547
0.7823
0.9454
0.6332
0.2637
0.152
0.2771
0.4535
0.1599
0.2954
0.4299
0.7266
0.3824
0.4006
0.1872
0.4335
0.4916
0.7593
0.6092
0.2689
0.2459
0.3299
0.6906
0.4113
0.4459
0.4798
0.4853
0.2894
0.5686
0.1909
0.2088
0.6613
0.5125
0.1498
0.4939
0.1959
0.5429
0.6496
0.4744
0.1592
0.4682
0.9849
0.5284
0.8155
0.7245
0.3578
0.401
0.4321
0.468
0.8306
0.7389
0.1506
0.7212
0.9162
0.4111
0.923
0.496
0.5607
0.4922
0.9385
0.3058
0.2973
0.3185
0.4731
0.3139
0.1734
0.3221
0.4403
0.5163
0.1741
0.2185
0.2379
0.402
0.2563
0.2944
0.8262
0.2781
0.4322
0.5401
0.4224
0.3867
0.176
0.4744
0.6549
0.7892
0.5017
0.3216
0.2429
0.2727
0.265
0.9296
0.1557
0.1911
0.2375
0.1567
0.868
0.8677
0.2379
0.5143
0.3318
0.2619
0.4857
0.1654
0.4318
0.4773
0.384
0.224
0.3981
0.4817
0.3441
0.4909
0.8676
0.2229
0.1775
0.1912
0.3387
0.2751
0.2987
0.7798
0.3992
0.1424
0.4128
0.9876
0.1361
0.3878
0.1699
0.4563
0.4328
0.424
0.215
0.2073
0.802
0.3819
0.9576
0.3797
0.3638
0.8591
0.3118
0.1482
0.9403
0.2065
0.7005
0.1842
0.1886
0.687
0.1931
0.1803
0.1793
0.246
0.2293
0.3164
0.1471
0.3629
0.6169
0.4121
0.7914
0.5677
0.597
0.5818
0.4912
0.3936
0.3158
0.1641
0.1651
0.2752
0.1934
0.4503
0.534
0.4685
0.3974
0.2411
0.2054
0.5111
0.806
0.3252
0.3447
0.3892
0.1651
0.586
0.2703
0.1971
0.3754
0.3952
0.3239
0.1941
0.1542
0.2982
0.5775
0.3423
0.4647
0.2121
0.1595
0.7019
0.7055
0.452
0.4512
0.7999
0.5767
0.7513
0.2684
0.2999
0.9326
0.4982
0.402
0.1834
0.3101
0.3085
0.7446
0.3362
0.159
0.1944
0.4488
0.2233
0.3378
0.1565
0.4315
0.3974
0.2029
0.1482
0.2611
0.2805
0.3634
0.5452
0.5943
0.3499
0.7529
0.411
0.653
0.3282
0.1596
0.5261
0.3145
0.698
0.7126
0.5962
0.4883
0.7341
0.4484
0.1621
0.3548
0.8607
0.426
0.2094
0.7907
0.2862
0.3103
0.2193
0.2019
0.1639
0.2435
0.2152
0.4787
0.6238
0.4739
0.3659
0.9358
0.9327
0.7099
0.7507
0.4796
0.3108
0.5622
0.7603
0.3179
0.1508
0.3145
0.7362
0.2514
0.5294
0.0868
0.4161
0.204
0.5221
0.1544
0.7003
0.197
0.9834
0.2867
0.3837
0.3388
0.427
0.2347
0.166
0.3076
0.2999
0.3113
0.795
0.2308
0.2367
0.3158
0.6523
0.8675
0.3414
0.4911
0.4565
0.2719
0.6692
0.543
0.2742
0.2323
0.2041
0.4091
0.5323
0.202
0.1607
0.4145
0.3793
0.3363
0.4018
0.358
0.4261
0.3613
0.5605
0.3331
0.2038
0.314
0.3948
0.2783
0.3798
0.2951
0.4533
0.668
0.4215
0.3965
0.7173
0.4246
0.6123
0.6125
0.9409
0.4178
0.4225
0.3492
0.145
0.3924
0.2301
0.3152
0.3961
0.2173
0.3949
0.4188
0.1654
0.2952
0.4147
0.5226
0.4156
0.4672
0.1626
0.674
0.1993
0.1742
0.2553
0.1507
0.4147
0.3295
0.4625
0.2148
0.462
0.4394
0.3563
0.1521
0.4131
0.4118
0.1575
0.4536
0.2158
0.3164
0.4721
0.23
0.4764
0.3822
0.2681
0.5493
0.665
0.2884
0.3268
0.4803
0.3267
0.6052
0.4262
0.2283
0.2552
0.3104
0.4072
0.2042
0.3817
0.2096
0.2765
0.4613
0.1499
0.4071
0.1911
0.9238
0.1857
0.4342
0.3194
0.3201
0.3043
0.1907
0.5919
0.1588
0.1826
0.396
0.808
0.2124
0.4466
0.1967
0.2535
0.1564
0.3159
0.5487
0.3588
0.1685
0.1675
0.2112
0.3503
0.2136
0.3544
0.1638
0.1657
0.2515
0.5388
0.1735
0.494
0.153
0.1419
0.155
0.1706
0.5786
0.2375
0.297
0.1755
0.2711
0.4065
0.3322
0.2888
0.1532
0.5074
0.5502
0.935
0.7471
0.1644
0.3414
0.2379
0.5975
0.1631
0.5379
0.5223
0.7152
0.4261
0.452
0.7252
0.3817
0.2138
0.6289
0.5709
0.6905
0.3617
0.2185
0.1779
0.4899
0.1942
0.3098
0.3829
0.3869
0.3831
0.2311
0.3956
0.4565
0.155
0.4955
0.4724
0.1764
0.2369
0.2008
0.1542
0.1692
0.2588
0.6661
0.6606
0.2766
0.1691
0.1676
0.2422
0.1569
0.3292
0.4606
0.1672
0.2599
0.1726
0.8776
0.2471
0.3832
0.4153
0.0563
0.6205
0.1788
0.1834
0.2907
0.4395
0.2101
0.3023
0.9155
0.4378
0.4687
0.1595
0.3037
0.2176
0.2972
0.3295
0.1986
0.1901
0.1615
0.2758
0.157
0.2467
0.3212
0.2531
0.1727
0.3707
0.3202
0.2589
0.2628
0.1789
0.4918
0.2923
0.3371
0.2721
0.2195
0.2796
0.851
0.2803
0.2698
0.2865
0.6309
0.5349
0.8898
0.2897
0.254
0.256
0.1527
0.7061
0.1703
0.1522
0.1608
0.22
0.289
0.252
0.1892
0.1938
0.2593
0.2265
0.3167
0.2743
0.2091
0.8461
0.2121
0.2013
0.1798
0.2593
0.1994
0.1618
0.2159
0.1583
0.6116
0.4292
0.2638
0.1837
0.1642
0.1565
0.2313
0.1654
0.1792
0.1818
0.424
0.1516
0.2285
0.1728
0.6012
0.7501
0.1696
0.175
0.8578
0.0016
0.1418
0.5081
0.7396
0.8021
0.1713
0.4977
0.164
0.4788
0.1561
0.8177
0.3593
0.366
0.2343
0.2185
0.2422
0.2207
0.3259
0.2947
0.5039
0.2945
0.1955
0.1817
0.1622
0.1781
0.1961
0.3541
0.5475
0.1765
0.1522
0.1606
0.1753
0.158
0.4053
0.1733
0.1819
0.1579
0.8188
0.4807
0.172
0.2181
0.1753
0.8905
0.4784
0.6977
0.2307
0.6549
0.4029
0.3375
0.3244
0.4449
0.3435
0.4042
0.1657
0.1717
0.4087
0.1527
0.4185
0.3954
0.1847
0.3186
0.2255
0.4047
0.2185
0.4075
0.3415
0.2576
0.9887
0.4472
0.2825
0.1632
0.1542
0.1543
0.1538
0.2439
0.6494
0.1747
0.1566
0.1572
0.3011
0.161
0.8208
0.2257
0.9156
0.5089
0.4842
0.3186
0.5034
0.2653
0.8056
0.4405
0.4613
0.5209
0.1633
0.7566
0.3546
0.2478
0.2623
0.1516
0.4091
0.4183
0.7065
0.1922
0.2308
0.506
0.8973
0.159
0.1781
0.0803
0.4774
0.3192
0.3985
0.341
0.3634
0.1545
0.2917
0.7882
0.7674
0.8997
0.769
0.7566
0.2528
0.2186
0.611
0.3038
0.2558
0.419
0.5105
0.5701
0.2151
0.8066
0.2042
0.1562
0.1528
0.1565
0.5733
0.3793
0.1822
0.2513
0.2045
0.8736
0.3141
0.8835
0.7553
0.6788
0.7546
0.6355
0.6291
0.6517
0.8849
0.6519
0.6513
0.9138
0.951
0.9111
0.4333
0.9437
0.1595
0.8886
0.1599
0.6632
0.1621
0.1614
0.1672
0.4158
0.4165
0.2674
0.1708
0.1628
0.9448
0.1535
0.9441
0.1628
0.1711
0.3369
0.2895
0.4069
0.4095
0.4139
0.1699
0.2764
0.2247
0.2373
0.2409
0.3553
0.3959
0.3929
0.1578
0.7988
0.8273
0.8527
0.8259
0.4165
0.1017
0.8816
0.267
0.3449
0.7021
0.2197
0.173
0.2866
0.1919
0.187
0.1984
0.173
0.4863
0.2236
0.4225
0.3534
0.2181
0.2168
0.4434
0.326
0.3904
0.1676
0.2669
0.324
0.4276
0.1787
0.3892
0.9832
0.1942
0.1319
0.3058
0.1822
0.3075
0.5502
0.4998
0.9995
0.172
0.301
0.7386
0.4067
0.8428
0.2401
0.5095
0.4248
0.2564
0.4328
0.3511
0.6808
0.4095
0.2706
0.2721
0.266
0.4303
0.1627
0.3205
0.5661
0.9432
0.2492
0.3411
0.1825
0.8705
0.3501
0.4154
0.3304
0.17
0.2362
0.1639
0.2591
0.4834
0.1669
0.1188
0.0516
0.4205
0.6192
0.4207
0.1602
0.6439
0.4652
0.3999
0.2816
0.4141
0.502
0.3704
0.3978
0.4997
0.6235
0.346
0.3421
0.7171
0.4284
0.3217
0.4598
0.4635
0.2476
0.2449
0.2436
0.7877
0.1566
0.1722
0.3171
0.169
0.3109
0.251
0.7266
0.1681
0.3771
0.1736
0.36
0.5025
0.3997
0.1885
0.3674
0.7113
0.6088
0.872
0.8258
0.1697
0.2853
0.2847
0.1892
0.3691
0.2667
0.2736
0.1539
0.7082
0.1746
0.1539
0.1576
0.1945
0.8672
0.1677
0.166
0.3317
0.4606
0.2794
0.4055
0.1664
0.4284
0.1628
0.5038
0.1659
0.2298
0.1652
0.1872
0.3219
0.6131
0.1917
0.4089
0.5701
0.1585
0.26
0.3766
0.4276
0.3854
0.4101
0.3527
0.956
0.3909
0.3886
0.3428
0.2531
0.2152
0.2409
0.306
0.3307
0.3135
0.2917
0.2221
0.5604
0.1411
0.1596
0.3197
0.4265
0.2733
0.2863
0.1914
0.3784
0.972
0.3089
0.3055
0.2018
0.1979
0.2001
0.1858
0.7789
0.1743
0.5493
0.1941
0.5273
0.1872
0.3912
0.2009
0.4174
0.8132
0.6358
0.8856
0.4461
0.6645
0.0066
0.4161
0.2049
0.5647
0.2113
0.1995
0.196
0.2269
0.2558
0.4829
0.3923
0.1971
0.1929
0.1874
0.1876
0.1787
0.1599
0.4603
0.2362
0.4751
0.1569
0.326
0.1814
0.2281
0.2621
0.1556
0.1534
0.3163
0.1934
0.1692
0.34
0.3319
0.3961
0.3354
0.2749
0.0275
0.137
0.2296
0.2366
0.179
0.3298
0.1995
0.1595
0.1925
0.1969
0.8383
0.1627
0.2176
0.602
0.1466
0.7298
0.3185
0.6123
0.2035
0.2171
0.7411
0.6961
0.1346
0.735
0.1174
0.1767
0.1777
0.1629
0.255
0.6853
0.1671
0.4558
0.2187
0.4367
0.6654
0.5567
0.5773
0.1423
0.1987
0.2426
0.1576
0.2345
0.187
0.5403
0.3048
0.3086
0.2569
0.2605
0.4957
0.4363
0.5765
0.2032
0.763
0.4327
0.1665
0.4085
0.1526
0.7462
0.3428
0.2359
0.1635
0.413
0.3182
0.3604
0.7246
0.1588
0.2639
0.196
0.382
0.7808
0.1608
0.897
0.3347
0.1766
0.2205
0.4666
0.2711
0.1663
0.3912
0.7814
0.1487
0.2735
0.2217
0.2219
0.2126
0.2712
0.2848
0.147
0.2064
0.3313
0.4852
0.6521
0.1986
0.1983
0.4392
0.3933
0.2043
0.3258
0.1505
0.5754
0.2609
0.9034
0.2698
0.2435
0.4009
0.1586
0.5404
0.3891
0.4137
0.3355
0.1539
0.1568
0.2089
0.215
0.1661
0.2292
0.1911
0.1846
0.2178
0.1995
0.1751
0.4356
0.4311
0.483
0.2611
0.6582
0.3152
0.1637
0.6857
0.1562
0.3425
0.3886
0.1502
0.1707
0.2198
0.1533
0.3024
0.1807
0.4159
0.2773
0.3278
0.2542
0.8058
0.1928
0.2983
0.1601
0.159
0.1591
0.4446
0.6383
0.2453
0.1894
0.3025
0.2199
0.3709
0.3242
0.186
0.2328
0.2251
0.5777
0.4334
0.2672
0.7657
0.3993
0.1968
0.2408
0.1284
0.286
0.6051
0.2149
0.2131
0.1898
0.1277
0.1759
0.2249
0.1873
0.6011
0.57
0.1712
0.1935
0.5832
0.1683
0.1847
0.2014
0.2509
0.3759
0.3082
0.2887
0.1733
0.2405
0.2176
0.4652
0.2506
0.3272
0.1672
0.7476
0.1492
0.3968
0.194
0.337
0.1561
0.2071
0.626
0.2178
0.4937
0.1597
0.5384
0.4721
0.8502
0.3197
0.2773
0.2795
0.1946
0.296
0.2844
0.268
0.1664
0.3749
0.1628
0.2366
0.5166
0.3073
0.2125
0.2842
0.3012
0.231
0.1653
0.2565
0.2712
0.1584
0.1867
0.21
0.1719
0.1746
0.3474
0.3479
0.3039
0.2088
0.2087
0.281
0.1576
0.1632
0.3012
0.2712
0.7569
0.4795
0.7287
0.1515
0.8711
0.6872
0.1864
0.5439
0.2581
0.1553
0.3072
0.2942
0.3601
0.3588
0.7745
0.3343
0.3795
0.4317
0.5953
0.3024
0.3253
0.3158
0.3364
0.3442
0.3
0.3751
0.4022
0.3387
0.1543
0.8382
0.2813
0.5317
0.3436
0.2744
0.362
0.2561
0.2183
0.3904
0.285
0.3954
0.4761
0.3265
0.4521
0.4457
0.6248
0.4002
0.3701
0.7439
0.3807
0.3937
0.3942
0.3819
0.3801
0.4047
0.3177
0.336
0.4413
0.499
0.2664
0.4007
0.4042
0.3992
0.4188
0.3383
0.3229
0.401
0.3957
0.2272
0.661
0.3927
0.6126
0.8964
0.2442
0.5101
0.3514
0.4934
0.4584
0.3762
0.7299
0.4344
0.6682
0.2574
0.7447
0.144
0.3874
0.4421
0.4636
0.3628
0.1984
0.3281
0.2737
0.5612
0.6998
0.8134
0.2935
0.5256
0.8883
0.3284
0.1648
0.1739
0.1593
0.1617
0.2835
0.3253
0.3193
0.3585
0.251
0.1971
0.2987
0.3268
0.3051
0.1616
0.141
0.7527
0.1514
0.3145
0.2052
0.3278
0.31
0.2748
0.2048
0.6032
0.1713
0.2254
0.1683
0.1837
0.6371
0.174
0.152
0.1558
0.6522
0.2089
0.1804
0.0442
0.4299
0.1764
0.4979
0.2463
0.4797
0.3435
0.3392
0.2259
0.1607
0.1789
0.2026
0.317
0.3395
0.3807
0.1492
0.4908
0.1888
0.5557
0.2578
0.8193
0.1443
0.3505
0.566
0.1702
0.2561
0.3458
0.2643
0.4377
0.4916
0.3483
0.479
0.5353
0.2945
0.492
0.1304
0.3827
0.5319
0.0948
0.4434
0.348
0.7194
0.1526
0.3073
0.4082
0.1605
0.1924
0.6743
0.3339
0.1548
0.1558
0.2823
0.2832
0.3638
0.2525
0.1782
0.3166
0.2996
0.1771
0.4619
0.1447
0.2031
0.154
0.171
0.3539
0.2821
0.2498
0.3953
0.2977
0.3051
0.4119
0.2758
0.2436
0.2123
0.2497
0.3947
0.2974
0.6638
0.2476
0.6484
0.3219
0.2916
0.3953
0.3068
0.3028
0.1765
0.2936
0.334
0.3556
0.3947
0.7746
0.356
0.3964
0.3627
0.3617
0.4237
0.3173
0.5351
0.474
0.2841
0.3224
0.1596
0.321
0.3876
0.2044
0.4315
0.3142
0.455
0.4971
0.188
0.1614
0.479
0.4006
0.3211
0.342
0.3561
0.3403
0.2355
0.3077
0.3901
0.3378
0.3571
0.4167
0.3217
0.3374
0.7684
0.2832
0.3368
0.3309
0.3176
0.2715
0.5799
0.1779
0.8661
0.2441
0.509
0.3201
0.3192
0.3304
0.2142
0.3166
0.2566
0.3975
0.3814
0.1848
0.3399
0.5227
0.3227
0.3234
0.3223
0.33
0.3699
0.2174
0.5672
0.753
0.1901
0.214
0.1552
0.4176
0.3928
0.1716
0.3464
0.1522
0.1885
0.3963
0.2207
0.3887
0.1881
0.4901
0.467
0.3628
0.4445
0.0802
0.0765
0.3066
0.7017
0.2543
0.3045
0.1073
0.1649
0.1794
0.2067
0.4858
0.484
0.2991
0.7651
0.7263
0.3679
0.1529
0.3531
0.1831
0.3143
0.4502
0.165
0.3999
0.3566
0.179
0.3403
0.1549
0.3722
0.5666
0.199
0.1959
0.9738
0.7998
0.1646
0.3266
0.2977
0.2795
0.1903
0.3044
0.2071
0.3879
0.1393
0.8464
0.6028
0.6112
0.1561
0.3494
0.3127
0.1965
0.3079
0.2818
0.9635
0.2854
0.3098
0.4176
0.4329
0.3083
0.4171
0.6599
0.4671
0.3203
0.3518
0.2375
0.2836
0.1761
0.3377
0.3585
0.162
0.4201
0.478
0.2943
0.6375
0.2454
0.9471
0.3193
0.3211
0.3205
0.516
0.4701
0.1579
0.1864
0.3072
0.5298
0.7438
0.2213
0.5242
0.6674
0.4663
0.579
0.6178
0.2812
0.6859
0.4243
0.3125
0.5012
0.2541
0.8513
0.1649
0.797
0.3576
0.2614
0.3185
0.3174
0.6917
0.3118
0.2983
0.2206
0.4566
0.1764
0.299
0.2133
0.3008
0.1954
0.1974
0.7449
0.7588
0.1631
0.4173
0.4841
0.2399
0.817
0.221
0.4792
0.5122
0.3103
0.2954
0.1395
0.2982
0.3391
0.3595
0.271
0.7085
0.2834
0.2781
0.3922
0.3424
0.3254
0.1598
0.2709
0.2676
0.3074
0.1932
0.1782
0.181
0.293
0.1776
0.1722
0.7001
0.1487
0.7279
0.1567
0.1971
0.3782
0.2073
0.2814
0.3153
0.2134
0.275
0.3565
1
0.2511
0.1817
0.3613
0.6886
0.7624
0.3835
0.2446
0.6925
0.2068
0.4268
0.8299
0.2572
0.7128
0.1939
0.2695
0.1924
0.2377
0.5577
0.3913
0.2066
0.7646
0.3052
0.211
0.2215
0.672
0.3114
0.3827
0.2336
0.275
0.4127
0.783
0.5895
0.3122
0.16
0.3914
0.291
0.2692
0.2501
0.3962
0.265
0.2602
0.3482
0.2834
0.2187
0.2069
0.1798
0.9388
0.4569
0.3872
0.7444
0.7664
0.9001
0.3997
0.5398
0.85
0.1757
0.3788
0.3407
0.1569
0.3342
0.2893
0.8053
0.3422
0.5857
0.1549
0.3442
0.2641
0.1629
0.1833
0.7274
0.8609
0.2069
0.2124
0.3629
0.8786
0.2985
0.2776
0.3926
0.2776
0.2707
0.9113
0.3416
0.1503
0.3115
0.2838
0.3956
0.5472
0.3521
0.1421
0.2494
0.4298
0.3422
0.266
0.5253
0.2832
0.2699
0.2677
0.4829
0.2248
0.3026
0.5271
0.2808
0.2797
0.3372
0.2235
0.3425
0.6005
0.3196
0.3297
0.2535
0.3553
0.2629
0.3231
0.3234
0.0242
0.1421
0.2331
0.1946
0.2763
0.1594
0.4094
0.488
0.3858
0.3559
0.1838
0.2251
0.312
0.4198
0.2105
0.2819
0.324
0.233
0.9108
0.413
0.516
0.5637
0.5101
0.1914
0.2195
0.2662
0.3164
0.2578
0.1412
0.1825
0.185
0.2698
0.1832
0.2297
0.0931
0.5163
0.3284
0.399
0.1843
0.2454
0.3414
0.506
0.382
0.1664
0.271
0.3435
0.4051
0.5362
0.5236
0.3639
0.1767
0.4623
0.3442
0.2238
0.1631
0.304
0.328
0.3301
0.1638
0.36
0.349
0.3556
0.3476
0.2563
0.3293
0.4372
0.5182
0.8242
0.7569
0.421
0.8591
0.3039
0.477
0.2919
0.4612
0.304
0.1904
0.4897
0.3047
0.3966
0.3907
0.2489
0.315
0.2209
0.1669
0.1752
0.1931
0.3409
0.1619
0.5085
0.2897
0.2783
0.3379
0.1913
0.1894
0.4032
0.8208
0.2429
0.8465
0.3111
0.3944
0.3879
0.1689
0.3389
0.3575
0.3759
0.4718
0.5522
0.453
0.1934
0.1518
0.3796
0.1404
0.3748
0.1673
0.871
0.1577
0.1997
0.3991
0.2274
0.2753
0.2321
0.2186
0.3425
0.3155
0.2576
0.3307
0.3682
0.1636
0.3718
0.7605
0.4503
0.5301
0.2748
0.2851
0.3527
0.1711
0.6368
0.8704
0.6751
0.4111
0.1924
0.2643
0.1565
0.2377
0.5023
0.2598
0.1899
0.251
0.1632
0.2504
0.2275
0.0331
0.0307
0.0836
0.2144
0.4145
0.3286
0.3048
0.104
0.2628
0.2839
0.13
0.1695
0.1541
0.1674
0.151
0.1903
0.221
0.1902
0.0587
0.2572
0.247
0.183
0.1783
0.2195
0.2509
0.1561
0.1793
0.1693
0.1633
0.2504
0.1612
0.179
0.1935
0.0913
0.3579
0.2161
0.17
0.1915
0.1631
0.2118
0.1978
0.1678
0.1658
0.185
0.2865
0.3512
0.1694
0.3491
0.1577
0.4138
0.215
0.7712
0.3055
0.1429
0.9185
0.8473
0.1614
0.1709
0.2071
0.1611
0.1625
0.5812
0.1658
0.3599
0.3716
0.18
0.1503
0.1557
0.5697
0.2662
0.4287
0.2088
0.1613
0.3592
0.4487
0.3161
0.3741
0.2919
0.1953
0.3463
0.4425
0.4162
0.3119
0.3652
0.4119
0.3841
0.2819
0.1536
0.6212
0.1867
0.4288
0.4507
0.362
0.7442
0.2481
0.1861
0.8818
0.7142
0.193
0.1711
0.0816
0.5773
0.1575
0.1575
0.6573
0.4187
0.2061
0.2061
0.4694
0.1965
0.3519
0.4002
0.1657
0.3381
0.2033
0.4095
0.2229
0.1846
0.2214
0.326
0.468
0.3384
0.1882
0.1942
0.1734
0.2149
0.4454
0.1785
0.1575
0.2374
0.1581
0.1933
0.3044
0.3357
0.1669
0.1741
0.8409
0.1567
0.1591
0.5496
0.9895
0.9514
0.7704
0.1503
0.2386
0.2614
0.2056
0.9006
0.1422
0.6098
0.4685
0.172
0.2585
0.3188
0.26
0.5737
0.2007
0.2908
0.2994
0.152
0.163
0.203
0.1056
0.2347
0.4117
0.2829
0.2767
0.276
0.2045
0.5169
0.2313
0.2809
0.1826
0.2583
0.6685
0.1565
0.7734
0.5355
0.3333
0.1257
0.5641
0.3515
0.6289
0.5044
0.6194
0.1893
0.1567
0.5228
0.1936
0.1672
0.6297
0.2086
0.719
0.6157
0.2321
0.3575
0.196
0.2716
0.3081
0.183
0.6018
0.1575
0.3199
0.1834
0.1543
0.4428
0.1887
0.5557
0.3005
0.213
0.5516
0.5818
0.5721
0.8349
0.3056
0.205
0.1901
0.5559
0.184
0.3127
0.3857
0.2943
0.1573
0.8461
0.2016
0.2969
0.2676
0.2322
0.3353
0.3804
0.7698
0.3979
0.2737
0.158
0.4532
0.3215
0.4265
0.6519
0.0655
0.4406
0.5893
0.1837
0.3365
0.1821
0.455
0.7949
0.4422
0.3904
0.3986
0.3307
0.4807
0.6265
0.193
0.1422
0.2328
0.3569
0.3636
0.4134
0.2766
0.164
0.1893
0.1321
0.3296
0.9162
0.4733
0.5263
0.1788
0.4704
0.3356
0.2362
0.2199
0.6492
0.816
0.4967
0.1725
0.2806
0.6602
0.662
0.6637
0.4828
0.164
0.1082
0.162
0.1174
0.2045
0.5128
0.4801
0.1792
0.1615
0.2003
0.5735
0.3292
0.7301
0.1639
0.2882
0.5982
0.3275
0.6005
0.1982
0.4038
0.8619
0.3577
0.5621
0.1927
0.1859
0.6811
0.7767
0.1586
0.5475
0.5826
0.2718
0.4036
0.5398
0.5648
0.2468
0.3928
0.1526
0.5674
0.2436
0.371
0.3406
0.2989
0.5853
0.3498
0.2781
0.1609
0.1809
0.7093
0.8301
0.4533
0.1593
0.1799
0.6445
0.8312
0.1648
0.4765
0.1545
0.1537
0.1598
0.4809
0.4799
0.22
0.6614
0.1552
0.1558
0.2256
0.3496
0.2303
0.4534
0.1576
0.1562
0.2571
0.5372
0.45
0.9246
0.8116
0.4132
0.1587
0.1593
0.4919
0.1884
0.3273
0.4361
0.1962
0.1812
0.2112
0.3426
0.1589
0.1996
0.4909
0.1594
0.1793
0.4427
0.2037
0.1549
0.1644
0.1543
0.1996
0.312
0.5212
0.6071
0.1002
0.7004
0.191
0.4514
0.4708
0.2375
0.4785
0.2288
0.6317
0.1593
0.1578
0.1826
0.4738
0.4032
0.159
0.3599
0.1624
0.2122
0.4492
0.3682
0.1461
0.4598
0.3828
0.157
0.5372
0.4639
0.3257
0.3119
0.321
0.655
0.7477
0.2441
0.2094
0.2229
0.2329
0.3941
0.2382
0.4613
0.2359
0.5045
0.4736
0.1697
0.4202
0.2308
0.2572
0.6319
0.3366
0.3574
0.4271
0.7134
0.5142
0.2874
0.2656
0.7012
0.4139
0.6193
0.8334
0.2857
0.6089
0.1583
0.4954
0.526
0.2117
0.2652
0.1343
0.1591
0.3579
0.2908
0.2818
0.3563
0.4097
0.4498
0.2904
0.1411
0.2894
0.3243
0.621
0.2313
0.1507
0.7325
0.2092
0.2959
0.2141
0.4001
0.2165
0.164
0.3751
0.1812
0.2333
0.2491
0.2597
0.2949
0.235
0.559
0.3432
0.8281
0.7549
0.2683
0.8039
0.225
0.2596
0.1127
0.2602
0.2597
0.7239
0.2201
0.2313
0.2479
0.4726
0.2412
0.2785
0.1503
0.5068
0.5491
0.2466
0.2798
0.354
0.9809
0.2853
0.2302
0.1588
0.2025
0.5088
0.4483
0.3398
0.0215
0.796
0.4398
0.4053
0.3625
0.3042
0.318
0.3593
0.5411
0.1762
0.2877
0.5356
0.437
0.2787
0.3722
0.1493
0.2056
0.4822
0.1609
0.1611
0.2109
0.2061
0.1566
0.2309
0.2333
0.2875
0.1576
0.1613
0.1574
0.1684
0.1802
0.1846
0.1589
0.159
0.3189
0.2061
0.1577
0.3669
0.2323
0.2263
0.2182
0.3132
0.4172
0.3694
0.3417
0.7868
0.4416
0.2449
0.8712
0.3237
0.3083
0.3096
0.1583
0.1564
0.3761
0.4856
0.2373
0.3478
0.15
0.1546
0.1735
0.6026
0.2878
0.2766
0.4149
0.281
0.1097
0.1964
0.1522
0.4308
0.3075
0.2355
0.2498
0.3083
0.3803
0.2276
0.1586
0.1662
0.2639
0.1672
0.2352
0.171
0.1571
0.1663
0.1815
0.1561
0.2437
0.1575
0.3847
0.1641
0.5894
0.3516
0.2029
0.1886
0.2403
0.5325
0.4488
0.3718
0.1635
0.228
0.1936
0.1789
0.1557
0.1883
0.6115
0.2
0.929
0.852
0.4263
0.151
0.6225
0.3297
0.3131
0.411
0.8389
0.3856
0.2387
0.3946
0.3298
0.6446
0.2209
0.232
0.5393
0.4338
0.1564
0.214
0.2866
0.1823
0.4431
0.821
0.5019
0.3123
0.6352
0.1426
0.1589
0.8886
0.4289
0.2627
0.3029
0.4981
0.4905
0.1672
0.1952
0.1556
0.1995
0.3077
0.7772
0.1788
0.6334
0.6974
0.5585
0.216
0.1885
0.2648
0.281
0.7168
0.6493
0.3208
0.1523
0.1487
0.8884
0.5634
0.2573
0.3962
0.5543
0.4142
0.6157
0.8749
0.9979
0.4185
0.1475
0.1878
0.6634
0.6681
0.5508
0.1235
0.3028
0.2648
0.1963
0.165
0.6005
0.6702
0.8014
0.4516
0.2427
0.275
0.1575
0.6649
0.2472
0.2541
0.2874
0.9261
0.7921
0.4407
0.4397
0.7433
0.7174
0.2911
0.7535
0.4722
0.599
0.5629
0.4908
0.1953
0.8788
0.5634
0.2223
0.1372
0.2726
0.1521
0.8392
0.301
0.4891
0.2066
0.3257
0.3716
0.2044
0.2449
0.1533
0.1981
0.2152
0.352
0.2082
0.8874
0.4779
0.1681
0.2191
0.2672
0.6965
0.1986
0.3597
0.311
0.2574
0.2794
0.2943
0.6874
0.7077
0.2789
0.4239
0.3834
0.641
0.3287
0.4214
0.1591
0.7054
0.7752
0.525
0.3021
0.8302
0.5164
0.7078
0.6093
0.5423
0.8746
0.4795
0.8317
0.588
0.2865
0.3201
0.316
0.5625
0.2249
0.2226
0.6611
0.6419
0.2527
0.3304
0.2357
0.162
0.1741
0.6078
0.8814
0.9111
0.2476
0.5729
0.3627
0.2448
0.3145
0.1996
0.2773
0.1573
0.419
0.3184
0.3311
0.5663
0.2425
0.3737
0.242
0.297
0.2185
0.4088
0.8482
0.296
0.4156
0.8155
0.9761
0.8723
0.2699
0.3552
0.6206
0.1737
0.1971
0.1935
0.1886
0.167
0.2626
0.8831
0.169
0.26
0.5492
0.1877
0.2507
0.2273
0.3075
0.2596
0.1559
0.3308
0.483
0.1926
0.196
0.1784
0.2093
0.6439
0.1733
0.4961
0.217
0.2353
0.2024
0.4086
0.2544
0.3362
0.227
0.3331
0.173
0.2229
0.1611
0.5048
0.8026
0.5561
0.4345
0.2658
0.5411
0.4094
0.2382
0.1506
0.809
0.4752
0.3807
0.2362
0.374
0.8428
0.4904
0.4816
0.9517
0.1727
0.3224
0.2797
0.2375
0.5697
0.8206
0.209
0.2277
0.547
0.5427
0.4423
0.2031
0.0455
0.4
0.2755
0.2493
0.1625
0.19
0.1568
0.4032
0.4598
0.3977
0.2508
0.2483
0.2166
0.2713
0.1522
0.1739
0.7805
0.6689
0.4927
0.161
0.1709
0.2685
0.3104
0.4215
0.2693
0.1604
0.5944
0.1585
0.1562
0.3175
0.4475
0.6829
0.4203
0.285
0.1728
0.3094
0.1711
0.5644
0.1676
0.1632
0.2432
0.5018
0.3793
0.3396
0.2477
0.509
0.376
0.2987
0.2702
0.3194
0.4319
0.1951
0.2005
0.5281
0.5587
0.2165
0.9479
0.5094
0.5005
0.4016
0.397
0.6515
0.1701
0.307
0.3387
0.3418
0.1722
1
0.3997
0.2188
0.2064
0.7561
0.3861
0.3139
0.3731
0.164
0.3908
0.8959
0.2801
0.4142
0.1552
0.531
0.4434
0.1152
0.1522
0.1556
0.1529
0.392
0.1617
0.4291
0.2991
0.2656
0.1641
0.3215
0.2364
0.3962
0.1607
0.3161
0.16
0.1593
0.16
0.8824
0.287
0.4412
0.3455
0.1475
0.1517
0.2411
0.1633
0.1533
0.8881
0.1691
0.4946
0.2795
0.277
0.2757
0.1953
0.2667
0.1908
0.1698
0.2762
0.2131
0.776
0.4242
0.2095
0.2765
0.2906
0.4687
0.8514
0.9503
0.3515
0.4451
0.2681
0.1696
0.4816
0.169
0.5412
0.191
0.2175
0.2702
0.152
0.2308
0.2686
0.2473
0.3024
0.1591
0.4984
0.1612
0.9173
0.1658
0.1711
0.1553
0.4672
0.133
0.5849
0.2602
0.1571
0.1751
0.2394
0.1735
0.4787
0.1613
0.1577
0.156
0.164
0.6196
0.1571
0.6263
0.2239
0.6368
0.1652
0.2322
0.1549
0.1551
0.1684
0.1583
0.2181
0.1521
0.3412
0.4454
0.5203
0.7892
0.2299
0.3456
0.3113
0.6964
0.1326
0.2342
0.426
0.4276
0.3997
0.2011
0.2383
0.1661
0.3023
0.0084
0.6891
0.7218
0.1732
0.2286
0.1961
0.2236
0.2672
0.6722
0.2408
0.4491
0.1864
0.1923
0.2076
0.2364
0.233
0.1774
0.1704
0.2627
0.378
0.3037
0.2681
0.3814
0.43
0.1591
0.1574
0.154
0.1666
0.1554
0.1953
0.3033
0.232
0.1477
0.5463
0.1652
0.1638
0.4482
0.3313
0.4113
0.4198
0.4708
0.1571
0.1553
0.0859
0.21
0.1663
0.1583
0.7703
0.1636
0.5708
0.1673
0.1665
0.1612
0.1615
0.8079
0.15
0.2432
0.3072
0.2656
0.3862
0.1401
0.1799
0.1654
0.17
0.342
0.3907
0.3403
0.341
0.2473
0.3083
0.3263
0.4003
0.2361
0.2975
0.6055
0.6133
0.1461
0.1777
0.329
0.3455
0.7867
0.4066
0.1473
0.3756
0.8194
0.1649
0.2524
0.2618
0.175
0.2319
0.6034
0.7295
0.1702
0.4153
0.1564
0.1697
0.3828
0.1565
0.1655
0.3995
0.4618
0.3268
0.166
0.698
0.158
0.1531
0.2475
0.4732
0.4974
0.2644
0.1776
0.6735
0.4229
0.3824
0.2823
0.2075
0.2012
0.366
0.8595
0.1584
0.1682
0.2936
0.5499
0.1507
0.5898
0.34
0.1485
0.7959
0.1753
0.1629
0.3336
0.4171
0.2439
0.298
0.2625
0.4021
0.2395
0.4647
0.6216
0.2707
0.1547
0.1946
0.2764
0.1434
0.664
0.5297
0.1726
0.1677
0.3932
0.1661
0.6894
0.0681
0.2071
0.45
0.5896
0.4827
0.3826
0.2668
0.1538
0.9908
0.1658
0.5333
0.2514
0.9575
0.9143
0.0644
0.6254
0.2951
0.2986
0.2909
0.2895
0.3183
0.2902
0.8413
0.1959
0.2668
0.5641
0.4855
0.2039
0.416
0.4536
0.5965
0.4111
0.3795
0.2773
0.2668
0.1963
0.2186
0.2168
0.4058
0.298
0.6349
0.4726
0.7341
0.8213
0.2509
0.492
0.2361
0.5314
0.324
0.1582
0.3031
0.4039
0.7201
0.6269
0.2127
0.2461
0.2584
0.7068
0.2979
0.4871
0.3193
0.2065
0.1562
0.4864
0.1582
0.1764
0.2278
0.1596
0.1778
0.301
0.1573
0.2157
0.3531
0.9287
0.1893
0.3617
0.361
0.2879
0.4465
0.1691
0.4064
0.2227
0.1939
0.4381
0.1917
0.3571
0.2875
0.2059
0.4081
0.3315
0.2974
0.2898
0.2741
0.1989
0.2194
0.152
0.2318
0.628
0.763
0.523
0.3261
0.3791
0.2594
0.1681
0.3517
0.1724
0.1893
0.1832
0.8589
0.3369
0.3029
0.1891
0.2427
0.197
0.205
0.2504
0.2836
0.1907
0.2236
0.2591
0.1944
0.1634
0.4985
0.1695
0.1499
0.1397
0.1971
0.1822
0.1392
0.1573
0.2291
0.3208
0.1533
0.2056
0.1842
0.5192
0.2004
0.2107
0.4717
0.2429
0.2502
0.2886
0.6629
0.7628
0.3566
0.1569
0.5652
0.2892
0.1994
0.1606
0.1618
0.723
0.3008
0.1883
0.6562
0.282
0.287
0.2779
0.1812
0.3045
0.164
0.1847
0.1648
0.1638
0.2758
0.2247
0.1701
0.2266
0.161
0.2216
0.165
0.1733
0.1843
0.624
0.1334
0.206
0.2824
0.1613
0.2154
0.1567
0.2403
0.4038
0.1499
0.4795
0.2004
0.657
0.2581
0.26
0.17
0.1635
0.5129
0.1987
0.714
0.4431
0.2507
0.2522
0.1656
0.2242
0.2997
0.2277
0.237
0.6765
0.156
0.4443
0.1574
0.2531
0.164
0.2313
0.2859
0.3858
0.1529
0.1549
0.237
0.2433
0.1543
0.3328
0.1664
0.1553
0.3483
0.2858
0.296
0.2915
0.1554
0.3199
0.2671
0.3155
0.1953
0.1724
0.6565
0.7691
0.2441
0.1622
0.174
0.4593
0.2618
0.768
0.2011
0.1935
0.3369
0.1604
0.2848
0.2697
0.3477
0.3919
0.2976
0.7203
0.6859
0.4487
0.8061
0.2815
0.4772
0.197
0.4219
0.2514
0.6585
0.4855
0.9312
0.3981
0.2642
0.3122
0.395
0.6727
0.3418
0.144
0.474
0.4766
0.3363
0.502
0.779
0.4277
0.1561
0.4229
0.1799
0.4199
0.1609
0.2723
0.3729
0.4105
0.2392
0.4309
0.2842
0.3797
0.4123
0.8555
0.5846
0.6754
0.586
0.337
0.8028
0.3731
0.1924
0.2797
0.2982
0.2844
0.2955
0.2866
0.3775
0.1844
0.3258
0.167
0.3249
0.163
0.3559
0.3834
0.4836
0.398
0.1182
0.3046
0.3078
0.3143
0.309
0.3134
0.3146
0.3214
0.7291
0.3176
0.2924
1
0.2873
0.2106
0.2568
0.4262
0.2029
0.4377
0.3184
0.3239
0.2508
0.3046
0.178
0.2857
0.2934
0.452
0.2133
0.8229
0.8306
0.261
0.2426
0.3417
0.4732
0.3537
0.4097
0.1663
0.4068
0.3631
0.485
0.4388
0.2454
0.6555
0.6589
0.2124
0.4661
0.4134
0.2611
0.5248
0.155
0.6128
0.3767
0.1577
0.3011
0.2907
0.2279
0.1561
0.1935
0.232
0.2064
0.2653
0.1845
0.1859
0.2018
0.8628
0.1678
0.611
0.2776
0.3038
0.4618
0.8092
0.8018
0.2811
0.2829
0.2859
0.1888
0.2806
0.2412
0.841
0.5394
0.4823
0.1612
0.5501
0.2695
0.2801
0.5359
0.403
0.4091
0.4006
0.2794
0.2589
0.3803
0.5109
0.2627
0.2378
0.1859
0.1523
0.4933
0.1602
0.3224
0.282
0.1565
0.223
0.2098
0.2101
0.267
0.2088
0.2336
0.7026
0.1624
0.5144
0.3503
0.1538
0.1974
0.1502
0.7983
0.3954
0.1517
0.1668
0.4229
0.1084
0.1607
0.2267
0.1565
0.1587
0.2069
0.1629
0.1667
0.5104
0.1518
0.1517
0.3866
0.153
0.6154
0.1607
0.1635
0.2666
0.2064
0.3029
0.2212
0.1883
0.1258
0.2662
0.2324
0.4238
0.6294
0.5959
0.3219
0.4082
0.1722
0.3997
0.1582
0.2655
0.1638
0.3898
0.1582
0.4677
0.6041
0.1768
0.849
0.3624
0.2794
0.2598
0.2795
0.3677
0.1562
0.2352
0.2391
0.4684
0.5493
0.1563
0.0999
0.1558
0.3471
0.1568
0.1127
0.1568
0.3883
0.1564
0.1569
0.1565
0.3471
0.5768
0.1564
0.1542
0.4052
0.1906
0.1604
0.1613
0.5179
0.1588
0.3442
0.1596
0.2665
0.2298
0.2484
0.4369
0.4353
0.2667
0.7731
0.1504
0.161
0.2354
0.2141
0.2715
0.386
0.4082
0.159
0.1595
0.1573
0.2462
0.318
0.2375
0.3354
0.2416
0.1769
0.2081
0.2059
0.2451
0.2503
0.2419
0.2428
0.2699
0.2419
0.2418
0.1979
0.2315
0.2305
0.2331
0.2331
0.2504
0.2456
0.2419
0.1299
0.1623
0.2486
0.2512
0.2448
0.1584
0.2277
0.1581
0.2595
0.2183
0.2084
0.1746
0.2378
0.4742
0.458
0.1745
0.2678
0.1634
0.1875
0.1749
0.1824
0.31
0.3077
0.1541
0.1603
0.1639
0.1593
0.1784
0.2116
0.3833
0.21
0.1626
0.161
0.6294
0.1736
0.1451
0.1736
0.1744
0.1741
0.162
0.1745
0.1745
0.1852
0.1711
0.175
0.177
0.176
0.1752
0.1721
0.4713
0.1649
0.1917
0.2685
0.2913
0.1915
0.1727
0.1915
0.157
0.1863
0.1745
0.415
0.1772
0.1944
0.2103
0.2101
0.2107
0.2107
0.2325
0.2688
0.1961
0.1979
0.3526
0.3604
0.18
0.1783
0.1763
0.1663
0.1889
0.1862
0.8959
0.436
0.1568
0.1567
0.1951
0.1567
0.1565
0.2351
0.157
0.9773
0.1562
0.2461
0.1575
0.1589
0.1578
0.1567
0.1564
0.1574
0.1577
0.1573
0.6256
0.1621
0.1628
0.4018
0.1586
0.3751
0.1612
0.1563
0.1562
0.1572
0.6546
0.2319
0.2535
0.2561
0.2493
0.2489
0.184
0.1713
0.162
0.1739
0.7519
0.3485
0.5302
0.1779
0.1888
0.1887
0.191
0.1891
0.1684
0.1685
0.1926
0.1721
0.1929
0.2189
0.1611
0.8214
0.8663
0.191
0.2938
0.3656
0.2281
0.9456
0.1701
0.8976
0.1706
0.57
0.6563
0.6371
0.6465
0.9157
0.2685
0.158
0.1734
0.1554
0.4015
0.3227
0.1786
0.495
0.1543
0.2425
0.1774
0.1709
0.2632
0.0571
0.6316
0.1582
0.9119
0.1503
0.1862
0.2687
0.1807
0.1833
0.1558
0.1656
0.1581
0.1578
0.1571
0.1571
0.1576
0.1607
0.1538
0.1064
0.5916
0.1187
0.157
0.1579
0.1704
0.1384
0.157
0.1594
0.1718
0.1569
0.2764
0.579
0.2494
0.5788
0.1568
0.5587
0.1753
0.4943
0.2888
0.2537
0.2591
0.165
0.1951
0.2938
0.1798
0.3445
0.235
0.4932
0.2241
0.8741
0.2739
0.1625
0.145
0.1739
0.4832
0.3936
0.528
0.6487
0.1486
0.1887
0.297
0.3011
0.1701
0.6813
0.59
0.2801
0.71
0.2055
0.1513
0.1481
0.4868
0.3015
0.292
0.4416
0.1429
0.463
0.1995
0.1899
0.1885
0.7173
0.232
0.1533
0.1617
0.2912
0.2032
0.2183
0.3018
0.303
0.5676
0.5333
0.4958
0.4181
0.3867
0.3954
0.3887
0.3874
0.8911
0.2972
0.2981
0.4052
0.3987
0.4025
0.478
0.1873
0.4714
0.2357
0.4559
0.1866
0.3421
0.5407
0.3032
0.1629
0.1659
0.4387
0.3309
0.1422
0.8327
0.1468
0.1863
0.3506
0.1763
0.1528
0.153
0.1523
0.2885
0.1536
0.1535
0.1534
0.2009
0.2357
0.2786
0.1509
0.3215
0.1719
0.2182
0.1528
0.1696
0.1552
0.3508
0.3039
0.3294
0.1471
0.3927
0.1874
0.1821
0.1849
0.2014
0.4526
0.2382
0.17
0.2108
0.1964
0.2125
0.2421
0.2238
0.2374
0.218
0.1869
0.2464
0.28
0.1629
0.658
0.2116
0.2257
0.2139
0.3207
0.1954
0.4991
0.6902
0.5548
0.2114
0.1571
0.1559
0.1882
0.2596
0.1505
0.1503
0.1819
0.1713
0.233
0.738
0.283
0.2363
0.2343
0.2361
0.1599
0.1608
0.2094
0.2036
0.6408
0.22
0.246
0.3529
0.3537
0.2898
0.3513
0.3513
0.2725
0.1344
0.3363
0.53
0.3093
0.427
0.3045
0.3011
0.1674
0.3043
0.2854
0.3074
0.5533
0.5513
0.5259
0.5392
0.3585
0.3162
0.701
0.3845
0.5586
0.4505
0.2684
0.3289
0.1753
0.1716
0.3359
0.3595
0.1601
0.3513
0.3498
0.5234
0.154
0.1941
0.2718
0.1508
0.1869
0.3423
0.2677
0.2327
0.4233
0.1845
0.2143
0.219
0.9785
0.1588
0.3583
0.1562
0.2069
0.2938
0.1592
0.1822
0.2639
0.4618
0.4043
0.1681
0.2636
0.4469
0.6502
0.9872
0.5031
0.564
0.4265
0.4272
0.253
0.2408
0.3279
0.315
0.3347
0.3955
0.8423
0.4462
0.2284
0.2555
0.3159
0.8339
0.2266
0.8023
0.9743
0.2035
0.2446
0.1592
0.1625
0.7917
0.1934
0.1913
0.1741
0.1538
0.1521
0.3401
0.1778
0.1578
0.1777
0.1499
0.2642
0.1527
0.2088
0.2623
0.2757
0.3041
0.3894
0.4799
0.1723
0.1974
0.1566
0.1562
0.1626
0.1618
0.1554
0.1579
0.303
0.1546
0.5015
0.3906
0.8188
0.2235
0.1624
0.154
0.354
0.155
0.5106
0.1573
0.3999
0.3996
0.3484
0.3364
0.1475
0.9998
0.186
0.1779
0.2284
0.9703
0.2524
0.1882
0.1867
0.1569
0.162
0.1618
0.5071
0.3089
0.198
0.2813
0.2189
0.493
0.4838
0.7664
0.2012
0.1543
0.1768
0.1658
0.1379
0.2202
0.1905
0.1669
0.1888
0.1914
0.3143
0.199
0.1676
0.164
0.2136
0.1648
0.194
0.1663
0.198
0.1692
0.1565
0.1559
0.2031
0.1528
0.2
0.1949
0.1551
0.21
0.1716
0.1715
0.2864
0.1589
0.1883
0.3168
0.2629
0.2828
0.1666
0.2042
0.2073
0.1562
0.3099
0.1595
0.1563
0.1912
0.2378
0.2057
0.1737
0.2219
0.2278
0.0854
0.1772
0.6095
0.2037
0.1958
0.1959
0.1227
0.183
0.1832
0.1993
0.1842
0.177
0.1673
0.3254
0.6754
0.3048
0.1526
0.3045
0.1533
0.2816
0.1788
0.198
0.3489
0.1662
0.1721
0.157
0.1577
0.1637
0.137
0.219
0.3975
0.3803
0.4548
0.2656
0.2354
0.1543
0.1548
0.1498
0.6565
0.9081
0.6139
0.154
0.4333
0.7542
0.3176
0.0363
0.9809
0.8343
0.7415
0.5611
0.7859
0.8364
0.35
0.1668
0.1963
0.2536
0.1581
0.6024
0.1486
0.6675
0.1479
0.4104
0.3485
0.3016
0.3396
0.0429
0.6524
0.1544
0.2062
0.1553
0.1717
0.4237
0.3936
0.4458
0.5682
0.277
0.2005
0.3354
0.4744
0.2342
0.2085
0.2771
0.7394
0.3755
0.8503
0.6006
0.9472
0.4057
0.1492
0.2966
0.1488
0.6047
0.352
0.2525
0.22
0.2705
0.223
0.7276
0.1401
0.1787
0.149
0.2522
0.1789
0.2655
0.182
0.162
0.217
0.2138
0.2459
0.1822
0.157
0.1591
0.3037
0.2151
0.2286
0.3928
0.885
0.3294
0.1864
0.1949
0.6762
0.1709
0.4956
0.1446
0.2276
0.2677
0.5384
0.2119
0.662
0.8281
0.419
0.3874
0.4878
0.2047
0.1662
0.3461
0.4167
0.1217
0.8775
0.487
0.4479
0.6972
0.6873
0.3815
0.2058
0.469
0.1096
0.6191
0.3387
0.4335
0.4423
0.8951
0.4485
0.6521
0.6673
0.5838
0.7794
0.3224
0.0518
0.7641
0.4703
0.6316
0.2129
0.353
0.2441
0.146
0.1576
0.1524
0.4045
0.6448
0.5051
0.0764
0.394
0.1732
0.5094
0.1736
0.1466
0.8543
0.2391
0.4858
0.3806
0.2486
0.3931
0.3463
0.2323
0.2922
0.2457
0.4159
0.342
0.524
0.7929
0.2577
0.3736
0.5988
0.88
0.6111
0.292
0.6211
0.7003
0.2355
0.3168
0.3386
0.1974
0.4931
0.1645
0.6427
0.3001
0.282
0.3583
0.3236
0.5897
0.161
0.4203
0.0391
0.2064
0.2477
0.2052
0.2696
0.2809
0.3379
0.1579
0.5953
0.3466
0.325
0.3124
0.1554
0.5509
0.6093
0.157
0.3357
0.2088
0.202
0.1979
0.203
0.5427
0.2088
0.7178
0.2256
0.3825
0.2881
0.1676
0.374
0.2696
0.4191
0.4504
0.2595
0.7965
0.3889
0.1564
0.2095
0.2148
0.4204
0.3949
0.1948
0.1849
0.3949
0.4184
0.2403
0.5091
0.2352
0.1611
0.1963
0.1932
0.3375
0.2051
0.1629
0.3476
0.2358
0.2034
0.2068
0.207
0.3845
0.2863
0.2043
0.4139
0.2035
0.3418
0.214
0.3248
0.3153
0.3462
0.339
0.2094
0.2649
0.256
0.2984
0.3043
0.2339
0.2863
0.3537
0.3362
0.2227
0.2
0.3138
0.4085
0.0531
0.1832
0.0932
0.2127
0.2126
0.2728
0.196
0.2133
0.2155
0.2586
0.2165
0.2172
0.2124
0.2136
0.2165
0.2114
0.2108
0.3467
0.201
0.2762
0.1913
0.1884
0.2128
0.2113
0.1787
0.2349
0.217
0.265
0.2146
0.2201
0.2164
0.3208
0.1693
0.1658
0.1655
0.1947
0.202
0.2185
0.2298
0.2321
0.2317
0.2311
0.1924
0.232
0.2151
0.1888
0.2239
0.1733
0.3026
0.228
0.3634
0.237
0.2398
0.4367
0.5036
0.0642
0.1933
0.2033
0.2015
0.2859
0.1718
0.1955
0.2973
0.1837
0.4103
0.1839
0.3425
0.3804
0.2082
0.2087
0.1436
0.2606
0.2155
0.2884
0.2796
0.2332
0.2124
0.2238
0.2537
0.1828
0.2945
0.201
0.1467
0.2391
0.2915
0.2831
0.3036
0.2889
0.1589
0.3629
0.6715
0.2917
0.3063
0.9418
0.2678
0.2715
0.1855
0.2739
0.5369
0.2609
0.5778
0.1443
0.3483
0.8236
0.6166
0.2222
0.2287
0.3339
0.3842
0.1952
0.3412
0.3816
0.2101
0.1879
0.6165
0.5266
0.3997
0.596
0.4718
0.3873
0.2229
0.9771
0.3753
0.8654
0.3013
0.2172
0.607
0.3108
0.5661
0.1646
0.7907
0.7549
0.4986
0.1523
0.163
0.4161
0.601
0.2269
0.3927
0.1994
0.5181
0.8178
0.198
0.1482
0.393
0.0424
0.0439
0.413
0.8969
0.6059
0.2982
0.4535
0.5812
0.549
0.271
0.7007
0.3097
0.2531
0.3653
0.1891
0.3601
0.3832
0.2513
0.4042
0.1898
0.1871
0.2856
0.1782
0.1764
0.3057
0.2948
0.3576
0.1693
0.2561
0.2549
0.3842
0.5636
0.0449
0.5673
0.2647
0.5109
0.7878
0.4635
0.1708
0.552
0.2276
0.4582
0.487
0.1563
0.3534
0.1833
0.4036
0.2432
0.3465
0.2174
0.3273
0.9265
0.2055
0.1906
0.03
0.1598
0.1748
0.5307
0.1697
0.1974
0.6565
0.3954
0.416
0.4038
[truncated: 43,278,797 more chars]
