# Supplementary material for: Total genetic contribution assessment across the human genome
Source: Nat Commun. 2021 May 14;12:2845. doi: 10.1038/s41467-021-23124-w (PMC8121943; doi:10.1038/s41467-021-23124-w)
Supplement: Supplementary file 6 — Source Data [file 41467_2021_23124_MOESM6_ESM.zip › Source_Data.supplementary_fig15.txt]

K	pi0	1-Specificity	Sensitivity
100	0.1	0	0
100	0.1	0.01	0.21021021
100	0.1	0.02	0.231231231
100	0.1	0.03	0.25025025
100	0.1	0.04	0.272272272
100	0.1	0.05	0.295295295
100	0.1	0.06	0.313313313
100	0.1	0.07	0.331331331
100	0.1	0.08	0.352352352
100	0.1	0.09	0.364364364
100	0.1	0.1	0.389389389
100	0.1	0.11	0.402402402
100	0.1	0.12	0.415415415
100	0.1	0.13	0.423423423
100	0.1	0.14	0.435435435
100	0.1	0.15	0.452452452
100	0.1	0.16	0.466466466
100	0.1	0.17	0.475475475
100	0.1	0.18	0.485485485
100	0.1	0.19	0.500500501
100	0.1	0.2	0.512512513
100	0.1	0.21	0.521521522
100	0.1	0.22	0.530530531
100	0.1	0.23	0.536536537
100	0.1	0.24	0.543543544
100	0.1	0.25	0.554554555
100	0.1	0.26	0.564564565
100	0.1	0.27	0.570570571
100	0.1	0.28	0.581581582
100	0.1	0.29	0.590590591
100	0.1	0.3	0.600600601
100	0.1	0.31	0.611611612
100	0.1	0.32	0.61961962
100	0.1	0.33	0.62962963
100	0.1	0.34	0.63963964
100	0.1	0.35	0.644644645
100	0.1	0.36	0.655655656
100	0.1	0.37	0.660660661
100	0.1	0.38	0.666666667
100	0.1	0.39	0.674674675
100	0.1	0.4	0.680680681
100	0.1	0.41	0.690690691
100	0.1	0.42	0.701701702
100	0.1	0.43	0.711711712
100	0.1	0.44	0.721721722
100	0.1	0.45	0.728728729
100	0.1	0.46	0.732732733
100	0.1	0.47	0.74974975
100	0.1	0.48	0.757757758
100	0.1	0.49	0.765765766
100	0.1	0.5	0.774774775
100	0.1	0.51	0.77977978
100	0.1	0.52	0.786786787
100	0.1	0.53	0.7997998
100	0.1	0.54	0.803803804
100	0.1	0.55	0.811811812
100	0.1	0.56	0.823823824
100	0.1	0.57	0.832832833
100	0.1	0.58	0.837837838
100	0.1	0.59	0.842842843
100	0.1	0.6	0.846846847
100	0.1	0.61	0.857857858
100	0.1	0.62	0.865865866
100	0.1	0.63	0.86986987
100	0.1	0.64	0.874874875
100	0.1	0.65	0.881881882
100	0.1	0.66	0.883883884
100	0.1	0.67	0.88988989
100	0.1	0.68	0.892892893
100	0.1	0.69	0.895895896
100	0.1	0.7	0.900900901
100	0.1	0.71	0.907907908
100	0.1	0.72	0.912912913
100	0.1	0.73	0.914914915
100	0.1	0.74	0.916916917
100	0.1	0.75	0.921921922
100	0.1	0.76	0.925925926
100	0.1	0.77	0.92992993
100	0.1	0.78	0.931931932
100	0.1	0.79	0.936936937
100	0.1	0.8	0.943943944
100	0.1	0.81	0.944944945
100	0.1	0.82	0.947947948
100	0.1	0.83	0.950950951
100	0.1	0.84	0.952952953
100	0.1	0.85	0.963963964
100	0.1	0.86	0.965965966
100	0.1	0.87	0.970970971
100	0.1	0.88	0.975975976
100	0.1	0.89	0.977977978
100	0.1	0.9	0.980980981
100	0.1	0.91	0.980980981
100	0.1	0.92	0.981981982
100	0.1	0.93	0.984984985
100	0.1	0.94	0.987987988
100	0.1	0.95	0.987987988
100	0.1	0.96	0.990990991
100	0.1	0.97	0.993993994
100	0.1	0.98	0.993993994
100	0.1	0.99	0.997997998
100	0.1	1	1
100	0.3	0	0
100	0.3	0.01	0.232232232
100	0.3	0.02	0.262262262
100	0.3	0.03	0.278278278
100	0.3	0.04	0.291291291
100	0.3	0.05	0.306306306
100	0.3	0.06	0.325325325
100	0.3	0.07	0.346346346
100	0.3	0.08	0.369369369
100	0.3	0.09	0.385385385
100	0.3	0.1	0.398398398
100	0.3	0.11	0.412412412
100	0.3	0.12	0.425425425
100	0.3	0.13	0.436436436
100	0.3	0.14	0.448448448
100	0.3	0.15	0.458458458
100	0.3	0.16	0.47047047
100	0.3	0.17	0.486486486
100	0.3	0.18	0.501501502
100	0.3	0.19	0.50950951
100	0.3	0.2	0.521521522
100	0.3	0.21	0.538538539
100	0.3	0.22	0.548548549
100	0.3	0.23	0.558558559
100	0.3	0.24	0.56956957
100	0.3	0.25	0.581581582
100	0.3	0.26	0.587587588
100	0.3	0.27	0.603603604
100	0.3	0.28	0.612612613
100	0.3	0.29	0.61961962
100	0.3	0.3	0.624624625
100	0.3	0.31	0.638638639
100	0.3	0.32	0.656656657
100	0.3	0.33	0.666666667
100	0.3	0.34	0.675675676
100	0.3	0.35	0.680680681
100	0.3	0.36	0.690690691
100	0.3	0.37	0.695695696
100	0.3	0.38	0.706706707
100	0.3	0.39	0.718718719
100	0.3	0.4	0.726726727
100	0.3	0.41	0.731731732
100	0.3	0.42	0.741741742
100	0.3	0.43	0.753753754
100	0.3	0.44	0.765765766
100	0.3	0.45	0.772772773
100	0.3	0.46	0.777777778
100	0.3	0.47	0.786786787
100	0.3	0.48	0.790790791
100	0.3	0.49	0.796796797
100	0.3	0.5	0.803803804
100	0.3	0.51	0.805805806
100	0.3	0.52	0.811811812
100	0.3	0.53	0.816816817
100	0.3	0.54	0.824824825
100	0.3	0.55	0.82982983
100	0.3	0.56	0.835835836
100	0.3	0.57	0.837837838
100	0.3	0.58	0.842842843
100	0.3	0.59	0.847847848
100	0.3	0.6	0.857857858
100	0.3	0.61	0.85985986
100	0.3	0.62	0.864864865
100	0.3	0.63	0.868868869
100	0.3	0.64	0.874874875
100	0.3	0.65	0.87987988
100	0.3	0.66	0.881881882
100	0.3	0.67	0.886886887
100	0.3	0.68	0.891891892
100	0.3	0.69	0.895895896
100	0.3	0.7	0.901901902
100	0.3	0.71	0.906906907
100	0.3	0.72	0.910910911
100	0.3	0.73	0.916916917
100	0.3	0.74	0.921921922
100	0.3	0.75	0.924924925
100	0.3	0.76	0.927927928
100	0.3	0.77	0.937937938
100	0.3	0.78	0.943943944
100	0.3	0.79	0.945945946
100	0.3	0.8	0.948948949
100	0.3	0.81	0.94994995
100	0.3	0.82	0.952952953
100	0.3	0.83	0.953953954
100	0.3	0.84	0.957957958
100	0.3	0.85	0.960960961
100	0.3	0.86	0.964964965
100	0.3	0.87	0.967967968
100	0.3	0.88	0.968968969
100	0.3	0.89	0.972972973
100	0.3	0.9	0.975975976
100	0.3	0.91	0.977977978
100	0.3	0.92	0.980980981
100	0.3	0.93	0.982982983
100	0.3	0.94	0.984984985
100	0.3	0.95	0.987987988
100	0.3	0.96	0.98998999
100	0.3	0.97	0.990990991
100	0.3	0.98	0.993993994
100	0.3	0.99	0.995995996
100	0.3	1	1
100	0.5	0	0
100	0.5	0.01	0.271271271
100	0.5	0.02	0.3003003
100	0.5	0.03	0.324324324
100	0.5	0.04	0.353353353
100	0.5	0.05	0.381381381
100	0.5	0.06	0.4004004
100	0.5	0.07	0.425425425
100	0.5	0.08	0.44044044
100	0.5	0.09	0.453453453
100	0.5	0.1	0.468468468
100	0.5	0.11	0.487487487
100	0.5	0.12	0.504504505
100	0.5	0.13	0.515515516
100	0.5	0.14	0.525525526
100	0.5	0.15	0.53953954
100	0.5	0.16	0.551551552
100	0.5	0.17	0.568568569
100	0.5	0.18	0.582582583
100	0.5	0.19	0.598598599
100	0.5	0.2	0.613613614
100	0.5	0.21	0.623623624
100	0.5	0.22	0.635635636
100	0.5	0.23	0.64964965
100	0.5	0.24	0.661661662
100	0.5	0.25	0.672672673
100	0.5	0.26	0.684684685
100	0.5	0.27	0.694694695
100	0.5	0.28	0.704704705
100	0.5	0.29	0.720720721
100	0.5	0.3	0.730730731
100	0.5	0.31	0.736736737
100	0.5	0.32	0.742742743
100	0.5	0.33	0.74974975
100	0.5	0.34	0.755755756
100	0.5	0.35	0.764764765
100	0.5	0.36	0.771771772
100	0.5	0.37	0.776776777
100	0.5	0.38	0.780780781
100	0.5	0.39	0.788788789
100	0.5	0.4	0.794794795
100	0.5	0.41	0.801801802
100	0.5	0.42	0.813813814
100	0.5	0.43	0.818818819
100	0.5	0.44	0.824824825
100	0.5	0.45	0.830830831
100	0.5	0.46	0.832832833
100	0.5	0.47	0.833833834
100	0.5	0.48	0.837837838
100	0.5	0.49	0.843843844
100	0.5	0.5	0.845845846
100	0.5	0.51	0.84984985
100	0.5	0.52	0.851851852
100	0.5	0.53	0.858858859
100	0.5	0.54	0.863863864
100	0.5	0.55	0.86986987
100	0.5	0.56	0.874874875
100	0.5	0.57	0.878878879
100	0.5	0.58	0.881881882
100	0.5	0.59	0.884884885
100	0.5	0.6	0.886886887
100	0.5	0.61	0.895895896
100	0.5	0.62	0.902902903
100	0.5	0.63	0.907907908
100	0.5	0.64	0.90990991
100	0.5	0.65	0.910910911
100	0.5	0.66	0.915915916
100	0.5	0.67	0.91991992
100	0.5	0.68	0.922922923
100	0.5	0.69	0.930930931
100	0.5	0.7	0.933933934
100	0.5	0.71	0.935935936
100	0.5	0.72	0.940940941
100	0.5	0.73	0.943943944
100	0.5	0.74	0.943943944
100	0.5	0.75	0.94994995
100	0.5	0.76	0.953953954
100	0.5	0.77	0.95995996
100	0.5	0.78	0.962962963
100	0.5	0.79	0.964964965
100	0.5	0.8	0.965965966
100	0.5	0.81	0.965965966
100	0.5	0.82	0.967967968
100	0.5	0.83	0.968968969
100	0.5	0.84	0.971971972
100	0.5	0.85	0.972972973
100	0.5	0.86	0.973973974
100	0.5	0.87	0.976976977
100	0.5	0.88	0.97997998
100	0.5	0.89	0.97997998
100	0.5	0.9	0.982982983
100	0.5	0.91	0.984984985
100	0.5	0.92	0.988988989
100	0.5	0.93	0.988988989
100	0.5	0.94	0.98998999
100	0.5	0.95	0.992992993
100	0.5	0.96	0.994994995
100	0.5	0.97	0.997997998
100	0.5	0.98	0.997997998
100	0.5	0.99	1
100	0.5	1	1
100	0.7	0	0
100	0.7	0.01	0.591591592
100	0.7	0.02	0.643643644
100	0.7	0.03	0.677677678
100	0.7	0.04	0.708708709
100	0.7	0.05	0.73973974
100	0.7	0.06	0.756756757
100	0.7	0.07	0.773773774
100	0.7	0.08	0.786786787
100	0.7	0.09	0.801801802
100	0.7	0.1	0.814814815
100	0.7	0.11	0.827827828
100	0.7	0.12	0.841841842
100	0.7	0.13	0.850850851
100	0.7	0.14	0.858858859
100	0.7	0.15	0.865865866
100	0.7	0.16	0.868868869
100	0.7	0.17	0.872872873
100	0.7	0.18	0.882882883
100	0.7	0.19	0.887887888
100	0.7	0.2	0.888888889
100	0.7	0.21	0.896896897
100	0.7	0.22	0.900900901
100	0.7	0.23	0.906906907
100	0.7	0.24	0.910910911
100	0.7	0.25	0.915915916
100	0.7	0.26	0.91991992
100	0.7	0.27	0.921921922
100	0.7	0.28	0.925925926
100	0.7	0.29	0.928928929
100	0.7	0.3	0.933933934
100	0.7	0.31	0.933933934
100	0.7	0.32	0.93993994
100	0.7	0.33	0.940940941
100	0.7	0.34	0.941941942
100	0.7	0.35	0.944944945
100	0.7	0.36	0.944944945
100	0.7	0.37	0.947947948
100	0.7	0.38	0.94994995
100	0.7	0.39	0.951951952
100	0.7	0.4	0.954954955
100	0.7	0.41	0.957957958
100	0.7	0.42	0.95995996
100	0.7	0.43	0.962962963
100	0.7	0.44	0.964964965
100	0.7	0.45	0.965965966
100	0.7	0.46	0.966966967
100	0.7	0.47	0.966966967
100	0.7	0.48	0.970970971
100	0.7	0.49	0.972972973
100	0.7	0.5	0.974974975
100	0.7	0.51	0.974974975
100	0.7	0.52	0.975975976
100	0.7	0.53	0.981981982
100	0.7	0.54	0.981981982
100	0.7	0.55	0.981981982
100	0.7	0.56	0.981981982
100	0.7	0.57	0.982982983
100	0.7	0.58	0.982982983
100	0.7	0.59	0.983983984
100	0.7	0.6	0.984984985
100	0.7	0.61	0.986986987
100	0.7	0.62	0.986986987
100	0.7	0.63	0.986986987
100	0.7	0.64	0.987987988
100	0.7	0.65	0.988988989
100	0.7	0.66	0.98998999
100	0.7	0.67	0.990990991
100	0.7	0.68	0.991991992
100	0.7	0.69	0.991991992
100	0.7	0.7	0.993993994
100	0.7	0.71	0.993993994
100	0.7	0.72	0.994994995
100	0.7	0.73	0.994994995
100	0.7	0.74	0.994994995
100	0.7	0.75	0.995995996
100	0.7	0.76	0.995995996
100	0.7	0.77	0.996996997
100	0.7	0.78	0.996996997
100	0.7	0.79	0.997997998
100	0.7	0.8	0.997997998
100	0.7	0.81	0.997997998
100	0.7	0.82	0.998998999
100	0.7	0.83	0.998998999
100	0.7	0.84	0.998998999
100	0.7	0.85	0.998998999
100	0.7	0.86	0.998998999
100	0.7	0.87	0.998998999
100	0.7	0.88	0.998998999
100	0.7	0.89	0.998998999
100	0.7	0.9	0.998998999
100	0.7	0.91	0.998998999
100	0.7	0.92	1
100	0.7	0.93	1
100	0.7	0.94	1
100	0.7	0.95	1
100	0.7	0.96	1
100	0.7	0.97	1
100	0.7	0.98	1
100	0.7	0.99	1
100	0.7	1	1
500	0.1	0	0
500	0.1	0.01	0.233233233
500	0.1	0.02	0.272272272
500	0.1	0.03	0.304304304
500	0.1	0.04	0.319319319
500	0.1	0.05	0.336336336
500	0.1	0.06	0.352352352
500	0.1	0.07	0.367367367
500	0.1	0.08	0.376376376
500	0.1	0.09	0.385385385
500	0.1	0.1	0.395395395
500	0.1	0.11	0.404404404
500	0.1	0.12	0.416416416
500	0.1	0.13	0.428428428
500	0.1	0.14	0.436436436
500	0.1	0.15	0.446446446
500	0.1	0.16	0.461461461
500	0.1	0.17	0.471471471
500	0.1	0.18	0.482482482
500	0.1	0.19	0.493493493
500	0.1	0.2	0.507507508
500	0.1	0.21	0.51951952
500	0.1	0.22	0.530530531
500	0.1	0.23	0.543543544
500	0.1	0.24	0.551551552
500	0.1	0.25	0.563563564
500	0.1	0.26	0.571571572
500	0.1	0.27	0.581581582
500	0.1	0.28	0.585585586
500	0.1	0.29	0.591591592
500	0.1	0.3	0.5995996
500	0.1	0.31	0.60960961
500	0.1	0.32	0.622622623
500	0.1	0.33	0.627627628
500	0.1	0.34	0.636636637
500	0.1	0.35	0.646646647
500	0.1	0.36	0.657657658
500	0.1	0.37	0.664664665
500	0.1	0.38	0.677677678
500	0.1	0.39	0.683683684
500	0.1	0.4	0.688688689
500	0.1	0.41	0.697697698
500	0.1	0.42	0.704704705
500	0.1	0.43	0.711711712
500	0.1	0.44	0.723723724
500	0.1	0.45	0.728728729
500	0.1	0.46	0.735735736
500	0.1	0.47	0.742742743
500	0.1	0.48	0.748748749
500	0.1	0.49	0.755755756
500	0.1	0.5	0.764764765
500	0.1	0.51	0.771771772
500	0.1	0.52	0.776776777
500	0.1	0.53	0.786786787
500	0.1	0.54	0.78978979
500	0.1	0.55	0.795795796
500	0.1	0.56	0.805805806
500	0.1	0.57	0.80980981
500	0.1	0.58	0.813813814
500	0.1	0.59	0.824824825
500	0.1	0.6	0.831831832
500	0.1	0.61	0.840840841
500	0.1	0.62	0.845845846
500	0.1	0.63	0.848848849
500	0.1	0.64	0.857857858
500	0.1	0.65	0.865865866
500	0.1	0.66	0.870870871
500	0.1	0.67	0.875875876
500	0.1	0.68	0.883883884
500	0.1	0.69	0.887887888
500	0.1	0.7	0.890890891
500	0.1	0.71	0.895895896
500	0.1	0.72	0.904904905
500	0.1	0.73	0.912912913
500	0.1	0.74	0.915915916
500	0.1	0.75	0.918918919
500	0.1	0.76	0.925925926
500	0.1	0.77	0.930930931
500	0.1	0.78	0.934934935
500	0.1	0.79	0.940940941
500	0.1	0.8	0.941941942
500	0.1	0.81	0.943943944
500	0.1	0.82	0.947947948
500	0.1	0.83	0.955955956
500	0.1	0.84	0.958958959
500	0.1	0.85	0.967967968
500	0.1	0.86	0.970970971
500	0.1	0.87	0.972972973
500	0.1	0.88	0.977977978
500	0.1	0.89	0.97997998
500	0.1	0.9	0.980980981
500	0.1	0.91	0.986986987
500	0.1	0.92	0.986986987
500	0.1	0.93	0.990990991
500	0.1	0.94	0.990990991
500	0.1	0.95	0.991991992
500	0.1	0.96	0.992992993
500	0.1	0.97	0.996996997
500	0.1	0.98	1
500	0.1	0.99	1
500	0.1	1	1
500	0.3	0	0
500	0.3	0.01	0.281281281
500	0.3	0.02	0.321321321
500	0.3	0.03	0.352352352
500	0.3	0.04	0.376376376
500	0.3	0.05	0.394394394
500	0.3	0.06	0.412412412
500	0.3	0.07	0.425425425
500	0.3	0.08	0.442442442
500	0.3	0.09	0.449449449
500	0.3	0.1	0.464464464
500	0.3	0.11	0.474474474
500	0.3	0.12	0.484484484
500	0.3	0.13	0.497497497
500	0.3	0.14	0.512512513
500	0.3	0.15	0.526526527
500	0.3	0.16	0.538538539
500	0.3	0.17	0.552552553
500	0.3	0.18	0.561561562
500	0.3	0.19	0.56956957
500	0.3	0.2	0.57957958
500	0.3	0.21	0.587587588
500	0.3	0.22	0.592592593
500	0.3	0.23	0.596596597
500	0.3	0.24	0.604604605
500	0.3	0.25	0.611611612
500	0.3	0.26	0.620620621
500	0.3	0.27	0.628628629
500	0.3	0.28	0.640640641
500	0.3	0.29	0.64964965
500	0.3	0.3	0.656656657
500	0.3	0.31	0.666666667
500	0.3	0.32	0.675675676
500	0.3	0.33	0.680680681
500	0.3	0.34	0.68968969
500	0.3	0.35	0.696696697
500	0.3	0.36	0.708708709
500	0.3	0.37	0.714714715
500	0.3	0.38	0.724724725
500	0.3	0.39	0.734734735
500	0.3	0.4	0.735735736
500	0.3	0.41	0.740740741
500	0.3	0.42	0.74974975
500	0.3	0.43	0.752752753
500	0.3	0.44	0.756756757
500	0.3	0.45	0.761761762
500	0.3	0.46	0.766766767
500	0.3	0.47	0.776776777
500	0.3	0.48	0.785785786
500	0.3	0.49	0.790790791
500	0.3	0.5	0.798798799
500	0.3	0.51	0.807807808
500	0.3	0.52	0.813813814
500	0.3	0.53	0.81981982
500	0.3	0.54	0.822822823
500	0.3	0.55	0.826826827
500	0.3	0.56	0.82982983
500	0.3	0.57	0.833833834
500	0.3	0.58	0.838838839
500	0.3	0.59	0.848848849
500	0.3	0.6	0.854854855
500	0.3	0.61	0.858858859
500	0.3	0.62	0.862862863
500	0.3	0.63	0.866866867
500	0.3	0.64	0.875875876
500	0.3	0.65	0.881881882
500	0.3	0.66	0.884884885
500	0.3	0.67	0.891891892
500	0.3	0.68	0.895895896
500	0.3	0.69	0.8998999
500	0.3	0.7	0.902902903
500	0.3	0.71	0.907907908
500	0.3	0.72	0.914914915
500	0.3	0.73	0.920920921
500	0.3	0.74	0.926926927
500	0.3	0.75	0.930930931
500	0.3	0.76	0.932932933
500	0.3	0.77	0.935935936
500	0.3	0.78	0.940940941
500	0.3	0.79	0.947947948
500	0.3	0.8	0.947947948
500	0.3	0.81	0.950950951
500	0.3	0.82	0.953953954
500	0.3	0.83	0.957957958
500	0.3	0.84	0.963963964
500	0.3	0.85	0.965965966
500	0.3	0.86	0.968968969
500	0.3	0.87	0.970970971
500	0.3	0.88	0.973973974
500	0.3	0.89	0.977977978
500	0.3	0.9	0.978978979
500	0.3	0.91	0.97997998
500	0.3	0.92	0.982982983
500	0.3	0.93	0.988988989
500	0.3	0.94	0.990990991
500	0.3	0.95	0.991991992
500	0.3	0.96	0.993993994
500	0.3	0.97	0.993993994
500	0.3	0.98	0.996996997
500	0.3	0.99	0.998998999
500	0.3	1	1
500	0.5	0	0
500	0.5	0.01	0.535535536
500	0.5	0.02	0.578578579
500	0.5	0.03	0.601601602
500	0.5	0.04	0.61961962
500	0.5	0.05	0.643643644
500	0.5	0.06	0.655655656
500	0.5	0.07	0.66966967
500	0.5	0.08	0.678678679
500	0.5	0.09	0.684684685
500	0.5	0.1	0.6996997
500	0.5	0.11	0.716716717
500	0.5	0.12	0.726726727
500	0.5	0.13	0.731731732
500	0.5	0.14	0.742742743
500	0.5	0.15	0.750750751
500	0.5	0.16	0.75975976
500	0.5	0.17	0.76976977
500	0.5	0.18	0.775775776
500	0.5	0.19	0.77977978
500	0.5	0.2	0.786786787
500	0.5	0.21	0.78978979
500	0.5	0.22	0.793793794
500	0.5	0.23	0.797797798
500	0.5	0.24	0.802802803
500	0.5	0.25	0.80980981
500	0.5	0.26	0.812812813
500	0.5	0.27	0.815815816
500	0.5	0.28	0.823823824
500	0.5	0.29	0.82982983
500	0.5	0.3	0.831831832
500	0.5	0.31	0.837837838
500	0.5	0.32	0.843843844
500	0.5	0.33	0.847847848
500	0.5	0.34	0.853853854
500	0.5	0.35	0.858858859
500	0.5	0.36	0.866866867
500	0.5	0.37	0.86986987
500	0.5	0.38	0.870870871
500	0.5	0.39	0.872872873
500	0.5	0.4	0.874874875
500	0.5	0.41	0.878878879
500	0.5	0.42	0.882882883
500	0.5	0.43	0.888888889
500	0.5	0.44	0.892892893
500	0.5	0.45	0.897897898
500	0.5	0.46	0.903903904
500	0.5	0.47	0.907907908
500	0.5	0.48	0.910910911
500	0.5	0.49	0.911911912
500	0.5	0.5	0.917917918
500	0.5	0.51	0.921921922
500	0.5	0.52	0.927927928
500	0.5	0.53	0.932932933
500	0.5	0.54	0.936936937
500	0.5	0.55	0.938938939
500	0.5	0.56	0.93993994
500	0.5	0.57	0.944944945
500	0.5	0.58	0.946946947
500	0.5	0.59	0.94994995
500	0.5	0.6	0.950950951
500	0.5	0.61	0.953953954
500	0.5	0.62	0.954954955
500	0.5	0.63	0.955955956
500	0.5	0.64	0.961961962
500	0.5	0.65	0.961961962
500	0.5	0.66	0.967967968
500	0.5	0.67	0.967967968
500	0.5	0.68	0.967967968
500	0.5	0.69	0.968968969
500	0.5	0.7	0.968968969
500	0.5	0.71	0.973973974
500	0.5	0.72	0.974974975
500	0.5	0.73	0.975975976
500	0.5	0.74	0.975975976
500	0.5	0.75	0.978978979
500	0.5	0.76	0.980980981
500	0.5	0.77	0.981981982
500	0.5	0.78	0.982982983
500	0.5	0.79	0.984984985
500	0.5	0.8	0.985985986
500	0.5	0.81	0.987987988
500	0.5	0.82	0.988988989
500	0.5	0.83	0.988988989
500	0.5	0.84	0.990990991
500	0.5	0.85	0.990990991
500	0.5	0.86	0.991991992
500	0.5	0.87	0.991991992
500	0.5	0.88	0.992992993
500	0.5	0.89	0.992992993
500	0.5	0.9	0.995995996
500	0.5	0.91	0.995995996
500	0.5	0.92	0.995995996
500	0.5	0.93	0.995995996
500	0.5	0.94	0.995995996
500	0.5	0.95	0.996996997
500	0.5	0.96	0.997997998
500	0.5	0.97	1
500	0.5	0.98	1
500	0.5	0.99	1
500	0.5	1	1
500	0.7	0	0
500	0.7	0.01	0.973973974
500	0.7	0.02	0.980980981
500	0.7	0.03	0.982982983
500	0.7	0.04	0.984984985
500	0.7	0.05	0.986986987
500	0.7	0.06	0.98998999
500	0.7	0.07	0.991991992
500	0.7	0.08	0.993993994
500	0.7	0.09	0.994994995
500	0.7	0.1	0.994994995
500	0.7	0.11	0.994994995
500	0.7	0.12	0.994994995
500	0.7	0.13	0.994994995
500	0.7	0.14	0.995995996
500	0.7	0.15	0.995995996
500	0.7	0.16	0.995995996
500	0.7	0.17	0.995995996
500	0.7	0.18	0.995995996
500	0.7	0.19	0.996996997
500	0.7	0.2	0.996996997
500	0.7	0.21	0.996996997
500	0.7	0.22	0.996996997
500	0.7	0.23	0.996996997
500	0.7	0.24	0.996996997
500	0.7	0.25	0.996996997
500	0.7	0.26	0.996996997
500	0.7	0.27	0.996996997
500	0.7	0.28	0.996996997
500	0.7	0.29	0.996996997
500	0.7	0.3	0.996996997
500	0.7	0.31	0.996996997
500	0.7	0.32	0.997997998
500	0.7	0.33	0.998998999
500	0.7	0.34	0.998998999
500	0.7	0.35	1
500	0.7	0.36	1
500	0.7	0.37	1
500	0.7	0.38	1
500	0.7	0.39	1
500	0.7	0.4	1
500	0.7	0.41	1
500	0.7	0.42	1
500	0.7	0.43	1
500	0.7	0.44	1
500	0.7	0.45	1
500	0.7	0.46	1
500	0.7	0.47	1
500	0.7	0.48	1
500	0.7	0.49	1
500	0.7	0.5	1
500	0.7	0.51	1
500	0.7	0.52	1
500	0.7	0.53	1
500	0.7	0.54	1
500	0.7	0.55	1
500	0.7	0.56	1
500	0.7	0.57	1
500	0.7	0.58	1
500	0.7	0.59	1
500	0.7	0.6	1
500	0.7	0.61	1
500	0.7	0.62	1
500	0.7	0.63	1
500	0.7	0.64	1
500	0.7	0.65	1
500	0.7	0.66	1
500	0.7	0.67	1
500	0.7	0.68	1
500	0.7	0.69	1
500	0.7	0.7	1
500	0.7	0.71	1
500	0.7	0.72	1
500	0.7	0.73	1
500	0.7	0.74	1
500	0.7	0.75	1
500	0.7	0.76	1
500	0.7	0.77	1
500	0.7	0.78	1
500	0.7	0.79	1
500	0.7	0.8	1
500	0.7	0.81	1
500	0.7	0.82	1
500	0.7	0.83	1
500	0.7	0.84	1
500	0.7	0.85	1
500	0.7	0.86	1
500	0.7	0.87	1
500	0.7	0.88	1
500	0.7	0.89	1
500	0.7	0.9	1
500	0.7	0.91	1
500	0.7	0.92	1
500	0.7	0.93	1
500	0.7	0.94	1
500	0.7	0.95	1
500	0.7	0.96	1
500	0.7	0.97	1
500	0.7	0.98	1
500	0.7	0.99	1
500	0.7	1	1
1000	0.1	0	0
1000	0.1	0.01	0.253253253
1000	0.1	0.02	0.29029029
1000	0.1	0.03	0.317317317
1000	0.1	0.04	0.339339339
1000	0.1	0.05	0.36036036
1000	0.1	0.06	0.38038038
1000	0.1	0.07	0.392392392
1000	0.1	0.08	0.414414414
1000	0.1	0.09	0.427427427
1000	0.1	0.1	0.445445445
1000	0.1	0.11	0.455455455
1000	0.1	0.12	0.464464464
1000	0.1	0.13	0.483483483
1000	0.1	0.14	0.496496496
1000	0.1	0.15	0.50950951
1000	0.1	0.16	0.516516517
1000	0.1	0.17	0.522522523
1000	0.1	0.18	0.532532533
1000	0.1	0.19	0.545545546
1000	0.1	0.2	0.552552553
1000	0.1	0.21	0.562562563
1000	0.1	0.22	0.57957958
1000	0.1	0.23	0.592592593
1000	0.1	0.24	0.601601602
1000	0.1	0.25	0.610610611
1000	0.1	0.26	0.623623624
1000	0.1	0.27	0.632632633
1000	0.1	0.28	0.641641642
1000	0.1	0.29	0.657657658
1000	0.1	0.3	0.663663664
1000	0.1	0.31	0.670670671
1000	0.1	0.32	0.677677678
1000	0.1	0.33	0.67967968
1000	0.1	0.34	0.694694695
1000	0.1	0.35	0.701701702
1000	0.1	0.36	0.710710711
1000	0.1	0.37	0.716716717
1000	0.1	0.38	0.726726727
1000	0.1	0.39	0.73973974
1000	0.1	0.4	0.744744745
1000	0.1	0.41	0.74974975
1000	0.1	0.42	0.763763764
1000	0.1	0.43	0.767767768
1000	0.1	0.44	0.781781782
1000	0.1	0.45	0.785785786
1000	0.1	0.46	0.795795796
1000	0.1	0.47	0.803803804
1000	0.1	0.48	0.80980981
1000	0.1	0.49	0.811811812
1000	0.1	0.5	0.815815816
1000	0.1	0.51	0.821821822
1000	0.1	0.52	0.826826827
1000	0.1	0.53	0.836836837
1000	0.1	0.54	0.841841842
1000	0.1	0.55	0.847847848
1000	0.1	0.56	0.851851852
1000	0.1	0.57	0.861861862
1000	0.1	0.58	0.86986987
1000	0.1	0.59	0.876876877
1000	0.1	0.6	0.883883884
1000	0.1	0.61	0.893893894
1000	0.1	0.62	0.895895896
1000	0.1	0.63	0.902902903
1000	0.1	0.64	0.906906907
1000	0.1	0.65	0.910910911
1000	0.1	0.66	0.913913914
1000	0.1	0.67	0.91991992
1000	0.1	0.68	0.924924925
1000	0.1	0.69	0.926926927
1000	0.1	0.7	0.930930931
1000	0.1	0.71	0.935935936
1000	0.1	0.72	0.936936937
1000	0.1	0.73	0.938938939
1000	0.1	0.74	0.940940941
1000	0.1	0.75	0.942942943
1000	0.1	0.76	0.945945946
1000	0.1	0.77	0.948948949
1000	0.1	0.78	0.952952953
1000	0.1	0.79	0.956956957
1000	0.1	0.8	0.958958959
1000	0.1	0.81	0.95995996
1000	0.1	0.82	0.961961962
1000	0.1	0.83	0.966966967
1000	0.1	0.84	0.968968969
1000	0.1	0.85	0.968968969
1000	0.1	0.86	0.971971972
1000	0.1	0.87	0.975975976
1000	0.1	0.88	0.978978979
1000	0.1	0.89	0.978978979
1000	0.1	0.9	0.982982983
1000	0.1	0.91	0.982982983
1000	0.1	0.92	0.984984985
1000	0.1	0.93	0.98998999
1000	0.1	0.94	0.994994995
1000	0.1	0.95	0.995995996
1000	0.1	0.96	0.996996997
1000	0.1	0.97	0.997997998
1000	0.1	0.98	0.997997998
1000	0.1	0.99	0.997997998
1000	0.1	1	1
1000	0.3	0	0
1000	0.3	0.01	0.341341341
1000	0.3	0.02	0.39039039
1000	0.3	0.03	0.419419419
1000	0.3	0.04	0.444444444
1000	0.3	0.05	0.463463463
1000	0.3	0.06	0.481481481
1000	0.3	0.07	0.504504505
1000	0.3	0.08	0.51951952
1000	0.3	0.09	0.535535536
1000	0.3	0.1	0.551551552
1000	0.3	0.11	0.561561562
1000	0.3	0.12	0.581581582
1000	0.3	0.13	0.594594595
1000	0.3	0.14	0.601601602
1000	0.3	0.15	0.605605606
1000	0.3	0.16	0.624624625
1000	0.3	0.17	0.62962963
1000	0.3	0.18	0.638638639
1000	0.3	0.19	0.648648649
1000	0.3	0.2	0.65965966
1000	0.3	0.21	0.667667668
1000	0.3	0.22	0.680680681
1000	0.3	0.23	0.691691692
1000	0.3	0.24	0.698698699
1000	0.3	0.25	0.705705706
1000	0.3	0.26	0.713713714
1000	0.3	0.27	0.71971972
1000	0.3	0.28	0.723723724
1000	0.3	0.29	0.736736737
1000	0.3	0.3	0.741741742
1000	0.3	0.31	0.747747748
1000	0.3	0.32	0.752752753
1000	0.3	0.33	0.761761762
1000	0.3	0.34	0.765765766
1000	0.3	0.35	0.770770771
1000	0.3	0.36	0.774774775
1000	0.3	0.37	0.780780781
1000	0.3	0.38	0.785785786
1000	0.3	0.39	0.797797798
1000	0.3	0.4	0.802802803
1000	0.3	0.41	0.806806807
1000	0.3	0.42	0.808808809
1000	0.3	0.43	0.815815816
1000	0.3	0.44	0.820820821
1000	0.3	0.45	0.827827828
1000	0.3	0.46	0.835835836
1000	0.3	0.47	0.842842843
1000	0.3	0.48	0.846846847
1000	0.3	0.49	0.853853854
1000	0.3	0.5	0.857857858
1000	0.3	0.51	0.865865866
1000	0.3	0.52	0.874874875
1000	0.3	0.53	0.880880881
1000	0.3	0.54	0.886886887
1000	0.3	0.55	0.890890891
1000	0.3	0.56	0.897897898
1000	0.3	0.57	0.901901902
1000	0.3	0.58	0.904904905
1000	0.3	0.59	0.905905906
1000	0.3	0.6	0.906906907
1000	0.3	0.61	0.910910911
1000	0.3	0.62	0.915915916
1000	0.3	0.63	0.920920921
1000	0.3	0.64	0.928928929
1000	0.3	0.65	0.930930931
1000	0.3	0.66	0.934934935
1000	0.3	0.67	0.938938939
1000	0.3	0.68	0.944944945
1000	0.3	0.69	0.945945946
1000	0.3	0.7	0.947947948
1000	0.3	0.71	0.956956957
1000	0.3	0.72	0.958958959
1000	0.3	0.73	0.965965966
1000	0.3	0.74	0.966966967
1000	0.3	0.75	0.972972973
1000	0.3	0.76	0.974974975
1000	0.3	0.77	0.974974975
1000	0.3	0.78	0.976976977
1000	0.3	0.79	0.978978979
1000	0.3	0.8	0.980980981
1000	0.3	0.81	0.983983984
1000	0.3	0.82	0.987987988
1000	0.3	0.83	0.988988989
1000	0.3	0.84	0.988988989
1000	0.3	0.85	0.98998999
1000	0.3	0.86	0.98998999
1000	0.3	0.87	0.990990991
1000	0.3	0.88	0.990990991
1000	0.3	0.89	0.991991992
1000	0.3	0.9	0.994994995
1000	0.3	0.91	0.994994995
1000	0.3	0.92	0.994994995
1000	0.3	0.93	0.994994995
1000	0.3	0.94	0.994994995
1000	0.3	0.95	0.995995996
1000	0.3	0.96	0.995995996
1000	0.3	0.97	0.996996997
1000	0.3	0.98	0.997997998
1000	0.3	0.99	0.997997998
1000	0.3	1	1
1000	0.5	0	0
1000	0.5	0.01	0.660660661
1000	0.5	0.02	0.686686687
1000	0.5	0.03	0.715715716
1000	0.5	0.04	0.73973974
1000	0.5	0.05	0.753753754
1000	0.5	0.06	0.768768769
1000	0.5	0.07	0.776776777
1000	0.5	0.08	0.782782783
1000	0.5	0.09	0.795795796
1000	0.5	0.1	0.801801802
1000	0.5	0.11	0.811811812
1000	0.5	0.12	0.816816817
1000	0.5	0.13	0.82982983
1000	0.5	0.14	0.835835836
1000	0.5	0.15	0.844844845
1000	0.5	0.16	0.847847848
1000	0.5	0.17	0.854854855
1000	0.5	0.18	0.862862863
1000	0.5	0.19	0.874874875
1000	0.5	0.2	0.880880881
1000	0.5	0.21	0.885885886
1000	0.5	0.22	0.887887888
1000	0.5	0.23	0.890890891
1000	0.5	0.24	0.893893894
1000	0.5	0.25	0.896896897
1000	0.5	0.26	0.896896897
1000	0.5	0.27	0.897897898
1000	0.5	0.28	0.8998999
1000	0.5	0.29	0.902902903
1000	0.5	0.3	0.904904905
1000	0.5	0.31	0.906906907
1000	0.5	0.32	0.907907908
1000	0.5	0.33	0.913913914
1000	0.5	0.34	0.91991992
1000	0.5	0.35	0.921921922
1000	0.5	0.36	0.924924925
1000	0.5	0.37	0.926926927
1000	0.5	0.38	0.927927928
1000	0.5	0.39	0.92992993
1000	0.5	0.4	0.932932933
1000	0.5	0.41	0.93993994
1000	0.5	0.42	0.941941942
1000	0.5	0.43	0.943943944
1000	0.5	0.44	0.946946947
1000	0.5	0.45	0.947947948
1000	0.5	0.46	0.947947948
1000	0.5	0.47	0.951951952
1000	0.5	0.48	0.953953954
1000	0.5	0.49	0.957957958
1000	0.5	0.5	0.957957958
1000	0.5	0.51	0.961961962
1000	0.5	0.52	0.962962963
1000	0.5	0.53	0.963963964
1000	0.5	0.54	0.967967968
1000	0.5	0.55	0.970970971
1000	0.5	0.56	0.972972973
1000	0.5	0.57	0.972972973
1000	0.5	0.58	0.973973974
1000	0.5	0.59	0.975975976
1000	0.5	0.6	0.975975976
1000	0.5	0.61	0.975975976
1000	0.5	0.62	0.977977978
1000	0.5	0.63	0.978978979
1000	0.5	0.64	0.980980981
1000	0.5	0.65	0.981981982
1000	0.5	0.66	0.981981982
1000	0.5	0.67	0.981981982
1000	0.5	0.68	0.982982983
1000	0.5	0.69	0.983983984
1000	0.5	0.7	0.983983984
1000	0.5	0.71	0.984984985
1000	0.5	0.72	0.985985986
1000	0.5	0.73	0.986986987
1000	0.5	0.74	0.987987988
1000	0.5	0.75	0.98998999
1000	0.5	0.76	0.990990991
1000	0.5	0.77	0.990990991
1000	0.5	0.78	0.991991992
1000	0.5	0.79	0.992992993
1000	0.5	0.8	0.993993994
1000	0.5	0.81	0.994994995
1000	0.5	0.82	0.994994995
1000	0.5	0.83	0.996996997
1000	0.5	0.84	0.996996997
1000	0.5	0.85	0.996996997
1000	0.5	0.86	0.996996997
1000	0.5	0.87	0.996996997
1000	0.5	0.88	0.996996997
1000	0.5	0.89	0.996996997
1000	0.5	0.9	0.996996997
1000	0.5	0.91	0.997997998
1000	0.5	0.92	0.997997998
1000	0.5	0.93	0.997997998
1000	0.5	0.94	0.997997998
1000	0.5	0.95	0.998998999
1000	0.5	0.96	1
1000	0.5	0.97	1
1000	0.5	0.98	1
1000	0.5	0.99	1
1000	0.5	1	1
1000	0.7	0	0
1000	0.7	0.01	0.997997998
1000	0.7	0.02	0.997997998
1000	0.7	0.03	0.997997998
1000	0.7	0.04	0.997997998
1000	0.7	0.05	0.997997998
1000	0.7	0.06	0.997997998
1000	0.7	0.07	0.997997998
1000	0.7	0.08	0.997997998
1000	0.7	0.09	0.997997998
1000	0.7	0.1	0.997997998
1000	0.7	0.11	0.998998999
1000	0.7	0.12	0.998998999
1000	0.7	0.13	0.998998999
1000	0.7	0.14	0.998998999
1000	0.7	0.15	0.998998999
1000	0.7	0.16	1
1000	0.7	0.17	1
1000	0.7	0.18	1
1000	0.7	0.19	1
1000	0.7	0.2	1
1000	0.7	0.21	1
1000	0.7	0.22	1
1000	0.7	0.23	1
1000	0.7	0.24	1
1000	0.7	0.25	1
1000	0.7	0.26	1
1000	0.7	0.27	1
1000	0.7	0.28	1
1000	0.7	0.29	1
1000	0.7	0.3	1
1000	0.7	0.31	1
1000	0.7	0.32	1
1000	0.7	0.33	1
1000	0.7	0.34	1
1000	0.7	0.35	1
1000	0.7	0.36	1
1000	0.7	0.37	1
1000	0.7	0.38	1
1000	0.7	0.39	1
1000	0.7	0.4	1
1000	0.7	0.41	1
1000	0.7	0.42	1
1000	0.7	0.43	1
1000	0.7	0.44	1
1000	0.7	0.45	1
1000	0.7	0.46	1
1000	0.7	0.47	1
1000	0.7	0.48	1
1000	0.7	0.49	1
1000	0.7	0.5	1
1000	0.7	0.51	1
1000	0.7	0.52	1
1000	0.7	0.53	1
1000	0.7	0.54	1
1000	0.7	0.55	1
1000	0.7	0.56	1
1000	0.7	0.57	1
1000	0.7	0.58	1
1000	0.7	0.59	1
1000	0.7	0.6	1
1000	0.7	0.61	1
1000	0.7	0.62	1
1000	0.7	0.63	1
1000	0.7	0.64	1
1000	0.7	0.65	1
1000	0.7	0.66	1
1000	0.7	0.67	1
1000	0.7	0.68	1
1000	0.7	0.69	1
1000	0.7	0.7	1
1000	0.7	0.71	1
1000	0.7	0.72	1
1000	0.7	0.73	1
1000	0.7	0.74	1
1000	0.7	0.75	1
1000	0.7	0.76	1
1000	0.7	0.77	1
1000	0.7	0.78	1
1000	0.7	0.79	1
1000	0.7	0.8	1
1000	0.7	0.81	1
1000	0.7	0.82	1
1000	0.7	0.83	1
1000	0.7	0.84	1
1000	0.7	0.85	1
1000	0.7	0.86	1
1000	0.7	0.87	1
1000	0.7	0.88	1
1000	0.7	0.89	1
1000	0.7	0.9	1
1000	0.7	0.91	1
1000	0.7	0.92	1
1000	0.7	0.93	1
1000	0.7	0.94	1
1000	0.7	0.95	1
1000	0.7	0.96	1
1000	0.7	0.97	1
1000	0.7	0.98	1
1000	0.7	0.99	1
1000	0.7	1	1
