# Supplementary material for: Total genetic contribution assessment across the human genome
Source: Nat Commun. 2021 May 14;12:2845. doi: 10.1038/s41467-021-23124-w (PMC8121943; doi:10.1038/s41467-021-23124-w)
Supplement: Supplementary file 6 — Source Data [file 41467_2021_23124_MOESM6_ESM.zip › Source_Data.Fig1.txt]

True model	pi0	theta.D	pi-.D	pi+.D	mu-.D	mu+.D
Two non-null Gaussian mixture	0.5	0.135353457	0.070588276	0.018579374	0.000160001	-0.007236785
Two non-null Gaussian mixture	0.5	0.041919191	0.049437189	-0.029715624	-0.000832142	-0.019956842
Two non-null Gaussian mixture	0.5	-0.024237437	0.025024777	-0.013691778	0.346376004	0.175768424
Two non-null Gaussian mixture	0.5	-0.307482977	-0.148615273	0.648612798	-1.479120353	-0.988528382
Two non-null Gaussian mixture	0.5	-0.155616472	0.027218298	-0.010425152	0.706633834	-0.001175839
Two non-null Gaussian mixture	0.5	-0.051801462	-0.201256976	0.029598037	-0.588444172	-0.27338819
Two non-null Gaussian mixture	0.5	0.014582966	0.057690619	-0.055831191	0.000155265	0.121199057
Two non-null Gaussian mixture	0.5	-0.093633194	0.60831027	-0.10831027	0.288517689	0.081187243
Two non-null Gaussian mixture	0.5	0.086309964	0.029763528	0.470235175	0.003630708	0.012017952
Two non-null Gaussian mixture	0.5	-0.228485514	-0.143441689	-0.145845145	-0.150169401	0.528687297
Two non-null Gaussian mixture	0.5	-0.614357797	0.485136305	-0.230819145	1.397957396	2.062122116
Two non-null Gaussian mixture	0.5	-0.03199078	0.054824919	0.02450146	0.013362179	-0.179412215
Two non-null Gaussian mixture	0.5	-0.024437669	-0.059556487	0.013256058	0.077310142	-0.019039623
Two non-null Gaussian mixture	0.5	0.011858932	-0.20377838	-0.174465597	-1.362760869	1.926327146
Two non-null Gaussian mixture	0.5	-0.054337684	0.029748433	-0.132652365	0.346583628	0.258922248
Two non-null Gaussian mixture	0.5	0.007298984	-0.067125447	0.011471738	-0.334694337	0.001995949
Two non-null Gaussian mixture	0.5	-0.105400763	-0.062083673	-0.025328755	0.058280581	0.001232997
Two non-null Gaussian mixture	0.5	-0.026423478	-0.149095007	-0.09395663	-0.328556169	0.768468823
Two non-null Gaussian mixture	0.5	0.175226123	0.266308477	0.101080463	0.116544599	-0.514950634
Two non-null Gaussian mixture	0.5	0.013239186	0.040829104	-0.023698288	-0.003705444	0.003488978
Two non-null Gaussian mixture	0.5	0.015415995	0.02857076	-0.046717964	-0.047606258	0.095835736
Two non-null Gaussian mixture	0.5	0.173187309	-0.045719364	0.106373628	-0.403010396	-0.242514118
Two non-null Gaussian mixture	0.5	0.33324503	0.118912037	0.381040741	0.289901634	-0.195579702
Two non-null Gaussian mixture	0.5	0.019002136	-0.020541208	0.017469931	0.001270861	-0.022960721
Two non-null Gaussian mixture	0.5	0.318634822	0.076039656	-0.054518046	-0.224630943	0.825053285
Two non-null Gaussian mixture	0.5	0.088460665	-0.003352949	0.053198707	-0.159724536	0.075497578
Two non-null Gaussian mixture	0.5	-0.002528056	-0.029823421	0.003717923	0.002750627	0.087593077
Two non-null Gaussian mixture	0.5	-0.08004582	-0.003717997	-0.036972777	0.000851366	0.099484343
Two non-null Gaussian mixture	0.5	0.131196948	0.018790097	0.481209881	0.023825641	-0.00496341
Two non-null Gaussian mixture	0.5	-0.043182068	-0.04684526	0.131767868	0.007601071	-0.066162787
Two non-null Gaussian mixture	0.5	-0.09715942	-0.102047388	0.01765008	-0.097507306	0.047813464
Two non-null Gaussian mixture	0.5	0.002207621	-0.040170106	-0.012764435	-0.233616609	0.00984671
Two non-null Gaussian mixture	0.5	-0.169514028	-0.089197208	-0.039429613	0.003168499	0.233306198
Two non-null Gaussian mixture	0.5	-0.239223588	-0.096460534	-0.217785669	-0.254449874	1.425875825
Two non-null Gaussian mixture	0.5	0.01348378	0.12884284	0.050818941	0.019445416	-0.208846578
Two non-null Gaussian mixture	0.5	0.079313752	0.305527998	0.194464559	-0.052232787	-0.446859691
Two non-null Gaussian mixture	0.5	-0.058907913	0.317712217	-0.097289774	0.062413865	0.440845166
Two non-null Gaussian mixture	0.5	-0.161197158	-0.04299017	-0.210833605	-0.111675635	0.236312858
Two non-null Gaussian mixture	0.5	0.081884363	0.004291812	0.495705116	-0.016796391	0.051962526
Two non-null Gaussian mixture	0.5	0.124745442	0.062517069	-0.005458982	-0.016834422	-0.015078338
Two non-null Gaussian mixture	0.5	-0.14926417	-0.096075562	-0.100237589	-0.10614289	0.023599234
Two non-null Gaussian mixture	0.5	0.056605322	-0.019355076	0.056680382	-0.320844612	-0.117054245
Two non-null Gaussian mixture	0.5	0.036812284	0.015806023	0.037236075	0.025382032	0.071158163
Two non-null Gaussian mixture	0.5	-0.122270843	-0.012938655	-0.173250848	-0.095934247	-0.124323581
Two non-null Gaussian mixture	0.5	-0.131403513	-0.115695418	-0.035872051	-0.622680896	0.021727656
Two non-null Gaussian mixture	0.5	-0.019559491	0.538329337	-0.038332822	0.249787178	-0.493855259
Two non-null Gaussian mixture	0.5	0.243949778	0.086329197	0.1267765	0.05718225	-0.00053323
Two non-null Gaussian mixture	0.5	0.074518911	0.035216696	-0.013152832	-0.008674276	-0.00189707
Two non-null Gaussian mixture	0.5	0.113571382	0.011587208	0.029158954	-0.057178325	0.08251303
Two non-null Gaussian mixture	0.5	0.085783629	0.010461606	0.056679566	-0.214168463	-0.089753188
Two non-null Gaussian mixture	0.5	-0.057534435	0.045025439	-0.028423322	0.031116799	-0.011602776
Two non-null Gaussian mixture	0.5	0.158033472	0.048858917	-0.00410086	-0.073892542	0.259211709
Two non-null Gaussian mixture	0.5	-0.088001011	-0.118129477	-0.163265138	-1.068117483	-0.302974683
Two non-null Gaussian mixture	0.5	-0.088352985	-0.126501507	-0.052395386	-1.243571776	-0.016940919
Two non-null Gaussian mixture	0.5	0.070521767	-0.218889615	-0.050005286	4.658781343	0.380282916
Two non-null Gaussian mixture	0.5	-0.162002763	0.512160863	-0.012199891	0.808774825	-0.002311267
Two non-null Gaussian mixture	0.5	-0.071364178	-0.041831383	-0.046310183	-0.514257479	-9.03E-05
Two non-null Gaussian mixture	0.5	0.129778625	0.065819052	-0.053174929	-0.000959635	0.14507278
Two non-null Gaussian mixture	0.5	-0.01822164	-0.032355356	-0.015255187	-0.079667263	0.171429698
Two non-null Gaussian mixture	0.5	0.075918646	0.033910382	-0.046218434	0.006079313	0.422903449
Two non-null Gaussian mixture	0.5	-0.147452287	-0.038724398	-0.014625194	0.088640274	-0.067881602
Two non-null Gaussian mixture	0.5	0.235436156	0.048273589	-0.132646707	-0.057098376	1.16598108
Two non-null Gaussian mixture	0.5	0.016601933	-0.119021447	-0.172611621	-1.3513076	1.794516401
Two non-null Gaussian mixture	0.5	-0.059459082	0.021312745	-0.001574266	0.03061249	-0.332186039
Two non-null Gaussian mixture	0.5	0.026587319	-0.040786829	0.010371853	-0.413145822	0.059327055
Two non-null Gaussian mixture	0.5	-0.076539318	-0.176055368	-0.028992571	-0.190801685	-0.440789132
Two non-null Gaussian mixture	0.5	-0.03492849	-0.190688755	-0.219841196	-2.149687966	2.689743475
Two non-null Gaussian mixture	0.5	-0.102396356	-0.026050757	-0.235145532	0.009457304	3.060692697
Two non-null Gaussian mixture	0.5	-0.082234085	-0.041976888	-0.062187456	-0.300172229	0.129308862
Two non-null Gaussian mixture	0.5	-0.013086781	-0.025984696	0.016476957	0.001301279	-0.106399251
Two non-null Gaussian mixture	0.5	0.030828387	0.004085206	0.091225935	0.050291166	-0.004691558
Two non-null Gaussian mixture	0.5	-0.037187917	0.083571886	0.014248845	0.662661301	-0.041530529
Two non-null Gaussian mixture	0.5	0.167342807	0.491393204	0.008605676	-0.133639373	-0.019753608
Two non-null Gaussian mixture	0.5	0.139486741	0.027508466	0.02431871	-0.102939431	0.181229525
Two non-null Gaussian mixture	0.5	0.004360348	-3.68E-05	0.211192561	0.029332991	-0.261598123
Two non-null Gaussian mixture	0.5	0.025464756	0.032497112	-0.035976275	-0.028033404	0.106690685
Two non-null Gaussian mixture	0.5	-0.271104287	-0.100302749	-0.149341836	-0.360768942	0.196721415
Two non-null Gaussian mixture	0.5	0.100626413	-0.008327805	0.047825143	-0.409931987	-0.022765985
Two non-null Gaussian mixture	0.5	0.076719898	0.076302896	0.041823945	0.105287905	-0.131704571
Two non-null Gaussian mixture	0.5	0.154404498	0.043468963	0.103454781	-0.01256269	-0.13781319
Two non-null Gaussian mixture	0.5	-0.022153937	-0.103742281	-0.009496158	0.008878318	0.129563027
Two non-null Gaussian mixture	0.5	0.065978022	-0.220453201	-0.041031272	-1.99517007	0.438828319
Two non-null Gaussian mixture	0.5	0.03203629	0.060523599	-0.001326436	0.18143871	-0.000998101
Two non-null Gaussian mixture	0.5	-0.03214075	-0.004018683	-0.073545894	0.085510286	0.393094464
Two non-null Gaussian mixture	0.5	-0.038614171	0.058079494	-0.030942947	0.127334335	0.002502047
Two non-null Gaussian mixture	0.5	-0.140583416	-0.205056737	-0.116836738	-1.173212578	0.41768138
Two non-null Gaussian mixture	0.5	0.107195305	-0.196819481	0.011591116	-1.754769933	0.048950358
Two non-null Gaussian mixture	0.5	0.014666334	-0.011783259	-0.012976681	-0.053496735	0.141689836
Two non-null Gaussian mixture	0.5	-0.055008545	0.00731215	-0.046541982	0.166839193	0.428268339
Two non-null Gaussian mixture	0.5	0.09700015	0.112141246	-0.03359293	-0.09282611	0.081813773
Two non-null Gaussian mixture	0.5	0.025326165	0.011256713	0.031617293	-0.153749754	-0.240949583
Two non-null Gaussian mixture	0.5	0.152184662	0.072282616	-0.107616839	0.045681227	0.778558245
Two non-null Gaussian mixture	0.5	-0.03122673	-0.001511447	-0.196788087	-0.146108181	1.363982396
Two non-null Gaussian mixture	0.5	0.037207587	-0.179461175	0.679338674	-2.33888974	-0.048679899
Two non-null Gaussian mixture	0.5	-0.088682891	-0.048886612	-0.035919268	-0.089800672	-0.023576888
Two non-null Gaussian mixture	0.5	-0.011871156	-0.022266052	-0.028653381	-0.248651461	0.031977079
Two non-null Gaussian mixture	0.5	0.038520879	0.070088164	-0.082724087	0.000307374	0.23301219
Two non-null Gaussian mixture	0.5	-0.049168197	-0.054295308	-0.047327581	-0.680572567	-0.117110696
Two non-null Gaussian mixture	0.5	0.075423324	0.023248529	-0.127071728	0.071754944	0.963056403
Two non-null Gaussian mixture	0.5	0.140372591	-0.240154364	-0.013805095	-6.193200874	-0.590844899
Two non-null Gaussian mixture	0.5	0.038324808	-0.225811822	-0.006839925	-2.523199738	0.001703521
Two non-null Gaussian mixture	0.5	-0.017169956	-0.007772514	-0.030083239	-0.041016598	-0.01709095
Two non-null Gaussian mixture	0.5	0.090641567	-0.121768995	0.008470664	-1.494670429	0.141040073
Two non-null Gaussian mixture	0.5	-0.034968871	-0.007987139	-0.210938401	0.074803806	1.67892165
Two non-null Gaussian mixture	0.5	-0.156294749	-0.022947072	-0.146768735	-0.11023654	0.387108279
Two non-null Gaussian mixture	0.5	-0.00250905	-0.156859563	0.198390668	-1.480615243	-0.762749325
Two non-null Gaussian mixture	0.5	0.081250024	0.111745705	-0.000664992	0.252853319	0.084801727
Two non-null Gaussian mixture	0.5	-0.226643129	-0.07607141	-0.173128173	0.031881661	1.135901
Two non-null Gaussian mixture	0.5	-0.138097163	-0.062394988	-0.046859645	0.089455592	0.093347682
Two non-null Gaussian mixture	0.5	0.083328652	0.019822898	0.006361831	-0.010002499	0.009383625
Two non-null Gaussian mixture	0.5	-0.139703468	-0.158966407	-0.092367343	0.105202529	-1.268334068
Two non-null Gaussian mixture	0.5	0.033967697	-0.180717186	0.680705537	-0.461173894	-0.118870661
Two non-null Gaussian mixture	0.5	0.026203294	0.036695857	-0.062326007	-0.109429328	-0.003282615
Two non-null Gaussian mixture	0.5	0.023057115	0.137694594	-0.005637675	0.096991031	-0.071931829
Two non-null Gaussian mixture	0.5	-0.024957491	-0.025583719	-0.091019795	-0.044409221	0.749745627
Two non-null Gaussian mixture	0.5	-0.02708311	0.013369356	-0.097648458	-0.018620156	0.049279411
Two non-null Gaussian mixture	0.5	0.025380153	0.08086424	-0.007190803	0.308632243	0.127127317
Two non-null Gaussian mixture	0.5	-0.184887291	-0.045232223	0.545231995	-0.004073347	-1.440856931
Two non-null Gaussian mixture	0.5	0.025587779	0.058955128	-0.242100123	0.283521527	2.669489787
Two non-null Gaussian mixture	0.5	0.098722047	0.012769638	0.261372889	-0.001449844	-0.163913377
Two non-null Gaussian mixture	0.5	0.026642133	0.033142977	-0.019402773	0.028474558	0.042135008
Two non-null Gaussian mixture	0.5	-0.008966844	-0.016006823	0.08890983	-0.004206562	0.086354865
Two non-null Gaussian mixture	0.5	0.003834773	-0.109810803	0.004815854	-0.013659257	0.020419167
Two non-null Gaussian mixture	0.5	0.018051481	0.498666525	0.001321801	0.387351664	-0.016971269
Two non-null Gaussian mixture	0.5	0.143930523	-0.000473176	0.109912849	0.063784055	0.212098106
Two non-null Gaussian mixture	0.5	-0.097105825	0.048278992	-0.04262597	-0.030916112	-0.300553613
Two non-null Gaussian mixture	0.5	-0.064379162	-0.00487177	0.45080323	-0.0602611	-1.251630267
Two non-null Gaussian mixture	0.5	0.172967235	0.035092823	0.464886756	-0.262331138	-0.18645474
Two non-null Gaussian mixture	0.5	0.073736577	-0.0399506	-0.006812816	-0.508932796	-0.000545396
Two non-null Gaussian mixture	0.5	0.071990655	-0.179001415	0.026544107	0.990799441	-0.040297468
Two non-null Gaussian mixture	0.5	-0.024110349	-0.129470878	0.016847145	-0.242123396	-0.001952479
Two non-null Gaussian mixture	0.5	0.153495775	0.487013721	0.01294234	0.174987412	0.085417984
Two non-null Gaussian mixture	0.5	0.023748739	0.461590644	-0.014413689	0.47439912	-0.131374355
Two non-null Gaussian mixture	0.5	0.080613688	-0.016950303	0.022083279	-0.04422876	0.307256037
Two non-null Gaussian mixture	0.5	0.371350324	0.170672369	0.329327397	0.037062727	0.079203015
Two non-null Gaussian mixture	0.5	-0.204346151	-0.072265762	-0.097854223	0.425290605	0.319461615
Two non-null Gaussian mixture	0.5	-0.001355262	-0.048327857	-0.169149399	-0.681711243	1.276006993
Two non-null Gaussian mixture	0.5	-0.009966061	-0.001527432	0.011481781	-0.099808901	-0.139998138
Two non-null Gaussian mixture	0.5	0.22769091	0.07502471	0.081739651	-0.100116507	-0.101499507
Two non-null Gaussian mixture	0.5	-0.068550777	0.015524007	-0.038993615	0.026440408	0.076018007
Two non-null Gaussian mixture	0.5	0.009636615	-0.146638829	-0.114292784	-1.081625402	1.619660773
Two non-null Gaussian mixture	0.5	0.020703721	0.015713931	0.029508015	0.004254335	0.009678257
Two non-null Gaussian mixture	0.5	0.019327889	0.06654656	-0.039904028	0.139407445	0.136122936
Two non-null Gaussian mixture	0.5	0.031232786	0.131563403	-0.046906432	0.219680206	0.126771383
Two non-null Gaussian mixture	0.5	-0.123838515	-0.053510892	0.023601783	0.173713503	-0.002285763
Two non-null Gaussian mixture	0.5	0.216120463	-0.040418966	0.052560828	-0.772031197	-0.153062237
Two non-null Gaussian mixture	0.5	-0.188379752	-0.058775604	-0.173527276	-0.018392415	0.595542779
Two non-null Gaussian mixture	0.5	-0.028825258	0.33827746	-0.135620912	0.438601601	0.066302719
Two non-null Gaussian mixture	0.5	-0.032823903	-0.087701023	0.053510518	-0.159143784	-0.004540387
Two non-null Gaussian mixture	0.5	0.089219086	0.034413447	0.034383965	0.070140204	-0.053046338
Two non-null Gaussian mixture	0.5	-0.153489647	-0.099313163	-0.087404202	-0.24376677	0.177472568
Two non-null Gaussian mixture	0.5	0.026710411	0.018953828	0.00665349	-0.058907885	-0.151624338
Two non-null Gaussian mixture	0.5	0.004634564	-0.06173565	-0.023625358	0.408551694	0.019429769
Two non-null Gaussian mixture	0.5	-0.033701452	-0.108139682	-0.005627289	-0.014148652	-0.009081721
Two non-null Gaussian mixture	0.5	0.019884029	0.005654604	0.00166	-0.007435462	0.047230109
Two non-null Gaussian mixture	0.5	0.066947513	0.550925729	-0.122923131	0.669418027	0.72384125
Two non-null Gaussian mixture	0.5	0.073974916	0.016288783	-0.029065319	-0.29170195	0.204569158
Two non-null Gaussian mixture	0.5	-0.040787766	-0.150206309	0.118239032	-0.454498416	-0.459318461
Two non-null Gaussian mixture	0.5	-0.079218178	-0.038914499	0.038276682	0.109487913	-0.261486529
Two non-null Gaussian mixture	0.5	0.233482112	0.133203954	0.063751753	0.047516089	0.058195969
Two non-null Gaussian mixture	0.5	0.118504076	0.095510369	-0.086284192	0.198907202	0.362991235
Two non-null Gaussian mixture	0.5	0.060435072	0.055940412	-0.156245821	-0.001503631	0.147523343
Two non-null Gaussian mixture	0.5	-0.079610333	0.017442833	0.123357454	0.032269963	-0.679949425
Two non-null Gaussian mixture	0.5	0.130481802	0.404313356	-0.080976852	0.099622945	0.417828222
Two non-null Gaussian mixture	0.5	-0.175968083	-0.066822119	0.01154219	0.525335239	-0.227261112
Two non-null Gaussian mixture	0.5	0.054549846	-0.052701016	0.010655111	-0.261282604	0.067084063
Two non-null Gaussian mixture	0.5	0.100231148	0.002531658	0.0495872	-0.136773751	0.081099836
Two non-null Gaussian mixture	0.5	0.054836432	0.023096249	-0.007062394	-0.09190764	0.051301797
Two non-null Gaussian mixture	0.5	-0.027887154	-0.068466503	0.051940052	0.415499199	-0.405968049
Two non-null Gaussian mixture	0.5	-0.01484697	0.08745427	-0.021834608	0.347008118	-0.03497184
Two non-null Gaussian mixture	0.5	0.114130358	0.015746109	0.137508727	-0.010601879	-0.157402017
Two non-null Gaussian mixture	0.5	-0.073470593	-0.064620731	-0.240898544	-0.229948869	-3.696196618
Two non-null Gaussian mixture	0.5	0.032783695	-0.032910168	0.532896616	0.013084777	0.043121135
Two non-null Gaussian mixture	0.5	0.003612541	-0.042341912	0.203608356	-0.003698993	-0.349921962
Two non-null Gaussian mixture	0.5	-0.457389894	0.144956466	-0.121274609	0.923206192	0.131161351
Two non-null Gaussian mixture	0.5	0.006503768	0.500452846	-0.000457518	0.0603325	-0.000662588
Two non-null Gaussian mixture	0.5	-0.170444106	-0.094741636	-0.093576943	-0.221795409	0.053239375
Two non-null Gaussian mixture	0.5	0.06733731	0.130032706	0.043896667	0.236773786	-0.167779647
Two non-null Gaussian mixture	0.5	0.105486913	0.098631397	0.104953045	0.236656751	0.005611221
Two non-null Gaussian mixture	0.5	0.044811761	0.009778946	-0.011233874	-0.104586287	0.105866295
Two non-null Gaussian mixture	0.5	-0.007229104	-0.126774655	-0.240602822	-1.177668328	3.364590775
Two non-null Gaussian mixture	0.5	0.156641413	0.552098279	-0.052099692	0.367529684	-0.030847859
Two non-null Gaussian mixture	0.5	-0.142001968	0.17849207	0.321505654	0.525783143	-0.472807168
Two non-null Gaussian mixture	0.5	0.165077121	0.072774967	-0.041907496	-0.013573994	0.89209635
Two non-null Gaussian mixture	0.5	-0.010816277	0.05873881	0.092193976	0.69043397	-0.020144858
Two non-null Gaussian mixture	0.5	0.104156038	0.0299588	0.026981226	-0.037782636	0.016488602
Two non-null Gaussian mixture	0.5	-0.046771542	-0.021002504	-0.004255045	-0.029720941	-0.036970055
Two non-null Gaussian mixture	0.5	0.504155269	-0.002466446	0.502434744	-1.048416717	-0.162064406
Two non-null Gaussian mixture	0.5	-0.186097608	-0.168022108	0.668003681	-0.205703281	-0.348107848
Two non-null Gaussian mixture	0.5	0.074938717	0.063162766	-0.01176162	-0.028386453	-0.016003319
Two non-null Gaussian mixture	0.5	-0.067950399	-0.020725762	0.520724235	0.010172205	-0.212592201
Two non-null Gaussian mixture	0.5	0.159088747	0.003820707	8.43E-05	-0.371096318	0.248732843
Two non-null Gaussian mixture	0.5	-0.281502616	0.540672847	-0.040672879	1.581400632	0.025909531
Two non-null Gaussian mixture	0.5	0.03787222	-0.044773701	0.241137251	-0.365616074	-0.080786119
Two non-null Gaussian mixture	0.5	0.226416727	0.134548321	0.086349797	0.080561023	0.163830032
Two non-null Gaussian mixture	0.5	0.009792611	0.040418993	-0.01877004	0.015957684	0.077536127
Two non-null Gaussian mixture	0.5	-0.342866931	0.327481205	-0.121542346	1.228154794	0.484779887
Two non-null Gaussian mixture	0.5	0.105374852	0.030226952	0.00619445	0.03939404	0.062133182
Two non-null Gaussian mixture	0.5	0.048232846	0.054288527	0.023127044	0.070692559	-0.377923115
Two non-null Gaussian mixture	0.5	-0.113810448	-0.083809095	-0.054435046	-0.063313228	0.606432986
Two non-null Gaussian mixture	0.5	0.021071395	0.008147887	0.068875496	-0.080854914	-0.352305847
Two non-null Gaussian mixture	0.5	-0.100733379	-0.055724758	0.002931747	-0.098710479	-0.03939688
Two non-null Gaussian mixture	0.5	0.071752782	-0.1741408	0.266159376	-1.049636136	-0.013656819
Two non-null Gaussian mixture	0.5	-0.012406553	-0.04919795	-0.000447152	-0.345956155	0.13615484
Two non-null Gaussian mixture	0.5	0.097799701	0.053117539	0.03309516	-0.051997417	-0.103997011
Two non-null Gaussian mixture	0.5	0.00361931	0.049964718	-0.08757304	0.108878273	0.176780985
Two non-null Gaussian mixture	0.5	-0.011458295	-0.001838877	-0.083366759	0.000689189	0.386087516
Two non-null Gaussian mixture	0.5	0.164862419	-0.002675531	0.011889665	-0.565884941	-0.012629533
Two non-null Gaussian mixture	0.5	-0.076807882	0.061961984	-0.068323465	0.28162049	0.023335133
Two non-null Gaussian mixture	0.5	0.097929182	0.108892563	-0.021156724	-0.105785991	-0.068598091
Two non-null Gaussian mixture	0.5	0.02130901	0.052258691	0.033319694	-0.036460755	-0.244125745
Two non-null Gaussian mixture	0.5	-0.063272331	0.055409968	-0.022834752	0.068616387	-0.078246159
Two non-null Gaussian mixture	0.5	0.044338154	0.015544948	0.068218286	0.033670666	0.021193365
Two non-null Gaussian mixture	0.5	-0.15141413	-0.150811459	-0.029252357	-0.09525222	0.036362365
Two non-null Gaussian mixture	0.5	0.00266677	-0.117999293	-0.003325269	-0.899682602	-0.041085012
Two non-null Gaussian mixture	0.5	0.059882934	-0.159281606	0.034749384	0.454478196	-0.002076405
Two non-null Gaussian mixture	0.5	0.014385999	0.014279166	0.041853194	0.056408073	-0.041874049
Two non-null Gaussian mixture	0.5	0.475809954	0.195654403	0.25389001	0.435023198	-0.370617471
Two non-null Gaussian mixture	0.5	0.006230342	0.018737521	0.481262222	-0.001093205	-0.322428681
Two non-null Gaussian mixture	0.5	-0.181568447	-0.199196306	-0.208168263	-1.017799618	3.413559176
Two non-null Gaussian mixture	0.5	0.070874895	0.083126585	-0.046468927	0.001015666	0.21561597
Two non-null Gaussian mixture	0.5	0.167559989	0.045088312	-0.022666499	-0.005643123	0.406950502
Two non-null Gaussian mixture	0.5	0.126353806	0.068057521	0.06961652	0.075044326	-0.112873319
Two non-null Gaussian mixture	0.5	-0.031434876	0.012170246	-0.039698342	0.023871749	0.130700203
Two non-null Gaussian mixture	0.5	0.092728025	-0.104122539	-0.035422987	0.174206537	0.524414624
Two non-null Gaussian mixture	0.5	-0.20201266	-0.055280446	0.072644066	-0.010667962	-0.571069822
Two non-null Gaussian mixture	0.5	0.519570749	0.312831617	0.187141706	-0.351223049	0.083400009
Two non-null Gaussian mixture	0.5	0.047383138	0.024332853	0.03015433	-0.004142771	-0.015394768
Two non-null Gaussian mixture	0.5	-0.021957676	0.018256455	-0.084211893	0.017687328	0.377671799
Two non-null Gaussian mixture	0.5	0.12371353	0.095787524	-0.160942808	-0.122377877	0.727879133
Two non-null Gaussian mixture	0.5	-0.22209951	-0.227849758	-0.04768998	-1.753242069	0.021189388
Two non-null Gaussian mixture	0.5	-0.179635193	-0.143187679	-0.090680646	0.807676507	-0.017811657
Two non-null Gaussian mixture	0.5	-0.075905281	-0.049250909	-0.030683932	-0.0037846	0.026049156
Two non-null Gaussian mixture	0.5	0.141310208	0.227719757	-0.013359904	0.217392138	0.012650205
Two non-null Gaussian mixture	0.5	0.121714026	0.015487696	0.076282769	-0.066540376	-0.18178013
Two non-null Gaussian mixture	0.5	0.039216221	-0.010018395	-0.05721853	-0.021618547	0.800687314
Two non-null Gaussian mixture	0.5	-0.023224781	0.00953772	-0.096114725	-0.063028296	0.245107434
Two non-null Gaussian mixture	0.5	0.531007429	0.397613972	0.102351507	0.498451671	0.607059891
Two non-null Gaussian mixture	0.5	-0.18847848	-0.013179374	-0.116043772	0.300954103	1.07309162
Two non-null Gaussian mixture	0.5	0.19342809	0.234028871	0.002927446	0.66651797	0.017630266
Two non-null Gaussian mixture	0.5	-0.034769171	-0.011103368	-0.016093763	-0.000280387	-0.003249098
Two non-null Gaussian mixture	0.5	0.053449226	0.009206006	0.36349234	0.044078245	-0.418184378
Two non-null Gaussian mixture	0.5	0.014559932	0.139277836	0.004340493	0.05612885	0.026715558
Two non-null Gaussian mixture	0.5	-0.05626223	-0.009232625	-0.130252689	-0.133656971	0.149999386
Two non-null Gaussian mixture	0.5	-0.085564763	0.437591266	-0.236598586	0.395662113	1.440493182
Two non-null Gaussian mixture	0.5	0.120506067	0.077614414	0.229507654	0.238916631	-0.264794005
Two non-null Gaussian mixture	0.5	-0.015629932	0.006482788	-0.016011773	-0.007957501	-0.016085985
Two non-null Gaussian mixture	0.5	-0.03405127	-0.043116067	-0.023280329	-0.20389314	0.004002769
Two non-null Gaussian mixture	0.5	0.062172342	0.487094038	0.012903782	0.301486853	0.153319452
Two non-null Gaussian mixture	0.5	0.02839274	0.74060556	-0.240610528	0.314815357	3.593912739
Two non-null Gaussian mixture	0.5	-0.043901523	-0.032102692	-0.014929982	-0.025885894	0.000982719
Two non-null Gaussian mixture	0.5	-0.056400564	0.004022387	-0.130800738	-0.236229099	0.964351334
Two non-null Gaussian mixture	0.5	0.091170371	-0.053622452	0.132090465	-0.011046387	-0.038249663
Two non-null Gaussian mixture	0.5	-0.040931981	0.00656863	-0.096299597	0.104985024	0.607880629
Two non-null Gaussian mixture	0.5	0.145285354	0.503222692	-0.115498679	0.605742619	0.466482247
Two non-null Gaussian mixture	0.5	-0.033774959	-0.0088542	-0.070310191	-0.119326791	0.09633523
Two non-null Gaussian mixture	0.5	-0.032465386	0.396761893	-0.007385799	0.824818314	0.002336251
Two non-null Gaussian mixture	0.5	0.044403365	-0.04019258	0.002725902	-0.015719192	0.226059125
Two non-null Gaussian mixture	0.5	0.010470101	0.044097587	-0.23770941	1.352983987	2.50827365
Two non-null Gaussian mixture	0.5	-0.037067089	0.201971525	-0.068811728	0.19902608	-0.014400022
Two non-null Gaussian mixture	0.5	-0.155905724	0.075809635	-0.07121222	0.561424649	0.081852087
Two non-null Gaussian mixture	0.5	0.119437544	0.016946479	0.140702229	-0.02527063	-0.088746875
Two non-null Gaussian mixture	0.5	0.084074086	-0.213751748	-0.134116826	-2.008605294	1.43490378
Two non-null Gaussian mixture	0.5	0.026715601	-0.023334613	0.003849437	0.000284788	0.133963325
Two non-null Gaussian mixture	0.5	-0.02568205	0.504255344	-0.004311622	0.402013118	0.016166497
Two non-null Gaussian mixture	0.5	0.080282413	0.057480533	0.006490267	-0.009865124	0.118508083
Two non-null Gaussian mixture	0.5	0.162489899	0.230428393	0.001789259	0.611963366	0.076154236
Two non-null Gaussian mixture	0.5	-0.050460492	0.007785958	-0.040133624	0.022216818	5.70E-05
Two non-null Gaussian mixture	0.5	-0.011076736	0.049972071	0.000907387	0.033466505	-0.016013906
Two non-null Gaussian mixture	0.5	0.128699432	0.056918874	0.274270779	0.132279084	-0.232405504
Two non-null Gaussian mixture	0.5	0.008737925	-0.017151187	0.009402754	-0.051210547	-0.003340855
Two non-null Gaussian mixture	0.5	0.270505978	0.115183013	0.040830417	0.271994803	0.026577709
Two non-null Gaussian mixture	0.5	-0.107041103	0.279343768	-0.04589184	0.283537853	0.020143449
Two non-null Gaussian mixture	0.5	0.114488908	-0.026058794	0.025758272	-0.332993059	0.080166279
Two non-null Gaussian mixture	0.5	-0.084584196	-0.241948622	-0.228375948	-2.85328317	2.537512103
Two non-null Gaussian mixture	0.5	0.109840491	-0.015536875	-0.011226279	0.080556963	0.660263536
Two non-null Gaussian mixture	0.5	0.098661588	-0.00082976	0.07387299	0.080458292	0.000363221
Two non-null Gaussian mixture	0.5	-0.024657197	-0.012564745	-0.035697762	0.003040755	0.217381134
Two non-null Gaussian mixture	0.5	-0.048610669	-0.034032469	0.533942616	-0.080852618	-0.210808577
Two non-null Gaussian mixture	0.5	0.000290669	0.475824237	0.024136321	0.781881587	-0.038373482
Two non-null Gaussian mixture	0.5	0.106450654	-0.030205005	0.073916723	-0.62181712	-0.374310745
Two non-null Gaussian mixture	0.5	0.076878546	0.073745808	0.003497071	-0.024262871	0.024407186
Two non-null Gaussian mixture	0.5	0.010288439	0.101098446	-0.13609242	0.212656465	1.105599514
Two non-null Gaussian mixture	0.5	-0.041186693	-0.01078625	-0.006619062	0.060086054	-0.008942756
Two non-null Gaussian mixture	0.5	0.00346217	0.022793588	0.029658518	0.1717327	0.02462984
Two non-null Gaussian mixture	0.5	-0.061653727	0.004479867	-0.04861159	0.019352015	0.060939762
Two non-null Gaussian mixture	0.5	0.140123924	-0.203968159	0.070582305	-2.324017202	-0.105988371
Two non-null Gaussian mixture	0.5	-0.069510516	-0.067872084	-0.053010343	-0.08768799	0.046195439
Two non-null Gaussian mixture	0.5	0.172206057	0.141567032	-0.041613692	0.396502711	0.009827617
Two non-null Gaussian mixture	0.5	0.527348081	-0.135259551	0.064720665	-2.974857628	0.222498114
Two non-null Gaussian mixture	0.5	-0.104664122	0.003234999	0.496764973	-0.010855713	-1.505042882
Two non-null Gaussian mixture	0.5	0.142353426	0.021143943	0.064314804	0.037260666	-0.019883597
Two non-null Gaussian mixture	0.5	0.12477006	-0.048264216	0.084708106	-0.000877621	-0.080739398
Two non-null Gaussian mixture	0.5	0.1499179	-0.042637467	0.112854336	-0.0014501	0.321987587
Two non-null Gaussian mixture	0.5	0.056840933	0.041085306	-0.000755735	0.004196279	0.00238722
Two non-null Gaussian mixture	0.5	-0.033465049	-0.012367093	-0.035506455	0.016591773	0.202253083
Two non-null Gaussian mixture	0.5	-0.130003235	0.37621012	-0.188898225	0.617008004	2.019063362
Two non-null Gaussian mixture	0.5	-0.149233133	0.031568202	-0.028908859	0.294270267	-0.002296339
Two non-null Gaussian mixture	0.5	0.015576257	-0.016668848	0.102691367	-0.023274093	-0.132207218
Two non-null Gaussian mixture	0.5	0.016131645	-0.178184763	0.015404705	-1.944566957	-0.003300699
Two non-null Gaussian mixture	0.5	0.066425709	0.000153751	-0.011874864	-0.327944011	-0.035001643
Two non-null Gaussian mixture	0.5	-0.250249115	-0.031319944	0.53131967	-0.19877607	-1.490412594
Two non-null Gaussian mixture	0.5	0.222700434	0.061545755	0.438451096	-0.302867702	-0.451163008
Two non-null Gaussian mixture	0.5	0.061492883	-0.027435917	0.01444939	-0.434203829	-0.025282026
Two non-null Gaussian mixture	0.5	-0.0698299	-0.041436128	-0.009655408	-0.000592178	0.008026045
Two non-null Gaussian mixture	0.5	-0.050130244	0.107596261	0.392243683	0.230089229	-0.119410777
Two non-null Gaussian mixture	0.5	0.027537495	0.058459207	0.027353412	-0.01230348	-0.115023291
Two non-null Gaussian mixture	0.5	0.046839191	-0.015423157	0.071767194	0.000168503	-0.036965934
Two non-null Gaussian mixture	0.5	0.096361537	0.684129685	-0.184137721	0.310911694	3.783181097
Two non-null Gaussian mixture	0.5	0.114661368	-0.112415795	0.163949132	-1.05439538	-0.075297443
Two non-null Gaussian mixture	0.5	0.06896754	-0.037180921	0.386595215	-0.358874327	-0.941324383
Two non-null Gaussian mixture	0.5	-0.101967611	-0.214946393	-0.012672885	-2.10634222	-0.005012146
Two non-null Gaussian mixture	0.5	-0.071985071	-0.089215584	0.10492307	0.025298767	0.003569263
Two non-null Gaussian mixture	0.5	-0.008296315	0.029262443	-0.063917779	-0.001001563	-0.054190605
Two non-null Gaussian mixture	0.5	0.216303042	0.498603615	0.00128587	0.095199731	0.126556598
Two non-null Gaussian mixture	0.5	0.024219951	-0.02878668	0.113429218	-0.104422961	-0.099432861
Two non-null Gaussian mixture	0.5	-0.207002257	0.266956198	-0.170533051	0.77808875	0.94778899
Two non-null Gaussian mixture	0.5	0.066120633	0.095490055	-0.016645581	-0.016896507	-0.021817198
Two non-null Gaussian mixture	0.5	0.12328204	0.013333433	0.062265639	0.02513499	-0.021620263
Two non-null Gaussian mixture	0.5	0.129918804	-0.235988912	0.283067399	-4.893951907	0.003282532
Two non-null Gaussian mixture	0.5	-0.094402669	0.314419197	-0.215180823	0.499511989	4.058300131
Two non-null Gaussian mixture	0.5	-0.015266691	-0.030689294	0.018404495	0.03292434	0.00062152
Two non-null Gaussian mixture	0.5	0.158233457	0.046652899	0.241324204	-0.00178083	0.048646763
Two non-null Gaussian mixture	0.5	-0.096839689	-0.11092206	-0.061990012	-0.302421881	0.205968011
Two non-null Gaussian mixture	0.5	-0.005431795	-0.033526962	0.002437942	0.153804697	-0.149817706
Two non-null Gaussian mixture	0.5	-0.236059801	-0.118223143	-0.229863155	-0.070975843	1.908633308
Two non-null Gaussian mixture	0.5	-0.24406928	-0.051514132	0.060237423	-0.425120887	-0.766347116
Two non-null Gaussian mixture	0.5	-0.156162958	-0.071014022	-0.14502327	-0.460026801	0.950639102
Two non-null Gaussian mixture	0.5	0.03272412	0.091969423	0.028930978	0.306149222	-0.09415447
Two non-null Gaussian mixture	0.5	0.013803735	-0.226983148	-0.220204501	-2.970858087	3.51259967
Two non-null Gaussian mixture	0.5	0.114063669	0.053148047	-0.033908134	-0.113898477	0.037019727
Two non-null Gaussian mixture	0.5	0.037267726	-0.00844917	-0.113944938	-0.617204177	0.36100825
Two non-null Gaussian mixture	0.5	-0.03995476	-0.047977677	0.022717818	-0.166757058	-0.15309892
Two non-null Gaussian mixture	0.5	0.020707988	0.027892341	-0.030514038	0.020305175	-0.000198606
Two non-null Gaussian mixture	0.5	0.118354118	-0.00332236	0.140406348	-0.012511812	0.095120562
Two non-null Gaussian mixture	0.5	-0.09451046	-0.033906603	-0.016271027	-0.125510618	-0.129690879
Two non-null Gaussian mixture	0.5	-0.127885854	1.27E-05	0.380129416	0.318919942	-0.249034091
Two non-null Gaussian mixture	0.5	0.045773188	-0.033883736	0.041350128	-0.589778108	0.008586342
Two non-null Gaussian mixture	0.5	-0.086248973	-0.172694013	-0.05068363	-0.664143895	0.450549945
Two non-null Gaussian mixture	0.5	0.0910928	-0.148726183	0.191569259	-2.176104708	-0.690683821
Two non-null Gaussian mixture	0.5	0.036105251	0.136016257	0.020067349	0.202972392	0.000384288
Two non-null Gaussian mixture	0.5	0.002863975	-0.050937426	0.009621532	-0.036146207	0.141753708
Two non-null Gaussian mixture	0.5	0.338035337	-0.110115214	0.610095904	-1.448622661	-0.096980151
Two non-null Gaussian mixture	0.5	-0.018158451	-0.102574345	0.012809928	-0.691755118	0.020590298
Two non-null Gaussian mixture	0.5	0.395739682	0.006609709	0.077937922	-1.014670477	-0.047697531
Two non-null Gaussian mixture	0.5	-0.204737952	-0.061724751	0.561690623	-0.113746211	-0.888292088
Two non-null Gaussian mixture	0.5	0.086679417	0.191050213	-0.002016522	0.324533054	-0.000790257
Two non-null Gaussian mixture	0.5	-0.047677724	-0.17207775	-0.068249966	-0.854045325	-0.115733959
Two non-null Gaussian mixture	0.5	-0.097356876	0.662650688	-0.162684787	0.601698453	1.949127106
Two non-null Gaussian mixture	0.5	0.057810562	0.048409022	-0.014805976	0.07308809	0.007394976
Two non-null Gaussian mixture	0.5	-0.101501262	-0.066781832	-0.073058885	-0.025031282	0.219117331
Two non-null Gaussian mixture	0.5	-0.16300875	-0.240227802	-0.064293416	-1.912528186	-0.886423285
Two non-null Gaussian mixture	0.5	0.265829459	0.353800156	0.146196221	-0.136787569	-0.060781826
Two non-null Gaussian mixture	0.5	0.104995851	-0.087506962	0.057233563	-0.665216187	0.031903173
Two non-null Gaussian mixture	0.5	-0.026306464	-0.058046842	0.082617353	-0.23807454	-0.052714261
Two non-null Gaussian mixture	0.5	-0.03143479	-0.126602725	-0.153999589	-1.042235702	-1.932110988
Two non-null Gaussian mixture	0.5	-0.086019648	-0.014493246	-0.020229501	-0.027403156	-0.082940903
Two non-null Gaussian mixture	0.5	-0.002849355	-0.090127992	-0.00867656	1.60034826	-0.698024646
Two non-null Gaussian mixture	0.5	-0.031314846	-0.040586819	-0.051267765	-0.020847003	0.063605782
Two non-null Gaussian mixture	0.5	0.02890356	-0.06058679	0.297243877	-0.34931223	-0.871134551
Two non-null Gaussian mixture	0.5	0.154662045	0.046961738	0.070649358	-0.013217699	0.003980273
Two non-null Gaussian mixture	0.5	0.055737468	0.002746132	0.07362056	-0.000626611	0.012055345
Two non-null Gaussian mixture	0.5	-0.107396918	0.08730468	-0.076090408	0.65557228	0.608936971
Two non-null Gaussian mixture	0.5	-0.05690358	-0.059622172	0.022604256	-0.032542939	0.161845399
Two non-null Gaussian mixture	0.5	-0.013603486	-0.174886719	-0.100450401	-1.681971663	0.540656369
Two non-null Gaussian mixture	0.5	0.128758296	0.49289856	0.007099307	-0.094756282	-0.090615836
Two non-null Gaussian mixture	0.5	0.036094556	0.08279804	0.070168974	0.232639934	-0.059835227
Two non-null Gaussian mixture	0.5	-0.098202395	-0.035976613	-0.070536134	0.05749577	0.219760109
Two non-null Gaussian mixture	0.5	0.13595148	-0.037122579	0.058086732	-0.154296443	0.010401949
Two non-null Gaussian mixture	0.5	-0.047079046	-0.09678617	0.022046693	-0.249261783	-0.028213891
Two non-null Gaussian mixture	0.5	0.007485365	0.232145249	-0.169732536	0.363922549	-0.770073876
Two non-null Gaussian mixture	0.5	-0.124616035	-0.086192625	0.000663676	-0.401799528	-0.085281909
Two non-null Gaussian mixture	0.5	0.03558523	-0.144836846	0.136337842	-1.043856188	-0.381792896
Two non-null Gaussian mixture	0.5	-0.336340235	-0.197271405	0.239490242	-1.540184597	-0.668339559
Two non-null Gaussian mixture	0.5	-0.024214981	0.037334013	-0.052383195	0.019869711	0.065196677
Two non-null Gaussian mixture	0.5	0.146079944	-0.193396108	0.057852158	-1.509379005	0.029645853
Two non-null Gaussian mixture	0.5	-0.077718726	-0.047808503	-0.031912852	-0.019018187	0.268060859
Two non-null Gaussian mixture	0.5	0.038247833	-0.060268497	-0.062929781	-0.302366805	0.898266505
Two non-null Gaussian mixture	0.5	-0.043495336	-0.035244798	-0.003898623	0.065768857	0.044367237
Two non-null Gaussian mixture	0.5	0.110711784	0.009980503	0.018873164	-0.057901564	0.123988962
Two non-null Gaussian mixture	0.5	-0.067759772	-0.159923981	-0.054031263	-0.230782325	-0.115372683
Two non-null Gaussian mixture	0.5	0.023015783	-0.124077243	0.270502748	-0.473997278	-0.315623394
Two non-null Gaussian mixture	0.5	-0.023311391	0.007654293	0.067094722	0.084398107	-0.050801983
Two non-null Gaussian mixture	0.5	0.054061828	-0.080949405	0.052108386	-0.721828295	0.264992868
Two non-null Gaussian mixture	0.5	0.182124982	0.022148466	0.477847157	0.001425595	-0.390317672
Two non-null Gaussian mixture	0.5	0.017413812	0.522390286	-0.022397175	0.37274806	-0.01432163
Two non-null Gaussian mixture	0.5	-0.136817035	0.182094001	0.317905524	0.815170146	-0.357582157
Two non-null Gaussian mixture	0.5	-0.241806442	0.603332552	-0.103348695	0.449113042	0.189587061
Two non-null Gaussian mixture	0.5	0.067417635	0.005574286	0.052406151	-0.012351919	0.09025222
Two non-null Gaussian mixture	0.5	-0.439097697	0.239854715	-0.233089062	0.761825315	2.495191029
Two non-null Gaussian mixture	0.5	-0.000543524	-0.018356129	0.086853921	0.001696848	-0.405768961
Two non-null Gaussian mixture	0.5	0.035087409	0.016199615	0.028280757	-0.020986899	-0.014791366
Two non-null Gaussian mixture	0.5	0.327800482	0.276361768	0.223592754	0.282809151	0.014079333
Two non-null Gaussian mixture	0.5	-0.031007905	-0.041733709	0.010863515	-0.065148552	0.019988599
Two non-null Gaussian mixture	0.5	0.277177849	0.039661396	0.073846631	0.091978139	0.044165166
Two non-null Gaussian mixture	0.5	0.042866527	0.04721645	-0.053813009	-0.068590204	-0.015901762
Two non-null Gaussian mixture	0.5	0.032840668	0.002398479	0.006510737	-0.107212534	9.17E-05
Two non-null Gaussian mixture	0.5	0.076917877	0.049059967	0.05242482	0.235938993	0.034798808
Two non-null Gaussian mixture	0.5	0.216980059	0.055437979	0.444553332	-0.014785661	-0.078948932
Two non-null Gaussian mixture	0.5	0.233786302	-0.207797679	-0.197880255	-3.643473405	3.718942694
Two non-null Gaussian mixture	0.5	0.05687861	0.022003987	0.034375482	-0.009310919	0.075706493
Two non-null Gaussian mixture	0.5	0.042430849	0.137303904	-0.043145611	0.268935246	-0.001590584
Two non-null Gaussian mixture	0.5	-0.197860485	0.440769203	-0.069990421	0.838976102	-1.182995154
Two non-null Gaussian mixture	0.5	-0.101082992	0.6061691	-0.106171834	0.061533732	1.211147666
Two non-null Gaussian mixture	0.5	0.004858982	0.128933909	-0.02515661	0.457904274	0.181266981
Two non-null Gaussian mixture	0.5	0.232256804	0.463133414	0.036799219	-0.12152167	-0.000775993
Two non-null Gaussian mixture	0.5	-0.161465912	-0.07321781	-0.160698802	-0.288423876	1.014312605
Two non-null Gaussian mixture	0.5	-0.005473123	0.217631739	-0.099205073	0.178642264	0.132595072
Two non-null Gaussian mixture	0.5	0.10556156	0.507787522	-0.007812627	0.448898836	0.008874857
Two non-null Gaussian mixture	0.5	-0.165006792	-0.046247311	-0.024679197	0.516822647	0.054177198
Two non-null Gaussian mixture	0.5	-0.03065149	-0.009832975	-0.012821639	0.002929392	-0.067924819
Two non-null Gaussian mixture	0.5	-0.099951487	-0.037271908	-0.015119396	-0.020054416	-0.006946033
Two non-null Gaussian mixture	0.5	0.008738904	-0.184893439	-0.001394191	-0.072159202	0.094823574
Two non-null Gaussian mixture	0.5	0.03786176	-0.002203238	0.053439613	0.004380337	-0.259672477
Two non-null Gaussian mixture	0.5	-0.018067521	-0.083979273	0.092967158	-0.269921595	0.00831884
Two non-null Gaussian mixture	0.5	-0.085633286	0.039608963	-0.10305163	-0.016145655	0.014449611
Two non-null Gaussian mixture	0.5	-0.014682899	-0.068033263	-0.126407219	-0.012988053	1.283475396
Two non-null Gaussian mixture	0.5	-0.032945769	-0.225533182	-0.158758064	-1.991522102	0.970232681
Two non-null Gaussian mixture	0.5	-0.084452928	0.023242152	-0.058935084	-0.010066194	0.000148303
Two non-null Gaussian mixture	0.5	0.213937453	0.465648437	0.034347944	0.191641663	-0.003652852
Two non-null Gaussian mixture	0.5	-0.036734377	0.125340621	-0.026615555	0.501377841	0.079497628
Two non-null Gaussian mixture	0.5	-0.029261052	0.068675957	-0.010609974	0.218790538	0.013963849
Two non-null Gaussian mixture	0.5	0.023933292	0.567373371	-0.067510181	0.206587263	0.80003666
Two non-null Gaussian mixture	0.5	-0.044663898	-0.014952094	0.054362202	0.42108629	0.08368448
Two non-null Gaussian mixture	0.5	0.068429022	0.071952073	0.035998949	0.032319241	0.008826565
Two non-null Gaussian mixture	0.5	0.05738387	0.272614633	-0.006476047	0.174991932	-0.100528205
Two non-null Gaussian mixture	0.5	-0.015860194	0.000438588	-0.063637498	0.172967978	0.158411688
Two non-null Gaussian mixture	0.5	0.133698467	0.021009556	0.045330525	-0.100830714	0.003999279
Two non-null Gaussian mixture	0.5	0.083384002	0.059696366	-0.18533946	-0.002870375	1.079610026
Two non-null Gaussian mixture	0.5	-0.076981661	-0.0473108	-0.154748061	0.063758375	0.883560062
Two non-null Gaussian mixture	0.5	-0.210264074	-0.056662264	-0.028513044	0.008320778	-0.017661311
Two non-null Gaussian mixture	0.5	0.005206007	0.092911081	0.01098352	0.100298411	-0.033796047
Two non-null Gaussian mixture	0.5	-0.248637477	-0.194198086	-0.072129222	0.896287163	-0.092544249
Two non-null Gaussian mixture	0.5	0.029848213	-0.014667213	0.075673141	0.017419959	-0.196347736
Two non-null Gaussian mixture	0.5	-0.17314946	-0.140947415	-0.118487273	-0.970268469	0.023114839
Two non-null Gaussian mixture	0.5	0.093207013	0.162937477	-0.153033832	-0.034052121	1.111614657
Two non-null Gaussian mixture	0.5	0.084930107	0.333813121	-0.010046105	0.521825734	-0.006044719
Two non-null Gaussian mixture	0.5	-0.138664947	-0.042423329	-0.005823729	0.209316593	-0.119588052
Two non-null Gaussian mixture	0.5	-0.046174756	-0.067004	-0.022661242	-0.560375281	0.146170866
Two non-null Gaussian mixture	0.5	0.128575721	0.487558503	0.012434481	0.271941537	0.170042496
Two non-null Gaussian mixture	0.5	0.096185183	-0.06382838	-0.018127119	-0.963500298	0.068877932
Two non-null Gaussian mixture	0.5	0.080520633	0.741771401	-0.241771401	0.969264071	2.382468687
Two non-null Gaussian mixture	0.5	0.090675332	0.376312175	-0.006148902	0.216781985	-0.002415754
Two non-null Gaussian mixture	0.5	-0.157367498	0.159788573	-0.082502556	0.529195352	0.000289274
Two non-null Gaussian mixture	0.5	-0.046958333	-0.140911487	0.640906209	-0.031662746	-1.168858321
Two non-null Gaussian mixture	0.5	-0.210378626	-0.159328856	-0.088439715	-0.742399053	-1.785278482
Two non-null Gaussian mixture	0.5	0.005392803	-0.06055448	0.13033706	0.095976867	-1.117279462
Two non-null Gaussian mixture	0.5	0.05145318	-0.103354352	0.107104372	-0.987401389	-0.059733264
Two non-null Gaussian mixture	0.5	0.043355814	-0.191423538	0.087281155	-1.925975558	0.09237039
Two non-null Gaussian mixture	0.5	-0.013494835	0.103861227	-0.108764265	0.023364711	0.501699971
Two non-null Gaussian mixture	0.5	0.018261913	0.010530026	-0.006262944	-0.022156914	-0.026703704
Two non-null Gaussian mixture	0.5	-0.04927815	-0.075541666	-0.046188508	-0.554940228	0.089831771
Two non-null Gaussian mixture	0.5	-0.106515731	-0.118812424	0.10914949	-0.033344193	-0.188501237
Two non-null Gaussian mixture	0.5	0.21283242	0.124872936	0.095110833	0.282828828	0.043774673
Two non-null Gaussian mixture	0.5	0.003433357	-0.038531568	0.066744274	-0.041572263	-0.254043024
Two non-null Gaussian mixture	0.5	-0.02271228	0.003678391	-0.153296507	-0.107366143	1.212107117
Two non-null Gaussian mixture	0.5	0.038894688	-0.014537568	0.047414575	0.099908382	0.039973351
Two non-null Gaussian mixture	0.5	-0.096468404	-0.022808853	0.00733697	0.115194289	-0.046628678
Two non-null Gaussian mixture	0.5	-0.051800208	-0.028395068	-0.011964604	-0.002183813	-0.008651965
Two non-null Gaussian mixture	0.5	0.012178848	0.030314042	0.219098147	0.57614851	0.026740468
Two non-null Gaussian mixture	0.5	0.059558882	-0.025278499	0.056786316	-0.0002069	0.080049309
Two non-null Gaussian mixture	0.5	-0.044989973	-0.006019409	0.005165496	0.160317957	-0.027034053
Two non-null Gaussian mixture	0.5	-0.251582734	-0.212688636	-0.142515889	-2.218813031	0.471890199
Two non-null Gaussian mixture	0.5	0.072335511	0.081701423	-0.041975213	0.394340235	0.158617746
Two non-null Gaussian mixture	0.5	0.003416424	-0.085555563	0.023241267	-0.185313118	-0.111067286
Two non-null Gaussian mixture	0.5	-0.220716567	-0.233217378	0.733177796	-2.709547999	-0.795136037
Two non-null Gaussian mixture	0.5	0.106945138	-0.005700041	0.231658913	-0.045658196	0.115696006
Two non-null Gaussian mixture	0.5	0.245011692	0.528220513	-0.028353302	0.420255327	0.62237421
Two non-null Gaussian mixture	0.5	-0.258891978	-0.18258805	0.384393166	-3.20937719	-1.147245379
Two non-null Gaussian mixture	0.5	0.04893889	0.007627818	-0.002486978	-0.185286521	-0.021330127
Two non-null Gaussian mixture	0.5	0.046327469	0.026566525	0.050609092	-0.041850195	-0.162190064
Two non-null Gaussian mixture	0.5	-0.046187058	0.043443452	-0.184294044	0.10477888	-1.441500256
Two non-null Gaussian mixture	0.5	0.150671407	0.023886885	0.067865602	0.043170935	0.014224568
Two non-null Gaussian mixture	0.5	0.101258403	0.130024932	0.049204584	0.02663098	-0.036130274
Two non-null Gaussian mixture	0.5	-0.038006058	-0.005445422	-2.54E-05	0.09957155	0.000152393
Two non-null Gaussian mixture	0.5	0.002887773	0.022746869	-0.034300022	-0.000118514	0.061530982
Two non-null Gaussian mixture	0.5	-0.045009357	0.008949326	0.027994654	-0.014276433	-0.251819224
Two non-null Gaussian mixture	0.5	-0.027533275	0.174282053	-0.028442512	0.078132086	0.032763878
Two non-null Gaussian mixture	0.5	-0.026438818	0.016900944	-0.055218295	0.004210598	0.050798238
Two non-null Gaussian mixture	0.5	-0.039889598	-0.010370085	-0.140157276	-0.040761116	1.643304896
Two non-null Gaussian mixture	0.5	-0.068649923	-0.001567704	0.049182805	0.063136611	-0.310757108
Two non-null Gaussian mixture	0.5	0.198557586	-0.085040246	-0.108362625	-1.144292839	1.683811912
Two non-null Gaussian mixture	0.5	0.25572534	0.114819988	0.180498303	0.058897385	-0.00077784
Two non-null Gaussian mixture	0.5	0.040972012	0.094276885	0.011113976	-0.055449283	0.002812736
Two non-null Gaussian mixture	0.5	0.001936193	0.081995004	-0.052239769	-0.056309729	-0.012906486
Two non-null Gaussian mixture	0.5	0.006254365	0.010171151	0.489810306	0.017289242	-0.298867693
Two non-null Gaussian mixture	0.5	0.105037141	0.07024641	-0.030174866	-0.05733995	0.026516579
Two non-null Gaussian mixture	0.5	0.356932775	0.097183045	0.402815962	0.049373336	-0.370955898
Two non-null Gaussian mixture	0.5	0.142377293	0.07343474	0.096027841	0.309475966	-0.089506597
Two non-null Gaussian mixture	0.5	-0.025283017	-0.138312199	-0.124389984	-0.768528977	0.763194991
Two non-null Gaussian mixture	0.5	0.134209828	0.043664547	0.233403172	0.002363464	-0.504991681
Two non-null Gaussian mixture	0.5	0.015873633	-0.09818771	-0.052925915	-2.055692811	0.008917441
Two non-null Gaussian mixture	0.5	-0.074237481	0.297749205	-0.024096925	0.324176736	0.008279922
Two non-null Gaussian mixture	0.5	0.08354814	-0.033296661	-0.221811273	2.485927647	2.848857268
Two non-null Gaussian mixture	0.5	0.278718371	0.089063799	0.053013935	-0.04938721	0.391569005
Two non-null Gaussian mixture	0.5	0.098582984	-0.176129055	0.017492243	-2.732550024	-0.093425458
Two non-null Gaussian mixture	0.5	-0.034005909	-0.227565269	0.04476011	-2.21266744	-0.017034847
Two non-null Gaussian mixture	0.5	0.107031198	-0.145205769	0.045668122	-1.029618053	0.03877362
Two non-null Gaussian mixture	0.5	0.431913814	0.004244642	-0.099168349	-0.543929785	2.301881025
Two non-null Gaussian mixture	0.5	0.154632976	-0.193043248	0.27259747	-1.789248727	-0.330107016
Two non-null Gaussian mixture	0.5	0.095269016	0.104803045	0.051592141	0.119848018	-0.338797069
Two non-null Gaussian mixture	0.5	-0.002269602	0.003294181	-0.068617658	-0.216683986	0.113806833
Two non-null Gaussian mixture	0.5	0.109500408	-0.119617652	-0.004508306	-1.291527132	0.279599539
Two non-null Gaussian mixture	0.5	-0.245272099	0.003431257	0.009035639	0.562436768	-0.517503027
Two non-null Gaussian mixture	0.5	-0.018260843	0.074502158	-0.005284669	0.180642016	-0.119262698
Two non-null Gaussian mixture	0.5	0.035171219	0.01971531	-0.03116094	0.026529274	0.060179403
Two non-null Gaussian mixture	0.5	0.005788698	0.528979145	-0.028984899	0.545350924	0.07520189
Two non-null Gaussian mixture	0.5	-0.063955163	0.009592819	-0.118544318	-0.175621952	0.252897038
Two non-null Gaussian mixture	0.5	0.159582091	0.426821673	0.073170456	0.392250584	-0.008664256
Two non-null Gaussian mixture	0.5	-0.063664638	-0.010753906	-0.021454871	0.123648653	0.143864645
Two non-null Gaussian mixture	0.5	-0.063631305	0.492562403	0.007429636	0.326820212	-0.003959412
Two non-null Gaussian mixture	0.5	0.025302913	-0.119786904	0.020674492	-0.294215314	-0.085771244
Two non-null Gaussian mixture	0.5	0.047885029	-0.07080048	0.010083758	0.049139744	0.453729453
Two non-null Gaussian mixture	0.5	0.061660727	-0.116571599	0.040441918	-0.502883751	-0.186434165
Two non-null Gaussian mixture	0.5	0.08931666	0.04513352	-0.040112474	-0.040114364	-0.022440377
Two non-null Gaussian mixture	0.5	0.073275197	0.041996422	-0.01150535	0.067713123	0.316622721
Two non-null Gaussian mixture	0.5	0.093588161	0.074088792	-0.02021575	0.053057484	0.000328947
Two non-null Gaussian mixture	0.5	-0.054905356	-0.049484386	0.008690632	0.15071309	-0.010336788
Two non-null Gaussian mixture	0.5	-0.005558693	-0.028831148	0.03711074	0.171187537	0.000638946
Two non-null Gaussian mixture	0.5	-0.096953977	-0.170673061	-0.097961069	-0.283811068	-0.008455262
Two non-null Gaussian mixture	0.5	0.016059446	0.057856292	-0.086491548	-0.00034749	0.934865803
Two non-null Gaussian mixture	0.5	0.343361182	0.112745966	-0.007168267	0.281300615	0.573610523
Two non-null Gaussian mixture	0.5	-0.052067434	-0.090952476	-0.002704469	0.086885784	0.138040072
Two non-null Gaussian mixture	0.5	0.009106201	0.019963905	-0.02669297	0.031224044	-0.062422852
Two non-null Gaussian mixture	0.5	0.09561864	0.027124884	-0.139191371	-0.024709934	0.959749675
Two non-null Gaussian mixture	0.5	-0.099370822	-0.01893421	0.011692777	0.046943927	-0.215641181
Two non-null Gaussian mixture	0.5	0.004932698	0.034016828	-0.034537472	-0.009690841	-0.195231187
Two non-null Gaussian mixture	0.5	-0.302813851	-0.143945147	-0.238354885	-0.527269529	3.188634224
Two non-null Gaussian mixture	0.5	0.087346387	0.015240826	0.241785415	0.060725832	-0.657976934
Two non-null Gaussian mixture	0.5	-0.199990177	-0.048664704	-0.220720939	-0.055143556	1.754866646
Two non-null Gaussian mixture	0.5	0.011670101	-0.047261987	0.018042489	-0.159948799	0.009451452
Two non-null Gaussian mixture	0.5	0.176613732	0.036369699	0.163629348	-0.031412771	0.056899262
Two non-null Gaussian mixture	0.5	-0.253561038	-0.024518864	-0.175120171	0.001140771	1.144318617
Two non-null Gaussian mixture	0.5	0.058361344	-0.152123873	-0.020428669	-0.963709494	0.137844948
Two non-null Gaussian mixture	0.5	0.04080676	-0.037858467	0.030887641	-0.199106786	0.001849407
Two non-null Gaussian mixture	0.5	-0.077222498	-0.039833941	0.539831098	-0.038444164	-1.049935689
Two non-null Gaussian mixture	0.5	-0.027113577	-0.086734195	0.061056021	-0.019016143	0.071776396
Two non-null Gaussian mixture	0.5	-0.052534875	-0.118702964	0.011843395	-0.565733096	0.01309771
Two non-null Gaussian mixture	0.5	0.523606037	0.175678007	0.267392809	-0.544467115	-0.600205145
Two non-null Gaussian mixture	0.5	-0.158265808	-0.107278464	-0.237170633	-0.622496631	2.68405407
Two non-null Gaussian mixture	0.5	-0.013021987	-0.021303583	-0.025317266	0.055365559	0.058137381
Two non-null Gaussian mixture	0.5	0.429087539	-0.14253507	-0.074273411	-2.950193394	1.44759883
Two non-null Gaussian mixture	0.5	-0.09659148	-0.06638894	0.099234961	0.072020066	0.072357009
Two non-null Gaussian mixture	0.5	0.100230627	0.004166303	0.023272251	-0.157837778	0.114594005
Two non-null Gaussian mixture	0.5	0.208000542	0.066867333	0.030637389	-0.003870863	0.430960368
Two non-null Gaussian mixture	0.5	0.131665809	0.029684238	0.104173218	0.021404521	-0.187649663
Two non-null Gaussian mixture	0.5	0.051279728	0.292180717	0.029062497	0.358829069	-0.001392112
Two non-null Gaussian mixture	0.5	-0.025389161	0.157523821	-0.024817923	0.594740241	-0.023543624
Two non-null Gaussian mixture	0.5	-0.082820794	0.005683354	-0.026457308	-0.000252883	-0.106698874
Two non-null Gaussian mixture	0.5	-0.09254828	0.067171129	-0.069638482	0.008869421	-0.125320224
Two non-null Gaussian mixture	0.5	-0.364517455	-0.181438168	0.443116945	-2.504373939	-1.203390413
Two non-null Gaussian mixture	0.5	0.028991637	0.063792126	0.032633349	0.171088332	0.047596155
Two non-null Gaussian mixture	0.5	0.168098166	-0.131052043	-0.151121334	-1.946890624	-0.581696211
Two non-null Gaussian mixture	0.5	0.237016219	0.319151053	0.022721213	0.112120361	0.138445573
Two non-null Gaussian mixture	0.5	-0.181120163	-0.076835125	-0.077274317	-0.185011459	-0.032857339
Two non-null Gaussian mixture	0.5	0.091669049	0.523420589	-0.023426225	0.123008578	-0.03903291
Two non-null Gaussian mixture	0.5	-0.085023885	0.000821336	-0.101390816	0.006508505	0.352736942
Two non-null Gaussian mixture	0.5	-0.052815346	-0.118841117	0.017911261	-0.117482258	-0.009361289
Two non-null Gaussian mixture	0.5	0.018014377	-0.035009056	0.146019944	-0.025761397	-0.182495531
Two non-null Gaussian mixture	0.5	-0.070153376	-0.241800101	-0.047538666	-2.472611631	0.479640872
Two non-null Gaussian mixture	0.5	0.356843959	0.297732278	0.202267592	0.146944867	-0.034686478
Two non-null Gaussian mixture	0.5	-0.082501412	-0.109754379	0.007837618	-0.019064973	-0.001046913
Two non-null Gaussian mixture	0.5	0.00434415	-0.00589306	-0.039596561	-0.049689863	0.390419251
Two non-null Gaussian mixture	0.5	-0.083466615	-0.166846734	-0.01974113	-0.263530903	0.003502769
Two non-null Gaussian mixture	0.5	0.16208245	-0.127195753	0.052359448	-0.537527219	0.168726458
Two non-null Gaussian mixture	0.5	-0.09792581	-0.128658084	-0.020512514	-0.006791	-0.017408724
Two non-null Gaussian mixture	0.5	0.043326606	-0.085225147	0.077925007	-0.855578032	0.002043591
Two non-null Gaussian mixture	0.5	0.105393012	0.041986429	0.041441001	0.064230147	-0.021823266
Two non-null Gaussian mixture	0.5	0.067961807	-0.054368508	-0.076018302	-0.130904037	1.102254289
Two non-null Gaussian mixture	0.5	-0.157859511	-0.13797686	0.637927597	-0.834844073	-0.689517243
Two non-null Gaussian mixture	0.5	0.170365949	0.266916434	-0.161399233	1.322115629	-1.450316222
Two non-null Gaussian mixture	0.5	-0.131300451	-0.00586028	-0.125911511	-0.189614893	0.133830967
Two non-null Gaussian mixture	0.5	-0.015409712	-0.018208936	-0.071915413	-0.087318428	-0.024636018
Two non-null Gaussian mixture	0.5	-0.059272194	0.053005239	0.072927099	0.013816309	-0.510938831
Two non-null Gaussian mixture	0.5	0.024463184	-0.093974679	-0.097673188	0.086441456	1.120522865
Two non-null Gaussian mixture	0.5	-0.06507412	-0.040940479	-0.179822294	-0.088790889	-0.745658682
Two non-null Gaussian mixture	0.5	0.046696052	0.028768618	-0.00458098	-0.014807657	0.075636521
Two non-null Gaussian mixture	0.5	0.203326108	0.163155172	0.070493975	0.102359413	-0.012207345
Two non-null Gaussian mixture	0.5	-0.201427167	-0.121978388	-0.066145942	-0.004976957	0.13090924
Two non-null Gaussian mixture	0.5	-0.103363866	0.017765592	0.383071886	-0.003313789	-1.090425553
Two non-null Gaussian mixture	0.5	-0.010145117	-0.040448921	0.02539031	-0.008482872	0.033053654
Two non-null Gaussian mixture	0.5	-0.097664138	-0.165751857	-0.078612514	0.913849869	-0.462884726
Two non-null Gaussian mixture	0.5	-0.012598583	-0.175454076	0.103502687	-0.219250637	-0.193903005
Two non-null Gaussian mixture	0.5	0.071907139	-0.080736257	0.214004702	-0.014416221	-0.155290827
Two non-null Gaussian mixture	0.5	-0.005851751	0.704858117	-0.204863445	0.464680147	0.7942066
Two non-null Gaussian mixture	0.5	0.008783978	0.052414068	-0.011949951	-0.036017504	-0.025619984
Two non-null Gaussian mixture	0.5	-0.012595974	0.00845282	-0.049579203	-0.111434589	0.011992792
Two non-null Gaussian mixture	0.5	-0.071490817	0.011596931	0.001772604	0.00015351	-0.334123484
Two non-null Gaussian mixture	0.5	-0.062059061	-0.002653086	-0.220445231	-0.029175758	3.332622494
Two non-null Gaussian mixture	0.5	0.083113719	0.042279017	-0.218361894	0.046591874	2.042355238
Two non-null Gaussian mixture	0.5	-0.090814315	-0.030544695	0.011650729	-0.026110433	0.037133319
Two non-null Gaussian mixture	0.5	0.185476196	-0.223925736	-0.076366063	-3.225083401	0.95875844
Two non-null Gaussian mixture	0.5	0.023005232	-0.107177526	0.022594343	-0.516313755	0.051159863
Two non-null Gaussian mixture	0.5	-0.004728903	0.018976317	-0.072477425	0.016994411	0.048541917
Two non-null Gaussian mixture	0.5	0.006305448	-0.042190776	0.051390333	-0.201354594	0.015097912
Two non-null Gaussian mixture	0.5	-0.093455708	-0.068479981	0.020402101	-0.388712941	-0.090143928
Two non-null Gaussian mixture	0.5	-0.023429756	0.163005096	-0.112302028	0.19356084	-0.072141695
Two non-null Gaussian mixture	0.5	0.038976678	0.009197321	0.01021264	-0.028619049	0.001678878
Two non-null Gaussian mixture	0.5	0.031591635	-0.016105774	0.087312995	0.016845975	-0.328642401
Two non-null Gaussian mixture	0.5	-0.012534639	0.006000406	-0.115689689	-0.008488501	-0.068034631
Two non-null Gaussian mixture	0.5	0.038460241	0.034863598	0.035864341	0.1190906	-0.001103907
Two non-null Gaussian mixture	0.5	0.104813682	0.016188901	-0.003075042	0.001894239	0.255026447
Two non-null Gaussian mixture	0.5	-0.177701274	-0.236276222	-0.016295443	3.515699451	-0.005308077
Two non-null Gaussian mixture	0.5	-0.075132541	-0.037059684	-0.157987785	-0.073459556	1.292218186
Two non-null Gaussian mixture	0.5	0.031588355	-0.013410119	-0.015377252	-0.235166631	0.209454076
Two non-null Gaussian mixture	0.5	0.043133232	-0.236087344	-0.230076966	-3.400963817	2.964724611
Two non-null Gaussian mixture	0.5	0.067096749	0.065289706	0.434708256	0.007627793	-1.015847805
Two non-null Gaussian mixture	0.5	0.207262818	0.026726311	-0.07347315	0.132740284	1.940816625
Two non-null Gaussian mixture	0.5	-0.132217539	-0.047590993	0.13280741	-0.023527136	-0.125932005
Two non-null Gaussian mixture	0.5	0.233680843	0.334015762	0.118022175	-0.012744849	-0.079349285
Two non-null Gaussian mixture	0.5	-0.001945093	-0.207511301	-0.094664012	-2.429389328	0.346020448
Two non-null Gaussian mixture	0.5	-0.154000537	-0.122322548	0.167489089	-0.227603593	-0.863690212
Two non-null Gaussian mixture	0.5	0.269282835	0.075195349	0.424804485	0.022545577	-0.021870787
Two non-null Gaussian mixture	0.5	-0.036011586	0.034578235	0.076708521	0.041679819	-0.255590368
Two non-null Gaussian mixture	0.5	-0.171866897	-0.090613431	0.06657436	-0.01700896	-0.630870874
Two non-null Gaussian mixture	0.5	0.204611928	0.138175292	0.169794703	0.152368327	-0.229576448
Two non-null Gaussian mixture	0.5	-0.07236592	-0.005160797	0.505151749	0.081070998	-0.195665792
Two non-null Gaussian mixture	0.5	0.115100875	-0.240253888	0.740142758	-3.991723673	-0.368844783
Two non-null Gaussian mixture	0.5	0.033060644	0.002368086	0.021797539	-0.006150184	0.012282568
Two non-null Gaussian mixture	0.5	0.010694713	0.00377731	-0.024844447	-0.038253028	0.002541771
Two non-null Gaussian mixture	0.5	0.030472751	-0.007514002	0.026268276	-0.02921076	-0.007792637
Two non-null Gaussian mixture	0.5	0.014115293	0.13786303	-0.014215139	0.025971383	0.100777542
Two non-null Gaussian mixture	0.5	0.162785443	0.443263515	0.05669847	0.212737573	-0.049029897
Two non-null Gaussian mixture	0.5	-0.163251215	0.581849415	-0.081852308	0.278223014	0.594353806
Two non-null Gaussian mixture	0.5	-0.013768371	-0.012209802	-0.063140549	0.029300784	0.321991276
Two non-null Gaussian mixture	0.5	-0.10186547	-0.063530647	0.0237561	-0.059433845	-0.024926181
Two non-null Gaussian mixture	0.5	0.010524751	-0.014682312	-0.061232224	1.070521121	-1.533577155
Two non-null Gaussian mixture	0.5	-0.309568608	-0.171136716	0.084621324	-0.145877363	-0.748659398
Two non-null Gaussian mixture	0.5	0.027370224	0.013206131	0.008500918	-0.019990512	-0.005306099
Two non-null Gaussian mixture	0.5	0.18912205	0.248642979	0.023641464	0.533805931	0.037734577
Two non-null Gaussian mixture	0.5	-0.193335734	-0.191744594	-0.10267006	-0.522001529	-0.089452306
Two non-null Gaussian mixture	0.5	0.111894702	-0.143417558	-0.130309499	-1.666441913	1.195488061
Two non-null Gaussian mixture	0.5	0.119381925	0.033274709	0.046529751	0.059021626	-0.052762313
Two non-null Gaussian mixture	0.5	0.030684776	-0.010185075	0.056156587	-0.020673668	-0.049678296
Two non-null Gaussian mixture	0.5	-0.193070573	0.079598347	-0.031252244	0.089573114	-0.654196778
Two non-null Gaussian mixture	0.5	-0.058300005	-0.045642884	0.016465587	-0.00422546	-0.014395607
Two non-null Gaussian mixture	0.5	0.095956396	-0.153203835	-0.23229009	-1.495522598	2.729460119
Two non-null Gaussian mixture	0.5	-0.089350669	-0.101732007	0.025188002	-0.679916975	-0.262056762
Two non-null Gaussian mixture	0.5	-0.116408673	-0.153894694	0.653892404	-0.677457563	-0.524275404
Two non-null Gaussian mixture	0.5	0.063148462	0.014101219	0.007616795	0.010152134	0.100074211
Two non-null Gaussian mixture	0.5	0.038410605	-0.235311989	-0.206805252	-3.760776775	2.579768596
Two non-null Gaussian mixture	0.5	0.156522942	0.103413377	0.028390588	-0.053236278	0.001514896
Two non-null Gaussian mixture	0.5	0.097040611	0.022648478	0.017911361	-0.005681471	0.173827091
Two non-null Gaussian mixture	0.5	-0.021038337	-0.040276105	0.169083675	-0.006144999	-0.555837609
Two non-null Gaussian mixture	0.5	0.002919369	-0.041902216	-0.002740736	-0.320082935	0.040838911
Two non-null Gaussian mixture	0.5	0.124479377	0.467103559	0.032881779	0.134024704	-0.036077756
Two non-null Gaussian mixture	0.5	0.087919208	0.639354925	-0.139355366	0.070388835	0.934154662
Two non-null Gaussian mixture	0.5	-0.020126929	-0.146274384	-0.108793672	-0.683606389	0.42145629
Two non-null Gaussian mixture	0.5	-0.03187163	-0.102338214	-0.043795555	-0.780900111	-0.119300448
Two non-null Gaussian mixture	0.5	0.13212881	-0.114417382	0.133842578	-0.568946782	-0.051311799
Two non-null Gaussian mixture	0.5	-0.197480913	-0.020220983	-0.123399693	0.124776091	0.582165842
Two non-null Gaussian mixture	0.5	-0.125089895	-0.005606076	-0.014148862	0.130371384	-0.167105269
Two non-null Gaussian mixture	0.5	0.346822506	0.349810292	0.150189527	0.071365004	-0.034499282
Two non-null Gaussian mixture	0.5	-0.06205155	0.011113589	-0.068392663	0.004169109	-0.001500462
Two non-null Gaussian mixture	0.5	-0.018377958	-0.002787649	0.502787292	0.001733692	-0.200672301
Two non-null Gaussian mixture	0.5	0.055988336	0.104710499	-0.047857062	0.409954389	0.47405145
Two non-null Gaussian mixture	0.5	-0.048113489	-0.156742262	-0.027129853	-1.768545792	0.032692473
Two non-null Gaussian mixture	0.5	-0.306279065	-0.167020534	0.666870596	-0.847307818	-0.493006795
Two non-null Gaussian mixture	0.5	-0.091813236	-0.05832827	-0.017407181	-0.169986924	-0.086468859
Two non-null Gaussian mixture	0.5	-0.104430603	-0.242188676	-0.118310729	-2.765787114	0.966406165
Two non-null Gaussian mixture	0.5	-0.079826008	-0.010227101	-0.010961722	0.139045741	-0.076795357
Two non-null Gaussian mixture	0.5	0.052556728	0.043184479	0.456815367	0.129864584	-0.240420105
Two non-null Gaussian mixture	0.5	0.05248236	0.533599778	-0.033600235	-0.015556267	0.035720254
Two non-null Gaussian mixture	0.5	-0.082692849	-0.021830834	-0.144235678	0.084317021	1.155676861
Two non-null Gaussian mixture	0.5	0.136380577	-0.014542921	-0.156416181	-0.075029291	1.878839949
Two non-null Gaussian mixture	0.5	0.122710706	0.053180759	0.011127108	0.066051822	-0.000112703
Two non-null Gaussian mixture	0.5	0.07165195	0.685049166	-0.185064042	0.237367977	1.724765204
Two non-null Gaussian mixture	0.5	-0.116652214	-0.100568374	-0.030186289	-0.860839544	0.010753786
Two non-null Gaussian mixture	0.5	-0.043895981	0.001050619	-0.00881951	0.132057067	0.00037561
Two non-null Gaussian mixture	0.5	0.004555766	-0.208628897	0.139217443	-1.143544411	0.040156251
Two non-null Gaussian mixture	0.5	0.044290929	0.009357771	0.10306439	-0.053588641	-0.469967092
Two non-null Gaussian mixture	0.5	0.039700851	-0.111368677	0.060321658	-0.351491777	-0.277441108
Two non-null Gaussian mixture	0.5	0.037012895	-0.017077201	0.064102323	-0.124364847	-0.014373189
Two non-null Gaussian mixture	0.5	-0.023309271	-0.045906138	0.00377957	0.015997265	0.099490973
Two non-null Gaussian mixture	0.5	-0.154939681	-0.14379476	-0.090757087	-0.111893119	-0.736873963
Two non-null Gaussian mixture	0.5	0.058976551	-0.100865814	0.305289696	-0.183824299	-0.013722948
Two non-null Gaussian mixture	0.5	0.087840844	0.031148525	0.032569001	-0.077600902	-0.071290444
Two non-null Gaussian mixture	0.5	0.035690598	0.011207031	0.012157363	0.041805192	-0.011567929
Two non-null Gaussian mixture	0.5	0.002615929	0.128567232	-0.003708932	0.645788548	0.054996899
Two non-null Gaussian mixture	0.5	-0.033527439	-0.009975396	-0.038293924	0.034823215	0.062996035
Two non-null Gaussian mixture	0.5	0.33354284	-0.130588602	0.630554165	-1.287690281	-0.694582633
Two non-null Gaussian mixture	0.5	-0.012056898	0.000805744	0.00830138	0.171877388	0.046698379
Two non-null Gaussian mixture	0.5	-0.089955705	0.01778536	-0.008269828	0.447468999	-0.022654166
Two non-null Gaussian mixture	0.5	-0.066200267	-0.076694421	0.084362605	-0.276297972	-0.01293581
Two non-null Gaussian mixture	0.5	0.078413359	-0.132462715	0.033489202	-0.674871591	0.023958722
Two non-null Gaussian mixture	0.5	0.257480779	-0.200860405	0.271342359	-1.912769908	-0.661371949
Two non-null Gaussian mixture	0.5	0.055336141	0.084148906	0.057300302	0.074386947	0.004243776
Two non-null Gaussian mixture	0.5	-0.051631016	-0.042142557	-0.225146182	0.019427625	2.543376494
Two non-null Gaussian mixture	0.5	0.02873004	0.086795674	-0.108525071	0.122821807	0.065767087
Two non-null Gaussian mixture	0.5	0.063710136	-0.133399516	0.093562538	-0.106683813	0.005479203
Two non-null Gaussian mixture	0.5	-0.086584181	-0.063848364	-0.008862278	0.345266482	0.071458747
Two non-null Gaussian mixture	0.5	-0.122961988	-0.151618988	0.020227664	-0.677689795	-0.083279046
Two non-null Gaussian mixture	0.5	0.102197715	0.079542341	-0.052596196	-0.277689901	0.229231313
Two non-null Gaussian mixture	0.5	-0.032121298	-0.083849353	-0.106178636	-0.768106557	0.336697465
Two non-null Gaussian mixture	0.5	0.053482618	-0.230259552	-0.235707467	-3.751973922	3.416160773
Two non-null Gaussian mixture	0.5	-0.011100531	-0.012603614	0.018889766	0.035799646	0.068390837
Two non-null Gaussian mixture	0.5	0.099787778	-0.040013776	-0.193477733	-0.065776484	2.048032329
Two non-null Gaussian mixture	0.5	0.016810608	-0.055633997	0.267242386	-0.343184696	-0.652559702
Two non-null Gaussian mixture	0.5	-0.025284818	-0.028516781	-0.018993534	-0.040502255	0.059621131
Two non-null Gaussian mixture	0.5	0.286308722	0.063535141	0.419416389	0.028810143	-0.872460448
Two non-null Gaussian mixture	0.5	0.046905963	0.018792637	0.246299473	-0.00913507	-0.314022116
Two non-null Gaussian mixture	0.5	-0.024834872	-0.008321021	-0.132646907	-0.232666384	1.033089948
Two non-null Gaussian mixture	0.5	-0.094757728	-0.169905309	-0.029294539	-1.014889419	0.326308459
Two non-null Gaussian mixture	0.5	-0.116244334	0.014458944	-0.092061019	-0.050199734	0.069324945
Two non-null Gaussian mixture	0.5	0.044230698	0.157218288	0.000584671	0.355873856	0.013415681
Two non-null Gaussian mixture	0.5	-0.044820622	-0.213131861	-0.010035279	-1.257955585	0.156993549
Two non-null Gaussian mixture	0.5	-0.303473784	0.146125603	-0.235293686	0.837134692	2.295941606
Two non-null Gaussian mixture	0.5	0.073803968	-0.150795848	0.035466737	-0.95591555	-0.052119547
Two non-null Gaussian mixture	0.5	-0.216604762	-0.114155483	-0.119211125	0.604844454	-0.007653281
Two non-null Gaussian mixture	0.5	0.015897126	0.007938934	0.093301142	-0.00281178	-0.338364059
Two non-null Gaussian mixture	0.5	-0.064539276	0.020938411	-0.039780342	-0.004731449	0.055289974
Two non-null Gaussian mixture	0.5	0.150729565	0.048413743	0.084230952	0.091499289	-0.00739557
Two non-null Gaussian mixture	0.5	-0.080774476	0.088691163	-0.031508091	0.692706025	-0.021335976
Two non-null Gaussian mixture	0.5	0.023587307	0.100331674	-0.066730516	0.09637435	0.048547708
Two non-null Gaussian mixture	0.5	-0.026609006	-0.101012959	0.057028662	0.341960752	-0.386891739
Two non-null Gaussian mixture	0.5	-0.072350538	-0.011319258	-0.009397883	0.058430689	-0.09357287
Two non-null Gaussian mixture	0.5	0.002712264	0.068470268	0.431521396	-0.040783181	-0.658343942
Two non-null Gaussian mixture	0.5	0.00081573	0.045442939	-0.037616645	0.003863076	0.02269169
Two non-null Gaussian mixture	0.5	-0.26364503	-0.082334157	-0.152927539	-0.260324381	1.266787053
Two non-null Gaussian mixture	0.5	0.051098174	-0.008517927	0.041983236	-0.032397472	-0.069129358
Two non-null Gaussian mixture	0.5	-0.037887187	-0.008112018	0.051038335	-0.08750591	-0.411874608
Two non-null Gaussian mixture	0.5	-0.050046505	0.020939342	-0.075853606	-0.068180982	0.106322522
Two non-null Gaussian mixture	0.5	-0.120545162	-0.102337815	-0.037883894	-0.059168383	0.002547778
Two non-null Gaussian mixture	0.5	-0.073997668	0.029222885	0.051724743	-0.015803039	-0.592088715
Two non-null Gaussian mixture	0.5	0.137282408	0.013266733	-0.172810123	-0.36396964	2.080086288
Two non-null Gaussian mixture	0.5	0.028684927	-0.048456967	-0.040171295	-0.747904818	0.03273288
Two non-null Gaussian mixture	0.5	-0.121088318	-0.154868417	-0.026242132	-0.90206494	-0.469050125
Two non-null Gaussian mixture	0.5	-0.042433787	-0.182522053	-0.131866949	-0.17524127	0.903690855
Two non-null Gaussian mixture	0.5	0.203540895	0.070819236	0.429170992	-0.19220517	-0.503015408
Two non-null Gaussian mixture	0.5	0.041845194	0.484456948	0.015524141	0.285633427	-0.003004808
Two non-null Gaussian mixture	0.5	-0.281895556	-0.088561647	-0.106695724	-0.155772243	-0.664645138
Two non-null Gaussian mixture	0.5	-0.142648774	0.227858214	-0.025664185	1.08053703	-0.304399244
Two non-null Gaussian mixture	0.5	0.108972835	-0.16217236	0.11141894	-0.181275601	-0.29775562
Two non-null Gaussian mixture	0.5	0.128231032	0.133106884	0.021747268	-0.087135416	-0.100767875
Two non-null Gaussian mixture	0.5	0.263034308	-0.160861993	0.084464681	-2.209954301	-0.020000624
Two non-null Gaussian mixture	0.5	0.236525704	-0.099169918	0.599162534	-0.920371352	-0.327541591
Two non-null Gaussian mixture	0.5	0.110957222	0.042437435	0.046711341	0.013233136	-0.019595345
Two non-null Gaussian mixture	0.5	0.037454988	0.055659518	0.012908028	0.001158945	0.025856116
Two non-null Gaussian mixture	0.5	-0.318217714	-0.032320476	0.532256973	-0.011824005	-1.803683084
Two non-null Gaussian mixture	0.5	0.132621862	0.044830444	0.033201655	-0.222528088	0.063473474
Two non-null Gaussian mixture	0.5	0.038079436	0.073499952	0.039811276	0.262622871	-0.005482776
Two non-null Gaussian mixture	0.5	0.161631624	0.004419486	0.048438289	-0.100285094	-0.062009986
Two non-null Gaussian mixture	0.5	0.028732997	0.048151653	0.292963749	0.368896935	-0.411522559
Two non-null Gaussian mixture	0.5	-0.044424394	-0.149410629	-0.016021135	0.134418615	0.0761791
Two non-null Gaussian mixture	0.5	-0.037120651	-0.076761586	-0.008500429	0.041934786	0.018994329
Two non-null Gaussian mixture	0.5	0.249786426	0.112883424	0.104512787	0.056611602	0.205027989
Two non-null Gaussian mixture	0.5	0.00746708	-0.041490747	0.541483473	-0.442416222	-0.009431013
Two non-null Gaussian mixture	0.5	0.29785878	-0.05677079	-0.063595408	-1.767303509	0.84080773
Two non-null Gaussian mixture	0.5	-0.036037453	-0.030664744	-0.015127869	-0.049552643	0.10601524
Two non-null Gaussian mixture	0.5	-0.093629482	-0.12344937	-0.168815998	-0.525777479	0.861012872
Two non-null Gaussian mixture	0.5	-0.010314515	-0.011143123	0.041757047	0.000929178	-0.119531325
Two non-null Gaussian mixture	0.5	0.229847607	0.143704754	0.356293617	0.704668693	-0.14033905
Two non-null Gaussian mixture	0.5	-0.047672447	0.389638209	0.110263335	0.144882055	-0.436943726
Two non-null Gaussian mixture	0.5	0.166985482	-0.06147988	0.56147211	-0.861448885	-0.475751161
Two non-null Gaussian mixture	0.5	0.009036565	0.244983946	0.003781053	0.184155278	0.118907881
Two non-null Gaussian mixture	0.5	-0.213777328	-0.119700211	-0.153294515	-0.104513202	0.295692099
Two non-null Gaussian mixture	0.5	0.013808504	0.004121134	0.011939394	-0.011564504	-0.065707935
Two non-null Gaussian mixture	0.5	0.048327709	-0.011588402	0.060522292	-0.025198666	-0.118691615
Two non-null Gaussian mixture	0.5	0.171914892	0.131255128	0.160854138	0.07604613	-0.47901115
Two non-null Gaussian mixture	0.5	0.088218883	-0.069288745	0.128314717	0.026214981	-0.004329682
Two non-null Gaussian mixture	0.5	0.116312565	0.07953922	0.057800666	-0.051378217	-0.081027862
Two non-null Gaussian mixture	0.5	-0.078510605	-0.164136163	0.260520154	0.099366172	-0.233576823
Two non-null Gaussian mixture	0.5	-0.057634119	0.002549907	0.005142959	0.016628483	-0.263955787
Two non-null Gaussian mixture	0.5	-0.081345501	-0.186228994	-0.002479479	-1.19626987	0.377235871
Two non-null Gaussian mixture	0.5	0.113589416	0.007684983	-0.06304246	0.003431579	1.327094376
Two non-null Gaussian mixture	0.5	-0.198020527	-0.06598149	-0.119209433	0.002944829	0.334402116
Two non-null Gaussian mixture	0.5	0.132958017	0.189862143	0.006293839	-0.011850456	-0.017822548
Two non-null Gaussian mixture	0.5	-0.196596021	-0.085001767	-0.004900613	-0.155565413	0.054475237
Two non-null Gaussian mixture	0.5	0.261275411	-0.131179289	-0.183247531	-1.087206373	2.714459992
Two non-null Gaussian mixture	0.5	0.013820009	-0.172522382	-0.036799992	-0.87892985	0.120108179
Two non-null Gaussian mixture	0.5	0.043763182	0.074602258	0.093620542	0.041559349	-0.760010641
Two non-null Gaussian mixture	0.5	0.028361629	0.003442948	0.49654023	0.038839951	-0.103802293
Two non-null Gaussian mixture	0.5	0.17842213	0.010981623	-0.001459596	-0.475513558	0.145966843
Two non-null Gaussian mixture	0.5	-0.002110484	-0.044789521	0.544782383	-0.11381625	-0.176075109
Two non-null Gaussian mixture	0.5	-0.108849256	0.335631623	0.164353005	0.629732573	-0.399468561
Two non-null Gaussian mixture	0.5	-0.062573514	-0.007668943	-0.134398927	-0.018377767	0.301167881
Two non-null Gaussian mixture	0.5	-0.082194661	-0.032744364	-0.034990501	-0.11482047	0.049971808
Two non-null Gaussian mixture	0.5	-0.176105773	-0.014435972	-0.151948377	0.132802006	0.818511323
Two non-null Gaussian mixture	0.5	0.019091462	0.640982815	-0.140982819	0.242967293	0.908387628
Two non-null Gaussian mixture	0.5	-0.254971913	0.030527072	0.242927334	0.715197871	-0.921180398
Two non-null Gaussian mixture	0.5	-0.090592903	-0.227850255	-0.021104616	-2.57416261	-0.011067779
Two non-null Gaussian mixture	0.5	0.062985128	-0.018125078	0.003533889	-0.414553024	-0.026522916
Two non-null Gaussian mixture	0.5	-0.230940366	-0.188939845	-0.157132662	-0.392942798	0.954539962
Two non-null Gaussian mixture	0.5	0.125717286	-0.214816444	-0.192269983	-2.026763041	2.685767214
Two non-null Gaussian mixture	0.5	-0.11290546	-0.03837005	-0.044896535	-0.022198407	-0.042029229
Two non-null Gaussian mixture	0.5	0.090327948	0.036433358	0.017787434	0.036725983	-0.014141135
Two non-null Gaussian mixture	0.5	0.032059517	0.0841691	0.039126776	0.057038003	0.002139757
Two non-null Gaussian mixture	0.5	-0.467677091	0.093740705	-0.177701916	0.823239565	1.089313445
Two non-null Gaussian mixture	0.5	0.126133915	0.062806118	0.016917572	-0.128911422	-0.005083078
Two non-null Gaussian mixture	0.5	0.27925357	0.051615442	0.448384001	-0.16017446	0.231371381
Two non-null Gaussian mixture	0.5	0.011090102	-0.020255556	0.053286891	-0.016767505	0.00383878
Two non-null Gaussian mixture	0.5	-0.119015416	-0.044770715	0.189765519	-0.005929697	-0.322205149
Two non-null Gaussian mixture	0.5	-0.027575895	0.175812398	-0.122472246	-0.017303195	1.186748708
Two non-null Gaussian mixture	0.5	-0.054176837	0.152731315	0.023089254	0.406001437	-0.069543813
Two non-null Gaussian mixture	0.5	-0.100118357	-0.040968107	-0.217880856	0.094749399	2.391736608
Two non-null Gaussian mixture	0.5	0.010135463	-0.235652183	-0.088587398	-3.180343627	1.234108569
Two non-null Gaussian mixture	0.5	0.103821347	-0.054130026	0.19781449	-0.450469688	-0.006821515
Two non-null Gaussian mixture	0.5	0.007932506	-0.009871236	0.001486745	-0.021941726	0.052537272
Two non-null Gaussian mixture	0.5	-0.064497862	-0.010797098	0.021601881	0.0107767	-0.262404608
Two non-null Gaussian mixture	0.5	0.00916686	-0.007887504	0.028677188	0.010738124	-0.151399079
Two non-null Gaussian mixture	0.5	-0.643349301	-0.218165113	0.214202476	-2.879234927	-1.791080261
Two non-null Gaussian mixture	0.5	-0.066874849	-0.01385998	-0.016436728	0.158329009	0.051409403
Two non-null Gaussian mixture	0.5	0.216644298	0.104718342	-0.125682891	0.01406475	1.285844896
Two non-null Gaussian mixture	0.5	-0.054730411	-0.157805462	0.004158613	-0.608998046	-0.004858053
Two non-null Gaussian mixture	0.5	-0.048829786	-0.049144334	-0.004203883	-0.060408129	0.004139703
Two non-null Gaussian mixture	0.5	-0.025657026	-0.235423824	-0.003504039	-2.743168722	-0.000906165
Two non-null Gaussian mixture	0.5	0.096714787	-0.053823371	0.064483871	-0.413995588	0.02615264
Two non-null Gaussian mixture	0.5	-0.106870949	-0.155232573	0.655227572	-0.263002214	-0.593469868
Two non-null Gaussian mixture	0.5	-0.001470791	0.077389987	-0.014029034	0.072790763	-0.025755728
Two non-null Gaussian mixture	0.5	0.014435517	0.02359111	-0.02174535	-0.040279727	0.159341972
Two non-null Gaussian mixture	0.5	0.303515864	0.161883735	0.076709142	-0.172239658	-0.02402011
Two non-null Gaussian mixture	0.5	-0.109190283	-0.090387832	-0.000928535	-0.253931413	0.051853013
Two non-null Gaussian mixture	0.5	-0.435622969	-0.101941489	0.44636416	0.396799831	-1.384672369
Two non-null Gaussian mixture	0.5	0.202553434	0.006307393	0.109604419	0.00553333	0.199321735
Two non-null Gaussian mixture	0.5	0.14024309	0.057170767	0.046983687	-0.185911551	0.021802525
Two non-null Gaussian mixture	0.5	0.061063785	0.067806006	0.106646082	0.105760242	-0.630528096
Two non-null Gaussian mixture	0.5	-0.228963086	-0.079312869	-0.050656605	-0.796257643	-0.608822154
Two non-null Gaussian mixture	0.5	0.02135703	0.046522938	-0.123937526	0.001352688	-0.47305359
Two non-null Gaussian mixture	0.5	0.243303071	0.065163739	0.054341915	-0.371034071	0.115855756
Two non-null Gaussian mixture	0.5	-0.015927413	-0.011454487	0.023647562	0.092987867	0.002072983
Two non-null Gaussian mixture	0.5	0.03748158	0.015868081	0.021605553	-0.09237262	-0.021913575
Two non-null Gaussian mixture	0.5	-0.087230098	-0.046035771	-0.03490812	-0.079953988	-0.016868709
Two non-null Gaussian mixture	0.5	-0.02858593	0.090276795	-0.006214212	0.103936309	-0.004146972
Two non-null Gaussian mixture	0.5	0.089201352	0.053002735	0.111554436	0.001483408	-0.187787059
Two non-null Gaussian mixture	0.5	-0.255409448	-0.152090699	-0.184097582	-0.318923399	-2.245094391
Two non-null Gaussian mixture	0.5	-0.067954917	-0.069703221	-0.037949582	0.057836289	0.01852402
Two non-null Gaussian mixture	0.5	-0.162622252	-0.036856081	0.06294095	0.01916013	-0.411104039
Two non-null Gaussian mixture	0.5	0.106362898	0.070557459	0.002990413	-0.004209688	0.058855925
Two non-null Gaussian mixture	0.5	0.368736877	-0.074090704	0.384245769	-1.066727011	-0.119177307
Two non-null Gaussian mixture	0.5	-0.098565576	-0.067648215	0.030765943	-0.098603547	-0.001369588
Two non-null Gaussian mixture	0.5	0.212371537	0.446382673	0.053541444	0.513354446	0.217765095
Two non-null Gaussian mixture	0.5	-0.018265917	-0.01141664	0.126387071	0.21772128	-0.205110305
Two non-null Gaussian mixture	0.5	0.030330199	-0.196558365	0.226294386	-1.354871954	-0.001246737
Two non-null Gaussian mixture	0.5	0.020663223	-0.009508714	0.122957931	0.045474775	0.095493
Two non-null Gaussian mixture	0.5	-0.315479619	-0.224532917	-0.099432157	-1.7319149	0.087876999
Two non-null Gaussian mixture	0.5	0.362172731	-0.068584078	-0.138488314	-2.03245834	2.054155654
Two non-null Gaussian mixture	0.5	0.064848425	0.015467359	0.484475868	-0.012586487	-0.241132305
Two non-null Gaussian mixture	0.5	-0.162782193	-0.032046558	-0.002545744	0.012050061	-0.463871228
Two non-null Gaussian mixture	0.5	0.023448726	0.029123967	0.007392797	-0.010379445	0.011535361
Two non-null Gaussian mixture	0.5	-0.067978112	0.032472998	-0.077094223	0.046643469	0.010295564
Two non-null Gaussian mixture	0.5	-0.18478526	-0.104429006	-0.145238472	-0.125264281	-0.472455264
Two non-null Gaussian mixture	0.5	-0.048668692	-0.048494482	-0.0184371	-0.266149284	-0.02347397
Two non-null Gaussian mixture	0.5	-0.026175803	-0.222004196	-0.116500326	-3.261221147	-2.823616862
Two non-null Gaussian mixture	0.5	0.117060836	-0.235441288	-0.195906918	-3.538574623	2.289403802
Two non-null Gaussian mixture	0.5	-0.034803111	-0.018408952	-0.018904667	0.049821872	0.002493371
Two non-null Gaussian mixture	0.5	0.023537498	-0.073014967	0.183872899	-0.33357318	-0.322471067
Two non-null Gaussian mixture	0.5	0.105603457	0.008554846	0.08606234	0.023503882	0.016599836
Two non-null Gaussian mixture	0.5	-0.090877983	-0.107961937	-0.177236549	-0.896661805	-0.608075191
Two non-null Gaussian mixture	0.5	-0.022863482	-0.008796989	0.055608544	0.158229724	0.009489063
Two non-null Gaussian mixture	0.5	0.028184864	-0.022837519	0.000839023	0.003461033	0.13940842
Two non-null Gaussian mixture	0.5	-0.20962543	-0.057583387	-0.004691755	0.12974342	-0.123208436
Two non-null Gaussian mixture	0.5	-0.025219367	0.037952689	0.014841721	0.037671744	-0.175145559
Two non-null Gaussian mixture	0.5	0.120900485	0.039513117	0.047077106	-0.176788978	0.003656981
Two non-null Gaussian mixture	0.5	-0.017246801	0.062833657	-0.138768236	0.043936991	0.204695489
Two non-null Gaussian mixture	0.5	0.031916222	-0.016182543	0.028459601	0.00304471	-0.027201975
Two non-null Gaussian mixture	0.5	0.01746249	-0.009818719	0.005745945	-0.104071335	0.031305802
Two non-null Gaussian mixture	0.5	0.150595032	0.100609084	0.087385009	0.290673993	0.102459087
Two non-null Gaussian mixture	0.5	-0.03705021	0.242641587	-0.008257397	0.209715257	0.104571018
Two non-null Gaussian mixture	0.5	0.145289929	-0.052225073	0.148343438	-0.563288888	0.325316751
Two non-null Gaussian mixture	0.5	0.040811678	0.209276543	0.290715522	0.192911201	-0.076017072
Two non-null Gaussian mixture	0.5	0.033361723	0.060570965	0.026963664	0.507609074	0.080855167
Two non-null Gaussian mixture	0.5	0.069797978	0.037307173	0.030537315	0.012957463	0.018706155
Two non-null Gaussian mixture	0.5	-0.031743941	-0.118217306	0.618205304	-0.259913169	-0.705100164
Two non-null Gaussian mixture	0.5	0.236416423	-0.134829307	-0.12827325	-1.892407343	1.255087625
Two non-null Gaussian mixture	0.5	-0.060847457	-0.028741854	0.083453399	-0.135801549	-0.440269453
Two non-null Gaussian mixture	0.5	-0.044775502	0.036659885	-0.01058794	0.170645131	-0.079410793
Two non-null Gaussian mixture	0.5	-0.048143624	0.0028254	-0.045166578	-0.000846774	-0.02527003
Two non-null Gaussian mixture	0.5	0.008344352	0.042557761	-0.026707903	-0.138574733	0.004085442
Two non-null Gaussian mixture	0.5	-0.068010873	-0.111810644	0.046756647	-0.536713899	0.036267771
Two non-null Gaussian mixture	0.5	0.133119704	0.038858187	0.113340218	0.01717608	-0.154521217
Two non-null Gaussian mixture	0.5	0.178477032	-0.111387246	0.029662034	-1.035212816	0.021100373
Two non-null Gaussian mixture	0.5	0.074305832	0.296411816	0.203585997	1.214560124	-0.064645666
Two non-null Gaussian mixture	0.5	0.061769277	0.037047802	0.030372152	-0.075476672	-0.011049767
Two non-null Gaussian mixture	0.5	-0.014288906	0.100458389	-0.010463965	0.091093581	-0.060131721
Two non-null Gaussian mixture	0.5	0.026472519	-0.010321796	0.04395645	0.006968509	-0.195584557
Two non-null Gaussian mixture	0.5	0.20354946	0.158813025	0.089736719	0.047003841	0.009199341
Two non-null Gaussian mixture	0.5	-0.033834026	-0.04116585	-0.035481319	0.018150169	0.178785017
Two non-null Gaussian mixture	0.5	-0.179872274	-0.135287371	-0.101818182	-0.604801416	-0.007052815
Two non-null Gaussian mixture	0.5	-0.058850941	-0.049863624	0.007417239	-0.072306819	-0.045234093
Two non-null Gaussian mixture	0.5	-0.072581559	-0.18296458	0.485081725	-1.73070159	-0.524854768
Two non-null Gaussian mixture	0.5	-0.007356094	0.045240251	0.009335411	0.020919074	-0.11328143
Two non-null Gaussian mixture	0.5	-0.024438123	-0.094009383	-0.017567208	-0.537557073	-0.020127243
Two non-null Gaussian mixture	0.5	0.090492692	-0.0094778	0.109082853	-0.207948702	-0.139391999
Two non-null Gaussian mixture	0.5	-0.118709	-0.060140099	-0.021655667	-0.43997569	0.006169185
Two non-null Gaussian mixture	0.5	0.006798754	0.021361935	-0.103022353	0.03680109	0.4236067
Two non-null Gaussian mixture	0.5	-0.10943573	-0.002827941	-0.115085406	0.291796299	0.801852758
Two non-null Gaussian mixture	0.5	-0.14170242	-0.037014974	-0.029575788	0.320661658	-0.032129215
Two non-null Gaussian mixture	0.5	-0.166656276	-0.027871167	0.018635244	0.004759037	-0.421519176
Two non-null Gaussian mixture	0.5	0.059154729	-0.021438631	0.148848501	-0.233968091	0.017006906
Two non-null Gaussian mixture	0.5	0.113571981	-0.193363081	-0.236281796	-2.644533946	3.445995225
Two non-null Gaussian mixture	0.5	0.051549788	-0.020391293	-0.211553355	-0.121224845	1.623791896
Two non-null Gaussian mixture	0.5	0.073863584	0.06590559	-0.083235768	0.023211358	0.089655812
Two non-null Gaussian mixture	0.5	-0.094123707	-0.134317608	-0.028723368	-1.455344885	0.143527518
Two non-null Gaussian mixture	0.5	-0.053555774	-0.011745561	-0.082537224	0.148425584	0.100321619
Two non-null Gaussian mixture	0.5	-0.02424273	-0.052258465	-0.070040428	0.034163869	0.363000068
Two non-null Gaussian mixture	0.5	-0.144673608	-0.051237585	-0.201056209	-0.297173015	1.337614921
Two non-null Gaussian mixture	0.5	0.11656683	0.056897644	0.130520251	-0.076769115	-0.159796475
Two non-null Gaussian mixture	0.5	0.132689467	-0.105742161	-0.147721121	-1.372583851	0.932265113
Two non-null Gaussian mixture	0.5	0.083070324	0.377855734	-0.026968757	0.697433892	0.023404178
Two non-null Gaussian mixture	0.5	0.395206902	0.318242339	0.181734103	0.012475292	-0.059322012
Two non-null Gaussian mixture	0.5	-0.269611263	-0.190871242	-0.207934788	-0.665602569	1.712868673
Two non-null Gaussian mixture	0.5	-0.092092298	0.021925351	-0.013890418	0.305211002	-0.051556398
Two non-null Gaussian mixture	0.5	-0.049008651	-0.047077619	-0.039607298	0.007322866	0.043282369
Two non-null Gaussian mixture	0.5	0.070396188	0.089747624	0.020926214	0.057902328	0.160953181
Two non-null Gaussian mixture	0.5	-0.134517687	-0.067789709	-0.010935982	-0.330413699	-0.053018262
Two non-null Gaussian mixture	0.5	-0.185084056	-0.137601055	-0.006310437	-0.114960957	0.001282478
Two non-null Gaussian mixture	0.5	-0.255541569	0.610022552	-0.144437407	0.687402528	0.685952533
Two non-null Gaussian mixture	0.5	0.226455251	-0.214746641	0.055923808	-3.016807882	-0.043730573
Two non-null Gaussian mixture	0.5	-0.239829297	-0.169339578	0.669331659	-1.02703514	-0.875893065
Two non-null Gaussian mixture	0.5	0.012800175	-0.092636867	0.036383767	-0.073002688	-0.038995945
Two non-null Gaussian mixture	0.5	0.079573811	0.021148849	0.012914848	0.07068644	0.154252825
Two non-null Gaussian mixture	0.5	-0.020626352	-0.023270777	0.035382699	0.16055691	-0.019654395
Two non-null Gaussian mixture	0.5	0.164753361	0.027465011	0.184144466	0.057170616	-0.16554572
Two non-null Gaussian mixture	0.5	-0.002580349	-0.031352047	0.106184675	-0.060647276	-0.118114118
Two non-null Gaussian mixture	0.5	0.059287741	0.015096356	0.142660878	-0.016287846	-0.622492288
Two non-null Gaussian mixture	0.5	0.019695591	-0.017212934	0.040112425	-0.042789065	0.04659035
Two non-null Gaussian mixture	0.5	0.022309413	-0.007144488	-0.065308716	-0.031393593	0.531989841
Two non-null Gaussian mixture	0.5	0.122173931	-0.044604134	0.030917534	-0.612189665	0.019736498
Two non-null Gaussian mixture	0.5	0.115433172	-0.127401108	0.025610459	-1.077215874	0.217360433
Two non-null Gaussian mixture	0.5	0.026931992	0.003533793	-0.18150725	0.009192913	0.458561039
Two non-null Gaussian mixture	0.5	0.035681701	-0.108869902	-0.190379386	-1.548996018	1.292974942
Two non-null Gaussian mixture	0.5	0.019579722	0.00633844	0.014011108	-0.002052054	-0.009370162
Two non-null Gaussian mixture	0.5	-0.070753369	-0.178044076	-0.045046561	-1.53995169	-0.015297361
Two non-null Gaussian mixture	0.5	-0.185286749	-0.044856594	-0.116634384	0.102495479	0.351386298
Two non-null Gaussian mixture	0.5	0.005265208	0.011636408	-0.020321213	-0.00214703	-0.000343958
Two non-null Gaussian mixture	0.5	-0.018907435	-0.035720798	-0.044762438	-0.066937256	0.186957042
Two non-null Gaussian mixture	0.5	-0.042764184	-0.073216751	-0.171112284	-1.02841516	1.184031734
Two non-null Gaussian mixture	0.5	0.030757745	0.005335326	-0.065368537	-0.09457244	-0.055616343
Two non-null Gaussian mixture	0.5	0.035334983	-0.156180876	-0.006634613	-1.768759677	0.040661463
Two non-null Gaussian mixture	0.5	0.069086181	0.012149277	0.023883064	-0.028688298	0.115540007
Two non-null Gaussian mixture	0.5	-0.036268749	-0.022481194	0.003961821	-0.019770849	-0.05104571
Two non-null Gaussian mixture	0.5	-0.11331874	-0.047170024	-0.013940786	-0.009482484	0.042724211
Two non-null Gaussian mixture	0.5	-0.115139803	0.013363168	0.232044088	-0.016019129	-0.77157441
Two non-null Gaussian mixture	0.5	-0.005036496	-0.127436028	-0.140318862	0.109781632	1.390656869
Two non-null Gaussian mixture	0.5	-0.633153973	0.512258749	-0.226452089	1.922331405	4.423799187
Two non-null Gaussian mixture	0.5	-0.154789646	-0.202578582	-0.211408927	-0.877127432	1.3762594
Two non-null Gaussian mixture	0.5	0.217008797	0.017591515	0.086326672	0.011646296	-0.171787906
Two non-null Gaussian mixture	0.5	-0.083997041	-0.180868582	-0.045520643	1.724491458	-0.471017779
Two non-null Gaussian mixture	0.5	0.188767858	0.026005839	0.47399365	-0.039033457	-0.036286408
Two non-null Gaussian mixture	0.5	-0.020051935	-0.002950205	-0.017927793	-0.008239655	0.025832026
Two non-null Gaussian mixture	0.5	-0.055442827	0.038745541	-0.203556586	0.017409562	0.114445624
Two non-null Gaussian mixture	0.5	-0.024283841	-0.024518834	-0.00175716	-0.059409742	0.005002483
Two non-null Gaussian mixture	0.5	0.046402346	0.078803073	0.04223985	0.39046524	-0.192756109
Two non-null Gaussian mixture	0.5	0.058295218	0.047982655	0.06087221	0.082522044	0.042596074
Two non-null Gaussian mixture	0.5	-0.067319908	-0.006434663	-0.074724458	0.185796938	0.658211251
Two non-null Gaussian mixture	0.5	-0.141398224	-0.117754817	-0.063043493	-1.706164607	-0.289366169
Two non-null Gaussian mixture	0.5	-0.854990884	0.663069418	-0.199488133	1.472897828	0.632648239
Two non-null Gaussian mixture	0.5	-0.013528719	-0.06226191	0.004753583	-0.061038516	-0.056828363
Two non-null Gaussian mixture	0.5	-0.053765667	-0.017386972	-0.018210626	-0.002794349	-0.037565664
Two non-null Gaussian mixture	0.5	-0.00342332	0.022117235	-0.049323228	0.469722249	0.736571327
Two non-null Gaussian mixture	0.5	0.023513896	-0.013709525	0.008698817	0.003854793	0.066231499
Two non-null Gaussian mixture	0.5	-0.09868282	-0.086760512	-0.009021582	-0.145307249	0.051907081
Two non-null Gaussian mixture	0.5	-0.083733563	-0.117044686	-0.05194884	-0.241849671	-0.109034267
Two non-null Gaussian mixture	0.5	0.102307371	0.002889737	0.036772612	0.105735272	0.020920674
Two non-null Gaussian mixture	0.5	0.113572608	-0.035766225	-0.004556104	-0.075196479	0.467523364
Two non-null Gaussian mixture	0.5	-0.244062424	-0.123653875	-0.111172293	-0.199008823	-0.088564848
Two non-null Gaussian mixture	0.5	0.037239932	0.01435932	0.150582306	-0.088533404	-0.714118471
Two non-null Gaussian mixture	0.5	-0.017466751	0.077340416	-0.032029682	-0.086434108	-0.26958051
Two non-null Gaussian mixture	0.5	0.047589473	-0.055598551	0.555566358	-0.548374291	-0.353004541
Two non-null Gaussian mixture	0.5	-0.008658211	0.075684909	-0.0169823	0.016035724	0.00054763
Two non-null Gaussian mixture	0.5	0.040916077	0.07526797	0.043550081	0.098185038	-0.008518048
Two non-null Gaussian mixture	0.5	0.007404498	-0.109658033	0.178218909	-0.537494794	-0.11080079
Two non-null Gaussian mixture	0.5	0.13174425	0.017420976	0.054878491	0.007286615	0.015943747
Two non-null Gaussian mixture	0.5	0.015868589	-0.224878175	0.026060247	-2.348453492	-0.066392018
Two non-null Gaussian mixture	0.5	0.311290593	0.141209996	-0.177137899	0.399052562	2.126708208
Two non-null Gaussian mixture	0.5	-0.045975589	-0.085039184	0.000759725	-0.384863825	-0.175488495
Two non-null Gaussian mixture	0.5	-0.0244802	-0.170469092	-0.127002757	-1.118359335	0.998249792
Two non-null Gaussian mixture	0.5	0.104632126	0.027029064	0.077132299	-0.067385462	-0.478885199
Two non-null Gaussian mixture	0.5	0.15853058	-0.189692203	-0.021986216	-2.061569407	0.417111728
Two non-null Gaussian mixture	0.5	-0.043220111	-0.046458974	-0.010101947	-0.04972742	-0.01749804
Two non-null Gaussian mixture	0.5	-0.088947839	-0.069063541	-0.031757035	-0.032786762	-0.007446995
Two non-null Gaussian mixture	0.5	0.123487397	0.106491773	-0.003130503	0.032219505	0.121695205
Two non-null Gaussian mixture	0.5	-0.070968046	-0.075613623	0.136772022	-0.048941699	-0.043788181
Two non-null Gaussian mixture	0.5	0.113137626	-0.228345779	-0.207639724	-3.187380593	2.581942868
Two non-null Gaussian mixture	0.5	-0.022084277	-0.037589433	-0.125786245	0.010084193	0.575526928
Two non-null Gaussian mixture	0.5	-0.036126782	-0.052536569	0.126698312	-0.361546753	-0.201648771
Two non-null Gaussian mixture	0.5	-0.095632812	-0.061699233	-0.24001439	1.324945173	3.200448877
Two non-null Gaussian mixture	0.5	0.099903213	0.038265502	-0.231224387	-0.016201928	2.447412409
Two non-null Gaussian mixture	0.5	0.000805875	-0.231751876	-0.097283348	-2.176382698	0.876357604
Two non-null Gaussian mixture	0.5	0.123916226	0.042709621	-0.004112599	-0.031577429	0.045824543
Two non-null Gaussian mixture	0.5	0.013540548	-0.121609253	0.005402374	-1.684159131	-0.078470818
Two non-null Gaussian mixture	0.5	0.118156595	-0.044458968	0.071289499	-0.005095214	0.020746003
Two non-null Gaussian mixture	0.5	-0.047365986	0.200055198	0.299944475	0.392265968	-0.422495012
Two non-null Gaussian mixture	0.5	0.103623441	-0.005999717	-0.086161267	-0.026070219	0.690841645
Two non-null Gaussian mixture	0.5	-0.015649016	0.080858374	-0.042500263	0.292592679	0.005825858
Two non-null Gaussian mixture	0.5	-0.282216334	-0.223380684	0.601004107	-2.195041068	-0.729101666
Two non-null Gaussian mixture	0.5	0.092440504	0.041345406	0.056298923	0.041069112	0.041263988
Two non-null Gaussian mixture	0.5	0.10227358	0.033807108	-0.140404376	-0.038802004	0.502942964
Two non-null Gaussian mixture	0.5	-0.356734535	-0.233551721	-0.159352119	-1.310910997	-1.207075476
Two non-null Gaussian mixture	0.5	-0.07635634	-0.071001318	0.570997149	-0.040240494	-0.288115595
Two non-null Gaussian mixture	0.5	-0.060158344	0.003406026	-0.035344226	0.013442451	0.03335255
Two non-null Gaussian mixture	0.5	-0.007883346	-0.020212982	-0.13974202	-0.232447494	-0.004779962
Two non-null Gaussian mixture	0.5	-0.037958639	0.127187928	-0.023900208	0.349367719	0.023315782
Two non-null Gaussian mixture	0.5	-0.037574635	-0.027263741	-0.029382525	0.259331729	0.48360909
Two non-null Gaussian mixture	0.5	0.243387785	0.080728183	0.063433755	0.324147615	0.126366917
Two non-null Gaussian mixture	0.5	-0.011536739	-0.187380895	0.006863012	-1.776498795	-0.086541597
Two non-null Gaussian mixture	0.5	-0.252616312	-0.184811714	-0.152321025	-0.619003549	1.131343055
Two non-null Gaussian mixture	0.5	-0.041424173	0.029283506	-0.140099117	0.027979058	1.112799829
Two non-null Gaussian mixture	0.5	-0.145922578	-0.117450782	0.026917833	0.313384167	-0.00737018
One non-null Gaussian mixture	0.5	0.018427242	0.092486092	-0.046928156	-1.324781799	-0.032945084
One non-null Gaussian mixture	0.5	0.035261754	0.094635009	0.008251544	0.328490979	-0.006660455
One non-null Gaussian mixture	0.5	0.128764015	0.520955669	-0.440162696	1.886542026	0.306635666
One non-null Gaussian mixture	0.5	-0.043595777	0.406911191	-0.365548591	1.060328316	0.873253078
One non-null Gaussian mixture	0.5	0.149322111	0.281591707	0.082325287	0.061625234	0.011653323
One non-null Gaussian mixture	0.5	0.012365153	0.349971147	-0.264594391	-0.035638306	0.072741262
One non-null Gaussian mixture	0.5	-0.012283393	0.408785371	-0.362908275	0.599311	1.025759037
One non-null Gaussian mixture	0.5	-0.003435432	0.144276047	-0.020180558	0.037773105	-0.003184245
One non-null Gaussian mixture	0.5	0.011417462	0.490689967	0.00918342	0.006851245	-0.024324217
One non-null Gaussian mixture	0.5	-0.038312275	0.617518794	-0.484108955	0.569846193	1.832425378
One non-null Gaussian mixture	0.5	-0.039491824	0.429338007	-0.407220844	0.57376047	2.366794819
One non-null Gaussian mixture	0.5	-0.0309966	0.247609063	-0.48148502	1.834621455	2.878439192
One non-null Gaussian mixture	0.5	0.627177884	0.091411368	-0.308603894	-3.257940345	3.157308339
One non-null Gaussian mixture	0.5	0.100240664	0.340148518	-0.291218746	0.892670277	-0.052734723
One non-null Gaussian mixture	0.5	0.089782349	0.481651473	0.018347932	-0.087669586	0.000355442
One non-null Gaussian mixture	0.5	0.265617001	0.176418232	-0.094967603	-0.720462656	0.618061981
One non-null Gaussian mixture	0.5	0.129880077	0.199238035	0.300759754	0.82298609	-0.17395644
One non-null Gaussian mixture	0.5	0.057222824	0.338673914	-0.142509313	0.012015955	0.22699546
One non-null Gaussian mixture	0.5	0.096387334	0.73361295	-0.407095074	-0.074490015	2.867820396
One non-null Gaussian mixture	0.5	0.09515582	0.481337356	0.018660273	-0.170348113	-0.019105644
One non-null Gaussian mixture	0.5	0.037897287	0.080098945	-0.449104174	1.702253945	2.781696058
One non-null Gaussian mixture	0.5	0.149930797	0.162388269	-0.003536234	0.54977453	0.134687369
One non-null Gaussian mixture	0.5	0.002843854	0.033933806	0.001224097	0.188574181	-0.007291063
One non-null Gaussian mixture	0.5	0.046060596	0.283889782	-0.259410833	0.997758994	0.302521269
One non-null Gaussian mixture	0.5	0.051383467	0.271841149	-0.352594432	-0.114311636	0.512897834
One non-null Gaussian mixture	0.5	0.023212627	0.126425011	-0.152274243	0.049259308	0.30814689
One non-null Gaussian mixture	0.5	0.030954173	0.223679642	-0.130273141	0.809366525	-0.072697077
One non-null Gaussian mixture	0.5	0.588488293	0.096068917	-0.35020301	-2.554364835	2.54299766
One non-null Gaussian mixture	0.5	0.023916617	0.197447456	-0.146218134	0.910838963	0.138611265
One non-null Gaussian mixture	0.5	0.128660047	0.085397069	0.05315071	0.247179592	0.047482469
One non-null Gaussian mixture	0.5	0.212635633	0.133919515	-0.017932979	-0.078561113	0.481479049
One non-null Gaussian mixture	0.5	0.00888076	0.536220506	-0.35166243	0.724578536	-0.082812321
One non-null Gaussian mixture	0.5	0.144634776	0.679993149	-0.370433573	1.166100085	0.585136922
One non-null Gaussian mixture	0.5	0.09963903	0.041796997	0.088265989	-1.594474113	-0.06391976
One non-null Gaussian mixture	0.5	-0.059135765	0.255784221	-0.361334464	0.655606275	-0.252743926
One non-null Gaussian mixture	0.5	0.0891456	0.021494971	-0.027537513	-1.091168762	0.140993774
One non-null Gaussian mixture	0.5	0.060660262	0.057787653	0.442169579	-0.874586905	-0.020516131
One non-null Gaussian mixture	0.5	-0.022574299	0.01516611	-0.062660886	2.94866406	0.032980208
One non-null Gaussian mixture	0.5	0.024903271	0.046862243	-0.086493729	1.736918583	-0.001362966
One non-null Gaussian mixture	0.5	0.02515626	0.262501601	-0.241019177	1.439282357	-0.148306624
One non-null Gaussian mixture	0.5	-0.031184404	0.091762832	-0.036891984	0.415025689	0.008138456
One non-null Gaussian mixture	0.5	0.049169595	0.615892016	-0.266767733	0.392868886	0.001053403
One non-null Gaussian mixture	0.5	-0.01921559	0.06417034	-0.216139023	-0.072145301	0.120565849
One non-null Gaussian mixture	0.5	-0.009963445	0.108759953	0.022557307	-0.012731833	-0.077211672
One non-null Gaussian mixture	0.5	0.260246382	0.223860835	0.276136366	-0.387134959	-0.294679621
One non-null Gaussian mixture	0.5	0.075904324	0.032928102	-0.016640918	-0.631687236	0.119463398
One non-null Gaussian mixture	0.5	0.131753835	0.048773518	0.229662722	-1.06545833	-0.333802246
One non-null Gaussian mixture	0.5	-0.12516032	0.624400089	-0.124405446	0.179108055	0.180890493
One non-null Gaussian mixture	0.5	-0.141696824	0.96153476	-0.461536563	0.333075719	2.359585093
One non-null Gaussian mixture	0.5	0.024681157	0.078982513	0.00474613	-0.455752396	-0.038957177
One non-null Gaussian mixture	0.5	0.151156334	0.658626272	-0.158629253	-0.084751637	0.367647249
One non-null Gaussian mixture	0.5	0.03447964	0.006865212	-0.007386894	-2.943229074	0.052702309
One non-null Gaussian mixture	0.5	0.140243379	0.462043726	0.037888943	-0.219237762	-0.022735938
One non-null Gaussian mixture	0.5	0.114073372	0.117636939	-0.196550307	-0.142661931	0.406116129
One non-null Gaussian mixture	0.5	0.317509389	0.097113628	-0.020202733	-1.230652102	0.452216107
One non-null Gaussian mixture	0.5	0.045588799	0.729417972	-0.22942233	0.39691454	0.696636709
One non-null Gaussian mixture	0.5	-0.172720356	0.625762725	-0.12590863	0.059067356	-0.012458013
One non-null Gaussian mixture	0.5	0.112386343	0.020188784	0.082667123	-1.564878806	-0.112308563
One non-null Gaussian mixture	0.5	0.121059167	0.733351733	-0.309239521	0.597867273	0.768497849
One non-null Gaussian mixture	0.5	0.274226053	0.126551236	0.076971404	-0.308024854	0.034578172
One non-null Gaussian mixture	0.5	0.020001201	0.519684289	-0.019690135	-0.096135443	0.038601326
One non-null Gaussian mixture	0.5	-0.0690455	0.280527133	-0.264001146	0.725814686	0.016678451
One non-null Gaussian mixture	0.5	-0.065953384	0.513777903	-0.412413	0.979715703	1.166697586
One non-null Gaussian mixture	0.5	0.010003093	0.71949732	-0.245959878	0.815217943	-0.260798046
One non-null Gaussian mixture	0.5	0.00439683	0.015058458	0.017013159	0.894546481	-0.028846073
One non-null Gaussian mixture	0.5	0.043656586	0.546722239	-0.046825283	0.235306247	-0.114461875
One non-null Gaussian mixture	0.5	0.035095256	0.052514335	0.025445726	-0.207321176	-0.011621949
One non-null Gaussian mixture	0.5	-0.077718842	0.141119013	-0.127692341	1.492644322	-0.038024894
One non-null Gaussian mixture	0.5	-0.068241352	0.936642664	-0.436664463	0.111684954	3.047687736
One non-null Gaussian mixture	0.5	0.028130472	0.053966504	-0.067197895	-0.237144309	0.107769035
One non-null Gaussian mixture	0.5	0.129752712	0.029388996	-0.139769606	2.00791467	1.007212045
One non-null Gaussian mixture	0.5	0.007931022	0.034178579	0.003917199	-0.221805185	-0.000156172
One non-null Gaussian mixture	0.5	-0.121093837	0.398889854	-0.426605183	0.839297112	1.295167744
One non-null Gaussian mixture	0.5	0.145826184	0.041762415	0.059939258	-0.591393592	0.085175838
One non-null Gaussian mixture	0.5	-0.034742485	0.067870966	-0.078977353	-0.488608738	0.263486149
One non-null Gaussian mixture	0.5	0.033016243	0.02784373	-0.057678539	2.275116686	0.230040693
One non-null Gaussian mixture	0.5	0.065506106	0.357876604	-0.300384334	1.070007378	-0.268416736
One non-null Gaussian mixture	0.5	-0.068671223	0.427434397	-0.446124967	0.743341365	1.884221071
One non-null Gaussian mixture	0.5	0.024319559	0.008562053	-0.459608895	-3.377388992	2.368151732
One non-null Gaussian mixture	0.5	0.04144439	0.800384736	-0.300391652	0.173765451	-0.020592268
One non-null Gaussian mixture	0.5	-0.048004223	0.009211788	-0.013270804	-2.836666519	-0.111364212
One non-null Gaussian mixture	0.5	0.043297687	0.305850666	-0.275957561	1.152615314	0.369373963
One non-null Gaussian mixture	0.5	0.31126952	0.549537346	-0.209451579	-0.274522313	0.624821132
One non-null Gaussian mixture	0.5	0.077836963	0.408009918	-0.286053842	0.480894182	0.546153411
One non-null Gaussian mixture	0.5	0.157078264	0.03979656	0.460193331	-2.02545648	0.038727286
One non-null Gaussian mixture	0.5	0.1058408	0.079239383	0.006002005	-0.254703564	0.146458641
One non-null Gaussian mixture	0.5	0.085864382	0.105605322	-0.272394768	1.288046389	1.634520245
One non-null Gaussian mixture	0.5	0.105749586	0.125576983	0.043311058	-0.998216547	-0.125774247
One non-null Gaussian mixture	0.5	-0.104287263	0.801168798	-0.301170251	0.345005913	0.486031729
One non-null Gaussian mixture	0.5	0.178257031	0.253175411	0.246824338	-0.416225814	-0.687809246
One non-null Gaussian mixture	0.5	0.083839035	0.474585269	0.025400433	0.075785531	-0.010704649
One non-null Gaussian mixture	0.5	0.094790424	0.22213158	-0.140053558	0.695733916	0.22324297
One non-null Gaussian mixture	0.5	0.191988829	0.105994565	0.088029732	-0.378665214	0.04012469
One non-null Gaussian mixture	0.5	0.006782744	0.51523893	-0.015258645	0.163535327	-0.118938638
One non-null Gaussian mixture	0.5	-0.070533812	0.045287113	-0.196194849	0.294587492	-0.14323966
One non-null Gaussian mixture	0.5	0.045546946	0.24865483	-0.312382036	0.604787417	0.649280025
One non-null Gaussian mixture	0.5	0.091302917	0.49431611	0.005683218	-0.09684377	0.052740819
One non-null Gaussian mixture	0.5	-0.084397774	0.06425377	-0.025085655	0.037600659	0.006619283
One non-null Gaussian mixture	0.5	0.001128282	0.046838868	-0.109025623	-0.096952914	0.051605591
One non-null Gaussian mixture	0.5	0.139439513	0.428349267	-0.35908176	-0.144375563	0.761097756
One non-null Gaussian mixture	0.5	-0.030632568	0.545938976	-0.045939382	0.155599918	-0.007832922
One non-null Gaussian mixture	0.5	0.049922295	0.012160841	0.028927972	2.207145803	-0.01990765
One non-null Gaussian mixture	0.5	0.042705698	0.573756772	-0.073854234	0.272366318	-0.063040135
One non-null Gaussian mixture	0.5	-0.010217438	0.115327677	-0.051458584	0.223481367	0.090682447
One non-null Gaussian mixture	0.5	0.100118237	0.215729362	0.040394334	0.002047557	-0.007012779
One non-null Gaussian mixture	0.5	0.00354385	0.202876882	-0.096206601	0.134873819	0.266966155
One non-null Gaussian mixture	0.5	0.051719199	0.068173839	0.166923722	0.619434389	-0.335862754
One non-null Gaussian mixture	0.5	0.07850667	0.051205417	0.056847065	0.005207838	-0.028439596
One non-null Gaussian mixture	0.5	-0.029523128	0.036799083	-0.010084815	-0.248161475	-0.002937644
One non-null Gaussian mixture	0.5	0.046466424	0.053390891	0.061935169	-0.031421778	-0.007739644
One non-null Gaussian mixture	0.5	0.010922344	0.076710002	-0.037756812	0.008009009	0.040671102
One non-null Gaussian mixture	0.5	0.054332297	0.045439519	-0.098308244	-1.932197007	0.169007847
One non-null Gaussian mixture	0.5	0.114181661	0.90181817	-0.401836848	-0.082432253	1.778939947
One non-null Gaussian mixture	0.5	0.447284369	0.419442022	-0.209250413	-0.538667227	1.254832672
One non-null Gaussian mixture	0.5	0.04855671	0.430391676	0.069608161	-0.083156361	-0.272618355
One non-null Gaussian mixture	0.5	0.101221527	0.183310186	0.029612718	0.142646826	-0.014058977
One non-null Gaussian mixture	0.5	0.036568897	0.0142566	0.230976296	-2.568829992	-0.410901838
One non-null Gaussian mixture	0.5	0.180498294	0.054163972	0.065061108	-0.822791047	0.003008119
One non-null Gaussian mixture	0.5	0.143560614	0.486049059	0.013943845	-0.241629363	0.003570361
One non-null Gaussian mixture	0.5	0.024086075	0.163410683	-0.018109298	0.228988371	-0.001047296
One non-null Gaussian mixture	0.5	0.102696575	0.47301615	-0.468152664	1.653064539	1.668663216
One non-null Gaussian mixture	0.5	0.03287869	0.039080574	-0.007414155	1.077052361	0.024297768
One non-null Gaussian mixture	0.5	0.09226859	0.089363346	-0.187789094	-0.668177263	0.151038246
One non-null Gaussian mixture	0.5	0.006474191	0.098940633	-0.076952146	0.404250466	0.034602277
One non-null Gaussian mixture	0.5	0.052744126	0.558899737	-0.213985903	0.58579164	0.37477696
One non-null Gaussian mixture	0.5	-0.117684177	0.140612825	-0.041624193	0.13107252	-0.068114488
One non-null Gaussian mixture	0.5	0.017330019	0.451931359	-0.399588787	0.799446807	-0.493522543
One non-null Gaussian mixture	0.5	0.010501315	0.157306963	-0.224022836	-0.358199239	0.245847549
One non-null Gaussian mixture	0.5	0.116496463	0.061273911	-0.308830636	-1.435333611	0.289677058
One non-null Gaussian mixture	0.5	0.060227756	0.049384604	-0.338530195	-0.89240394	1.582683372
One non-null Gaussian mixture	0.5	-0.073301038	0.094893012	-0.249703988	-0.013792271	0.189192725
One non-null Gaussian mixture	0.5	-0.199327446	0.737628062	-0.237746456	0.127933851	-0.284225551
One non-null Gaussian mixture	0.5	0.00740944	0.116108739	0.000612333	0.104867475	-0.011071261
One non-null Gaussian mixture	0.5	0.036477608	0.320243096	-0.3047732	1.056755718	0.195496686
One non-null Gaussian mixture	0.5	0.032837343	0.656306048	-0.467579096	0.705232871	1.308154793
One non-null Gaussian mixture	0.5	-0.034042934	0.015309405	0.063442893	-2.706951466	-0.329223934
One non-null Gaussian mixture	0.5	-0.092837202	0.533644125	-0.033673942	-0.068219458	-0.080816225
One non-null Gaussian mixture	0.5	-0.062460901	0.106548929	-0.028967126	0.194984331	-0.01314484
One non-null Gaussian mixture	0.5	0.352017916	0.07837692	-0.142774629	-2.32255251	0.524316367
One non-null Gaussian mixture	0.5	0.005587657	0.041910638	0.027542279	-0.192115974	-0.043390227
One non-null Gaussian mixture	0.5	0.082537376	0.744742257	-0.244805558	0.056333998	1.360228225
One non-null Gaussian mixture	0.5	0.041418265	0.388944598	-0.459393426	0.259029307	-0.916026348
One non-null Gaussian mixture	0.5	-0.078649825	0.288170112	-0.459912435	1.530063732	1.92836443
One non-null Gaussian mixture	0.5	0.019509015	0.437287875	-0.439776262	0.021231402	0.318426895
One non-null Gaussian mixture	0.5	0.45803254	0.280834264	0.182680218	-0.638854229	-0.167178359
One non-null Gaussian mixture	0.5	-0.012405484	0.878559797	-0.467424386	0.013405903	2.706116849
One non-null Gaussian mixture	0.5	0.076217737	0.873625115	-0.373639737	-0.153448668	0.902189849
One non-null Gaussian mixture	0.5	0.093724327	0.082172767	0.075930264	-0.420670651	0.00585465
One non-null Gaussian mixture	0.5	-0.012155245	0.285413206	-0.340414273	0.842746536	0.076662204
One non-null Gaussian mixture	0.5	-0.157933262	0.061280907	-0.274398284	0.31667257	1.014074047
One non-null Gaussian mixture	0.5	0.038886148	0.079036432	-0.016259879	1.383418526	-0.104468703
One non-null Gaussian mixture	0.5	0.042016928	0.063801008	-0.004760006	-0.317988881	0.049662493
One non-null Gaussian mixture	0.5	-0.107021897	0.666412626	-0.288537769	0.181630362	1.2437068
One non-null Gaussian mixture	0.5	0.550925644	0.064049287	-0.335429423	-2.861034065	2.302291112
One non-null Gaussian mixture	0.5	-0.006461507	0.230156539	-0.21775913	0.237726147	-5.25E-05
One non-null Gaussian mixture	0.5	0.074256424	0.185342876	0.062870676	-0.07505291	-0.010192861
One non-null Gaussian mixture	0.5	0.435158867	0.00915329	0.323437428	-6.437032651	0.386694688
One non-null Gaussian mixture	0.5	0.105518428	0.257464045	-0.187403935	-0.735433556	0.952698051
One non-null Gaussian mixture	0.5	0.331623018	0.269242359	0.230755912	-0.574752437	0.051455021
One non-null Gaussian mixture	0.5	0.114475063	0.315762228	-0.380272438	1.301214248	1.761906563
One non-null Gaussian mixture	0.5	0.078055849	0.14857368	-0.185237083	1.164406503	0.22458065
One non-null Gaussian mixture	0.5	-0.141816714	0.714415713	-0.214419058	0.376581638	0.554362695
One non-null Gaussian mixture	0.5	-0.170072812	0.006937074	-0.117305149	-2.430513482	0.148437342
One non-null Gaussian mixture	0.5	0.064469644	0.195180384	-0.174595612	-0.13761108	0.547445818
One non-null Gaussian mixture	0.5	0.128620905	0.106350203	0.118240112	-0.760819344	0.003837843
One non-null Gaussian mixture	0.5	0.318205803	0.126688613	0.19009875	-1.343972939	-0.1123248
One non-null Gaussian mixture	0.5	0.097057249	0.121252153	-0.104849102	-0.503900153	0.092607514
One non-null Gaussian mixture	0.5	0.147362824	0.135152976	0.253548328	-0.637241948	-0.401960771
One non-null Gaussian mixture	0.5	-0.00491435	0.091804172	-0.131512521	1.064570898	0.424529434
One non-null Gaussian mixture	0.5	-0.040188291	0.540850704	-0.040853064	-0.092548043	0.027595149
One non-null Gaussian mixture	0.5	0.005937808	0.517862085	-0.017872353	0.06490733	-0.016135702
One non-null Gaussian mixture	0.5	0.271839733	0.122814289	0.263081769	-1.010216018	0.180564619
One non-null Gaussian mixture	0.5	0.003707887	0.673370404	-0.354827109	0.185604737	0.945315504
One non-null Gaussian mixture	0.5	0.114675563	0.563397842	-0.06339802	-0.044647826	0.378690366
One non-null Gaussian mixture	0.5	-0.035785051	0.076255688	-0.131713581	1.973858622	0.101312779
One non-null Gaussian mixture	0.5	0.076246329	0.358820811	-0.115440669	0.611075744	-0.006591225
One non-null Gaussian mixture	0.5	0.025729637	0.492932049	-0.43568036	0.077519648	0.289627091
One non-null Gaussian mixture	0.5	-0.038135726	0.066562101	-0.057680443	0.120201137	0.035868988
One non-null Gaussian mixture	0.5	-0.031588042	0.436877061	-0.426987487	0.481872763	-0.002534946
One non-null Gaussian mixture	0.5	-0.1812916	0.649842345	-0.149918712	0.10930607	0.400798234
One non-null Gaussian mixture	0.5	-0.02626374	0.065466675	-0.304291028	0.991970829	1.21411797
One non-null Gaussian mixture	0.5	-0.021166706	0.120161118	-0.176307811	1.185543567	0.488520597
One non-null Gaussian mixture	0.5	0.035573914	0.017059483	0.482940517	-1.779983471	-0.062461637
One non-null Gaussian mixture	0.5	0.039063018	0.050674216	-0.018843026	1.170084164	-0.009738264
One non-null Gaussian mixture	0.5	-0.103860359	0.271189576	-0.417638704	1.287311903	1.51438488
One non-null Gaussian mixture	0.5	0.032400395	0.036343749	0.011100386	1.053829479	-0.026428663
One non-null Gaussian mixture	0.5	0.412649774	0.059563299	-0.294309909	-2.876082013	2.120450758
One non-null Gaussian mixture	0.5	0.153879193	0.785547528	-0.285549145	0.544375635	1.298429889
One non-null Gaussian mixture	0.5	0.096548814	0.458547526	0.041449304	-0.150514869	-0.022273876
One non-null Gaussian mixture	0.5	-0.066908866	0.251902837	-0.292554177	1.141897746	0.061859735
One non-null Gaussian mixture	0.5	0.040359601	0.506805698	-0.423168885	0.568190125	0.230857674
One non-null Gaussian mixture	0.5	-0.142480784	0.148933347	-0.408132767	2.395634743	2.626797129
One non-null Gaussian mixture	0.5	0.000215086	0.073229613	-0.02599062	0.866214173	0.024112989
One non-null Gaussian mixture	0.5	-0.028603777	0.368886656	-0.398599437	0.637110502	0.08820048
One non-null Gaussian mixture	0.5	0.283391865	0.133350989	0.064402322	0.953309957	0.03225222
One non-null Gaussian mixture	0.5	-0.018637637	0.115452277	0.000814964	0.065420295	-0.05551313
One non-null Gaussian mixture	0.5	-0.012534191	0.986883059	-0.486904403	0.070594876	3.856619997
One non-null Gaussian mixture	0.5	-0.013509164	0.044568125	-0.009328014	-0.999813723	-0.073967678
One non-null Gaussian mixture	0.5	0.063792573	0.037037885	0.035101205	0.300400384	0.033081274
One non-null Gaussian mixture	0.5	0.079054955	0.521121242	-0.02114119	-0.232144152	0.00074891
One non-null Gaussian mixture	0.5	0.052572279	0.509851184	-0.450325148	0.348808722	0.98495004
One non-null Gaussian mixture	0.5	-0.035001574	0.124157329	-0.045607599	-0.030811606	-0.001886717
One non-null Gaussian mixture	0.5	-0.069760687	0.119095261	-0.28718457	-0.23793069	1.354482607
One non-null Gaussian mixture	0.5	-0.020823516	0.417457372	-0.407655734	1.986519949	-0.188312142
One non-null Gaussian mixture	0.5	-0.009393925	0.31462251	-0.369801073	1.976641225	-0.487641095
One non-null Gaussian mixture	0.5	-0.022766925	0.797324504	-0.297324504	0.106648464	1.123840474
One non-null Gaussian mixture	0.5	0.071510319	0.029641927	0.046353801	-0.189874194	0.039813264
One non-null Gaussian mixture	0.5	0.244866612	0.026177127	-0.333224617	-3.175635195	2.131858499
One non-null Gaussian mixture	0.5	-0.133413086	0.232014036	-0.314500851	2.052151654	-0.214132535
One non-null Gaussian mixture	0.5	0.130408969	0.456698507	-0.209755501	-0.308228676	0.415152844
One non-null Gaussian mixture	0.5	0.10430183	0.119918702	0.075560221	-0.368942494	-0.009577466
One non-null Gaussian mixture	0.5	0.118983904	0.117720569	-0.391304675	-0.029265128	1.339198334
One non-null Gaussian mixture	0.5	0.178224102	0.033242738	0.109715152	-2.172591477	-0.00977268
One non-null Gaussian mixture	0.5	-0.086392496	0.824851575	-0.45837504	0.678815093	1.581396042
One non-null Gaussian mixture	0.5	0.12249121	0.457572699	0.042410967	-0.122152816	-0.023667117
One non-null Gaussian mixture	0.5	-0.046343757	0.910888535	-0.410896471	0.088028803	0.002328074
One non-null Gaussian mixture	0.5	0.009180071	0.109266752	-0.187503572	0.213320306	0.552718771
One non-null Gaussian mixture	0.5	0.038579028	0.022466904	-0.037702842	2.186856824	0.049212801
One non-null Gaussian mixture	0.5	0.088791513	0.484894352	0.015095988	-0.073728117	0.039084027
One non-null Gaussian mixture	0.5	0.066655433	0.097977684	-0.287663571	-0.040241597	0.310605571
One non-null Gaussian mixture	0.5	-0.010294305	0.498657817	-0.443474568	1.1353115	0.761888481
One non-null Gaussian mixture	0.5	0.277423891	0.723027754	-0.223028936	-0.265496794	0.615874589
One non-null Gaussian mixture	0.5	0.072466836	0.10917612	0.008494326	-0.632311339	-0.002283202
One non-null Gaussian mixture	0.5	0.13330056	0.110042529	0.025581805	-0.192212348	0.137853391
One non-null Gaussian mixture	0.5	0.001271424	0.049232327	-0.047700217	-1.222319328	-0.048964073
One non-null Gaussian mixture	0.5	0.2710457	0.135625115	-0.359424317	-1.013468478	1.494071955
One non-null Gaussian mixture	0.5	0.085606009	0.965967893	-0.465975635	0.215403166	2.679297788
One non-null Gaussian mixture	0.5	-0.159929713	0.131969957	-0.313202725	0.207236262	0.970188537
One non-null Gaussian mixture	0.5	0.006821789	0.352578221	-0.081035733	0.416676121	0.03571409
One non-null Gaussian mixture	0.5	0.020849444	0.448735726	-0.271884526	1.283649492	0.918720099
One non-null Gaussian mixture	0.5	0.053706117	0.993378951	-0.493380564	0.174267225	3.685741301
One non-null Gaussian mixture	0.5	0.041753855	0.030329949	-0.06851932	-1.644602375	0.178381025
One non-null Gaussian mixture	0.5	0.06442122	0.0826971	0.010366798	-1.037793435	-0.073487436
One non-null Gaussian mixture	0.5	0.173820075	0.129551838	-0.104381608	2.279483188	0.563729453
One non-null Gaussian mixture	0.5	-0.177628003	0.821645919	-0.321646976	0.303146485	1.498357916
One non-null Gaussian mixture	0.5	0.070400603	0.221029348	0.028110854	-0.151503211	0.002657779
One non-null Gaussian mixture	0.5	0.080227798	0.411671352	-0.35371656	0.322273701	0.939839211
One non-null Gaussian mixture	0.5	0.088224216	0.557978207	-0.490455958	0.214427165	4.096354845
One non-null Gaussian mixture	0.5	0.001087952	0.381240163	-0.169075188	0.843972896	0.137491816
One non-null Gaussian mixture	0.5	-0.022894955	0.059338197	-0.30636676	-0.126684979	0.203477379
One non-null Gaussian mixture	0.5	0.355740804	0.105191906	0.224951635	-1.184699233	-0.091145731
One non-null Gaussian mixture	0.5	0.12296826	0.018860604	0.040028642	-2.924785623	0.027323384
One non-null Gaussian mixture	0.5	0.043386833	0.037314084	-0.118727666	0.429820502	0.432723808
One non-null Gaussian mixture	0.5	0.13549988	0.04091735	-0.304102956	1.466615058	1.074395808
One non-null Gaussian mixture	0.5	0.068697077	0.198382914	0.301614946	0.198313801	-0.007047377
One non-null Gaussian mixture	0.5	0.037563939	0.28294402	-0.219100646	0.807717943	0.151062554
One non-null Gaussian mixture	0.5	-0.193218249	0.090594253	-0.257477226	1.176563217	0.609730793
One non-null Gaussian mixture	0.5	0.114898638	0.288654717	-0.348817922	0.07226539	0.967095368
One non-null Gaussian mixture	0.5	0.063124253	0.080780405	0.069254123	-0.007903556	-0.115127268
One non-null Gaussian mixture	0.5	0.037529125	0.195123885	0.022562463	0.105618243	-0.015240681
One non-null Gaussian mixture	0.5	-0.022352657	0.163999772	-0.152001734	0.248538378	0.227819482
One non-null Gaussian mixture	0.5	-0.079479356	0.056268833	-0.190962887	0.452905041	0.464005889
One non-null Gaussian mixture	0.5	0.105099484	0.022572465	-0.297543111	-2.726296861	0.998836656
One non-null Gaussian mixture	0.5	0.003333522	0.341325103	-0.166728049	-0.003473572	0.083188841
One non-null Gaussian mixture	0.5	0.043530522	0.063453105	0.117405316	0.648827867	-0.086953692
One non-null Gaussian mixture	0.5	0.055664158	0.006447912	0.005898732	2.332695037	0.071320957
One non-null Gaussian mixture	0.5	-0.02043984	0.122945794	-0.054158618	0.315958975	0.190499277
One non-null Gaussian mixture	0.5	0.040947695	0.070237044	-0.013249549	0.301148771	0.054728449
One non-null Gaussian mixture	0.5	0.113859188	0.073930389	0.026211355	-1.406350009	0.001352467
One non-null Gaussian mixture	0.5	-0.010414141	0.100888195	-0.018741895	-0.377525849	-0.079439232
One non-null Gaussian mixture	0.5	-0.020772516	0.853457669	-0.468272846	0.17167779	3.265130899
One non-null Gaussian mixture	0.5	-0.032223224	0.378051536	-0.405991632	1.433122393	2.030661703
One non-null Gaussian mixture	0.5	0.19436654	0.083685898	0.416314102	-0.861384823	-0.137945019
One non-null Gaussian mixture	0.5	0.227944074	0.097057663	0.402921957	-1.451642174	0.080885059
One non-null Gaussian mixture	0.5	-0.000855835	0.578012172	-0.07802047	0.247493456	0.054810602
One non-null Gaussian mixture	0.5	-0.022991519	0.509617892	-0.009637294	-0.009826275	-0.024611834
One non-null Gaussian mixture	0.5	0.096813963	0.086592114	0.107984252	-1.042736128	-0.416817679
One non-null Gaussian mixture	0.5	0.099926705	0.137770666	-0.370089386	1.063793047	1.012079676
One non-null Gaussian mixture	0.5	0.038195799	0.054180425	0.02190042	0.451489457	-0.002062315
One non-null Gaussian mixture	0.5	-0.051937712	0.520715413	-0.466040587	0.90906451	2.356215754
One non-null Gaussian mixture	0.5	0.048002118	0.379767567	-0.336713159	0.663790418	-0.002939565
One non-null Gaussian mixture	0.5	0.113927546	0.462625829	0.037373892	-0.082097181	0.042666261
One non-null Gaussian mixture	0.5	-0.005779228	0.017442784	-0.08794773	2.327766679	0.02305736
One non-null Gaussian mixture	0.5	0.179036128	0.136737163	0.059522532	0.815387098	0.000465355
One non-null Gaussian mixture	0.5	-0.00160643	0.431822295	-0.431317323	0.599292693	0.036232737
One non-null Gaussian mixture	0.5	0.034056617	0.426253024	-0.362184878	0.963188863	0.403008736
One non-null Gaussian mixture	0.5	0.020379891	0.751781692	-0.251805742	0.090154234	1.546563139
One non-null Gaussian mixture	0.5	-0.049879906	0.014631685	0.485235867	-2.504347162	-0.481102249
One non-null Gaussian mixture	0.5	-0.129887828	0.222086516	-0.335556725	1.422417643	0.554111328
One non-null Gaussian mixture	0.5	0.54556131	0.255509739	-0.37867756	-1.303321822	2.335490833
One non-null Gaussian mixture	0.5	0.095961396	0.112908718	-0.01240239	0.972763705	-0.002496394
One non-null Gaussian mixture	0.5	0.092861445	0.10271403	0.04713079	-0.154345961	0.023917043
One non-null Gaussian mixture	0.5	0.019156027	0.114522791	-0.415927283	0.38099684	0.438747236
One non-null Gaussian mixture	0.5	0.07206616	0.057180211	0.031288547	1.057387722	-0.011470558
One non-null Gaussian mixture	0.5	-0.101496957	0.556734887	-0.056854314	-0.052931959	0.002373888
One non-null Gaussian mixture	0.5	0.245751525	0.043215028	-0.414760027	-2.816596443	2.150355195
One non-null Gaussian mixture	0.5	0.083428355	0.082199162	-0.002652805	0.294149406	0.132227765
One non-null Gaussian mixture	0.5	0.285254407	0.187705558	-0.010699688	-0.680504414	0.33843727
One non-null Gaussian mixture	0.5	-0.004187001	0.536296179	-0.44530543	0.185060145	0.572670672
One non-null Gaussian mixture	0.5	0.17221675	0.104972541	0.150110745	-0.986388041	0.02748538
One non-null Gaussian mixture	0.5	-0.038966738	0.08003579	-0.035227448	-0.118310451	0.005282187
One non-null Gaussian mixture	0.5	-0.006785426	0.051643472	-0.067256665	0.574059513	0.030641828
One non-null Gaussian mixture	0.5	0.090430329	0.962538096	-0.462583605	0.145631582	2.458605152
One non-null Gaussian mixture	0.5	0.509310289	0.175668511	-0.312842012	-1.228793046	2.136831934
One non-null Gaussian mixture	0.5	0.070851187	0.046986782	0.013782508	-0.713858586	0.001907461
One non-null Gaussian mixture	0.5	-0.01680472	0.314907609	-0.402059606	0.566551579	1.62624942
One non-null Gaussian mixture	0.5	0.071593613	0.032637642	0.0107824	1.656205585	-0.031223511
One non-null Gaussian mixture	0.5	-0.188373116	0.520513037	-0.475140235	1.629990838	2.329481409
One non-null Gaussian mixture	0.5	0.129795698	0.786828661	-0.447961936	-0.053845929	1.755183016
One non-null Gaussian mixture	0.5	-0.103307046	0.037274104	-0.02725613	0.204513127	-0.156002724
One non-null Gaussian mixture	0.5	0.066596212	0.148395053	-0.11876353	1.776158707	0.005381939
One non-null Gaussian mixture	0.5	0.032854155	0.182316993	-0.102180551	0.189350196	0.11790465
One non-null Gaussian mixture	0.5	0.114695853	0.078052033	0.421877992	-1.818749987	-0.142415562
One non-null Gaussian mixture	0.5	-0.041549106	0.550515179	-0.050541385	0.093589434	0.000112887
One non-null Gaussian mixture	0.5	0.350801259	0.741704769	-0.241711056	-0.168497797	1.038050706
One non-null Gaussian mixture	0.5	-0.051648616	0.434385356	-0.417950554	0.546083347	0.575061667
One non-null Gaussian mixture	0.5	0.0025123	0.022483663	-0.486927193	-2.458771132	3.093443057
One non-null Gaussian mixture	0.5	0.455543883	0.28783594	0.212142198	-0.72590697	0.134659266
One non-null Gaussian mixture	0.5	0.181971123	0.550440577	-0.088319842	0.501438162	0.063466731
One non-null Gaussian mixture	0.5	0.009803495	0.29359463	-0.278285637	0.878301475	-0.006950292
One non-null Gaussian mixture	0.5	-0.090849319	0.159702569	0.340296553	0.160470532	-0.345704254
One non-null Gaussian mixture	0.5	0.094675603	0.11137718	0.388622484	-1.001940842	-0.400307344
One non-null Gaussian mixture	0.5	-0.130709563	0.009957601	-0.0841978	6.160945912	0.082003974
One non-null Gaussian mixture	0.5	0.013080119	0.418014895	-0.442819064	0.045995101	0.69492096
One non-null Gaussian mixture	0.5	-0.115101947	0.161006151	-0.357677429	0.328211037	1.169108942
One non-null Gaussian mixture	0.5	0.280120092	0.170871316	0.329127237	-0.817852881	-0.169706885
One non-null Gaussian mixture	0.5	0.019623591	0.039678923	-0.05888744	0.25631939	0.090708342
One non-null Gaussian mixture	0.5	0.029556233	0.077928239	-0.030428862	0.791330845	0.042751882
One non-null Gaussian mixture	0.5	0.083923672	0.103040541	-0.035090623	1.024847926	0.071183354
One non-null Gaussian mixture	0.5	0.019574501	0.117297182	-0.019640706	-0.116867769	0.017060347
One non-null Gaussian mixture	0.5	0.01405235	0.086066895	-0.064260471	0.295044185	0.122717351
One non-null Gaussian mixture	0.5	0.074701281	0.104683794	0.011873132	-1.210158527	-0.16618163
One non-null Gaussian mixture	0.5	0.024257182	0.624918344	-0.28686883	1.098560547	0.372901651
One non-null Gaussian mixture	0.5	-0.145378833	0.783722582	-0.283899726	0.033410521	0.361020471
One non-null Gaussian mixture	0.5	0.023453755	0.029866235	0.099711236	-1.651700928	-0.065536059
One non-null Gaussian mixture	0.5	0.113080727	0.075886438	0.144063858	-1.106060955	-0.511021752
One non-null Gaussian mixture	0.5	0.083661358	0.029433278	0.014324902	1.596668911	-0.002780416
One non-null Gaussian mixture	0.5	0.05319246	0.030196453	0.033289034	0.755308663	-0.003518845
One non-null Gaussian mixture	0.5	0.031543547	0.0836736	-0.066151689	0.772697789	0.090502882
One non-null Gaussian mixture	0.5	0.157373513	0.132995988	0.029712816	0.545335857	0.000537722
One non-null Gaussian mixture	0.5	0.123206469	0.009951338	-0.135363607	-3.404663814	0.816994439
One non-null Gaussian mixture	0.5	0.100504193	0.043334068	0.090868436	-0.330847817	0.010397577
One non-null Gaussian mixture	0.5	-0.015877634	0.012820866	-0.015017076	-3.316515384	0.001099165
One non-null Gaussian mixture	0.5	0.012607448	0.52721864	-0.027231212	-0.062381466	0.000500744
One non-null Gaussian mixture	0.5	-0.026106657	0.295855626	-0.477308082	2.009834297	2.895923536
One non-null Gaussian mixture	0.5	-0.051332484	0.756033446	-0.454034035	0.045912148	3.57112587
One non-null Gaussian mixture	0.5	0.04795244	0.795061824	-0.295122852	0.357668081	0.255005452
One non-null Gaussian mixture	0.5	0.088005459	0.032925703	0.241718844	-1.343067412	0.011570667
One non-null Gaussian mixture	0.5	0.137664207	0.287323496	-0.264028438	-0.202157235	0.517896071
One non-null Gaussian mixture	0.5	0.152597477	0.140894229	0.050591426	-0.390702079	0.046162288
One non-null Gaussian mixture	0.5	-0.199472624	0.053002047	-0.121409665	-1.198942545	0.174513575
One non-null Gaussian mixture	0.5	-0.04762752	0.791529775	-0.291531552	0.695616744	0.256226976
One non-null Gaussian mixture	0.5	-0.021634275	0.185272922	-0.023933704	0.048516708	-0.003324194
One non-null Gaussian mixture	0.5	-0.002614313	0.252272213	-0.294026279	-0.003909684	0.467271943
One non-null Gaussian mixture	0.5	0.070367559	0.525887457	-0.025942181	0.2178454	-0.055952731
One non-null Gaussian mixture	0.5	0.160901217	0.057069182	0.034544168	-1.076307156	0.070066722
One non-null Gaussian mixture	0.5	0.054446158	0.019744942	0.033140824	1.852758366	-0.027442179
One non-null Gaussian mixture	0.5	0.002991379	0.050292808	-0.390332774	-1.221370307	0.132785588
One non-null Gaussian mixture	0.5	0.047880206	0.059643206	0.062797121	0.852016751	-0.061863767
One non-null Gaussian mixture	0.5	0.015887832	0.172052672	-0.103784389	0.729288231	0.021239869
One non-null Gaussian mixture	0.5	-0.136711288	0.566035295	-0.066127487	-0.021118077	0.009468788
One non-null Gaussian mixture	0.5	0.082006258	0.351946595	-0.474507954	0.282727703	2.232370027
One non-null Gaussian mixture	0.5	0.08310065	0.060473695	-0.008503869	-1.341952447	0.022492164
One non-null Gaussian mixture	0.5	-0.01522477	0.713294715	-0.436444077	0.115181709	1.209966726
One non-null Gaussian mixture	0.5	-0.008954426	0.19092652	-0.262625242	0.316967628	0.200465304
One non-null Gaussian mixture	0.5	0.02293499	0.415935004	-0.393458612	1.383475603	-0.595494663
One non-null Gaussian mixture	0.5	0.110835743	0.057907906	-0.049439389	2.357905052	0.036426637
One non-null Gaussian mixture	0.5	0.160688983	0.434877925	0.065118214	-0.035386285	0.00686429
One non-null Gaussian mixture	0.5	0.012160474	0.828936613	-0.328938499	0.021575903	0.270218995
One non-null Gaussian mixture	0.5	0.144239755	0.473572518	-0.354568111	0.593428492	1.035545204
One non-null Gaussian mixture	0.5	0.021035733	0.037812169	0.021926485	0.108850786	0.01307742
One non-null Gaussian mixture	0.5	0.222342696	0.073225606	-0.373224125	-1.433632159	1.405540532
One non-null Gaussian mixture	0.5	0.057830919	0.066335638	-0.004775876	0.926435327	0.002955652
One non-null Gaussian mixture	0.5	-0.010961662	0.397406174	-0.402430745	0.091008967	0.4295928
One non-null Gaussian mixture	0.5	0.023477966	0.159378483	-0.306905807	2.007190827	1.604728964
One non-null Gaussian mixture	0.5	0.165269708	0.721706866	-0.221713451	-0.142521159	0.795025675
One non-null Gaussian mixture	0.5	0.03207815	0.063991356	-0.047329995	-0.169738031	0.191379835
One non-null Gaussian mixture	0.5	0.026150429	0.019753069	0.034892755	0.332293796	-0.003076685
One non-null Gaussian mixture	0.5	0.170165974	0.047338889	-0.362801299	-2.061013924	1.525946262
One non-null Gaussian mixture	0.5	0.010893391	0.175778129	-0.019687342	0.212015366	0.006890315
One non-null Gaussian mixture	0.5	0.429687629	0.028590433	-0.026758188	-4.907062127	0.655733755
One non-null Gaussian mixture	0.5	-0.046112852	0.392126124	-0.362521459	3.132357292	0.884296598
One non-null Gaussian mixture	0.5	0.054174749	0.350974717	-0.305934568	0.509184435	0.346021272
One non-null Gaussian mixture	0.5	0.088800976	0.146546442	-0.053046276	1.044650383	-0.023411612
One non-null Gaussian mixture	0.5	0.035779587	0.108461807	0.022818406	0.053092855	-0.010124753
One non-null Gaussian mixture	0.5	0.1647663	0.117860892	0.10287737	-0.842681559	0.076261971
One non-null Gaussian mixture	0.5	0.079529453	0.233876337	-0.137497408	1.797745133	-0.035643041
One non-null Gaussian mixture	0.5	0.130777928	0.048341633	0.025742284	1.722782727	0.004811115
One non-null Gaussian mixture	0.5	0.069337288	0.01206593	0.018754374	2.410576376	0.044135414
One non-null Gaussian mixture	0.5	0.210266164	0.081949122	0.026726307	-1.502573583	0.143788024
One non-null Gaussian mixture	0.5	0.102813328	0.040971191	0.019800876	0.437514792	0.089546331
One non-null Gaussian mixture	0.5	-0.004459535	0.186346872	-0.296295967	0.533704434	0.540722376
One non-null Gaussian mixture	0.5	0.17113956	0.100501696	-0.269877053	-0.522163698	0.972479325
One non-null Gaussian mixture	0.5	0.061789203	0.03201256	0.022365309	1.267423287	0.000470795
One non-null Gaussian mixture	0.5	0.128978145	0.108722555	-0.143167809	0.667717067	0.521791532
One non-null Gaussian mixture	0.5	0.082946941	0.035799122	0.002102066	2.248380276	-0.001175813
One non-null Gaussian mixture	0.5	0.099194148	0.798377015	-0.298377302	0.077113007	0.216793357
One non-null Gaussian mixture	0.5	-0.051274	0.199767707	-0.136904365	0.296623371	0.265533768
One non-null Gaussian mixture	0.5	-0.00394755	0.36881814	-0.326378759	0.186711252	0.207297131
One non-null Gaussian mixture	0.5	0.148559504	0.42783866	0.072147901	-0.158025373	-0.08721465
One non-null Gaussian mixture	0.5	-0.010462133	0.054454637	-0.019026829	0.442536029	0.022837365
One non-null Gaussian mixture	0.5	0.211335041	0.066028216	0.43397156	-1.388172521	-0.004416081
One non-null Gaussian mixture	0.5	0.061174386	0.163570571	-0.358247482	-0.252906602	0.616021468
One non-null Gaussian mixture	0.5	0.132459901	0.114713656	0.082629275	-0.763250391	-0.100241447
One non-null Gaussian mixture	0.5	0.654244765	0.273147955	-0.167329732	-1.120762467	1.085723459
One non-null Gaussian mixture	0.5	-0.079497494	0.984381081	-0.48438115	0.574739683	3.596617642
One non-null Gaussian mixture	0.5	-0.025162763	0.538602168	-0.4821263	0.067506436	-1.19671297
One non-null Gaussian mixture	0.5	-0.011981569	0.009959368	0.000408863	4.165115243	-0.108591419
One non-null Gaussian mixture	0.5	-0.024368173	0.389534995	-0.425265246	0.387189001	0.106392233
One non-null Gaussian mixture	0.5	0.05001027	0.043105533	0.037132242	0.437742656	-0.003765756
One non-null Gaussian mixture	0.5	0.155926546	0.817183289	-0.471842798	0.544969249	2.428286286
One non-null Gaussian mixture	0.5	0.057287149	0.100955627	-0.084473208	1.021735587	0.133860685
One non-null Gaussian mixture	0.5	0.070708851	0.11080765	0.048152084	-0.214742742	-0.108152205
One non-null Gaussian mixture	0.5	0.651477898	0.137523975	-0.35994101	-2.460528882	2.461462746
One non-null Gaussian mixture	0.5	0.051218116	0.394598852	-0.330308375	0.932216664	-0.005624163
One non-null Gaussian mixture	0.5	0.280889652	0.198239695	-0.226152077	2.352314819	1.671777873
One non-null Gaussian mixture	0.5	0.026404158	0.15489732	-0.030378933	0.456149994	0.003448678
One non-null Gaussian mixture	0.5	-0.029226141	0.027283006	-0.024613322	-0.39722119	0.000498978
One non-null Gaussian mixture	0.5	0.160073024	0.244955868	-0.177272192	0.702350559	0.563767977
One non-null Gaussian mixture	0.5	0.107834996	0.032206004	-0.287843798	-2.067654794	0.503526706
One non-null Gaussian mixture	0.5	0.051165414	0.525716976	-0.447161625	0.921491928	0.464599204
One non-null Gaussian mixture	0.5	0.305440822	0.271948721	-0.141744897	-0.698599025	0.534151855
One non-null Gaussian mixture	0.5	-0.0546988	0.657700855	-0.15770915	0.362357276	-0.059137305
One non-null Gaussian mixture	0.5	0.028974922	0.039103855	-0.027743386	0.072820393	0.087547777
One non-null Gaussian mixture	0.5	0.009688514	0.064503009	-0.370606754	0.623190059	0.399495939
One non-null Gaussian mixture	0.5	-0.0272886	0.288760573	-0.431785251	0.819748988	0.540003407
One non-null Gaussian mixture	0.5	0.081147954	0.074392009	0.197679278	-1.181944808	-0.19511716
One non-null Gaussian mixture	0.5	0.062341165	0.180513751	0.009576909	-0.16696942	0.036832716
One non-null Gaussian mixture	0.5	0.370071597	0.196894519	0.170723731	-0.957006129	-0.107646931
One non-null Gaussian mixture	0.5	-0.044661451	0.599263838	-0.099280315	0.186507256	0.046311373
One non-null Gaussian mixture	0.5	0.051255845	0.015913515	-0.073994826	-2.646986778	0.178813737
One non-null Gaussian mixture	0.5	0.210699205	0.044341023	0.055359	-0.692890898	0.003379897
One non-null Gaussian mixture	0.5	0.060509311	0.195628494	0.304370881	-0.103106853	0.03409155
One non-null Gaussian mixture	0.5	0.372281134	0.16925144	-0.346681972	-1.578567949	1.583214779
One non-null Gaussian mixture	0.5	0.204450702	0.039040738	0.460946093	-1.432413182	-0.153777092
One non-null Gaussian mixture	0.5	0.167411121	0.10047515	0.075154158	0.05658705	0.040523165
One non-null Gaussian mixture	0.5	0.050583586	0.09132523	-0.024326831	-0.641063766	-0.004329897
One non-null Gaussian mixture	0.5	0.028701209	0.007691638	0.023300644	2.279200113	-0.03100863
One non-null Gaussian mixture	0.5	0.028960075	0.322506305	-0.186140745	0.034522136	0.660747814
One non-null Gaussian mixture	0.5	0.198753079	0.110312701	0.094129762	-0.305969647	-0.071504392
One non-null Gaussian mixture	0.5	-0.006789568	0.464761709	-0.454222762	0.496913689	0.185464701
One non-null Gaussian mixture	0.5	-0.046136512	0.662305376	-0.162322821	0.271657277	-0.074463117
One non-null Gaussian mixture	0.5	0.180823006	0.599481758	-0.150089	0.288660208	0.136005333
One non-null Gaussian mixture	0.5	0.179325092	0.235546254	0.088037135	-0.027465021	0.289097402
One non-null Gaussian mixture	0.5	0.049185738	0.416905752	-0.439751484	0.354351966	-0.036706817
One non-null Gaussian mixture	0.5	0.022284702	0.488581778	-0.379584325	1.21806916	0.703263855
One non-null Gaussian mixture	0.5	-0.109681951	0.290491598	-0.441178242	1.605765825	3.456972938
One non-null Gaussian mixture	0.5	0.003839831	0.021876454	-0.029806395	1.370098361	0.008243133
One non-null Gaussian mixture	0.5	0.101657436	0.135056227	-0.033562326	0.99982403	0.003328859
One non-null Gaussian mixture	0.5	0.03956262	0.154422012	-0.095396695	0.539081095	0.03802572
One non-null Gaussian mixture	0.5	0.070378942	0.020067165	-0.000681422	-2.108686903	0.058955732
One non-null Gaussian mixture	0.5	0.083063165	0.22186787	-0.319214076	0.014448219	1.825926135
One non-null Gaussian mixture	0.5	0.061722729	0.062874213	0.04820442	-0.438903675	-0.064252506
One non-null Gaussian mixture	0.5	0.146932334	0.023457994	0.006816381	-1.611082445	0.195271766
One non-null Gaussian mixture	0.5	0.100262953	0.029906363	-0.394520056	-2.042433724	-0.591069029
One non-null Gaussian mixture	0.5	-0.027356111	0.040933222	-0.047083499	-0.112766757	0.09994077
One non-null Gaussian mixture	0.5	0.089458314	0.211272059	-0.033051064	0.394269899	0.173532346
One non-null Gaussian mixture	0.5	0.098110136	0.448960344	-0.404949977	2.71714326	-0.039335203
One non-null Gaussian mixture	0.5	0.013839574	0.152669737	0.005424778	-0.001523308	-0.001766816
One non-null Gaussian mixture	0.5	0.112490812	0.45340758	-0.246650946	-0.0899627	0.809684038
One non-null Gaussian mixture	0.5	0.098750528	0.050092788	-0.141492578	-1.033752591	0.967211541
One non-null Gaussian mixture	0.5	0.104144741	0.049649873	0.018109894	0.895473378	0.035310287
One non-null Gaussian mixture	0.5	0.084522481	0.209977206	-0.340351771	-0.204384133	0.388384321
One non-null Gaussian mixture	0.5	-0.052520389	0.228104007	-0.248608723	0.253466896	0.089286198
One non-null Gaussian mixture	0.5	0.064791501	0.024113163	0.003101345	2.086200711	0.005799761
One non-null Gaussian mixture	0.5	-0.011998989	0.510592122	-0.010599374	-0.081536152	-0.055194311
One non-null Gaussian mixture	0.5	-0.064577925	0.103763228	-0.160190873	0.291197084	-0.081578121
One non-null Gaussian mixture	0.5	0.022954559	0.312030883	-0.278946751	0.351238225	0.07023539
One non-null Gaussian mixture	0.5	0.034672425	0.132587433	-0.119398689	0.287388052	0.482650493
One non-null Gaussian mixture	0.5	0.009197201	0.296125598	-0.209022266	0.429719901	0.28194795
One non-null Gaussian mixture	0.5	0.300872198	0.097621109	-0.327010802	-1.524509738	1.549451296
One non-null Gaussian mixture	0.5	0.029290287	0.120668546	-0.008344602	0.30099333	-0.002610645
One non-null Gaussian mixture	0.5	0.185280076	0.092414539	0.047686076	-0.646243726	-0.017812265
One non-null Gaussian mixture	0.5	0.025087919	0.206286748	-0.012148459	-0.505790065	-0.099743382
One non-null Gaussian mixture	0.5	0.082332839	0.503671114	-0.471009223	1.622471177	0.760227229
One non-null Gaussian mixture	0.5	0.110114731	0.425263098	-0.287718964	1.17455622	0.074570394
One non-null Gaussian mixture	0.5	0.009031232	0.43589884	-0.478965665	0.021338874	1.528137795
One non-null Gaussian mixture	0.5	-0.117423583	0.05802543	-0.162517945	-0.074683954	0.079823746
One non-null Gaussian mixture	0.5	0.194392814	0.130382331	0.369617479	-0.627848636	0.003366288
One non-null Gaussian mixture	0.5	-0.05835056	0.206094563	-0.025660834	-0.242420208	-0.101375003
One non-null Gaussian mixture	0.5	0.005416952	0.095817451	-0.006465999	0.909572349	-0.150918509
One non-null Gaussian mixture	0.5	0.020343695	0.140063766	0.03837586	0.199876903	-0.088558625
One non-null Gaussian mixture	0.5	0.003173862	0.053603172	-0.016264004	0.922209339	-0.00355942
One non-null Gaussian mixture	0.5	-0.01715747	0.466454361	-0.447286519	0.189294672	2.4390114
One non-null Gaussian mixture	0.5	0.148535005	0.014027905	-0.420259196	-3.317382917	1.969929844
One non-null Gaussian mixture	0.5	0.098542408	0.037515579	0.043660362	-1.97971963	-0.068410292
One non-null Gaussian mixture	0.5	0.00295227	0.512619415	-0.480439432	1.246834741	0.911225006
One non-null Gaussian mixture	0.5	0.015871732	0.20392022	-0.187388277	-0.226193718	0.276617037
One non-null Gaussian mixture	0.5	0.174413585	0.119551917	-0.049767917	-0.31567957	0.361742696
One non-null Gaussian mixture	0.5	0.047235101	0.009874862	-0.188304336	-2.894805466	0.489798327
One non-null Gaussian mixture	0.5	0.060156258	0.153883555	-0.166798096	0.624854587	0.394210452
One non-null Gaussian mixture	0.5	0.036332399	0.013816134	0.027369744	2.012480983	0.005742233
One non-null Gaussian mixture	0.5	0.090112211	0.479131688	-0.490440456	1.584369343	4.00290409
One non-null Gaussian mixture	0.5	0.040840756	0.251979183	-0.010646555	-0.23128756	-0.001185583
One non-null Gaussian mixture	0.5	-0.104596208	0.015238764	-0.348115957	-2.848535762	1.313921621
One non-null Gaussian mixture	0.5	0.295793157	0.452231846	0.047757893	0.400533707	-0.003302388
One non-null Gaussian mixture	0.5	-0.004723031	0.518371276	-0.315508025	0.357174182	0.408825689
One non-null Gaussian mixture	0.5	0.07333132	0.322460482	-0.316194807	2.535508828	0.094430422
One non-null Gaussian mixture	0.5	0.003524672	0.024872987	-0.005498781	0.308003886	0.00057557
One non-null Gaussian mixture	0.5	0.049639103	0.500918028	-0.473857211	1.789813449	3.571078638
One non-null Gaussian mixture	0.5	0.231810544	0.797049444	-0.297062093	-0.156822516	0.659688592
One non-null Gaussian mixture	0.5	0.359455489	0.017467447	-0.012860383	-4.27361382	0.614343494
One non-null Gaussian mixture	0.5	-0.012177584	0.613264761	-0.464761565	0.116682149	3.098927161
One non-null Gaussian mixture	0.5	0.052934469	0.292835172	-0.333632235	0.491775391	0.543148384
One non-null Gaussian mixture	0.5	-0.065478408	0.05517049	-0.018883543	1.4777161	-0.226728855
One non-null Gaussian mixture	0.5	0.105084495	0.032148154	0.145335876	-0.732957405	-0.035987621
One non-null Gaussian mixture	0.5	-0.006743484	0.309048683	-0.142057171	0.907196045	0.145206893
One non-null Gaussian mixture	0.5	0.005459719	0.236129768	-0.264925818	0.510497518	0.262645658
One non-null Gaussian mixture	0.5	-0.041970266	0.064356951	-0.233835728	1.731567739	0.135969353
One non-null Gaussian mixture	0.5	0.088986637	0.088365811	0.023497768	0.603471939	-0.054679633
One non-null Gaussian mixture	0.5	-0.028017469	0.101950228	-0.143970203	0.141366169	0.181775817
One non-null Gaussian mixture	0.5	0.164653958	0.457703823	0.042279622	-0.006900616	0.080290876
One non-null Gaussian mixture	0.5	0.052037309	0.490024292	-0.485614044	0.927263822	0.99416761
One non-null Gaussian mixture	0.5	0.09464006	0.507988017	-0.008038099	0.12011507	0.103608114
One non-null Gaussian mixture	0.5	0.231172672	0.018724824	0.097690769	-1.31610825	-0.025189034
One non-null Gaussian mixture	0.5	-0.019584085	0.039106032	-0.053340815	1.015965835	-0.055438309
One non-null Gaussian mixture	0.5	0.221026938	0.145639899	0.35426553	-1.291549615	-0.497207877
One non-null Gaussian mixture	0.5	-0.070020904	0.243624586	-0.284091328	1.377740109	0.142500776
One non-null Gaussian mixture	0.5	-0.13554195	0.564977974	-0.064996446	-0.067965553	-0.011683072
One non-null Gaussian mixture	0.5	0.017947397	0.037917496	-0.006797498	0.730122346	-0.001669607
One non-null Gaussian mixture	0.5	0.022515395	0.381677139	-0.38299934	0.377241325	0.37506562
One non-null Gaussian mixture	0.5	0.391524837	0.305609473	0.194390527	-0.535850142	0.085720592
One non-null Gaussian mixture	0.5	0.04105645	0.05826187	0.004063949	0.570131239	0.000951585
One non-null Gaussian mixture	0.5	0.275770057	0.040921855	0.207492246	-2.159682107	-0.124672479
One non-null Gaussian mixture	0.5	0.046884497	0.273540174	-0.209328638	1.027996777	0.095688132
One non-null Gaussian mixture	0.5	0.344908838	0.151262067	0.060123666	-1.015500591	0.32182934
One non-null Gaussian mixture	0.5	0.101933291	0.292223003	-0.114133644	1.168661859	0.005939698
One non-null Gaussian mixture	0.5	0.0516759	0.651802025	-0.151804746	-0.038569767	0.134906342
One non-null Gaussian mixture	0.5	-0.0008568	0.100984804	-0.419162074	1.258587468	0.192915052
One non-null Gaussian mixture	0.5	0.196649451	0.432013492	0.067934801	-0.080168738	0.026576379
One non-null Gaussian mixture	0.5	0.048312193	0.01525521	0.051530255	1.12927664	0.005641426
One non-null Gaussian mixture	0.5	0.073170211	0.099053594	-0.10570793	0.33073325	0.357423731
One non-null Gaussian mixture	0.5	0.026857597	0.088479756	-0.266756274	0.602234621	1.115361094
One non-null Gaussian mixture	0.5	0.059276883	0.085405543	0.056105951	-0.29900309	-0.00566388
One non-null Gaussian mixture	0.5	-0.035202957	0.264729099	-0.295114127	1.616052858	-0.117979096
One non-null Gaussian mixture	0.5	0.256604218	0.140711609	0.114087131	-0.99477419	0.157273429
One non-null Gaussian mixture	0.5	0.191749463	0.41812546	0.081785036	-0.340310391	-0.193387555
One non-null Gaussian mixture	0.5	0.044870684	0.501807512	-0.450630634	1.055563007	-0.05887417
One non-null Gaussian mixture	0.5	0.117388182	0.202049573	0.02150507	-0.56818519	-0.025321364
One non-null Gaussian mixture	0.5	-0.052965636	0.096052847	-0.440088258	0.640559518	1.844224227
One non-null Gaussian mixture	0.5	0.054984513	0.088281661	0.038698655	-0.417120483	0.000226969
One non-null Gaussian mixture	0.5	-0.075114172	0.101895472	-0.124698156	0.726740249	0.043343564
One non-null Gaussian mixture	0.5	-0.034206399	0.19326742	-0.29733192	0.980476747	-0.221051696
One non-null Gaussian mixture	0.5	0.05833175	0.320363267	-0.378279503	0.582882942	1.040365274
One non-null Gaussian mixture	0.5	0.148456666	0.062994353	-0.006081369	-0.003659743	0.306867928
One non-null Gaussian mixture	0.5	-0.04020502	0.008951291	-0.1562044	3.303734606	0.197671883
One non-null Gaussian mixture	0.5	-0.013710156	0.066705773	-0.022810227	0.253278404	-0.02627202
One non-null Gaussian mixture	0.5	-0.034795503	0.265213152	-0.485928409	1.640853107	3.68612828
One non-null Gaussian mixture	0.5	0.198637327	0.107819641	-0.194357177	-0.698940876	0.689386592
One non-null Gaussian mixture	0.5	0.405106907	0.34682403	-0.152341629	-0.598003197	0.80974252
One non-null Gaussian mixture	0.5	0.010952252	0.990382442	-0.490383979	0.264512776	2.679592971
One non-null Gaussian mixture	0.5	-0.189143597	0.30419742	-0.389482725	2.128193813	1.374343215
One non-null Gaussian mixture	0.5	-0.16456184	0.186711535	-0.052154809	0.071324501	-0.10592158
One non-null Gaussian mixture	0.5	-0.044544191	0.736369754	-0.391603534	0.270919134	1.075417914
One non-null Gaussian mixture	0.5	-0.080851683	0.579946794	-0.465911502	0.623964767	1.197695263
One non-null Gaussian mixture	0.5	-0.145154598	0.544496277	-0.044678326	-0.005354552	-0.048504445
One non-null Gaussian mixture	0.5	0.185901054	0.335696885	-0.315975437	1.985244361	1.33495218
One non-null Gaussian mixture	0.5	0.027019914	0.106153894	-0.072117259	0.912657564	0.072532459
One non-null Gaussian mixture	0.5	-0.072395129	0.866499447	-0.425530725	0.084909845	2.868301048
One non-null Gaussian mixture	0.5	0.01603068	0.411755476	-0.471138907	0.086110347	0.73336077
One non-null Gaussian mixture	0.5	-0.074818076	0.032159103	-0.052543934	-0.246105931	0.006676007
One non-null Gaussian mixture	0.5	-0.051401278	0.041593069	-0.088944446	1.480164546	-0.003003298
One non-null Gaussian mixture	0.5	0.117269239	0.035060164	-0.252245902	-1.449598393	1.0165146
One non-null Gaussian mixture	0.5	0.225054943	0.040378466	0.101523988	-1.313483626	-0.212801236
One non-null Gaussian mixture	0.5	0.088013527	0.467526892	-0.336181842	0.688014904	0.875931969
One non-null Gaussian mixture	0.5	0.037832941	0.246872005	-0.041448063	0.211285847	-0.010151116
One non-null Gaussian mixture	0.5	0.113626266	0.067758741	0.43224125	-1.47633922	-0.05362174
One non-null Gaussian mixture	0.5	0.113068773	0.032183754	0.467814755	-1.339785665	0.04807168
One non-null Gaussian mixture	0.5	0.362698583	0.138024042	-0.118428794	-1.369800236	0.485745223
One non-null Gaussian mixture	0.5	-0.088660052	0.985811213	-0.485811794	0.142825017	4.110240566
One non-null Gaussian mixture	0.5	0.061565013	0.023687434	0.203413394	-2.375189844	-0.276753876
One non-null Gaussian mixture	0.5	-0.078322648	0.966938471	-0.466940376	0.237001751	2.498990261
One non-null Gaussian mixture	0.5	-0.013857149	0.129065166	-0.099728566	0.426552672	0.168333202
One non-null Gaussian mixture	0.5	0.083365075	0.477467884	0.022347939	-0.029185271	0.001736732
One non-null Gaussian mixture	0.5	0.073806247	0.063516061	0.034639689	0.69972388	-0.243778019
One non-null Gaussian mixture	0.5	0.031395406	0.0907557	0.409228527	-0.06159745	-0.003295257
One non-null Gaussian mixture	0.5	-0.031614837	0.570659991	-0.41110713	0.387934894	2.133054379
One non-null Gaussian mixture	0.5	0.004307624	0.121185067	-0.077305039	0.924853963	0.00554194
One non-null Gaussian mixture	0.5	0.096045707	0.04981378	0.026860105	-1.136754202	0.01962894
One non-null Gaussian mixture	0.5	0.167580781	0.058373852	0.051374952	-1.564933431	-0.105808765
One non-null Gaussian mixture	0.5	-0.090630518	0.145578204	-0.203666996	0.064764552	0.110029904
One non-null Gaussian mixture	0.5	-0.101239706	0.008835399	-0.102619702	4.089508681	0.121806087
One non-null Gaussian mixture	0.5	-0.003521548	0.029771059	-0.056423787	-0.546048034	0.088679868
One non-null Gaussian mixture	0.5	0.045772017	0.38972973	-0.371447076	1.090026298	-0.086832059
One non-null Gaussian mixture	0.5	0.298526644	0.308043418	0.191940545	-0.740050731	-0.291104878
One non-null Gaussian mixture	0.5	-0.095002151	0.209017548	-0.032441611	-0.027503377	-0.025840446
One non-null Gaussian mixture	0.5	0.256867639	0.216764151	0.283235849	-0.182336695	0.011006103
One non-null Gaussian mixture	0.5	-0.027883936	0.547895636	-0.438971988	0.577581266	1.402628477
One non-null Gaussian mixture	0.5	-0.132669101	0.373556873	-0.464218614	2.085990991	3.600572939
One non-null Gaussian mixture	0.5	-0.009879233	0.520551717	-0.439342601	0.053343444	0.051646493
One non-null Gaussian mixture	0.5	-0.084878129	0.394988592	-0.056536348	-0.126282065	0.080785963
One non-null Gaussian mixture	0.5	0.053202919	0.019666188	-0.073030204	-4.728492283	0.17722836
One non-null Gaussian mixture	0.5	0.005716603	0.011926319	0.007962128	2.780463361	-0.066894904
One non-null Gaussian mixture	0.5	0.200340571	0.915694931	-0.415791443	-0.19828795	1.461735292
One non-null Gaussian mixture	0.5	0.083393163	0.053581183	-0.384817431	-1.938305726	0.487999073
One non-null Gaussian mixture	0.5	0.173777792	0.116505401	0.16503789	0.15941191	-0.121666227
One non-null Gaussian mixture	0.5	0.023852384	0.057296879	0.014032299	-0.001503314	-0.007257712
One non-null Gaussian mixture	0.5	0.023194718	0.061154068	-0.039409481	0.594331341	0.039315531
One non-null Gaussian mixture	0.5	-0.048114642	0.009618737	-0.103255381	2.933017465	0.002335808
One non-null Gaussian mixture	0.5	0.053256808	0.1662845	-0.01561415	0.437624471	0.001924347
One non-null Gaussian mixture	0.5	0.027261886	0.149941638	-0.13822207	1.495934316	-0.076173556
One non-null Gaussian mixture	0.5	0.085151586	0.433135102	-0.439031913	0.084666781	0.807459467
One non-null Gaussian mixture	0.5	-0.035413635	0.21893929	-0.016279261	-0.057305931	-0.008274431
One non-null Gaussian mixture	0.5	0.026089884	0.058532692	0.009009814	0.129411581	0.013432185
One non-null Gaussian mixture	0.5	0.009210273	0.014181107	-0.00533691	1.39830696	-0.011948494
One non-null Gaussian mixture	0.5	0.006704112	0.084350869	-0.047480506	-0.04467546	0.015312898
One non-null Gaussian mixture	0.5	0.034305408	0.289548427	-0.291172116	-0.009723069	0.828890014
One non-null Gaussian mixture	0.5	0.211280563	0.25777074	-0.411412601	-0.45680589	2.348207538
One non-null Gaussian mixture	0.5	0.238866733	0.221354825	0.062346738	-0.408801633	0.204466407
One non-null Gaussian mixture	0.5	0.034156753	0.045066447	0.004745022	0.257939585	0.027968178
One non-null Gaussian mixture	0.5	-0.043836322	0.089224422	0.41076994	0.682909099	-0.376329994
One non-null Gaussian mixture	0.5	0.221345112	0.041120182	-0.083047888	-2.053102639	0.52903099
One non-null Gaussian mixture	0.5	0.088658826	0.079745744	0.091348861	-1.029759623	-0.148492918
One non-null Gaussian mixture	0.5	0.131465542	0.834066653	-0.334067706	0.60650665	1.06987365
One non-null Gaussian mixture	0.5	-0.06723574	0.371261521	-0.447046929	0.340234189	1.365477011
One non-null Gaussian mixture	0.5	0.334502035	0.148242799	0.351752671	-1.224441242	-0.011498384
One non-null Gaussian mixture	0.5	-0.111069707	0.102168256	-0.089945858	-0.494240902	0.022274535
One non-null Gaussian mixture	0.5	0.076514184	0.009729625	0.01911733	4.299062051	0.012639418
One non-null Gaussian mixture	0.5	0.094566635	0.180083012	-0.350285721	0.038066076	0.973821982
One non-null Gaussian mixture	0.5	0.199242809	0.368988181	0.083944478	-0.222955301	-0.006158969
One non-null Gaussian mixture	0.5	0.00801777	0.365671876	-0.319396207	0.480077443	-0.176024207
One non-null Gaussian mixture	0.5	0.004405622	0.070521163	-0.074317883	-0.706146153	0.118073875
One non-null Gaussian mixture	0.5	0.061438886	0.060381483	0.030209731	-0.024391683	0.083364029
One non-null Gaussian mixture	0.5	0.097202635	0.316060564	0.027017126	1.002247786	-0.513471795
One non-null Gaussian mixture	0.5	0.013085429	0.089715493	-0.069471905	-0.095299707	0.090772257
One non-null Gaussian mixture	0.5	-0.005202774	0.13020051	-0.13391734	0.29218082	0.279354975
One non-null Gaussian mixture	0.5	0.070908192	0.019716809	0.038710686	1.498913939	0.004228922
One non-null Gaussian mixture	0.5	0.034016643	0.022184248	0.044387082	0.93854403	-0.005607688
One non-null Gaussian mixture	0.5	0.089170516	0.0652344	0.111043404	0.424384528	-0.141921667
One non-null Gaussian mixture	0.5	0.112498191	0.035011431	-0.230176223	-3.926687158	1.249176504
One non-null Gaussian mixture	0.5	0.397615455	0.212417556	-0.340021315	-0.862376112	1.417403773
One non-null Gaussian mixture	0.5	0.017453167	0.066346915	0.002134255	-0.219969995	0.004667077
One non-null Gaussian mixture	0.5	0.192211702	0.158623747	-0.075208093	-0.927318362	0.133636422
One non-null Gaussian mixture	0.5	-0.016213077	0.335718761	-0.282330597	0.846386377	0.040050164
One non-null Gaussian mixture	0.5	0.268345848	0.47225929	-0.253721673	-0.338697251	0.465561835
One non-null Gaussian mixture	0.5	0.003967383	0.008232736	-0.230004432	-3.434349371	0.868347352
One non-null Gaussian mixture	0.5	0.231665091	0.03304513	0.088362028	-1.657203768	0.004711705
One non-null Gaussian mixture	0.5	-0.048937748	0.438369388	-0.422288585	0.373341257	1.174531516
One non-null Gaussian mixture	0.5	-0.039275085	0.008197527	-0.229363773	-2.879466624	0.069827795
One non-null Gaussian mixture	0.5	0.295667699	0.166397487	0.204552183	-0.636158329	-0.180691816
One non-null Gaussian mixture	0.5	0.389110141	0.321122432	0.178874817	-0.491693106	-0.022026025
One non-null Gaussian mixture	0.5	0.004060795	0.038491974	-0.022582295	-1.329491001	0.009816334
One non-null Gaussian mixture	0.5	0.17007806	0.069730699	0.308444515	-1.077558546	-0.396197642
One non-null Gaussian mixture	0.5	0.065012751	0.342936211	-0.437219113	0.363117026	1.965344008
One non-null Gaussian mixture	0.5	0.109099545	0.367141257	-0.393328423	0.843176347	1.682515756
One non-null Gaussian mixture	0.5	0.172918219	0.270847271	0.061792332	-0.07651442	0.012065039
One non-null Gaussian mixture	0.5	0.056306692	0.181160371	-0.169870626	-0.15222624	0.17964314
One non-null Gaussian mixture	0.5	0.110671841	0.045495128	0.086185112	-0.226945582	-0.235638737
One non-null Gaussian mixture	0.5	0.139639402	0.060091051	0.098031651	0.142011983	0.025031323
One non-null Gaussian mixture	0.5	0.051467868	0.51006405	-0.010072804	-0.147208614	0.001732336
One non-null Gaussian mixture	0.5	-0.009499026	0.314860392	-0.355288894	0.250685395	0.113901918
One non-null Gaussian mixture	0.5	0.119337238	0.095425156	0.059957813	0.638154565	-0.106489975
One non-null Gaussian mixture	0.5	0.076923616	0.451602918	-0.296400044	1.228153988	0.256929492
One non-null Gaussian mixture	0.5	0.087011678	0.416527592	-0.273752985	0.424092163	0.058932013
One non-null Gaussian mixture	0.5	0.419923081	0.229342007	0.270627635	-0.88590752	0.257442461
One non-null Gaussian mixture	0.5	0.168967537	0.082967772	0.031298437	-1.42904061	-0.001728661
One non-null Gaussian mixture	0.5	0.14765503	0.081352385	0.017120362	0.753085113	0.126927728
One non-null Gaussian mixture	0.5	0.050677622	0.011404386	0.011212499	2.368504205	0.013719771
One non-null Gaussian mixture	0.5	0.024963481	0.487649108	-0.473287304	0.105970057	0.733390394
One non-null Gaussian mixture	0.5	0.057556854	0.270949536	-0.090973431	0.736648673	0.001851256
One non-null Gaussian mixture	0.5	-0.020179173	0.329322531	-0.371718109	0.589778473	-0.251108133
One non-null Gaussian mixture	0.5	0.180581508	0.434157513	0.065839019	-0.332199099	-0.159862714
One non-null Gaussian mixture	0.5	0.072700189	0.879786629	-0.379791675	0.700255831	1.387145094
One non-null Gaussian mixture	0.5	0.036160438	0.6157652	-0.480494085	0.148111452	1.132360195
One non-null Gaussian mixture	0.5	0.538183805	0.593689916	-0.09369113	-0.452221081	0.679777091
One non-null Gaussian mixture	0.5	0.239082091	0.05334328	-0.346145106	-2.157271465	1.464728257
One non-null Gaussian mixture	0.5	0.031792201	0.505589922	-0.005594867	0.096312683	-0.011480714
One non-null Gaussian mixture	0.5	-0.024464069	0.295425264	-0.011612101	-0.064037414	-0.043081233
One non-null Gaussian mixture	0.5	0.025774611	0.079505873	-0.132680302	-0.261994525	0.070344919
One non-null Gaussian mixture	0.5	0.077391653	0.019291661	-0.008065787	1.757042622	0.101932413
One non-null Gaussian mixture	0.5	-0.017666963	0.372815675	-0.391744569	0.549636747	0.461587255
One non-null Gaussian mixture	0.5	0.124358336	0.157373858	0.033429291	-0.511691045	-0.019582681
One non-null Gaussian mixture	0.5	0.023033748	0.020308297	-0.035183773	2.490042721	0.033578194
One non-null Gaussian mixture	0.5	0.214174672	0.505642653	-0.276448879	-0.216631684	0.581157459
One non-null Gaussian mixture	0.5	0.08619606	0.550141011	-0.43943523	0.576085009	0.501799756
One non-null Gaussian mixture	0.5	0.082986954	0.051448575	0.090308261	0.067878292	-0.037578977
One non-null Gaussian mixture	0.5	0.242181972	0.852192281	-0.352193227	-0.175251579	0.801169913
One non-null Gaussian mixture	0.5	0.15525191	0.064775025	-0.004358423	-1.036281096	0.195090913
One non-null Gaussian mixture	0.5	-0.003647029	0.03246044	-0.095939575	-0.318116492	0.022577516
One non-null Gaussian mixture	0.5	0.126443011	0.4552695	-0.37302209	2.131601441	0.215353501
One non-null Gaussian mixture	0.5	-0.007405274	0.470996385	-0.458824749	0.001431516	0.203168289
One non-null Gaussian mixture	0.5	0.085180228	0.484109902	-0.274804999	1.349029058	0.076972591
One non-null Gaussian mixture	0.5	0.135589764	0.420107263	0.079892641	0.068876494	-0.021918157
One non-null Gaussian mixture	0.5	0.107663777	0.616917615	-0.431952625	0.818389743	1.088070877
One non-null Gaussian mixture	0.5	0.023106707	0.44991443	-0.398384777	0.508381811	0.902193375
One non-null Gaussian mixture	0.5	-0.119203085	0.431747522	-0.468234353	3.037706936	3.084821032
One non-null Gaussian mixture	0.5	0.036180753	0.330673139	-0.209429584	1.368621893	0.116116435
One non-null Gaussian mixture	0.5	0.02856852	0.518808842	-0.486900024	1.05139579	4.112825171
One non-null Gaussian mixture	0.5	0.256061948	0.088481306	-0.339332068	-1.794418184	1.657395983
One non-null Gaussian mixture	0.5	-0.038198539	0.095676921	-0.360846918	0.159230045	1.111858882
One non-null Gaussian mixture	0.5	0.33458435	0.368634657	-0.141348791	-0.481348089	0.529282251
One non-null Gaussian mixture	0.5	0.020105295	0.023058597	-0.080171128	2.331331679	0.000178218
One non-null Gaussian mixture	0.5	-0.001236202	0.050109245	-0.018006384	-0.189850194	-0.003984645
One non-null Gaussian mixture	0.5	0.003657548	0.547359017	-0.047359899	0.070534437	0.157003417
One non-null Gaussian mixture	0.5	-0.014735515	0.080696689	-0.014148401	0.02607403	-0.011506983
One non-null Gaussian mixture	0.5	0.697006289	0.572383624	-0.072390747	-0.582406445	0.865992223
One non-null Gaussian mixture	0.5	0.134010533	0.048827794	-0.080458285	1.596432422	0.380064611
One non-null Gaussian mixture	0.5	-0.007330132	0.520227849	-0.020229355	-0.000671042	0.00011428
One non-null Gaussian mixture	0.5	-0.046489207	0.554278649	-0.05443197	0.004724474	0.002511289
One non-null Gaussian mixture	0.5	0.072173474	0.877740763	-0.377771672	0.358962718	1.903606681
One non-null Gaussian mixture	0.5	-0.166370721	0.108388898	-0.186342406	1.726304534	0.136394163
One non-null Gaussian mixture	0.5	-0.02847461	0.098757419	-0.376090507	0.580541255	1.424487144
One non-null Gaussian mixture	0.5	0.038168987	0.037653752	0.023348633	-0.268748435	-0.002775949
One non-null Gaussian mixture	0.5	-0.138178694	0.819879356	-0.319880888	0.452477196	0.478077772
One non-null Gaussian mixture	0.5	0.033412593	0.14189746	-0.092305916	0.875166146	-0.0199512
One non-null Gaussian mixture	0.5	0.001723716	0.553689556	-0.053691097	-0.175487949	0.014099576
One non-null Gaussian mixture	0.5	0.070889669	0.115294852	0.011388138	-0.47975125	0.014096105
One non-null Gaussian mixture	0.5	-0.147225524	0.079329901	-0.34314834	0.648273836	0.991469035
One non-null Gaussian mixture	0.5	0.032711209	0.048293965	0.011958545	-0.056589685	0.037983905
One non-null Gaussian mixture	0.5	0.0313731	0.449382516	-0.436118789	0.578410408	1.30600041
One non-null Gaussian mixture	0.5	0.110319652	0.513414445	-0.471749955	0.377206375	4.416713379
One non-null Gaussian mixture	0.5	-0.09103868	0.613409374	-0.416311628	0.543264667	0.7216114
One non-null Gaussian mixture	0.5	0.023931548	0.008133811	0.003290226	-3.14993164	-0.017042821
One non-null Gaussian mixture	0.5	0.041415468	0.033418813	0.011341641	1.033176625	0.000958506
One non-null Gaussian mixture	0.5	0.135781966	0.41249966	-0.319483409	0.654251603	0.74829765
One non-null Gaussian mixture	0.5	0.042132307	0.231198305	-0.332431551	0.551760976	0.801550116
One non-null Gaussian mixture	0.5	0.007430307	0.547108509	-0.047215433	-0.157970013	-0.038990304
One non-null Gaussian mixture	0.5	0.202331534	0.723386892	-0.22339762	-0.059841374	0.706419722
One non-null Gaussian mixture	0.5	0.149651537	0.138994176	0.361001804	-0.44572141	-0.219705679
One non-null Gaussian mixture	0.5	-0.055552858	0.048139169	-0.224984252	-0.413323693	-0.041551642
One non-null Gaussian mixture	0.5	-0.072592451	0.194550296	-0.404014018	0.534411123	0.830336688
One non-null Gaussian mixture	0.5	0.179614742	0.013342167	0.253814204	-5.426874315	0.09659707
One non-null Gaussian mixture	0.5	0.406139801	0.287110392	0.212888976	-0.351021226	0.209521511
One non-null Gaussian mixture	0.5	0.07096986	0.47048597	0.029496701	0.054867305	-0.03462296
One non-null Gaussian mixture	0.5	-0.128589339	0.094820825	-0.224476231	1.009572651	0.573671523
One non-null Gaussian mixture	0.5	0.105116534	0.672441209	-0.490147949	1.345592525	3.328110452
One non-null Gaussian mixture	0.5	-0.033104638	0.047108957	0.003081919	-0.348544686	-0.100503756
One non-null Gaussian mixture	0.5	0.034985117	0.177381864	0.021238212	0.056843536	-0.031592489
One non-null Gaussian mixture	0.5	-0.223595245	0.077903548	-0.077348819	0.560690034	-0.004614998
One non-null Gaussian mixture	0.5	0.103271741	0.190469489	-0.248081299	-0.398496724	0.398085583
One non-null Gaussian mixture	0.5	0.246746297	0.514074155	-0.014074234	-0.356961255	0.150977229
One non-null Gaussian mixture	0.5	0.550976717	0.099176086	-0.182958528	-3.315588014	0.835382748
One non-null Gaussian mixture	0.5	0.066867462	0.438085946	-0.356255487	1.297857102	0.175983853
One non-null Gaussian mixture	0.5	0.103585913	0.109443284	-0.141259732	0.702116695	0.610093984
One non-null Gaussian mixture	0.5	-0.045355742	0.063752192	-0.479819808	0.280516603	1.592028469
One non-null Gaussian mixture	0.5	-0.073882552	0.209647016	-0.258339011	0.982041029	0.46919428
One non-null Gaussian mixture	0.5	0.111016994	0.580138644	-0.44619147	0.181774501	1.450565742
One non-null Gaussian mixture	0.5	0.043481339	0.092181757	-0.063745642	0.17570707	0.150296825
One non-null Gaussian mixture	0.5	0.119910025	0.481866347	0.01806028	0.071444907	0.068535238
One non-null Gaussian mixture	0.5	0.009237373	0.056822994	-0.051286096	1.341441809	0.002669206
One non-null Gaussian mixture	0.5	0.095396246	0.009304554	-0.14450206	-3.00872321	0.602380328
One non-null Gaussian mixture	0.5	-0.036531002	0.398051791	-0.409701873	0.922224432	0.001419216
One non-null Gaussian mixture	0.5	-0.154519929	0.750123326	-0.250151318	0.125272526	-0.350290716
One non-null Gaussian mixture	0.5	0.160925239	0.05021199	-0.033881921	1.483087592	0.377621548
One non-null Gaussian mixture	0.5	0.061874773	0.385776953	-0.220195385	0.39726019	-0.082681738
One non-null Gaussian mixture	0.5	0.093386086	0.070677822	0.036773883	1.145837243	-0.006558837
One non-null Gaussian mixture	0.5	-0.055620466	0.047245856	-0.258978364	2.650157691	0.748330505
One non-null Gaussian mixture	0.5	0.167791195	0.121711555	0.052538546	-1.162153529	-0.039921231
One non-null Gaussian mixture	0.5	0.089043398	0.043044236	0.032342691	-1.033722953	0.019981587
One non-null Gaussian mixture	0.5	0.019698511	0.177613226	-0.043844259	0.317899518	0.00224623
One non-null Gaussian mixture	0.5	0.031451741	0.05910442	0.015993701	-0.530561463	-0.065292233
One non-null Gaussian mixture	0.5	0.070145092	0.598614198	-0.098623732	0.381174721	0.121273302
One non-null Gaussian mixture	0.5	0.009190878	0.041318308	-0.05487765	1.674694045	0.08492338
One non-null Gaussian mixture	0.5	0.029023104	0.977454092	-0.477454816	0.047122825	2.155316532
One non-null Gaussian mixture	0.5	-0.037351623	0.015122257	-0.040082626	-1.757067667	-0.025967306
One non-null Gaussian mixture	0.5	0.068979207	0.655764737	-0.309500723	0.161131026	0.702540466
One non-null Gaussian mixture	0.5	-0.206732222	0.83306835	-0.333069501	0.204019833	1.656393098
One non-null Gaussian mixture	0.5	0.050712819	0.126382944	-0.122132282	0.864303935	0.191163001
One non-null Gaussian mixture	0.5	0.075005881	0.396962464	-0.440011887	0.140090809	1.083391628
One non-null Gaussian mixture	0.5	-0.039353258	0.069957519	0.033490126	1.67848206	-0.394837436
One non-null Gaussian mixture	0.5	-0.105915396	0.055146519	-0.119029049	-0.150800512	0.076880703
One non-null Gaussian mixture	0.5	0.018992364	0.387121893	-0.322475909	0.019824707	0.56860861
One non-null Gaussian mixture	0.5	-0.086472532	0.293325573	-0.123270027	0.079638216	-0.016401417
One non-null Gaussian mixture	0.5	0.065630823	0.52653939	-0.026540447	0.164657295	-0.000167181
One non-null Gaussian mixture	0.5	0.024791006	0.536196676	-0.459129993	0.604074483	0.178309004
One non-null Gaussian mixture	0.5	0.033128712	0.445821114	-0.365690906	0.783745166	0.476471376
One non-null Gaussian mixture	0.5	0.256988473	0.127108546	-0.38933217	-1.760878955	1.714059679
One non-null Gaussian mixture	0.5	0.017124475	0.936643	-0.436653792	0.309973585	-0.374080552
One non-null Gaussian mixture	0.5	0.111051772	0.120419115	0.055859049	-0.470947928	-0.035136264
One non-null Gaussian mixture	0.5	0.127915293	0.211053661	0.288939114	0.320234005	-0.056450884
One non-null Gaussian mixture	0.5	0.082702699	0.116180519	-0.023191017	0.250561394	0.160198017
One non-null Gaussian mixture	0.5	0.049302966	0.008619647	0.01614213	2.973842705	0.00577666
One non-null Gaussian mixture	0.5	0.147499083	0.034210984	0.313791223	-1.654567212	-0.732632157
One non-null Gaussian mixture	0.5	0.066557355	0.030282361	0.021987392	0.30222887	0.020121281
One non-null Gaussian mixture	0.5	0.072909948	0.064292736	0.058433132	-1.165557481	-0.148056538
One non-null Gaussian mixture	0.5	0.147389711	0.50151421	-0.425522286	1.302132406	2.676599355
One non-null Gaussian mixture	0.5	-0.096519755	0.107286775	-0.073210818	0.410096277	0.006021053
One non-null Gaussian mixture	0.5	0.239121476	0.267654519	0.232343566	-0.598575067	-0.123554556
One non-null Gaussian mixture	0.5	-0.045083235	0.518339491	-0.45484241	0.797641145	1.463743993
One non-null Gaussian mixture	0.5	0.280429991	0.220998741	0.279001066	-0.580667675	0.098717455
One non-null Gaussian mixture	0.5	0.013193621	0.133528786	-0.107528052	0.923614563	0.000120139
One non-null Gaussian mixture	0.5	-0.050255979	0.051032371	0.448935177	0.292293453	-0.252658129
One non-null Gaussian mixture	0.5	0.00847147	0.506352601	-0.441040117	0.378888126	-0.289378093
One non-null Gaussian mixture	0.5	-0.022796291	0.028667507	-0.011595192	0.072128469	-0.029334152
One non-null Gaussian mixture	0.5	0.284912817	0.037074811	-0.24314925	-3.984017427	2.0418364
One non-null Gaussian mixture	0.5	0.265904152	0.233180525	0.266789724	-0.94136054	-0.333361531
One non-null Gaussian mixture	0.5	0.140778861	0.038223702	0.061799331	-0.403415736	0.027347519
One non-null Gaussian mixture	0.5	-0.145677637	0.080767962	-0.124465013	0.98388195	-0.157080654
One non-null Gaussian mixture	0.5	0.118948254	0.099218885	-0.12260443	0.738008563	0.679432981
One non-null Gaussian mixture	0.5	-0.011943055	0.492087471	-0.40950187	0.260490056	1.10135527
One non-null Gaussian mixture	0.5	0.289019276	0.064624389	-0.224380114	-2.329988655	1.190510982
One non-null Gaussian mixture	0.5	-0.010459621	0.013534157	-0.056180897	-4.40914336	0.022609841
One non-null Gaussian mixture	0.5	0.006635213	0.014308497	-0.044931119	2.382704346	0.012492217
One non-null Gaussian mixture	0.5	0.112006072	0.466735098	0.03324934	-0.185115011	-0.024197226
One non-null Gaussian mixture	0.5	-0.056702623	0.525776831	-0.025780492	-0.00293881	0.000879602
One non-null Gaussian mixture	0.5	0.054855659	0.190362739	-0.178531679	0.159416483	0.392375797
One non-null Gaussian mixture	0.5	0.056550723	0.497363347	0.002629616	0.109165854	-0.003719684
One non-null Gaussian mixture	0.5	0.058877781	0.110055319	0.38991559	0.744730037	-0.136487366
One non-null Gaussian mixture	0.5	-0.060911759	0.401064754	-0.391574427	0.862680254	0.977686622
One non-null Gaussian mixture	0.5	0.14952116	0.015970409	0.039409447	-3.022986635	0.010857959
One non-null Gaussian mixture	0.5	0.034466406	0.14482668	-0.041832342	0.282354062	0.005772138
One non-null Gaussian mixture	0.5	0.352330357	0.188154727	-0.020969295	-0.907164231	0.470166707
One non-null Gaussian mixture	0.5	0.21555639	0.311825047	0.188048129	-0.289425819	0.181505229
One non-null Gaussian mixture	0.5	0.448117398	0.146726429	0.353272801	-0.620190847	0.015629176
One non-null Gaussian mixture	0.5	-0.017864865	0.093607854	-0.110149921	0.3122681	0.241235475
One non-null Gaussian mixture	0.5	0.001973497	0.206853635	-0.180121785	0.282892069	-0.003749889
One non-null Gaussian mixture	0.5	0.172448848	0.035639575	-0.270977405	-2.876763891	1.123704248
One non-null Gaussian mixture	0.5	0.251423361	0.141991119	0.085773742	-0.926982178	-0.003964767
One non-null Gaussian mixture	0.5	0.038926966	0.348018697	-0.049370916	0.349592238	0.034953886
One non-null Gaussian mixture	0.5	0.038555816	0.017267833	-0.004618227	-1.277874315	0.034236211
One non-null Gaussian mixture	0.5	0.025457434	0.020548672	0.000984088	2.011227752	-0.034117099
One non-null Gaussian mixture	0.5	0.279575732	0.134344522	-0.324179385	-1.354590042	2.142458052
One non-null Gaussian mixture	0.5	0.006688745	0.021888968	-0.021378554	-1.963885715	0.008118936
One non-null Gaussian mixture	0.5	-0.016537267	0.024334724	-0.085287531	0.635117148	-0.036533123
One non-null Gaussian mixture	0.5	0.10909699	0.107800534	0.07149741	0.177727578	-0.001537225
One non-null Gaussian mixture	0.5	0.124392275	0.063810735	0.054696587	-1.164961794	-0.023223191
One non-null Gaussian mixture	0.5	-0.00828806	0.793483386	-0.293488466	0.535076786	0.776710354
One non-null Gaussian mixture	0.5	0.074492827	0.054373893	-0.010309261	-1.518768487	0.007672811
One non-null Gaussian mixture	0.5	0.093565982	0.095758908	-0.053201734	1.01434422	0.213480273
One non-null Gaussian mixture	0.5	0.14654467	0.007885305	-0.094080213	-3.090134308	0.376359811
One non-null Gaussian mixture	0.5	0.01048937	0.265648976	-0.3305462	0.079764732	0.194449135
One non-null Gaussian mixture	0.5	-0.094173263	0.583203999	-0.083226531	0.065155756	0.022012177
One non-null Gaussian mixture	0.5	-0.016273588	0.038749056	-0.04318823	-0.203917914	0.076283926
One non-null Gaussian mixture	0.5	-0.135256872	0.710906923	-0.394240336	0.390526657	-0.492568058
One non-null Gaussian mixture	0.5	0.135360956	0.449342636	0.050640977	-0.080147121	0.009173503
One non-null Gaussian mixture	0.5	0.022200886	0.039160412	-0.027484785	0.790695696	0.086158824
One non-null Gaussian mixture	0.5	0.033680331	0.814257702	-0.314257997	0.096126524	0.120419526
One non-null Gaussian mixture	0.5	0.111191212	0.054197644	0.028875522	0.910152152	0.009406733
One non-null Gaussian mixture	0.5	0.0164252	0.396235396	-0.371328937	0.579636862	0.183959039
One non-null Gaussian mixture	0.5	0.007862913	0.064032496	-0.060068845	3.454711659	-0.210765153
One non-null Gaussian mixture	0.5	-0.11561303	0.138215176	-0.315714598	1.599399925	-0.097075688
One non-null Gaussian mixture	0.5	0.079795218	0.177994051	-0.192266878	-0.388249057	0.261683075
One non-null Gaussian mixture	0.5	0.017787406	0.027240735	-0.015681241	0.237988528	0.046874058
One non-null Gaussian mixture	0.5	0.06667941	0.529105077	-0.116006661	0.483082623	0.05454965
One non-null Gaussian mixture	0.5	0.028639688	0.124890692	-0.22386378	-0.240023643	1.008824139
One non-null Gaussian mixture	0.5	0.135096242	0.072037857	0.024640753	-1.154647793	-0.004403661
One non-null Gaussian mixture	0.5	0.31912069	0.163333771	-0.276465511	-0.903640473	1.584956521
One non-null Gaussian mixture	0.5	0.02618682	0.146473631	-0.29013112	3.040509804	1.514755259
One non-null Gaussian mixture	0.5	0.014721247	0.076630736	-0.120242175	0.857541735	0.002693874
One non-null Gaussian mixture	0.5	-0.017094231	0.4317756	-0.429666653	-0.030933648	1.900329168
One non-null Gaussian mixture	0.5	0.292529121	0.424133812	0.075865435	-0.267824022	-0.020568391
One non-null Gaussian mixture	0.5	0.031059689	0.125655381	-0.023629635	-0.414977522	0.009204637
One non-null Gaussian mixture	0.5	0.088655123	0.440677272	-0.22032028	0.298040695	0.222824249
One non-null Gaussian mixture	0.5	0.008318907	0.233255054	0.053703684	0.162933965	-0.126974429
One non-null Gaussian mixture	0.5	-0.11594342	0.054760019	-0.094897803	0.86883599	-0.103101474
One non-null Gaussian mixture	0.5	0.006281897	0.318681174	-0.474737353	0.693222055	1.829701761
One non-null Gaussian mixture	0.5	0.043354155	0.070538834	-0.011389399	0.750423233	-0.001545361
One non-null Gaussian mixture	0.5	-0.046929367	0.041021829	-0.1839256	1.04900965	0.142635306
One non-null Gaussian mixture	0.5	-0.006481988	0.021048741	0.027529025	-2.372711265	-0.179059868
One non-null Gaussian mixture	0.5	-0.009392637	0.187669628	0.312249411	0.681355573	-0.455297882
One non-null Gaussian mixture	0.5	-0.108213393	0.331771029	-0.42103351	0.764137859	0.315770209
One non-null Gaussian mixture	0.5	0.268921496	0.31349464	-0.033775525	-0.371061841	0.338955173
One non-null Gaussian mixture	0.5	-0.031721526	0.71861711	-0.218619512	0.232437891	-0.023604361
One non-null Gaussian mixture	0.5	0.051354447	0.632456067	-0.132459563	0.416898356	-0.054023793
One non-null Gaussian mixture	0.5	0.1030582	0.453593615	-0.219099877	0.656496657	1.440517364
One non-null Gaussian mixture	0.5	-0.009930747	0.010118651	-0.058435685	-2.427227635	0.071886424
One non-null Gaussian mixture	0.5	0.131065799	0.074747182	0.038512826	-0.648148568	-0.000458561
One non-null Gaussian mixture	0.5	0.182832327	0.009830626	0.126311759	-6.188813714	0.10756797
One non-null Gaussian mixture	0.5	0.015153681	0.108459705	0.00533932	0.088506524	0.00146781
One non-null Gaussian mixture	0.5	-0.086248154	0.15892014	-0.244434157	3.188105545	0.364382901
One non-null Gaussian mixture	0.5	0.135998925	0.057642972	-0.080917676	-2.026762188	0.057190878
One non-null Gaussian mixture	0.5	-0.019106532	0.37492144	-0.389538535	0.306804657	0.066779392
One non-null Gaussian mixture	0.5	0.00899581	0.306459148	-0.29565315	0.669738118	0.036208307
One non-null Gaussian mixture	0.5	-0.065412868	0.208686158	-0.159588209	0.771873273	0.018302785
One non-null Gaussian mixture	0.5	-0.007175316	0.388580658	-0.491406989	1.81486347	7.035698581
One non-null Gaussian mixture	0.5	0.210592583	0.045273142	0.079969274	-1.335360924	-0.011997352
One non-null Gaussian mixture	0.5	0.093389993	0.274728666	0.043935463	0.090640743	0.010499079
One non-null Gaussian mixture	0.5	0.071165612	0.062253885	0.437686817	-1.714235685	-0.529214726
One non-null Gaussian mixture	0.5	-0.061122206	0.088854681	-0.221217318	0.313329874	0.351927012
One non-null Gaussian mixture	0.5	0.030729878	0.043377324	0.022402198	0.300548067	-0.000975753
One non-null Gaussian mixture	0.5	0.036455126	0.750419099	-0.384828895	0.326472118	3.075256315
One non-null Gaussian mixture	0.5	-0.010759072	0.661477645	-0.261116739	0.343439169	0.105538819
One non-null Gaussian mixture	0.5	-0.133326851	0.871516003	-0.426489516	0.465605975	2.013025273
One non-null Gaussian mixture	0.5	-0.0539584	0.21261154	-0.103452421	0.307451571	-0.165146021
One non-null Gaussian mixture	0.5	0.098941884	0.231696595	0.268284122	-0.26892631	-0.007522823
One non-null Gaussian mixture	0.5	0.192554428	0.156957909	-0.253495544	2.390222783	1.923411458
One non-null Gaussian mixture	0.5	0.280287427	0.085183075	0.02910703	0.289681725	0.410200851
One non-null Gaussian mixture	0.5	0.038864366	0.023532698	0.005066484	1.391603588	0.006247625
One non-null Gaussian mixture	0.5	0.078764971	0.636994792	-0.491869101	0.239196048	6.271403915
One non-null Gaussian mixture	0.5	-0.010942728	0.05437452	-0.017901891	0.54202283	-0.022944484
One non-null Gaussian mixture	0.5	0.353582327	0.179618546	0.32038012	-1.026006237	0.071207717
One non-null Gaussian mixture	0.5	0.195240359	0.194671771	0.305328222	-0.610750104	-0.232126464
One non-null Gaussian mixture	0.5	-0.024721524	0.194477791	-0.167020107	1.101117293	0.175033344
One non-null Gaussian mixture	0.5	0.02232653	0.355407558	-0.307731223	1.640880047	0.174513311
One non-null Gaussian mixture	0.5	0.073966596	0.397746195	-0.365612379	-0.050047362	0.804353315
One non-null Gaussian mixture	0.5	0.167251566	0.070175395	0.133408075	-0.789300645	0.032209706
One non-null Gaussian mixture	0.5	0.093872045	0.120057026	-0.025504544	0.474400944	0.104939688
One non-null Gaussian mixture	0.5	0.00379204	0.067499459	-0.094626423	1.918028505	0.369310322
One non-null Gaussian mixture	0.5	0.029576458	0.186119166	-0.353933498	1.727183937	1.953240828
One non-null Gaussian mixture	0.5	0.062514714	0.724201518	-0.486326096	0.529292059	4.908132941
One non-null Gaussian mixture	0.5	0.072927474	0.568662967	-0.397619762	0.040001724	0.679146355
One non-null Gaussian mixture	0.5	0.060261619	0.101469403	0.050350605	-0.49164931	-0.099673328
One non-null Gaussian mixture	0.5	0.052593859	0.037063531	0.462936151	-1.723135054	-0.427692548
One non-null Gaussian mixture	0.5	0.070757045	0.470302361	0.029597411	-0.090140358	-0.000240307
One non-null Gaussian mixture	0.5	0.009816131	0.063954984	-0.010339997	-0.036976249	0.046154085
One non-null Gaussian mixture	0.5	-0.069815073	0.015188828	-0.440820035	-1.278695319	1.542624872
One non-null Gaussian mixture	0.5	0.192701278	0.555930703	-0.407883029	1.648276395	0.508023948
One non-null Gaussian mixture	0.5	0.19500455	0.443599715	0.056395682	-0.267798646	-0.014398914
One non-null Gaussian mixture	0.5	0.101813182	0.172153496	-0.013542712	-0.652532533	0.000603273
One non-null Gaussian mixture	0.5	0.307325844	0.136762718	0.105454363	-1.019051612	0.001214824
One non-null Gaussian mixture	0.5	0.016448998	0.059821187	0.249997115	-0.100661433	-0.460618965
One non-null Gaussian mixture	0.5	0.086990848	0.464137446	0.035860585	0.019569358	-0.000271644
One non-null Gaussian mixture	0.5	-0.114394936	0.210669932	-0.313536033	0.519404885	0.69279806
One non-null Gaussian mixture	0.5	0.020655422	0.457486184	-0.342770675	0.113517822	0.091119619
One non-null Gaussian mixture	0.5	-0.009939849	0.508231054	-0.008238777	0.084252458	-0.072741587
One non-null Gaussian mixture	0.5	0.111629492	0.006073803	0.00131813	-3.039009611	0.180058472
One non-null Gaussian mixture	0.5	0.008658162	0.083429496	-0.14551707	0.371422375	0.230376964
One non-null Gaussian mixture	0.5	0.151458769	0.753402253	-0.253407473	0.19006252	1.901156052
One non-null Gaussian mixture	0.5	-0.036933326	0.226332389	-0.378113295	0.012740778	0.089386493
One non-null Gaussian mixture	0.5	0.085572698	0.113908912	0.039173735	0.111614894	0.049866353
One non-null Gaussian mixture	0.5	0.075771383	0.177563854	-0.122126197	0.891662289	0.389711967
One non-null Gaussian mixture	0.5	0.116695537	0.136969478	-0.165125041	-0.33575036	0.228413359
One non-null Gaussian mixture	0.5	0.117374905	0.081826392	0.001264126	-1.52103501	-0.018025401
One non-null Gaussian mixture	0.5	0.022602467	0.090302278	-0.026770547	-0.668574059	0.003896973
One non-null Gaussian mixture	0.5	0.066564626	0.510284579	-0.010289542	-0.101781798	0.073407356
One non-null Gaussian mixture	0.5	0.001360506	0.048482602	-0.031248082	-0.432495925	-0.001412427
One non-null Gaussian mixture	0.5	-0.021373716	0.111898122	0.167056646	-0.122723607	-0.618191927
One non-null Gaussian mixture	0.5	0.221230129	0.097590937	0.086470895	-0.758312044	-0.066167828
One non-null Gaussian mixture	0.5	0.149139835	0.870560418	-0.370560791	0.384341152	2.702204628
One non-null Gaussian mixture	0.5	0.053827937	0.675166824	-0.175178717	0.103067253	0.1012004
One non-null Gaussian mixture	0.5	0.038423567	0.027373607	0.03354118	0.769520845	-0.006507092
One non-null Gaussian mixture	0.5	0.015752556	0.356244993	-0.340912051	1.522715866	0.981243923
One non-null Gaussian mixture	0.5	-0.001027141	0.047369519	-0.045108214	0.071926518	0.007123556
One non-null Gaussian mixture	0.5	-0.01631729	0.452360064	-0.26299139	0.953294717	-0.31443916
One non-null Gaussian mixture	0.5	0.073274845	0.075159819	-0.147590363	-0.387777799	0.286549053
One non-null Gaussian mixture	0.5	0.224345244	0.043487337	-0.100823031	-2.482378509	0.295947463
One non-null Gaussian mixture	0.5	0.019156648	0.031883203	0.004955311	0.468076666	0.005086125
One non-null Gaussian mixture	0.5	0.030159136	0.134483636	-0.03187974	-0.075885745	0.144592336
One non-null Gaussian mixture	0.5	-0.035094952	0.611632669	-0.111690451	-0.046148388	-0.043577876
One non-null Gaussian mixture	0.5	0.064677371	0.847904485	-0.347924714	0.183511058	-0.060674283
One non-null Gaussian mixture	0.5	0.068910406	0.174769305	0.325230274	0.324902086	-0.093685113
One non-null Gaussian mixture	0.5	-0.048690868	0.271710796	-0.394671899	0.511575089	-0.182927226
One non-null Gaussian mixture	0.5	-0.058085381	0.539898652	-0.039915432	0.2090366	-0.226725658
One non-null Gaussian mixture	0.5	-0.029504136	0.014771779	-0.153813564	1.198930361	-0.048354633
One non-null Gaussian mixture	0.5	-0.031481252	0.535260689	-0.035261459	0.113233243	-0.020090142
One non-null Gaussian mixture	0.5	-0.044958246	0.902628994	-0.402635025	0.216151428	0.643588038
One non-null Gaussian mixture	0.5	0.045430683	0.392345023	-0.442938895	-0.098739417	3.837172553
One non-null Gaussian mixture	0.5	0.00074288	0.902369484	-0.402385048	0.085010618	0.231574759
One non-null Gaussian mixture	0.5	-0.147803897	0.650352879	-0.49050059	-0.111756969	4.561937901
One non-null Gaussian mixture	0.5	0.051001462	0.443210209	-0.174017598	0.234607771	0.114907098
One non-null Gaussian mixture	0.5	0.155501359	0.257013047	0.030186592	-0.574031991	-0.041886099
One non-null Gaussian mixture	0.5	-0.017867271	0.065720337	-0.024729927	0.458222064	-0.029904951
One non-null Gaussian mixture	0.5	-0.003403385	0.315099724	-0.383776804	0.229308634	-0.014931012
One non-null Gaussian mixture	0.5	0.054484903	0.0701824	0.01841668	-0.49407351	-0.028551227
One non-null Gaussian mixture	0.5	0.006799887	0.037288376	-0.01261345	0.364638269	0.029607592
One non-null Gaussian mixture	0.5	0.133324902	0.052878932	-0.174290893	-0.423101276	0.499776412
One non-null Gaussian mixture	0.5	0.009725315	0.490927784	0.009070345	-0.030911187	-0.053251559
One non-null Gaussian mixture	0.5	0.171301231	0.028320509	0.471462565	-2.291119604	0.013952723
One non-null Gaussian mixture	0.5	0.139418307	0.072340781	0.096793839	-0.922937967	-0.293809458
One non-null Gaussian mixture	0.5	0.14097065	0.459888048	0.040106638	-0.180095254	-0.004239935
One non-null Gaussian mixture	0.5	-0.032744935	0.019398962	-0.277631455	-1.60947108	0.796041386
One non-null Gaussian mixture	0.5	0.017989916	0.024062151	-0.105587442	1.88861657	0.142569447
One non-null Gaussian mixture	0.5	-0.002115562	0.253226021	-0.162958698	1.25161405	0.014309779
One non-null Gaussian mixture	0.5	0.13036116	0.191066285	-0.071458398	0.55856636	0.197733337
One non-null Gaussian mixture	0.5	0.094166836	0.057864281	0.041722003	-0.838681495	-0.033725441
One non-null Gaussian mixture	0.5	0.069471572	0.070547116	0.046299648	-0.493405414	-0.022224231
One non-null Gaussian mixture	0.5	-0.024853431	0.035763642	-0.078785969	-0.217309499	-0.000704384
One non-null Gaussian mixture	0.5	0.14602302	0.51192383	-0.45510097	2.382611045	2.115480621
One non-null Gaussian mixture	0.5	0.062833469	0.022469061	0.034600225	-2.142005036	-0.073668545
One non-null Gaussian mixture	0.5	-0.006404097	0.330110786	-0.366003223	0.813397007	-0.025824307
One non-null Gaussian mixture	0.5	0.077975157	0.462055681	-0.313631213	0.545795467	-0.033187763
One non-null Gaussian mixture	0.5	-0.136637078	0.540804172	-0.04085552	0.009135489	-0.025801254
One non-null Gaussian mixture	0.5	-0.002540063	0.024953823	-0.090842982	-1.384888572	0.030323042
One non-null Gaussian mixture	0.5	-0.023688938	0.883397353	-0.383401288	0.403474359	0.36397676
One non-null Gaussian mixture	0.5	0.037230581	0.724881562	-0.2248882	0.340789877	-0.136059445
One non-null Gaussian mixture	0.5	0.11957715	0.273740601	-0.138766367	0.506454295	0.309854409
One non-null Gaussian mixture	0.5	0.546073724	0.189500252	0.310463769	-1.232738682	0.059971005
One non-null Gaussian mixture	0.5	-0.034524924	0.05519195	0.112897866	0.810865545	-0.424274883
One non-null Gaussian mixture	0.5	0.20644333	0.060394679	-0.353232069	-3.034707648	2.546631364
One non-null Gaussian mixture	0.5	0.091998322	0.325187473	-0.467144383	0.26630178	1.707223063
One non-null Gaussian mixture	0.5	0.184430318	0.012378802	0.090899313	-2.241188863	-0.003234718
One non-null Gaussian mixture	0.5	0.267108833	0.346864445	-0.178486235	-0.20379746	1.4375069
One non-null Gaussian mixture	0.5	-0.073302639	0.008599832	-0.078517776	2.554187444	0.001601101
One non-null Gaussian mixture	0.5	0.026526493	0.076148926	0.017276867	0.357152189	-0.026984302
One non-null Gaussian mixture	0.5	-0.072960166	0.220946571	-0.058463842	-0.08884934	0.000534594
One non-null Gaussian mixture	0.5	0.138442527	0.221681972	-0.450330522	2.204972844	3.704875719
One non-null Gaussian mixture	0.5	-0.205754457	0.090136371	-0.234524569	0.733976039	0.324897607
One non-null Gaussian mixture	0.5	0.094595681	0.361199069	-0.293766331	1.58149716	0.040731824
One non-null Gaussian mixture	0.5	0.191725171	0.114726772	0.033268779	1.037784764	0.016420125
One non-null Gaussian mixture	0.5	0.129414039	0.21127361	-0.065157663	-0.28727693	0.215521528
One non-null Gaussian mixture	0.5	0.068281604	0.067522173	-0.004552072	1.131934439	0.001872294
One non-null Gaussian mixture	0.5	-0.007280399	0.452018663	-0.265912908	0.223977261	0.717969391
One non-null Gaussian mixture	0.5	-0.007381972	0.298804237	-0.241332173	-0.00783984	0.044591256
One non-null Gaussian mixture	0.5	0.233860877	0.135467419	-0.018027716	1.420369942	0.188251245
One non-null Gaussian mixture	0.5	-0.030237258	0.465731414	-0.317115585	0.406036884	-0.07047734
One non-null Gaussian mixture	0.5	0.078848218	0.099304053	0.008820198	-0.782000466	-0.036507816
One non-null Gaussian mixture	0.5	-0.029140849	0.025326738	-0.032008325	1.070672968	0.041905674
One non-null Gaussian mixture	0.5	0.102470664	0.085903731	-0.042976005	-0.093739534	0.257088005
One non-null Gaussian mixture	0.5	0.308355917	0.954683494	-0.454714104	-0.222450283	2.193072214
One non-null Gaussian mixture	0.5	0.150200203	0.014176713	0.072001316	-2.667365217	-0.097503468
One non-null Gaussian mixture	0.5	0.034993717	0.448969676	-0.296094266	0.277525757	0.044911066
One non-null Gaussian mixture	0.5	0.10814089	0.497547432	0.002452411	0.121922276	0.093518722
One non-null Gaussian mixture	0.5	0.115092562	0.113225317	0.022292567	-0.524030001	0.054168854
One non-null Gaussian mixture	0.5	0.126498449	0.291738034	-0.155087102	1.078004879	0.083726424
One non-null Gaussian mixture	0.5	0.089097259	0.193437712	-0.020148801	0.590741264	-0.022480684
One non-null Gaussian mixture	0.5	-0.004495535	0.358893365	-0.350716167	0.744402389	0.105247586
One non-null Gaussian mixture	0.5	-0.00409064	0.333216823	-0.258415496	0.855438661	0.202073712
One non-null Gaussian mixture	0.5	0.048082509	0.009024489	-0.005064418	-2.885236423	0.060221464
One non-null Gaussian mixture	0.5	-0.040933782	0.030298332	-0.077479379	1.842948828	-0.037099864
One non-null Gaussian mixture	0.5	0.174674138	0.086242545	0.068095128	-0.813813693	0.168809971
One non-null Gaussian mixture	0.5	0.019014885	0.864044453	-0.364053249	0.000680792	0.385977243
One non-null Gaussian mixture	0.5	-0.052234095	0.357159611	-0.363725032	0.41437518	0.170303902
One non-null Gaussian mixture	0.5	0.185367681	0.097210832	-0.018086163	0.55595181	0.350193805
One non-null Gaussian mixture	0.5	0.020373731	0.222908083	-0.153557348	0.32303783	0.015615622
One non-null Gaussian mixture	0.5	-0.019806566	0.502581803	-0.431941022	0.107806055	0.740905726
One non-null Gaussian mixture	0.5	0.173521571	0.617233678	-0.117235533	-0.096260619	0.412828186
One non-null Gaussian mixture	0.5	0.014995461	0.014630179	0.485368878	-2.157573484	-0.261559795
One non-null Gaussian mixture	0.5	-0.013918837	0.138981396	-0.122922115	1.681343317	-0.21572228
One non-null Gaussian mixture	0.5	0.009710967	0.52548499	-0.025485661	0.143138984	-0.000282636
Three non-null Gaussian mixture	0.5	0.037408973	0.027921935	0.001114307	-0.02125641	-0.07083353
[truncated: 1,997 more rows]
