# Supplementary material for: Total genetic contribution assessment across the human genome
Source: Nat Commun. 2021 May 14;12:2845. doi: 10.1038/s41467-021-23124-w (PMC8121943; doi:10.1038/s41467-021-23124-w)
Supplement: Supplementary file 6 — Source Data [file 41467_2021_23124_MOESM6_ESM.zip › Source_Data.supplementary_fig14.txt]

Theoretical _chi^2	Obeserved _chi^2	trait	Tissue
6.05E-12	9.32E-05	Diet24_weighted	Adipose_Subcutaneous.
0.000158183	0.000103179	Diet24_weighted	Adipose_Subcutaneous.
0.000635039	0.000465735	Diet24_weighted	Adipose_Subcutaneous.
0.001446194	0.001629541	Diet24_weighted	Adipose_Subcutaneous.
0.002536777	0.001853328	Diet24_weighted	Adipose_Subcutaneous.
0.003982662	0.004100254	Diet24_weighted	Adipose_Subcutaneous.
0.005748221	0.004787753	Diet24_weighted	Adipose_Subcutaneous.
0.007885213	0.006718564	Diet24_weighted	Adipose_Subcutaneous.
0.010280485	0.006982811	Diet24_weighted	Adipose_Subcutaneous.
0.013052015	0.008708759	Diet24_weighted	Adipose_Subcutaneous.
0.016153807	0.009510161	Diet24_weighted	Adipose_Subcutaneous.
0.019549066	0.009941854	Diet24_weighted	Adipose_Subcutaneous.
0.023354456	0.0104637	Diet24_weighted	Adipose_Subcutaneous.
0.027469074	0.01200589	Diet24_weighted	Adipose_Subcutaneous.
0.03192841	0.013742853	Diet24_weighted	Adipose_Subcutaneous.
0.036745924	0.019196548	Diet24_weighted	Adipose_Subcutaneous.
0.041755424	0.021488078	Diet24_weighted	Adipose_Subcutaneous.
0.047282498	0.022618674	Diet24_weighted	Adipose_Subcutaneous.
0.053140283	0.022778715	Diet24_weighted	Adipose_Subcutaneous.
0.059388679	0.023346112	Diet24_weighted	Adipose_Subcutaneous.
0.06607851	0.025021321	Diet24_weighted	Adipose_Subcutaneous.
0.073001791	0.027362745	Diet24_weighted	Adipose_Subcutaneous.
0.080162079	0.033447752	Diet24_weighted	Adipose_Subcutaneous.
0.087910835	0.033452341	Diet24_weighted	Adipose_Subcutaneous.
0.095952984	0.034470539	Diet24_weighted	Adipose_Subcutaneous.
0.104380731	0.038507467	Diet24_weighted	Adipose_Subcutaneous.
0.11304919	0.054454935	Diet24_weighted	Adipose_Subcutaneous.
0.122242695	0.05799561	Diet24_weighted	Adipose_Subcutaneous.
0.131750484	0.076316246	Diet24_weighted	Adipose_Subcutaneous.
0.141777082	0.094630008	Diet24_weighted	Adipose_Subcutaneous.
0.152117482	0.118038632	Diet24_weighted	Adipose_Subcutaneous.
0.16290929	0.129108318	Diet24_weighted	Adipose_Subcutaneous.
0.174151067	0.139864649	Diet24_weighted	Adipose_Subcutaneous.
0.185886116	0.142703342	Diet24_weighted	Adipose_Subcutaneous.
0.197894331	0.155006017	Diet24_weighted	Adipose_Subcutaneous.
0.210586939	0.164401833	Diet24_weighted	Adipose_Subcutaneous.
0.223644573	0.169511586	Diet24_weighted	Adipose_Subcutaneous.
0.237428079	0.171269539	Diet24_weighted	Adipose_Subcutaneous.
0.251802414	0.18127523	Diet24_weighted	Adipose_Subcutaneous.
0.266475375	0.199571134	Diet24_weighted	Adipose_Subcutaneous.
0.281712609	0.200605952	Diet24_weighted	Adipose_Subcutaneous.
0.297674289	0.201923251	Diet24_weighted	Adipose_Subcutaneous.
0.314052347	0.254868972	Diet24_weighted	Adipose_Subcutaneous.
0.331312746	0.278347831	Diet24_weighted	Adipose_Subcutaneous.
0.349020765	0.284436582	Diet24_weighted	Adipose_Subcutaneous.
0.366807814	0.338433042	Diet24_weighted	Adipose_Subcutaneous.
0.385441483	0.338822977	Diet24_weighted	Adipose_Subcutaneous.
0.404664826	0.34662219	Diet24_weighted	Adipose_Subcutaneous.
0.424755104	0.386472416	Diet24_weighted	Adipose_Subcutaneous.
0.445904234	0.386502492	Diet24_weighted	Adipose_Subcutaneous.
0.46744156	0.402178574	Diet24_weighted	Adipose_Subcutaneous.
0.48995081	0.42197321	Diet24_weighted	Adipose_Subcutaneous.
0.512982893	0.457125634	Diet24_weighted	Adipose_Subcutaneous.
0.537007722	0.480305082	Diet24_weighted	Adipose_Subcutaneous.
0.561463669	0.483377932	Diet24_weighted	Adipose_Subcutaneous.
0.586595353	0.513657818	Diet24_weighted	Adipose_Subcutaneous.
0.613167893	0.519746693	Diet24_weighted	Adipose_Subcutaneous.
0.640703147	0.556068138	Diet24_weighted	Adipose_Subcutaneous.
0.669017451	0.560250429	Diet24_weighted	Adipose_Subcutaneous.
0.69857378	0.569879357	Diet24_weighted	Adipose_Subcutaneous.
0.729237612	0.660852664	Diet24_weighted	Adipose_Subcutaneous.
0.760753735	0.728213811	Diet24_weighted	Adipose_Subcutaneous.
0.793898984	0.780557865	Diet24_weighted	Adipose_Subcutaneous.
0.827196255	0.780616107	Diet24_weighted	Adipose_Subcutaneous.
0.862521966	0.793330254	Diet24_weighted	Adipose_Subcutaneous.
0.899128375	0.804017338	Diet24_weighted	Adipose_Subcutaneous.
0.93763148	0.869320417	Diet24_weighted	Adipose_Subcutaneous.
0.977624285	0.887855525	Diet24_weighted	Adipose_Subcutaneous.
1.01935531	0.941810106	Diet24_weighted	Adipose_Subcutaneous.
1.061658887	0.952792453	Diet24_weighted	Adipose_Subcutaneous.
1.1068165	0.980494074	Diet24_weighted	Adipose_Subcutaneous.
1.153439393	1.036271067	Diet24_weighted	Adipose_Subcutaneous.
1.202788382	1.098911159	Diet24_weighted	Adipose_Subcutaneous.
1.254431917	1.486120914	Diet24_weighted	Adipose_Subcutaneous.
1.308749156	1.74083784	Diet24_weighted	Adipose_Subcutaneous.
1.36678167	1.78423737	Diet24_weighted	Adipose_Subcutaneous.
1.427066511	1.811624197	Diet24_weighted	Adipose_Subcutaneous.
1.490756535	1.97796236	Diet24_weighted	Adipose_Subcutaneous.
1.556830405	2.091309955	Diet24_weighted	Adipose_Subcutaneous.
1.628430089	2.183230256	Diet24_weighted	Adipose_Subcutaneous.
1.702710649	3.351884767	Diet24_weighted	Adipose_Subcutaneous.
1.783718989	3.435627898	Diet24_weighted	Adipose_Subcutaneous.
1.86849745	3.605985528	Diet24_weighted	Adipose_Subcutaneous.
1.957742602	3.833366646	Diet24_weighted	Adipose_Subcutaneous.
2.055704556	3.835763476	Diet24_weighted	Adipose_Subcutaneous.
2.162341989	3.891130902	Diet24_weighted	Adipose_Subcutaneous.
2.278086488	3.909401073	Diet24_weighted	Adipose_Subcutaneous.
2.401689564	4.193185842	Diet24_weighted	Adipose_Subcutaneous.
2.536715606	4.249213691	Diet24_weighted	Adipose_Subcutaneous.
2.68906498	4.285823531	Diet24_weighted	Adipose_Subcutaneous.
2.857637637	4.428146283	Diet24_weighted	Adipose_Subcutaneous.
3.043982575	4.476029826	Diet24_weighted	Adipose_Subcutaneous.
3.260421632	4.695678708	Diet24_weighted	Adipose_Subcutaneous.
3.508656207	4.77724092	Diet24_weighted	Adipose_Subcutaneous.
3.813235408	5.02175305	Diet24_weighted	Adipose_Subcutaneous.
4.191595168	5.556452544	Diet24_weighted	Adipose_Subcutaneous.
4.684704252	6.449732742	Diet24_weighted	Adipose_Subcutaneous.
5.385878409	7.184054978	Diet24_weighted	Adipose_Subcutaneous.
6.607645016	7.410931327	Diet24_weighted	Adipose_Subcutaneous.
26.47775007	13.94022767	Diet24_weighted	Adipose_Subcutaneous.
1.14E-11	0.003079108	Lifestyle_weighted	Adipose_Subcutaneous.
0.000157936	0.012888918	Lifestyle_weighted	Adipose_Subcutaneous.
0.000629419	0.045306891	Lifestyle_weighted	Adipose_Subcutaneous.
0.001432733	0.065500471	Lifestyle_weighted	Adipose_Subcutaneous.
0.002574312	0.084083449	Lifestyle_weighted	Adipose_Subcutaneous.
0.003986731	0.121895998	Lifestyle_weighted	Adipose_Subcutaneous.
0.005781134	0.121984512	Lifestyle_weighted	Adipose_Subcutaneous.
0.007889323	0.122418599	Lifestyle_weighted	Adipose_Subcutaneous.
0.010327426	0.142398668	Lifestyle_weighted	Adipose_Subcutaneous.
0.013069184	0.143763622	Lifestyle_weighted	Adipose_Subcutaneous.
0.01611938	0.146429509	Lifestyle_weighted	Adipose_Subcutaneous.
0.019496192	0.147311158	Lifestyle_weighted	Adipose_Subcutaneous.
0.0232669	0.150054146	Lifestyle_weighted	Adipose_Subcutaneous.
0.02736093	0.150816152	Lifestyle_weighted	Adipose_Subcutaneous.
0.031835216	0.159077746	Lifestyle_weighted	Adipose_Subcutaneous.
0.036624836	0.205556142	Lifestyle_weighted	Adipose_Subcutaneous.
0.041747135	0.229980176	Lifestyle_weighted	Adipose_Subcutaneous.
0.047243106	0.255385182	Lifestyle_weighted	Adipose_Subcutaneous.
0.053125784	0.266883296	Lifestyle_weighted	Adipose_Subcutaneous.
0.059289569	0.278684539	Lifestyle_weighted	Adipose_Subcutaneous.
0.065835827	0.290263457	Lifestyle_weighted	Adipose_Subcutaneous.
0.072749581	0.294984308	Lifestyle_weighted	Adipose_Subcutaneous.
0.079961492	0.299496195	Lifestyle_weighted	Adipose_Subcutaneous.
0.087658716	0.311982612	Lifestyle_weighted	Adipose_Subcutaneous.
0.095669459	0.329493687	Lifestyle_weighted	Adipose_Subcutaneous.
0.104133642	0.338624915	Lifestyle_weighted	Adipose_Subcutaneous.
0.112987669	0.350610662	Lifestyle_weighted	Adipose_Subcutaneous.
0.121952599	0.396931926	Lifestyle_weighted	Adipose_Subcutaneous.
0.131381695	0.413249485	Lifestyle_weighted	Adipose_Subcutaneous.
0.141574435	0.424254193	Lifestyle_weighted	Adipose_Subcutaneous.
0.151788012	0.424278409	Lifestyle_weighted	Adipose_Subcutaneous.
0.162836372	0.424878851	Lifestyle_weighted	Adipose_Subcutaneous.
0.174131901	0.441482404	Lifestyle_weighted	Adipose_Subcutaneous.
0.186041506	0.441847569	Lifestyle_weighted	Adipose_Subcutaneous.
0.198194725	0.454947418	Lifestyle_weighted	Adipose_Subcutaneous.
0.21080869	0.476014527	Lifestyle_weighted	Adipose_Subcutaneous.
0.223914698	0.490510351	Lifestyle_weighted	Adipose_Subcutaneous.
0.237800189	0.513152434	Lifestyle_weighted	Adipose_Subcutaneous.
0.251656174	0.515476928	Lifestyle_weighted	Adipose_Subcutaneous.
0.26674725	0.526757292	Lifestyle_weighted	Adipose_Subcutaneous.
0.281890525	0.537194003	Lifestyle_weighted	Adipose_Subcutaneous.
0.297405136	0.56985523	Lifestyle_weighted	Adipose_Subcutaneous.
0.313894198	0.608178425	Lifestyle_weighted	Adipose_Subcutaneous.
0.33112688	0.620007415	Lifestyle_weighted	Adipose_Subcutaneous.
0.348449204	0.627436626	Lifestyle_weighted	Adipose_Subcutaneous.
0.3665786	0.686963055	Lifestyle_weighted	Adipose_Subcutaneous.
0.385501557	0.71308151	Lifestyle_weighted	Adipose_Subcutaneous.
0.40509125	0.751111813	Lifestyle_weighted	Adipose_Subcutaneous.
0.425104593	0.766562674	Lifestyle_weighted	Adipose_Subcutaneous.
0.445606729	0.821006963	Lifestyle_weighted	Adipose_Subcutaneous.
0.467141564	0.892854396	Lifestyle_weighted	Adipose_Subcutaneous.
0.48934862	0.928767521	Lifestyle_weighted	Adipose_Subcutaneous.
0.512327431	0.932157275	Lifestyle_weighted	Adipose_Subcutaneous.
0.536429086	0.935773918	Lifestyle_weighted	Adipose_Subcutaneous.
0.561233517	0.954780291	Lifestyle_weighted	Adipose_Subcutaneous.
0.586863642	0.971966307	Lifestyle_weighted	Adipose_Subcutaneous.
0.613413243	0.999622183	Lifestyle_weighted	Adipose_Subcutaneous.
0.640811072	1.001826386	Lifestyle_weighted	Adipose_Subcutaneous.
0.668983247	1.018217975	Lifestyle_weighted	Adipose_Subcutaneous.
0.698571574	1.060633901	Lifestyle_weighted	Adipose_Subcutaneous.
0.728623892	1.090584798	Lifestyle_weighted	Adipose_Subcutaneous.
0.760170589	1.183756306	Lifestyle_weighted	Adipose_Subcutaneous.
0.792866217	1.309572894	Lifestyle_weighted	Adipose_Subcutaneous.
0.826448705	1.353648549	Lifestyle_weighted	Adipose_Subcutaneous.
0.861970445	1.400266676	Lifestyle_weighted	Adipose_Subcutaneous.
0.898959514	1.468469521	Lifestyle_weighted	Adipose_Subcutaneous.
0.937419221	1.47244036	Lifestyle_weighted	Adipose_Subcutaneous.
0.977932852	1.478058096	Lifestyle_weighted	Adipose_Subcutaneous.
1.019318594	1.709093411	Lifestyle_weighted	Adipose_Subcutaneous.
1.063292953	1.728869976	Lifestyle_weighted	Adipose_Subcutaneous.
1.107980464	1.820644154	Lifestyle_weighted	Adipose_Subcutaneous.
1.155543199	1.900654886	Lifestyle_weighted	Adipose_Subcutaneous.
1.20508563	1.978824296	Lifestyle_weighted	Adipose_Subcutaneous.
1.256091845	2.17840103	Lifestyle_weighted	Adipose_Subcutaneous.
1.310911582	2.197231763	Lifestyle_weighted	Adipose_Subcutaneous.
1.368816967	2.360749171	Lifestyle_weighted	Adipose_Subcutaneous.
1.42967773	2.371023981	Lifestyle_weighted	Adipose_Subcutaneous.
1.493492024	2.440971171	Lifestyle_weighted	Adipose_Subcutaneous.
1.56074355	2.535025111	Lifestyle_weighted	Adipose_Subcutaneous.
1.631933907	2.655106753	Lifestyle_weighted	Adipose_Subcutaneous.
1.708084384	2.688475698	Lifestyle_weighted	Adipose_Subcutaneous.
1.787639103	2.76172937	Lifestyle_weighted	Adipose_Subcutaneous.
1.873636776	2.785138894	Lifestyle_weighted	Adipose_Subcutaneous.
1.963635475	2.888389838	Lifestyle_weighted	Adipose_Subcutaneous.
2.060144073	2.943486541	Lifestyle_weighted	Adipose_Subcutaneous.
2.167002498	3.281248853	Lifestyle_weighted	Adipose_Subcutaneous.
2.280574919	3.313540503	Lifestyle_weighted	Adipose_Subcutaneous.
2.404260693	3.412689468	Lifestyle_weighted	Adipose_Subcutaneous.
2.540790532	3.509369748	Lifestyle_weighted	Adipose_Subcutaneous.
2.69139495	3.596498231	Lifestyle_weighted	Adipose_Subcutaneous.
2.860515653	4.225540356	Lifestyle_weighted	Adipose_Subcutaneous.
3.051453525	4.39791064	Lifestyle_weighted	Adipose_Subcutaneous.
3.269723754	4.523200256	Lifestyle_weighted	Adipose_Subcutaneous.
3.52642685	5.081488698	Lifestyle_weighted	Adipose_Subcutaneous.
3.829325044	5.54981787	Lifestyle_weighted	Adipose_Subcutaneous.
4.205776512	5.799623322	Lifestyle_weighted	Adipose_Subcutaneous.
4.699456374	6.195581764	Lifestyle_weighted	Adipose_Subcutaneous.
5.403555518	6.56514357	Lifestyle_weighted	Adipose_Subcutaneous.
6.631018901	7.467742986	Lifestyle_weighted	Adipose_Subcutaneous.
22.76396875	9.606326148	Lifestyle_weighted	Adipose_Subcutaneous.
1.48E-15	0.000117401	Mental_health_weighted	Adipose_Subcutaneous.
0.000164574	0.00685165	Mental_health_weighted	Adipose_Subcutaneous.
0.000646436	0.007682973	Mental_health_weighted	Adipose_Subcutaneous.
0.001449759	0.009819324	Mental_health_weighted	Adipose_Subcutaneous.
0.002571195	0.015510591	Mental_health_weighted	Adipose_Subcutaneous.
0.004010464	0.024810057	Mental_health_weighted	Adipose_Subcutaneous.
0.005744892	0.024991784	Mental_health_weighted	Adipose_Subcutaneous.
0.00787874	0.030280336	Mental_health_weighted	Adipose_Subcutaneous.
0.010308888	0.040517336	Mental_health_weighted	Adipose_Subcutaneous.
0.013049331	0.040574744	Mental_health_weighted	Adipose_Subcutaneous.
0.016105021	0.04741252	Mental_health_weighted	Adipose_Subcutaneous.
0.019500252	0.049588394	Mental_health_weighted	Adipose_Subcutaneous.
0.02323164	0.059782802	Mental_health_weighted	Adipose_Subcutaneous.
0.027351474	0.064451557	Mental_health_weighted	Adipose_Subcutaneous.
0.031769956	0.066864727	Mental_health_weighted	Adipose_Subcutaneous.
0.036510166	0.071015403	Mental_health_weighted	Adipose_Subcutaneous.
0.04161231	0.083247928	Mental_health_weighted	Adipose_Subcutaneous.
0.047122942	0.084564549	Mental_health_weighted	Adipose_Subcutaneous.
0.052931243	0.090185984	Mental_health_weighted	Adipose_Subcutaneous.
0.059060503	0.101724767	Mental_health_weighted	Adipose_Subcutaneous.
0.065579645	0.102381298	Mental_health_weighted	Adipose_Subcutaneous.
0.072594762	0.120813159	Mental_health_weighted	Adipose_Subcutaneous.
0.079936994	0.122781437	Mental_health_weighted	Adipose_Subcutaneous.
0.087463846	0.123208867	Mental_health_weighted	Adipose_Subcutaneous.
0.095452303	0.12447954	Mental_health_weighted	Adipose_Subcutaneous.
0.103826749	0.133001637	Mental_health_weighted	Adipose_Subcutaneous.
0.112623495	0.137692675	Mental_health_weighted	Adipose_Subcutaneous.
0.121911554	0.148159837	Mental_health_weighted	Adipose_Subcutaneous.
0.131469571	0.150730571	Mental_health_weighted	Adipose_Subcutaneous.
0.141357658	0.153712459	Mental_health_weighted	Adipose_Subcutaneous.
0.151789591	0.171846674	Mental_health_weighted	Adipose_Subcutaneous.
0.162578583	0.201603683	Mental_health_weighted	Adipose_Subcutaneous.
0.173946619	0.218142499	Mental_health_weighted	Adipose_Subcutaneous.
0.185612767	0.219787428	Mental_health_weighted	Adipose_Subcutaneous.
0.197956987	0.269751966	Mental_health_weighted	Adipose_Subcutaneous.
0.210561963	0.278492452	Mental_health_weighted	Adipose_Subcutaneous.
0.223916633	0.294041661	Mental_health_weighted	Adipose_Subcutaneous.
0.237541523	0.349485506	Mental_health_weighted	Adipose_Subcutaneous.
0.251978022	0.360272404	Mental_health_weighted	Adipose_Subcutaneous.
0.266603348	0.363131714	Mental_health_weighted	Adipose_Subcutaneous.
0.281699342	0.374831471	Mental_health_weighted	Adipose_Subcutaneous.
0.297268902	0.382210461	Mental_health_weighted	Adipose_Subcutaneous.
0.313315358	0.38357632	Mental_health_weighted	Adipose_Subcutaneous.
0.330243272	0.426347508	Mental_health_weighted	Adipose_Subcutaneous.
0.347376556	0.445331464	Mental_health_weighted	Adipose_Subcutaneous.
0.365554383	0.449385132	Mental_health_weighted	Adipose_Subcutaneous.
0.384411218	0.473274598	Mental_health_weighted	Adipose_Subcutaneous.
0.404048321	0.482724417	Mental_health_weighted	Adipose_Subcutaneous.
0.424141007	0.486740093	Mental_health_weighted	Adipose_Subcutaneous.
0.444796098	0.674964735	Mental_health_weighted	Adipose_Subcutaneous.
0.466605875	0.68867578	Mental_health_weighted	Adipose_Subcutaneous.
0.488598729	0.740015642	Mental_health_weighted	Adipose_Subcutaneous.
0.511514487	0.747971649	Mental_health_weighted	Adipose_Subcutaneous.
0.535477347	0.758401462	Mental_health_weighted	Adipose_Subcutaneous.
0.560156626	0.941120423	Mental_health_weighted	Adipose_Subcutaneous.
0.58554405	0.997129102	Mental_health_weighted	Adipose_Subcutaneous.
0.612133678	1.000943257	Mental_health_weighted	Adipose_Subcutaneous.
0.639408155	1.07219875	Mental_health_weighted	Adipose_Subcutaneous.
0.667591332	1.081268081	Mental_health_weighted	Adipose_Subcutaneous.
0.696863097	1.09376531	Mental_health_weighted	Adipose_Subcutaneous.
0.727975814	1.157353989	Mental_health_weighted	Adipose_Subcutaneous.
0.759757707	1.199948594	Mental_health_weighted	Adipose_Subcutaneous.
0.792553793	1.244445802	Mental_health_weighted	Adipose_Subcutaneous.
0.826722619	1.279318601	Mental_health_weighted	Adipose_Subcutaneous.
0.862074991	1.394807453	Mental_health_weighted	Adipose_Subcutaneous.
0.89929062	1.402719787	Mental_health_weighted	Adipose_Subcutaneous.
0.93693687	1.406981508	Mental_health_weighted	Adipose_Subcutaneous.
0.976680573	1.542829254	Mental_health_weighted	Adipose_Subcutaneous.
1.018988895	1.594420045	Mental_health_weighted	Adipose_Subcutaneous.
1.061738864	1.694683971	Mental_health_weighted	Adipose_Subcutaneous.
1.106651432	1.738870639	Mental_health_weighted	Adipose_Subcutaneous.
1.154261573	1.743679069	Mental_health_weighted	Adipose_Subcutaneous.
1.204672934	1.867332057	Mental_health_weighted	Adipose_Subcutaneous.
1.256134857	1.991833428	Mental_health_weighted	Adipose_Subcutaneous.
1.310410336	1.992949709	Mental_health_weighted	Adipose_Subcutaneous.
1.367955214	2.026472106	Mental_health_weighted	Adipose_Subcutaneous.
1.427281509	2.050968085	Mental_health_weighted	Adipose_Subcutaneous.
1.492224131	2.174775201	Mental_health_weighted	Adipose_Subcutaneous.
1.559376652	2.338568142	Mental_health_weighted	Adipose_Subcutaneous.
1.631111752	2.628801084	Mental_health_weighted	Adipose_Subcutaneous.
1.706822754	2.671086339	Mental_health_weighted	Adipose_Subcutaneous.
1.786997349	2.764879514	Mental_health_weighted	Adipose_Subcutaneous.
1.87284645	3.332785336	Mental_health_weighted	Adipose_Subcutaneous.
1.963207189	3.466253553	Mental_health_weighted	Adipose_Subcutaneous.
2.061842237	3.542884442	Mental_health_weighted	Adipose_Subcutaneous.
2.167449277	5.265824718	Mental_health_weighted	Adipose_Subcutaneous.
2.282080343	5.955633082	Mental_health_weighted	Adipose_Subcutaneous.
2.408141686	5.993354239	Mental_health_weighted	Adipose_Subcutaneous.
2.544506525	6.3027224	Mental_health_weighted	Adipose_Subcutaneous.
2.69604732	6.686489097	Mental_health_weighted	Adipose_Subcutaneous.
2.864562268	7.259933374	Mental_health_weighted	Adipose_Subcutaneous.
3.05507231	7.553979775	Mental_health_weighted	Adipose_Subcutaneous.
3.272923646	7.845216415	Mental_health_weighted	Adipose_Subcutaneous.
3.530334617	7.912473402	Mental_health_weighted	Adipose_Subcutaneous.
3.834205533	8.176755621	Mental_health_weighted	Adipose_Subcutaneous.
4.209131776	9.177267638	Mental_health_weighted	Adipose_Subcutaneous.
4.695130602	10.26796939	Mental_health_weighted	Adipose_Subcutaneous.
5.396792655	10.36627612	Mental_health_weighted	Adipose_Subcutaneous.
6.610801266	10.47733333	Mental_health_weighted	Adipose_Subcutaneous.
23.45674276	11.60829884	Mental_health_weighted	Adipose_Subcutaneous.
4.78E-15	0.005980303	Physical_measures_weighted	Adipose_Subcutaneous.
0.000159872	0.031300914	Physical_measures_weighted	Adipose_Subcutaneous.
0.000635774	0.0384975	Physical_measures_weighted	Adipose_Subcutaneous.
0.001433288	0.043225591	Physical_measures_weighted	Adipose_Subcutaneous.
0.002572094	0.060846883	Physical_measures_weighted	Adipose_Subcutaneous.
0.004036637	0.064047806	Physical_measures_weighted	Adipose_Subcutaneous.
0.005761773	0.072617792	Physical_measures_weighted	Adipose_Subcutaneous.
0.007874904	0.081335007	Physical_measures_weighted	Adipose_Subcutaneous.
0.010275339	0.104685653	Physical_measures_weighted	Adipose_Subcutaneous.
0.01302222	0.105234634	Physical_measures_weighted	Adipose_Subcutaneous.
0.016133587	0.114622131	Physical_measures_weighted	Adipose_Subcutaneous.
0.019552483	0.120850404	Physical_measures_weighted	Adipose_Subcutaneous.
0.023235638	0.129695898	Physical_measures_weighted	Adipose_Subcutaneous.
0.027318617	0.144866544	Physical_measures_weighted	Adipose_Subcutaneous.
0.03169077	0.151321246	Physical_measures_weighted	Adipose_Subcutaneous.
0.03646056	0.157944644	Physical_measures_weighted	Adipose_Subcutaneous.
0.041608007	0.168705573	Physical_measures_weighted	Adipose_Subcutaneous.
0.047099404	0.169462952	Physical_measures_weighted	Adipose_Subcutaneous.
0.052941497	0.192955387	Physical_measures_weighted	Adipose_Subcutaneous.
0.059068777	0.194446963	Physical_measures_weighted	Adipose_Subcutaneous.
0.065530348	0.249671211	Physical_measures_weighted	Adipose_Subcutaneous.
0.07227977	0.267863071	Physical_measures_weighted	Adipose_Subcutaneous.
0.079636652	0.300257282	Physical_measures_weighted	Adipose_Subcutaneous.
0.087342703	0.347776885	Physical_measures_weighted	Adipose_Subcutaneous.
0.09547386	0.378218746	Physical_measures_weighted	Adipose_Subcutaneous.
0.103849842	0.379426747	Physical_measures_weighted	Adipose_Subcutaneous.
0.112564954	0.406399079	Physical_measures_weighted	Adipose_Subcutaneous.
0.121873382	0.413340079	Physical_measures_weighted	Adipose_Subcutaneous.
0.131488938	0.414126492	Physical_measures_weighted	Adipose_Subcutaneous.
0.141425753	0.462961942	Physical_measures_weighted	Adipose_Subcutaneous.
0.151861163	0.483469418	Physical_measures_weighted	Adipose_Subcutaneous.
0.162825597	0.487669055	Physical_measures_weighted	Adipose_Subcutaneous.
0.174086278	0.499760135	Physical_measures_weighted	Adipose_Subcutaneous.
0.185817395	0.504179784	Physical_measures_weighted	Adipose_Subcutaneous.
0.197844443	0.50487438	Physical_measures_weighted	Adipose_Subcutaneous.
0.210598467	0.51316687	Physical_measures_weighted	Adipose_Subcutaneous.
0.223530271	0.51359241	Physical_measures_weighted	Adipose_Subcutaneous.
0.236809369	0.558889213	Physical_measures_weighted	Adipose_Subcutaneous.
0.250870963	0.562937772	Physical_measures_weighted	Adipose_Subcutaneous.
0.265270659	0.592901176	Physical_measures_weighted	Adipose_Subcutaneous.
0.280333772	0.598017445	Physical_measures_weighted	Adipose_Subcutaneous.
0.295976212	0.651253573	Physical_measures_weighted	Adipose_Subcutaneous.
0.312513938	0.679140704	Physical_measures_weighted	Adipose_Subcutaneous.
0.329315069	0.702892562	Physical_measures_weighted	Adipose_Subcutaneous.
0.346875503	0.713951649	Physical_measures_weighted	Adipose_Subcutaneous.
0.364754928	0.747970977	Physical_measures_weighted	Adipose_Subcutaneous.
0.383602621	0.785673214	Physical_measures_weighted	Adipose_Subcutaneous.
0.403158236	0.825247663	Physical_measures_weighted	Adipose_Subcutaneous.
0.423119201	0.893506742	Physical_measures_weighted	Adipose_Subcutaneous.
0.443950027	0.906019928	Physical_measures_weighted	Adipose_Subcutaneous.
0.46521955	0.912048712	Physical_measures_weighted	Adipose_Subcutaneous.
0.487343014	0.92025381	Physical_measures_weighted	Adipose_Subcutaneous.
0.510272719	0.951498661	Physical_measures_weighted	Adipose_Subcutaneous.
0.53421523	0.966568938	Physical_measures_weighted	Adipose_Subcutaneous.
0.559324633	1.02085271	Physical_measures_weighted	Adipose_Subcutaneous.
0.584775092	1.049267389	Physical_measures_weighted	Adipose_Subcutaneous.
0.611034409	1.067623703	Physical_measures_weighted	Adipose_Subcutaneous.
0.63800305	1.070617572	Physical_measures_weighted	Adipose_Subcutaneous.
0.666147439	1.153273291	Physical_measures_weighted	Adipose_Subcutaneous.
0.695848871	1.26476957	Physical_measures_weighted	Adipose_Subcutaneous.
0.726681112	1.280414461	Physical_measures_weighted	Adipose_Subcutaneous.
0.75798816	1.295706745	Physical_measures_weighted	Adipose_Subcutaneous.
0.790686105	1.321196928	Physical_measures_weighted	Adipose_Subcutaneous.
0.824758607	1.542876269	Physical_measures_weighted	Adipose_Subcutaneous.
0.860456624	1.556658691	Physical_measures_weighted	Adipose_Subcutaneous.
0.897304882	1.581876997	Physical_measures_weighted	Adipose_Subcutaneous.
0.93618487	1.709426639	Physical_measures_weighted	Adipose_Subcutaneous.
0.976539248	1.728942794	Physical_measures_weighted	Adipose_Subcutaneous.
1.018896439	1.78435713	Physical_measures_weighted	Adipose_Subcutaneous.
1.061687062	1.818083729	Physical_measures_weighted	Adipose_Subcutaneous.
1.107157622	1.822775375	Physical_measures_weighted	Adipose_Subcutaneous.
1.155005629	1.833248446	Physical_measures_weighted	Adipose_Subcutaneous.
1.203932523	1.917426103	Physical_measures_weighted	Adipose_Subcutaneous.
1.255670997	2.071089286	Physical_measures_weighted	Adipose_Subcutaneous.
1.310163521	2.082829466	Physical_measures_weighted	Adipose_Subcutaneous.
1.367374557	2.090476781	Physical_measures_weighted	Adipose_Subcutaneous.
1.425796483	2.103188361	Physical_measures_weighted	Adipose_Subcutaneous.
1.488778116	2.456547707	Physical_measures_weighted	Adipose_Subcutaneous.
1.556598299	2.53664594	Physical_measures_weighted	Adipose_Subcutaneous.
1.626429177	2.556467773	Physical_measures_weighted	Adipose_Subcutaneous.
1.701645582	2.740561659	Physical_measures_weighted	Adipose_Subcutaneous.
1.781806078	2.826434423	Physical_measures_weighted	Adipose_Subcutaneous.
1.867101846	2.970361885	Physical_measures_weighted	Adipose_Subcutaneous.
1.95967825	2.987353186	Physical_measures_weighted	Adipose_Subcutaneous.
2.057086792	3.540132257	Physical_measures_weighted	Adipose_Subcutaneous.
2.164667631	3.617674592	Physical_measures_weighted	Adipose_Subcutaneous.
2.278407933	4.056181874	Physical_measures_weighted	Adipose_Subcutaneous.
2.404741158	4.536785599	Physical_measures_weighted	Adipose_Subcutaneous.
2.541000016	4.789340371	Physical_measures_weighted	Adipose_Subcutaneous.
2.691112571	4.900715282	Physical_measures_weighted	Adipose_Subcutaneous.
2.857775573	5.194975379	Physical_measures_weighted	Adipose_Subcutaneous.
3.049169825	5.260120467	Physical_measures_weighted	Adipose_Subcutaneous.
3.263732119	5.310226059	Physical_measures_weighted	Adipose_Subcutaneous.
3.517768606	5.480239157	Physical_measures_weighted	Adipose_Subcutaneous.
3.824803396	5.690061359	Physical_measures_weighted	Adipose_Subcutaneous.
4.201085471	8.160144307	Physical_measures_weighted	Adipose_Subcutaneous.
4.692733148	8.179001461	Physical_measures_weighted	Adipose_Subcutaneous.
5.392452645	8.465423672	Physical_measures_weighted	Adipose_Subcutaneous.
6.595765901	12.93688264	Physical_measures_weighted	Adipose_Subcutaneous.
25.81125253	15.28166718	Physical_measures_weighted	Adipose_Subcutaneous.
2.56E-13	0.001446655	Medical_conditions_weighted	Adipose_Subcutaneous.
0.000154972	0.005924812	Medical_conditions_weighted	Adipose_Subcutaneous.
0.00063483	0.007837287	Medical_conditions_weighted	Adipose_Subcutaneous.
0.001433486	0.011173665	Medical_conditions_weighted	Adipose_Subcutaneous.
0.002557967	0.011441947	Medical_conditions_weighted	Adipose_Subcutaneous.
0.004004507	0.01442697	Medical_conditions_weighted	Adipose_Subcutaneous.
0.005737719	0.019052642	Medical_conditions_weighted	Adipose_Subcutaneous.
0.007860274	0.0212758	Medical_conditions_weighted	Adipose_Subcutaneous.
0.010289139	0.021521372	Medical_conditions_weighted	Adipose_Subcutaneous.
0.013063279	0.022680185	Medical_conditions_weighted	Adipose_Subcutaneous.
0.01612124	0.026938814	Medical_conditions_weighted	Adipose_Subcutaneous.
0.01950478	0.039743635	Medical_conditions_weighted	Adipose_Subcutaneous.
0.023292562	0.043532887	Medical_conditions_weighted	Adipose_Subcutaneous.
0.027394888	0.051893723	Medical_conditions_weighted	Adipose_Subcutaneous.
0.031793749	0.053197512	Medical_conditions_weighted	Adipose_Subcutaneous.
0.036611791	0.05551614	Medical_conditions_weighted	Adipose_Subcutaneous.
0.041697621	0.072160139	Medical_conditions_weighted	Adipose_Subcutaneous.
0.047210892	0.090631103	Medical_conditions_weighted	Adipose_Subcutaneous.
0.053086467	0.097964467	Medical_conditions_weighted	Adipose_Subcutaneous.
0.059237096	0.098745429	Medical_conditions_weighted	Adipose_Subcutaneous.
0.065905072	0.099798226	Medical_conditions_weighted	Adipose_Subcutaneous.
0.07273605	0.109148437	Medical_conditions_weighted	Adipose_Subcutaneous.
0.079866907	0.112082171	Medical_conditions_weighted	Adipose_Subcutaneous.
0.087515896	0.136118484	Medical_conditions_weighted	Adipose_Subcutaneous.
0.095577429	0.142398851	Medical_conditions_weighted	Adipose_Subcutaneous.
0.103914981	0.146416114	Medical_conditions_weighted	Adipose_Subcutaneous.
0.112783255	0.147357891	Medical_conditions_weighted	Adipose_Subcutaneous.
0.122064598	0.148248756	Medical_conditions_weighted	Adipose_Subcutaneous.
0.131732311	0.151429605	Medical_conditions_weighted	Adipose_Subcutaneous.
0.141536372	0.1531791	Medical_conditions_weighted	Adipose_Subcutaneous.
0.152111522	0.159240146	Medical_conditions_weighted	Adipose_Subcutaneous.
0.162898236	0.196441708	Medical_conditions_weighted	Adipose_Subcutaneous.
0.174260414	0.196732648	Medical_conditions_weighted	Adipose_Subcutaneous.
0.186061258	0.198316318	Medical_conditions_weighted	Adipose_Subcutaneous.
0.198349149	0.215129998	Medical_conditions_weighted	Adipose_Subcutaneous.
0.211041755	0.240821088	Medical_conditions_weighted	Adipose_Subcutaneous.
0.224197432	0.243193893	Medical_conditions_weighted	Adipose_Subcutaneous.
0.2381222	0.260991492	Medical_conditions_weighted	Adipose_Subcutaneous.
0.252353293	0.303161635	Medical_conditions_weighted	Adipose_Subcutaneous.
0.267216731	0.304888114	Medical_conditions_weighted	Adipose_Subcutaneous.
0.282630571	0.314267056	Medical_conditions_weighted	Adipose_Subcutaneous.
0.29824327	0.341577399	Medical_conditions_weighted	Adipose_Subcutaneous.
0.314379282	0.356085718	Medical_conditions_weighted	Adipose_Subcutaneous.
0.331019067	0.381624393	Medical_conditions_weighted	Adipose_Subcutaneous.
0.348457021	0.445073669	Medical_conditions_weighted	Adipose_Subcutaneous.
0.366590654	0.450346065	Medical_conditions_weighted	Adipose_Subcutaneous.
0.385493366	0.471976264	Medical_conditions_weighted	Adipose_Subcutaneous.
0.405033886	0.534859662	Medical_conditions_weighted	Adipose_Subcutaneous.
0.425216845	0.582622223	Medical_conditions_weighted	Adipose_Subcutaneous.
0.446118322	0.593503428	Medical_conditions_weighted	Adipose_Subcutaneous.
0.467543937	0.60676538	Medical_conditions_weighted	Adipose_Subcutaneous.
0.489915998	0.626876478	Medical_conditions_weighted	Adipose_Subcutaneous.
0.51295713	0.640980445	Medical_conditions_weighted	Adipose_Subcutaneous.
0.536714084	0.654384157	Medical_conditions_weighted	Adipose_Subcutaneous.
0.5613876	0.678884272	Medical_conditions_weighted	Adipose_Subcutaneous.
0.587192079	0.706208846	Medical_conditions_weighted	Adipose_Subcutaneous.
0.613653952	0.76628349	Medical_conditions_weighted	Adipose_Subcutaneous.
0.641197193	0.81001067	Medical_conditions_weighted	Adipose_Subcutaneous.
0.669258867	0.837466795	Medical_conditions_weighted	Adipose_Subcutaneous.
0.698775559	0.858857432	Medical_conditions_weighted	Adipose_Subcutaneous.
0.728983463	0.918174886	Medical_conditions_weighted	Adipose_Subcutaneous.
0.760927173	0.968951499	Medical_conditions_weighted	Adipose_Subcutaneous.
0.79421164	1.026436736	Medical_conditions_weighted	Adipose_Subcutaneous.
0.828194107	1.069575051	Medical_conditions_weighted	Adipose_Subcutaneous.
0.864016746	1.121084441	Medical_conditions_weighted	Adipose_Subcutaneous.
0.901403736	1.223602697	Medical_conditions_weighted	Adipose_Subcutaneous.
0.939675096	1.248266125	Medical_conditions_weighted	Adipose_Subcutaneous.
0.97901966	1.270981123	Medical_conditions_weighted	Adipose_Subcutaneous.
1.021035499	1.303872969	Medical_conditions_weighted	Adipose_Subcutaneous.
1.06383024	1.327094099	Medical_conditions_weighted	Adipose_Subcutaneous.
1.108558937	1.347666568	Medical_conditions_weighted	Adipose_Subcutaneous.
1.156184131	1.408112938	Medical_conditions_weighted	Adipose_Subcutaneous.
1.204549611	1.473868102	Medical_conditions_weighted	Adipose_Subcutaneous.
1.255604084	1.667026252	Medical_conditions_weighted	Adipose_Subcutaneous.
1.310054158	1.807065865	Medical_conditions_weighted	Adipose_Subcutaneous.
1.36793918	1.952842545	Medical_conditions_weighted	Adipose_Subcutaneous.
1.428285536	1.972769969	Medical_conditions_weighted	Adipose_Subcutaneous.
1.490612596	2.048035316	Medical_conditions_weighted	Adipose_Subcutaneous.
1.558608754	2.072491793	Medical_conditions_weighted	Adipose_Subcutaneous.
1.629154149	2.134813038	Medical_conditions_weighted	Adipose_Subcutaneous.
1.704116279	2.23938694	Medical_conditions_weighted	Adipose_Subcutaneous.
1.783558727	2.642286361	Medical_conditions_weighted	Adipose_Subcutaneous.
1.869327014	2.659137921	Medical_conditions_weighted	Adipose_Subcutaneous.
1.960931325	2.852620906	Medical_conditions_weighted	Adipose_Subcutaneous.
2.057393648	3.079174881	Medical_conditions_weighted	Adipose_Subcutaneous.
2.163338544	3.090649316	Medical_conditions_weighted	Adipose_Subcutaneous.
2.277546119	3.710361454	Medical_conditions_weighted	Adipose_Subcutaneous.
2.401869959	3.797839293	Medical_conditions_weighted	Adipose_Subcutaneous.
2.537784646	3.973514897	Medical_conditions_weighted	Adipose_Subcutaneous.
2.687815124	3.97925141	Medical_conditions_weighted	Adipose_Subcutaneous.
2.856191233	4.430632913	Medical_conditions_weighted	Adipose_Subcutaneous.
3.049894297	5.252529601	Medical_conditions_weighted	Adipose_Subcutaneous.
3.273136849	5.384757592	Medical_conditions_weighted	Adipose_Subcutaneous.
3.527670167	5.853601557	Medical_conditions_weighted	Adipose_Subcutaneous.
3.833041182	5.922123292	Medical_conditions_weighted	Adipose_Subcutaneous.
4.214647713	6.494411051	Medical_conditions_weighted	Adipose_Subcutaneous.
4.707021789	6.516926107	Medical_conditions_weighted	Adipose_Subcutaneous.
5.409648999	6.58198928	Medical_conditions_weighted	Adipose_Subcutaneous.
6.604288518	6.890126999	Medical_conditions_weighted	Adipose_Subcutaneous.
23.80401552	8.675975176	Medical_conditions_weighted	Adipose_Subcutaneous.
9.21E-13	0.000253499	Diet24_weighted	Adipose_Visceral_Omentum.
0.000161938	0.00029576	Diet24_weighted	Adipose_Visceral_Omentum.
0.000639977	0.000358002	Diet24_weighted	Adipose_Visceral_Omentum.
0.001459085	0.001607845	Diet24_weighted	Adipose_Visceral_Omentum.
0.002582467	0.003881369	Diet24_weighted	Adipose_Visceral_Omentum.
0.004018618	0.00418328	Diet24_weighted	Adipose_Visceral_Omentum.
0.005795165	0.005756754	Diet24_weighted	Adipose_Visceral_Omentum.
0.007915653	0.008261735	Diet24_weighted	Adipose_Visceral_Omentum.
0.01030312	0.012639058	Diet24_weighted	Adipose_Visceral_Omentum.
0.013016813	0.012830762	Diet24_weighted	Adipose_Visceral_Omentum.
0.016069959	0.012887798	Diet24_weighted	Adipose_Visceral_Omentum.
0.019479343	0.013223461	Diet24_weighted	Adipose_Visceral_Omentum.
0.023168685	0.015362112	Diet24_weighted	Adipose_Visceral_Omentum.
0.027241097	0.02094563	Diet24_weighted	Adipose_Visceral_Omentum.
0.031629359	0.022605655	Diet24_weighted	Adipose_Visceral_Omentum.
0.036402226	0.023736485	Diet24_weighted	Adipose_Visceral_Omentum.
0.041423819	0.030257921	Diet24_weighted	Adipose_Visceral_Omentum.
0.046919614	0.03094599	Diet24_weighted	Adipose_Visceral_Omentum.
0.052687891	0.03365549	Diet24_weighted	Adipose_Visceral_Omentum.
0.0588857	0.034640342	Diet24_weighted	Adipose_Visceral_Omentum.
0.065392746	0.03947916	Diet24_weighted	Adipose_Visceral_Omentum.
0.072222571	0.040628398	Diet24_weighted	Adipose_Visceral_Omentum.
0.079406926	0.042652247	Diet24_weighted	Adipose_Visceral_Omentum.
0.086909778	0.057427211	Diet24_weighted	Adipose_Visceral_Omentum.
0.094884674	0.061047056	Diet24_weighted	Adipose_Visceral_Omentum.
0.103300086	0.062158293	Diet24_weighted	Adipose_Visceral_Omentum.
0.112098199	0.064420075	Diet24_weighted	Adipose_Visceral_Omentum.
0.121254696	0.07110019	Diet24_weighted	Adipose_Visceral_Omentum.
0.13082204	0.075250791	Diet24_weighted	Adipose_Visceral_Omentum.
0.140867226	0.080232575	Diet24_weighted	Adipose_Visceral_Omentum.
0.151329174	0.081218845	Diet24_weighted	Adipose_Visceral_Omentum.
0.162212407	0.082709787	Diet24_weighted	Adipose_Visceral_Omentum.
0.173775933	0.08378633	Diet24_weighted	Adipose_Visceral_Omentum.
0.185462183	0.085964594	Diet24_weighted	Adipose_Visceral_Omentum.
0.197715006	0.092575252	Diet24_weighted	Adipose_Visceral_Omentum.
0.210196797	0.094662229	Diet24_weighted	Adipose_Visceral_Omentum.
0.223312571	0.094848947	Diet24_weighted	Adipose_Visceral_Omentum.
0.237040896	0.097024522	Diet24_weighted	Adipose_Visceral_Omentum.
0.251517181	0.097650267	Diet24_weighted	Adipose_Visceral_Omentum.
0.266255016	0.103790807	Diet24_weighted	Adipose_Visceral_Omentum.
0.281546203	0.113640909	Diet24_weighted	Adipose_Visceral_Omentum.
0.297195613	0.1170261	Diet24_weighted	Adipose_Visceral_Omentum.
0.313274831	0.119708558	Diet24_weighted	Adipose_Visceral_Omentum.
0.329816411	0.12106925	Diet24_weighted	Adipose_Visceral_Omentum.
0.347272557	0.149543939	Diet24_weighted	Adipose_Visceral_Omentum.
0.365363785	0.165300849	Diet24_weighted	Adipose_Visceral_Omentum.
0.383890445	0.184404272	Diet24_weighted	Adipose_Visceral_Omentum.
0.403360433	0.196392849	Diet24_weighted	Adipose_Visceral_Omentum.
0.423345193	0.19756543	Diet24_weighted	Adipose_Visceral_Omentum.
0.443995699	0.203115056	Diet24_weighted	Adipose_Visceral_Omentum.
0.465508327	0.208248328	Diet24_weighted	Adipose_Visceral_Omentum.
0.487836795	0.21723036	Diet24_weighted	Adipose_Visceral_Omentum.
0.510770675	0.220258305	Diet24_weighted	Adipose_Visceral_Omentum.
0.534632439	0.222783957	Diet24_weighted	Adipose_Visceral_Omentum.
0.559184012	0.23691046	Diet24_weighted	Adipose_Visceral_Omentum.
0.584656511	0.241156912	Diet24_weighted	Adipose_Visceral_Omentum.
0.611077345	0.251415357	Diet24_weighted	Adipose_Visceral_Omentum.
0.638462627	0.258888883	Diet24_weighted	Adipose_Visceral_Omentum.
0.667190548	0.279174498	Diet24_weighted	Adipose_Visceral_Omentum.
0.695919813	0.297588047	Diet24_weighted	Adipose_Visceral_Omentum.
0.72614726	0.325744462	Diet24_weighted	Adipose_Visceral_Omentum.
0.75780932	0.331881742	Diet24_weighted	Adipose_Visceral_Omentum.
0.790399852	0.36286187	Diet24_weighted	Adipose_Visceral_Omentum.
0.824150191	0.367834396	Diet24_weighted	Adipose_Visceral_Omentum.
0.85944156	0.385096113	Diet24_weighted	Adipose_Visceral_Omentum.
0.895793403	0.387188893	Diet24_weighted	Adipose_Visceral_Omentum.
0.934553074	0.41561832	Diet24_weighted	Adipose_Visceral_Omentum.
0.974800328	0.43827671	Diet24_weighted	Adipose_Visceral_Omentum.
1.016173242	0.445804258	Diet24_weighted	Adipose_Visceral_Omentum.
1.059329769	0.505449631	Diet24_weighted	Adipose_Visceral_Omentum.
1.104223792	0.557198724	Diet24_weighted	Adipose_Visceral_Omentum.
1.15160602	0.600715131	Diet24_weighted	Adipose_Visceral_Omentum.
1.201044954	0.655022226	Diet24_weighted	Adipose_Visceral_Omentum.
1.252234059	0.775329458	Diet24_weighted	Adipose_Visceral_Omentum.
1.306576934	0.844273034	Diet24_weighted	Adipose_Visceral_Omentum.
1.363578263	1.453517907	Diet24_weighted	Adipose_Visceral_Omentum.
1.424416785	1.548766822	Diet24_weighted	Adipose_Visceral_Omentum.
1.487817439	1.784587569	Diet24_weighted	Adipose_Visceral_Omentum.
1.556027097	2.09852316	Diet24_weighted	Adipose_Visceral_Omentum.
1.627303413	2.264116546	Diet24_weighted	Adipose_Visceral_Omentum.
1.702531942	2.9061662	Diet24_weighted	Adipose_Visceral_Omentum.
1.78192612	2.919823704	Diet24_weighted	Adipose_Visceral_Omentum.
1.867116021	3.062253908	Diet24_weighted	Adipose_Visceral_Omentum.
1.956735028	3.064136376	Diet24_weighted	Adipose_Visceral_Omentum.
2.052675949	3.176915768	Diet24_weighted	Adipose_Visceral_Omentum.
2.157311371	3.435627898	Diet24_weighted	Adipose_Visceral_Omentum.
2.270591207	3.867134371	Diet24_weighted	Adipose_Visceral_Omentum.
2.396043639	3.97943353	Diet24_weighted	Adipose_Visceral_Omentum.
2.533287878	4.082603298	Diet24_weighted	Adipose_Visceral_Omentum.
2.683172018	4.249213691	Diet24_weighted	Adipose_Visceral_Omentum.
2.852262757	4.691578045	Diet24_weighted	Adipose_Visceral_Omentum.
3.042548606	4.788808984	Diet24_weighted	Adipose_Visceral_Omentum.
3.260170425	4.801927167	Diet24_weighted	Adipose_Visceral_Omentum.
3.512331771	4.997833961	Diet24_weighted	Adipose_Visceral_Omentum.
3.813279544	6.144650963	Diet24_weighted	Adipose_Visceral_Omentum.
4.191403316	6.614819635	Diet24_weighted	Adipose_Visceral_Omentum.
4.685040086	6.823489582	Diet24_weighted	Adipose_Visceral_Omentum.
5.391833726	6.840642345	Diet24_weighted	Adipose_Visceral_Omentum.
6.629168304	11.48671831	Diet24_weighted	Adipose_Visceral_Omentum.
25.40202848	13.94022767	Diet24_weighted	Adipose_Visceral_Omentum.
4.30E-14	0.000320732	Lifestyle_weighted	Adipose_Visceral_Omentum.
0.000157238	0.024574277	Lifestyle_weighted	Adipose_Visceral_Omentum.
0.0006501	0.025615227	Lifestyle_weighted	Adipose_Visceral_Omentum.
0.001453109	0.029071739	Lifestyle_weighted	Adipose_Visceral_Omentum.
0.002577411	0.035417265	Lifestyle_weighted	Adipose_Visceral_Omentum.
0.004042819	0.046548927	Lifestyle_weighted	Adipose_Visceral_Omentum.
0.005825183	0.053257043	Lifestyle_weighted	Adipose_Visceral_Omentum.
0.007898081	0.066368129	Lifestyle_weighted	Adipose_Visceral_Omentum.
0.010318587	0.100070337	Lifestyle_weighted	Adipose_Visceral_Omentum.
0.013026215	0.102375483	Lifestyle_weighted	Adipose_Visceral_Omentum.
0.016159443	0.105236117	Lifestyle_weighted	Adipose_Visceral_Omentum.
0.019528375	0.105738471	Lifestyle_weighted	Adipose_Visceral_Omentum.
0.023241995	0.111378855	Lifestyle_weighted	Adipose_Visceral_Omentum.
0.027278753	0.114753585	Lifestyle_weighted	Adipose_Visceral_Omentum.
0.031706064	0.121513145	Lifestyle_weighted	Adipose_Visceral_Omentum.
0.03648837	0.12469284	Lifestyle_weighted	Adipose_Visceral_Omentum.
0.041559795	0.143469945	Lifestyle_weighted	Adipose_Visceral_Omentum.
0.046934343	0.149913022	Lifestyle_weighted	Adipose_Visceral_Omentum.
0.052746839	0.150816152	Lifestyle_weighted	Adipose_Visceral_Omentum.
0.058906092	0.195798673	Lifestyle_weighted	Adipose_Visceral_Omentum.
0.065454836	0.206103577	Lifestyle_weighted	Adipose_Visceral_Omentum.
0.072424279	0.226574344	Lifestyle_weighted	Adipose_Visceral_Omentum.
0.079627417	0.251713482	Lifestyle_weighted	Adipose_Visceral_Omentum.
0.087295213	0.291041587	Lifestyle_weighted	Adipose_Visceral_Omentum.
0.095305126	0.299539437	Lifestyle_weighted	Adipose_Visceral_Omentum.
0.103882078	0.302397913	Lifestyle_weighted	Adipose_Visceral_Omentum.
0.112792481	0.304229085	Lifestyle_weighted	Adipose_Visceral_Omentum.
0.122063541	0.343020794	Lifestyle_weighted	Adipose_Visceral_Omentum.
0.131763035	0.358751501	Lifestyle_weighted	Adipose_Visceral_Omentum.
0.141774676	0.36003118	Lifestyle_weighted	Adipose_Visceral_Omentum.
0.152424142	0.365865776	Lifestyle_weighted	Adipose_Visceral_Omentum.
0.16337757	0.381382227	Lifestyle_weighted	Adipose_Visceral_Omentum.
0.174677503	0.385495519	Lifestyle_weighted	Adipose_Visceral_Omentum.
0.186387731	0.406769146	Lifestyle_weighted	Adipose_Visceral_Omentum.
0.198602642	0.418603046	Lifestyle_weighted	Adipose_Visceral_Omentum.
0.21118899	0.427785234	Lifestyle_weighted	Adipose_Visceral_Omentum.
0.224324179	0.496730548	Lifestyle_weighted	Adipose_Visceral_Omentum.
0.23803441	0.514680617	Lifestyle_weighted	Adipose_Visceral_Omentum.
0.25210915	0.531679809	Lifestyle_weighted	Adipose_Visceral_Omentum.
0.26650443	0.55631341	Lifestyle_weighted	Adipose_Visceral_Omentum.
0.281671828	0.614632094	Lifestyle_weighted	Adipose_Visceral_Omentum.
0.297336318	0.641080293	Lifestyle_weighted	Adipose_Visceral_Omentum.
0.313386454	0.664032494	Lifestyle_weighted	Adipose_Visceral_Omentum.
0.330126334	0.666841635	Lifestyle_weighted	Adipose_Visceral_Omentum.
0.347534089	0.691722385	Lifestyle_weighted	Adipose_Visceral_Omentum.
0.365452035	0.71085382	Lifestyle_weighted	Adipose_Visceral_Omentum.
0.383844716	0.72514445	Lifestyle_weighted	Adipose_Visceral_Omentum.
0.403214394	0.728975054	Lifestyle_weighted	Adipose_Visceral_Omentum.
0.423297097	0.73035632	Lifestyle_weighted	Adipose_Visceral_Omentum.
0.443860166	0.753242296	Lifestyle_weighted	Adipose_Visceral_Omentum.
0.46551646	0.783985991	Lifestyle_weighted	Adipose_Visceral_Omentum.
0.487755001	0.784707171	Lifestyle_weighted	Adipose_Visceral_Omentum.
0.510420722	0.862080388	Lifestyle_weighted	Adipose_Visceral_Omentum.
0.534311347	0.868238756	Lifestyle_weighted	Adipose_Visceral_Omentum.
0.559170033	0.889531001	Lifestyle_weighted	Adipose_Visceral_Omentum.
0.58461591	0.928767521	Lifestyle_weighted	Adipose_Visceral_Omentum.
0.611105907	0.973152202	Lifestyle_weighted	Adipose_Visceral_Omentum.
0.63824412	1.023234299	Lifestyle_weighted	Adipose_Visceral_Omentum.
0.666237777	1.024516015	Lifestyle_weighted	Adipose_Visceral_Omentum.
0.69562767	1.049980676	Lifestyle_weighted	Adipose_Visceral_Omentum.
0.726205457	1.055611589	Lifestyle_weighted	Adipose_Visceral_Omentum.
0.757815006	1.084819225	Lifestyle_weighted	Adipose_Visceral_Omentum.
0.790811729	1.088122419	Lifestyle_weighted	Adipose_Visceral_Omentum.
0.825311963	1.107913576	Lifestyle_weighted	Adipose_Visceral_Omentum.
0.861166096	1.118223518	Lifestyle_weighted	Adipose_Visceral_Omentum.
0.898197516	1.12716778	Lifestyle_weighted	Adipose_Visceral_Omentum.
0.936725103	1.141854619	Lifestyle_weighted	Adipose_Visceral_Omentum.
0.976786438	1.352618928	Lifestyle_weighted	Adipose_Visceral_Omentum.
1.01898599	1.354127017	Lifestyle_weighted	Adipose_Visceral_Omentum.
1.063076898	1.360275218	Lifestyle_weighted	Adipose_Visceral_Omentum.
1.107488324	1.42308842	Lifestyle_weighted	Adipose_Visceral_Omentum.
1.154245261	1.4533152	Lifestyle_weighted	Adipose_Visceral_Omentum.
1.203898161	1.573941149	Lifestyle_weighted	Adipose_Visceral_Omentum.
1.256229512	1.587674201	Lifestyle_weighted	Adipose_Visceral_Omentum.
1.310171166	1.604935707	Lifestyle_weighted	Adipose_Visceral_Omentum.
1.366726716	1.621188206	Lifestyle_weighted	Adipose_Visceral_Omentum.
1.426338055	2.356396761	Lifestyle_weighted	Adipose_Visceral_Omentum.
1.490294197	2.436177638	Lifestyle_weighted	Adipose_Visceral_Omentum.
1.557133855	2.550953501	Lifestyle_weighted	Adipose_Visceral_Omentum.
1.627222027	2.568310343	Lifestyle_weighted	Adipose_Visceral_Omentum.
1.702047039	2.648942187	Lifestyle_weighted	Adipose_Visceral_Omentum.
1.780788005	2.786469781	Lifestyle_weighted	Adipose_Visceral_Omentum.
1.865937649	2.933715041	Lifestyle_weighted	Adipose_Visceral_Omentum.
1.95657981	3.002960841	Lifestyle_weighted	Adipose_Visceral_Omentum.
2.054511097	3.503542953	Lifestyle_weighted	Adipose_Visceral_Omentum.
2.160959545	3.656482933	Lifestyle_weighted	Adipose_Visceral_Omentum.
2.27528833	3.769404738	Lifestyle_weighted	Adipose_Visceral_Omentum.
2.3983601	3.967469431	Lifestyle_weighted	Adipose_Visceral_Omentum.
2.534079094	4.087155063	Lifestyle_weighted	Adipose_Visceral_Omentum.
2.685480174	4.093942207	Lifestyle_weighted	Adipose_Visceral_Omentum.
2.855352919	4.401261904	Lifestyle_weighted	Adipose_Visceral_Omentum.
3.045771106	4.523200256	Lifestyle_weighted	Adipose_Visceral_Omentum.
3.265367586	4.668967401	Lifestyle_weighted	Adipose_Visceral_Omentum.
3.519734708	4.687080873	Lifestyle_weighted	Adipose_Visceral_Omentum.
3.826667362	4.702356452	Lifestyle_weighted	Adipose_Visceral_Omentum.
4.196390208	5.00286161	Lifestyle_weighted	Adipose_Visceral_Omentum.
4.688201328	5.162706866	Lifestyle_weighted	Adipose_Visceral_Omentum.
5.378572404	6.977697334	Lifestyle_weighted	Adipose_Visceral_Omentum.
6.61734193	7.148137596	Lifestyle_weighted	Adipose_Visceral_Omentum.
28.11100404	8.428761837	Lifestyle_weighted	Adipose_Visceral_Omentum.
1.58E-11	0.001192313	Mental_health_weighted	Adipose_Visceral_Omentum.
0.000157973	0.004975487	Mental_health_weighted	Adipose_Visceral_Omentum.
0.00063285	0.009555022	Mental_health_weighted	Adipose_Visceral_Omentum.
0.001414963	0.019605021	Mental_health_weighted	Adipose_Visceral_Omentum.
0.002518525	0.028946386	Mental_health_weighted	Adipose_Visceral_Omentum.
0.003955624	0.037361618	Mental_health_weighted	Adipose_Visceral_Omentum.
0.005704532	0.040200532	Mental_health_weighted	Adipose_Visceral_Omentum.
0.007821963	0.04673562	Mental_health_weighted	Adipose_Visceral_Omentum.
0.010231018	0.047989555	Mental_health_weighted	Adipose_Visceral_Omentum.
0.012950765	0.065791046	Mental_health_weighted	Adipose_Visceral_Omentum.
0.015958227	0.079095241	Mental_health_weighted	Adipose_Visceral_Omentum.
0.019320769	0.089710497	Mental_health_weighted	Adipose_Visceral_Omentum.
0.023082249	0.102381298	Mental_health_weighted	Adipose_Visceral_Omentum.
0.027108146	0.1062492	Mental_health_weighted	Adipose_Visceral_Omentum.
0.031468618	0.112635333	Mental_health_weighted	Adipose_Visceral_Omentum.
0.036185969	0.112729469	Mental_health_weighted	Adipose_Visceral_Omentum.
0.041207378	0.133852967	Mental_health_weighted	Adipose_Visceral_Omentum.
0.046637828	0.142688961	Mental_health_weighted	Adipose_Visceral_Omentum.
0.052395441	0.154744241	Mental_health_weighted	Adipose_Visceral_Omentum.
0.058521552	0.168882414	Mental_health_weighted	Adipose_Visceral_Omentum.
0.065038588	0.174301771	Mental_health_weighted	Adipose_Visceral_Omentum.
0.071988887	0.233474525	Mental_health_weighted	Adipose_Visceral_Omentum.
0.079065921	0.241337193	Mental_health_weighted	Adipose_Visceral_Omentum.
0.086906441	0.261022629	Mental_health_weighted	Adipose_Visceral_Omentum.
0.094934119	0.267827923	Mental_health_weighted	Adipose_Visceral_Omentum.
0.103352263	0.302851568	Mental_health_weighted	Adipose_Visceral_Omentum.
0.112107458	0.304888083	Mental_health_weighted	Adipose_Visceral_Omentum.
0.121210111	0.30760073	Mental_health_weighted	Adipose_Visceral_Omentum.
0.1306904	0.313229813	Mental_health_weighted	Adipose_Visceral_Omentum.
0.140630715	0.33126423	Mental_health_weighted	Adipose_Visceral_Omentum.
0.150853416	0.357069618	Mental_health_weighted	Adipose_Visceral_Omentum.
0.161930837	0.378928006	Mental_health_weighted	Adipose_Visceral_Omentum.
0.173154463	0.382210461	Mental_health_weighted	Adipose_Visceral_Omentum.
0.184853301	0.455274173	Mental_health_weighted	Adipose_Visceral_Omentum.
0.197057736	0.487498689	Mental_health_weighted	Adipose_Visceral_Omentum.
0.2096688	0.489357374	Mental_health_weighted	Adipose_Visceral_Omentum.
0.22279203	0.491718087	Mental_health_weighted	Adipose_Visceral_Omentum.
0.236295248	0.635757579	Mental_health_weighted	Adipose_Visceral_Omentum.
0.250394508	0.638155103	Mental_health_weighted	Adipose_Visceral_Omentum.
0.264885417	0.646049973	Mental_health_weighted	Adipose_Visceral_Omentum.
0.279830869	0.64614976	Mental_health_weighted	Adipose_Visceral_Omentum.
0.295321231	0.647173391	Mental_health_weighted	Adipose_Visceral_Omentum.
0.311898382	0.697967687	Mental_health_weighted	Adipose_Visceral_Omentum.
0.328757245	0.710866226	Mental_health_weighted	Adipose_Visceral_Omentum.
0.346425438	0.73329825	Mental_health_weighted	Adipose_Visceral_Omentum.
0.364490465	0.753219555	Mental_health_weighted	Adipose_Visceral_Omentum.
0.383016989	0.795612804	Mental_health_weighted	Adipose_Visceral_Omentum.
0.402270142	0.833921056	Mental_health_weighted	Adipose_Visceral_Omentum.
0.422640212	0.838020098	Mental_health_weighted	Adipose_Visceral_Omentum.
0.44334543	0.885457183	Mental_health_weighted	Adipose_Visceral_Omentum.
0.464796734	0.906621821	Mental_health_weighted	Adipose_Visceral_Omentum.
0.4867327	0.964907954	Mental_health_weighted	Adipose_Visceral_Omentum.
0.509597967	1.003033665	Mental_health_weighted	Adipose_Visceral_Omentum.
0.533199062	1.24217678	Mental_health_weighted	Adipose_Visceral_Omentum.
0.558088664	1.258745625	Mental_health_weighted	Adipose_Visceral_Omentum.
0.583172184	1.294564242	Mental_health_weighted	Adipose_Visceral_Omentum.
0.609574787	1.317207971	Mental_health_weighted	Adipose_Visceral_Omentum.
0.636349143	1.347076776	Mental_health_weighted	Adipose_Visceral_Omentum.
0.664239639	1.3809235	Mental_health_weighted	Adipose_Visceral_Omentum.
0.693999416	1.388901738	Mental_health_weighted	Adipose_Visceral_Omentum.
0.724734852	1.400198321	Mental_health_weighted	Adipose_Visceral_Omentum.
0.756407412	1.424189809	Mental_health_weighted	Adipose_Visceral_Omentum.
0.788855303	1.450994723	Mental_health_weighted	Adipose_Visceral_Omentum.
0.823307442	1.474359846	Mental_health_weighted	Adipose_Visceral_Omentum.
0.858187871	1.504962397	Mental_health_weighted	Adipose_Visceral_Omentum.
0.894547108	1.551633615	Mental_health_weighted	Adipose_Visceral_Omentum.
0.933015899	1.558957871	Mental_health_weighted	Adipose_Visceral_Omentum.
0.973028752	1.719211884	Mental_health_weighted	Adipose_Visceral_Omentum.
1.014254086	1.734963769	Mental_health_weighted	Adipose_Visceral_Omentum.
1.057849092	1.738870639	Mental_health_weighted	Adipose_Visceral_Omentum.
1.103130288	1.809404794	Mental_health_weighted	Adipose_Visceral_Omentum.
1.150771774	2.00337692	Mental_health_weighted	Adipose_Visceral_Omentum.
1.200423599	2.057179032	Mental_health_weighted	Adipose_Visceral_Omentum.
1.252173245	2.086550299	Mental_health_weighted	Adipose_Visceral_Omentum.
1.306945252	2.087819334	Mental_health_weighted	Adipose_Visceral_Omentum.
1.363043573	2.329408981	Mental_health_weighted	Adipose_Visceral_Omentum.
1.42282648	2.400535545	Mental_health_weighted	Adipose_Visceral_Omentum.
1.486153226	2.7999852	Mental_health_weighted	Adipose_Visceral_Omentum.
1.554119946	3.120655757	Mental_health_weighted	Adipose_Visceral_Omentum.
1.62478473	3.47074784	Mental_health_weighted	Adipose_Visceral_Omentum.
1.700042152	3.798866474	Mental_health_weighted	Adipose_Visceral_Omentum.
1.779075723	3.935469015	Mental_health_weighted	Adipose_Visceral_Omentum.
1.864407101	4.084999034	Mental_health_weighted	Adipose_Visceral_Omentum.
1.955476782	4.2684683	Mental_health_weighted	Adipose_Visceral_Omentum.
2.053565676	4.820298736	Mental_health_weighted	Adipose_Visceral_Omentum.
2.159455486	4.999815253	Mental_health_weighted	Adipose_Visceral_Omentum.
2.273635642	5.086692789	Mental_health_weighted	Adipose_Visceral_Omentum.
2.398469838	5.524647709	Mental_health_weighted	Adipose_Visceral_Omentum.
2.53374423	6.22534648	Mental_health_weighted	Adipose_Visceral_Omentum.
2.684599925	6.62009226	Mental_health_weighted	Adipose_Visceral_Omentum.
2.854889614	7.151877465	Mental_health_weighted	Adipose_Visceral_Omentum.
3.044632935	7.227976485	Mental_health_weighted	Adipose_Visceral_Omentum.
3.264374192	7.52270182	Mental_health_weighted	Adipose_Visceral_Omentum.
3.519907597	7.902457883	Mental_health_weighted	Adipose_Visceral_Omentum.
3.824601246	8.58986112	Mental_health_weighted	Adipose_Visceral_Omentum.
4.195187208	8.635196663	Mental_health_weighted	Adipose_Visceral_Omentum.
4.680277335	11.66325615	Mental_health_weighted	Adipose_Visceral_Omentum.
5.372224835	13.84942421	Mental_health_weighted	Adipose_Visceral_Omentum.
6.591741983	13.96677234	Mental_health_weighted	Adipose_Visceral_Omentum.
27.34505423	15.60048828	Mental_health_weighted	Adipose_Visceral_Omentum.
2.83E-13	0.009301576	Physical_measures_weighted	Adipose_Visceral_Omentum.
0.000157722	0.028581949	Physical_measures_weighted	Adipose_Visceral_Omentum.
0.000649103	0.045799167	Physical_measures_weighted	Adipose_Visceral_Omentum.
0.00145518	0.053792379	Physical_measures_weighted	Adipose_Visceral_Omentum.
0.002582293	0.054053115	Physical_measures_weighted	Adipose_Visceral_Omentum.
0.004042831	0.0632236	Physical_measures_weighted	Adipose_Visceral_Omentum.
0.005812581	0.06493979	Physical_measures_weighted	Adipose_Visceral_Omentum.
0.007902445	0.066812721	Physical_measures_weighted	Adipose_Visceral_Omentum.
0.010317726	0.069416927	Physical_measures_weighted	Adipose_Visceral_Omentum.
0.013062476	0.074008065	Physical_measures_weighted	Adipose_Visceral_Omentum.
0.01613512	0.082471294	Physical_measures_weighted	Adipose_Visceral_Omentum.
0.019554597	0.087310799	Physical_measures_weighted	Adipose_Visceral_Omentum.
0.02329945	0.096606443	Physical_measures_weighted	Adipose_Visceral_Omentum.
0.027376617	0.127303181	Physical_measures_weighted	Adipose_Visceral_Omentum.
0.031759062	0.163357221	Physical_measures_weighted	Adipose_Visceral_Omentum.
0.036516271	0.173458811	Physical_measures_weighted	Adipose_Visceral_Omentum.
0.041502147	0.187244044	Physical_measures_weighted	Adipose_Visceral_Omentum.
0.047053078	0.220182968	Physical_measures_weighted	Adipose_Visceral_Omentum.
0.052841328	0.233998412	Physical_measures_weighted	Adipose_Visceral_Omentum.
0.059112479	0.234721641	Physical_measures_weighted	Adipose_Visceral_Omentum.
0.065621295	0.268382247	Physical_measures_weighted	Adipose_Visceral_Omentum.
0.072489543	0.276646181	Physical_measures_weighted	Adipose_Visceral_Omentum.
0.07986733	0.303173461	Physical_measures_weighted	Adipose_Visceral_Omentum.
0.087369475	0.303802541	Physical_measures_weighted	Adipose_Visceral_Omentum.
0.095359229	0.319576847	Physical_measures_weighted	Adipose_Visceral_Omentum.
0.103753583	0.321449481	Physical_measures_weighted	Adipose_Visceral_Omentum.
0.11266297	0.329872788	Physical_measures_weighted	Adipose_Visceral_Omentum.
0.121924021	0.342156442	Physical_measures_weighted	Adipose_Visceral_Omentum.
0.131546407	0.393666979	Physical_measures_weighted	Adipose_Visceral_Omentum.
0.141600426	0.413340079	Physical_measures_weighted	Adipose_Visceral_Omentum.
0.152192575	0.47097001	Physical_measures_weighted	Adipose_Visceral_Omentum.
0.163144946	0.495054328	Physical_measures_weighted	Adipose_Visceral_Omentum.
0.174510419	0.496684271	Physical_measures_weighted	Adipose_Visceral_Omentum.
0.186230482	0.520538862	Physical_measures_weighted	Adipose_Visceral_Omentum.
0.198373534	0.574561504	Physical_measures_weighted	Adipose_Visceral_Omentum.
0.211091918	0.584530265	Physical_measures_weighted	Adipose_Visceral_Omentum.
0.223987187	0.587473511	Physical_measures_weighted	Adipose_Visceral_Omentum.
0.237750915	0.602149921	Physical_measures_weighted	Adipose_Visceral_Omentum.
0.251959842	0.604217589	Physical_measures_weighted	Adipose_Visceral_Omentum.
0.266547333	0.612269287	Physical_measures_weighted	Adipose_Visceral_Omentum.
0.281709634	0.613106339	Physical_measures_weighted	Adipose_Visceral_Omentum.
0.297217408	0.617261224	Physical_measures_weighted	Adipose_Visceral_Omentum.
0.313599204	0.651859337	Physical_measures_weighted	Adipose_Visceral_Omentum.
0.330514208	0.718086341	Physical_measures_weighted	Adipose_Visceral_Omentum.
0.348160861	0.719883619	Physical_measures_weighted	Adipose_Visceral_Omentum.
0.366145864	0.720595395	Physical_measures_weighted	Adipose_Visceral_Omentum.
0.384660341	0.774745942	Physical_measures_weighted	Adipose_Visceral_Omentum.
0.403728515	0.777206768	Physical_measures_weighted	Adipose_Visceral_Omentum.
0.423748321	0.797328235	Physical_measures_weighted	Adipose_Visceral_Omentum.
0.444369351	0.834650955	Physical_measures_weighted	Adipose_Visceral_Omentum.
0.465500902	0.859318067	Physical_measures_weighted	Adipose_Visceral_Omentum.
0.487612543	0.880242078	Physical_measures_weighted	Adipose_Visceral_Omentum.
0.510465351	0.91797519	Physical_measures_weighted	Adipose_Visceral_Omentum.
0.534127891	0.924894102	Physical_measures_weighted	Adipose_Visceral_Omentum.
0.559244287	0.967027836	Physical_measures_weighted	Adipose_Visceral_Omentum.
0.584302774	1.065839591	Physical_measures_weighted	Adipose_Visceral_Omentum.
0.61048247	1.118488808	Physical_measures_weighted	Adipose_Visceral_Omentum.
0.638192797	1.137769602	Physical_measures_weighted	Adipose_Visceral_Omentum.
0.666385889	1.222240809	Physical_measures_weighted	Adipose_Visceral_Omentum.
0.695816041	1.237565824	Physical_measures_weighted	Adipose_Visceral_Omentum.
0.726401429	1.240873154	Physical_measures_weighted	Adipose_Visceral_Omentum.
0.757753192	1.263918547	Physical_measures_weighted	Adipose_Visceral_Omentum.
0.79034624	1.289558133	Physical_measures_weighted	Adipose_Visceral_Omentum.
0.824413236	1.299931533	Physical_measures_weighted	Adipose_Visceral_Omentum.
0.859848644	1.326337139	Physical_measures_weighted	Adipose_Visceral_Omentum.
0.896958544	1.350505503	Physical_measures_weighted	Adipose_Visceral_Omentum.
0.935135573	1.375900857	Physical_measures_weighted	Adipose_Visceral_Omentum.
0.975451621	1.405351874	Physical_measures_weighted	Adipose_Visceral_Omentum.
1.016910282	1.425641443	Physical_measures_weighted	Adipose_Visceral_Omentum.
1.060067012	1.522745622	Physical_measures_weighted	Adipose_Visceral_Omentum.
1.105196705	1.664231942	Physical_measures_weighted	Adipose_Visceral_Omentum.
1.152473933	1.751040635	Physical_measures_weighted	Adipose_Visceral_Omentum.
1.201486704	1.771276461	Physical_measures_weighted	Adipose_Visceral_Omentum.
1.253526579	1.822775375	Physical_measures_weighted	Adipose_Visceral_Omentum.
1.307957374	1.830471126	Physical_measures_weighted	Adipose_Visceral_Omentum.
1.365724979	1.957400286	Physical_measures_weighted	Adipose_Visceral_Omentum.
1.425093304	1.9599803	Physical_measures_weighted	Adipose_Visceral_Omentum.
1.488264889	2.23112439	Physical_measures_weighted	Adipose_Visceral_Omentum.
1.555703565	2.29913559	Physical_measures_weighted	Adipose_Visceral_Omentum.
1.626996965	2.424469526	Physical_measures_weighted	Adipose_Visceral_Omentum.
1.703627336	2.467386699	Physical_measures_weighted	Adipose_Visceral_Omentum.
1.783470678	2.483368113	Physical_measures_weighted	Adipose_Visceral_Omentum.
1.868273046	2.675418952	Physical_measures_weighted	Adipose_Visceral_Omentum.
1.960301508	2.765254193	Physical_measures_weighted	Adipose_Visceral_Omentum.
2.056093454	2.961365381	Physical_measures_weighted	Adipose_Visceral_Omentum.
2.16211844	3.080929985	Physical_measures_weighted	Adipose_Visceral_Omentum.
2.277745032	3.37867332	Physical_measures_weighted	Adipose_Visceral_Omentum.
2.403481949	3.54110306	Physical_measures_weighted	Adipose_Visceral_Omentum.
2.540403984	3.855591595	Physical_measures_weighted	Adipose_Visceral_Omentum.
2.691074704	3.953477871	Physical_measures_weighted	Adipose_Visceral_Omentum.
2.859496163	4.566281637	Physical_measures_weighted	Adipose_Visceral_Omentum.
3.050850984	4.789340371	Physical_measures_weighted	Adipose_Visceral_Omentum.
3.271161688	4.885492385	Physical_measures_weighted	Adipose_Visceral_Omentum.
3.521219476	5.155811956	Physical_measures_weighted	Adipose_Visceral_Omentum.
3.823718239	5.407503421	Physical_measures_weighted	Adipose_Visceral_Omentum.
4.198415162	6.21044516	Physical_measures_weighted	Adipose_Visceral_Omentum.
4.696192967	7.099359101	Physical_measures_weighted	Adipose_Visceral_Omentum.
5.395158362	7.699400378	Physical_measures_weighted	Adipose_Visceral_Omentum.
6.606522905	7.871844578	Physical_measures_weighted	Adipose_Visceral_Omentum.
23.88775003	8.198086617	Physical_measures_weighted	Adipose_Visceral_Omentum.
2.78E-12	0.00038269	Medical_conditions_weighted	Adipose_Visceral_Omentum.
0.000166479	0.000805277	Medical_conditions_weighted	Adipose_Visceral_Omentum.
0.000642682	0.000865175	Medical_conditions_weighted	Adipose_Visceral_Omentum.
0.001435224	0.001004124	Medical_conditions_weighted	Adipose_Visceral_Omentum.
0.002568036	0.002982943	Medical_conditions_weighted	Adipose_Visceral_Omentum.
0.004003513	0.004815797	Medical_conditions_weighted	Adipose_Visceral_Omentum.
0.005774669	0.005845009	Medical_conditions_weighted	Adipose_Visceral_Omentum.
0.00788554	0.017107117	Medical_conditions_weighted	Adipose_Visceral_Omentum.
0.010350309	0.019605897	Medical_conditions_weighted	Adipose_Visceral_Omentum.
0.013102787	0.024055075	Medical_conditions_weighted	Adipose_Visceral_Omentum.
0.01620048	0.024871024	Medical_conditions_weighted	Adipose_Visceral_Omentum.
0.019617607	0.03395739	Medical_conditions_weighted	Adipose_Visceral_Omentum.
0.023396854	0.039948602	Medical_conditions_weighted	Adipose_Visceral_Omentum.
0.027499212	0.049586885	Medical_conditions_weighted	Adipose_Visceral_Omentum.
0.031898191	0.058728593	Medical_conditions_weighted	Adipose_Visceral_Omentum.
0.036709041	0.063568853	Medical_conditions_weighted	Adipose_Visceral_Omentum.
0.041848715	0.067701526	Medical_conditions_weighted	Adipose_Visceral_Omentum.
0.047228289	0.068183337	Medical_conditions_weighted	Adipose_Visceral_Omentum.
0.053029798	0.072268556	Medical_conditions_weighted	Adipose_Visceral_Omentum.
0.059232683	0.082800524	Medical_conditions_weighted	Adipose_Visceral_Omentum.
0.065817929	0.106632554	Medical_conditions_weighted	Adipose_Visceral_Omentum.
0.072662616	0.110557176	Medical_conditions_weighted	Adipose_Visceral_Omentum.
0.079978767	0.120651597	Medical_conditions_weighted	Adipose_Visceral_Omentum.
0.08766582	0.121268981	Medical_conditions_weighted	Adipose_Visceral_Omentum.
0.095638262	0.127885712	Medical_conditions_weighted	Adipose_Visceral_Omentum.
0.104134883	0.146341025	Medical_conditions_weighted	Adipose_Visceral_Omentum.
0.113047995	0.151058987	Medical_conditions_weighted	Adipose_Visceral_Omentum.
0.122314267	0.151747499	Medical_conditions_weighted	Adipose_Visceral_Omentum.
0.13178358	0.175147584	Medical_conditions_weighted	Adipose_Visceral_Omentum.
0.141815052	0.18531916	Medical_conditions_weighted	Adipose_Visceral_Omentum.
0.152191195	0.220549717	Medical_conditions_weighted	Adipose_Visceral_Omentum.
0.163106265	0.222247186	Medical_conditions_weighted	Adipose_Visceral_Omentum.
0.174629291	0.223826844	Medical_conditions_weighted	Adipose_Visceral_Omentum.
0.186104421	0.249151034	Medical_conditions_weighted	Adipose_Visceral_Omentum.
0.19848237	0.260617603	Medical_conditions_weighted	Adipose_Visceral_Omentum.
0.211107464	0.26617644	Medical_conditions_weighted	Adipose_Visceral_Omentum.
0.22434434	0.268688599	Medical_conditions_weighted	Adipose_Visceral_Omentum.
0.238012795	0.271169804	Medical_conditions_weighted	Adipose_Visceral_Omentum.
0.252019027	0.286480828	Medical_conditions_weighted	Adipose_Visceral_Omentum.
0.266621655	0.302153585	Medical_conditions_weighted	Adipose_Visceral_Omentum.
0.281814246	0.381624393	Medical_conditions_weighted	Adipose_Visceral_Omentum.
0.297649654	0.383921734	Medical_conditions_weighted	Adipose_Visceral_Omentum.
0.314081972	0.386578791	Medical_conditions_weighted	Adipose_Visceral_Omentum.
0.33102533	0.430065354	Medical_conditions_weighted	Adipose_Visceral_Omentum.
0.347917045	0.538884369	Medical_conditions_weighted	Adipose_Visceral_Omentum.
0.366297834	0.56691154	Medical_conditions_weighted	Adipose_Visceral_Omentum.
0.384963625	0.585421653	Medical_conditions_weighted	Adipose_Visceral_Omentum.
0.404227535	0.625904416	Medical_conditions_weighted	Adipose_Visceral_Omentum.
0.423980725	0.6458907	Medical_conditions_weighted	Adipose_Visceral_Omentum.
0.44504444	0.676909712	Medical_conditions_weighted	Adipose_Visceral_Omentum.
0.466757183	0.714208494	Medical_conditions_weighted	Adipose_Visceral_Omentum.
0.489204793	0.792015414	Medical_conditions_weighted	Adipose_Visceral_Omentum.
0.512154843	0.793856182	Medical_conditions_weighted	Adipose_Visceral_Omentum.
0.535802799	0.817211853	Medical_conditions_weighted	Adipose_Visceral_Omentum.
0.560818828	0.883244293	Medical_conditions_weighted	Adipose_Visceral_Omentum.
0.586386624	0.911627167	Medical_conditions_weighted	Adipose_Visceral_Omentum.
0.612738954	1.00677125	Medical_conditions_weighted	Adipose_Visceral_Omentum.
0.639895574	1.150026725	Medical_conditions_weighted	Adipose_Visceral_Omentum.
0.667922583	1.151175625	Medical_conditions_weighted	Adipose_Visceral_Omentum.
0.697001649	1.255889105	Medical_conditions_weighted	Adipose_Visceral_Omentum.
0.727612813	1.312578603	Medical_conditions_weighted	Adipose_Visceral_Omentum.
0.75927107	1.334263038	Medical_conditions_weighted	Adipose_Visceral_Omentum.
0.792305924	1.347666568	Medical_conditions_weighted	Adipose_Visceral_Omentum.
0.826329954	1.352177185	Medical_conditions_weighted	Adipose_Visceral_Omentum.
0.861401401	1.373259235	Medical_conditions_weighted	Adipose_Visceral_Omentum.
0.898572428	1.632607008	Medical_conditions_weighted	Adipose_Visceral_Omentum.
0.937516175	1.684796296	Medical_conditions_weighted	Adipose_Visceral_Omentum.
0.977100128	1.974743855	Medical_conditions_weighted	Adipose_Visceral_Omentum.
1.019006628	2.111839401	Medical_conditions_weighted	Adipose_Visceral_Omentum.
1.062224167	2.134813038	Medical_conditions_weighted	Adipose_Visceral_Omentum.
1.107704159	2.20321202	Medical_conditions_weighted	Adipose_Visceral_Omentum.
1.154552914	2.252298813	Medical_conditions_weighted	Adipose_Visceral_Omentum.
1.204290079	2.302004839	Medical_conditions_weighted	Adipose_Visceral_Omentum.
1.256719705	2.459760653	Medical_conditions_weighted	Adipose_Visceral_Omentum.
1.311463083	2.506030861	Medical_conditions_weighted	Adipose_Visceral_Omentum.
1.368179393	2.647835535	Medical_conditions_weighted	Adipose_Visceral_Omentum.
1.429349602	2.711563243	Medical_conditions_weighted	Adipose_Visceral_Omentum.
1.492474235	2.773894398	Medical_conditions_weighted	Adipose_Visceral_Omentum.
1.560005349	2.78573198	Medical_conditions_weighted	Adipose_Visceral_Omentum.
1.630331723	3.317272271	Medical_conditions_weighted	Adipose_Visceral_Omentum.
1.706091881	3.321624586	Medical_conditions_weighted	Adipose_Visceral_Omentum.
1.786411123	3.435076131	Medical_conditions_weighted	Adipose_Visceral_Omentum.
1.870347179	3.449266244	Medical_conditions_weighted	Adipose_Visceral_Omentum.
1.960930249	3.771910372	Medical_conditions_weighted	Adipose_Visceral_Omentum.
2.058474523	3.848039872	Medical_conditions_weighted	Adipose_Visceral_Omentum.
2.16443771	3.973514897	Medical_conditions_weighted	Adipose_Visceral_Omentum.
2.277119922	4.062004168	Medical_conditions_weighted	Adipose_Visceral_Omentum.
2.402194377	4.094981049	Medical_conditions_weighted	Adipose_Visceral_Omentum.
2.540495933	4.107247708	Medical_conditions_weighted	Adipose_Visceral_Omentum.
2.689818129	4.191206025	Medical_conditions_weighted	Adipose_Visceral_Omentum.
2.857574349	4.22416157	Medical_conditions_weighted	Adipose_Visceral_Omentum.
3.04641045	4.427877224	Medical_conditions_weighted	Adipose_Visceral_Omentum.
3.264366344	4.573730634	Medical_conditions_weighted	Adipose_Visceral_Omentum.
3.518139025	4.723274886	Medical_conditions_weighted	Adipose_Visceral_Omentum.
3.822714859	4.814311446	Medical_conditions_weighted	Adipose_Visceral_Omentum.
4.19914033	4.985404769	Medical_conditions_weighted	Adipose_Visceral_Omentum.
4.692329661	5.028749107	Medical_conditions_weighted	Adipose_Visceral_Omentum.
5.38947268	7.336108733	Medical_conditions_weighted	Adipose_Visceral_Omentum.
6.61311282	7.789964383	Medical_conditions_weighted	Adipose_Visceral_Omentum.
23.477187	8.93794898	Medical_conditions_weighted	Adipose_Visceral_Omentum.
6.04E-14	0.000377002	Diet24_weighted	Adrenal_Gland.
0.000157031	0.000493797	Diet24_weighted	Adrenal_Gland.
0.000630343	0.001159203	Diet24_weighted	Adrenal_Gland.
0.001423809	0.003504178	Diet24_weighted	Adrenal_Gland.
0.002544208	0.004263654	Diet24_weighted	Adrenal_Gland.
0.003984134	0.004615612	Diet24_weighted	Adrenal_Gland.
0.005706371	0.005570198	Diet24_weighted	Adrenal_Gland.
0.007800526	0.007178205	Diet24_weighted	Adrenal_Gland.
0.010209454	0.007241706	Diet24_weighted	Adrenal_Gland.
0.012930837	0.00733305	Diet24_weighted	Adrenal_Gland.
0.015977582	0.00764183	Diet24_weighted	Adrenal_Gland.
0.019431932	0.00922557	Diet24_weighted	Adrenal_Gland.
0.023129112	0.009229326	Diet24_weighted	Adrenal_Gland.
0.027131214	0.010411772	Diet24_weighted	Adrenal_Gland.
0.031557322	0.013139024	Diet24_weighted	Adrenal_Gland.
0.036309429	0.023400477	Diet24_weighted	Adrenal_Gland.
0.041463414	0.031150058	Diet24_weighted	Adrenal_Gland.
0.046966195	0.031204545	Diet24_weighted	Adrenal_Gland.
0.052702351	0.031773387	Diet24_weighted	Adrenal_Gland.
0.058817753	0.032811308	Diet24_weighted	Adrenal_Gland.
0.065238329	0.033269221	Diet24_weighted	Adrenal_Gland.
0.072137493	0.037963386	Diet24_weighted	Adrenal_Gland.
0.079368979	0.040948314	Diet24_weighted	Adrenal_Gland.
0.08699649	0.044650951	Diet24_weighted	Adrenal_Gland.
0.095078325	0.050085357	Diet24_weighted	Adrenal_Gland.
0.103388744	0.058661082	Diet24_weighted	Adrenal_Gland.
0.112246414	0.065004257	Diet24_weighted	Adrenal_Gland.
0.121434502	0.067339253	Diet24_weighted	Adrenal_Gland.
0.131158785	0.075332375	Diet24_weighted	Adrenal_Gland.
0.141099194	0.076109623	Diet24_weighted	Adrenal_Gland.
0.151503071	0.076993879	Diet24_weighted	Adrenal_Gland.
0.162257877	0.084169989	Diet24_weighted	Adrenal_Gland.
0.173576461	0.102941692	Diet24_weighted	Adrenal_Gland.
0.185662301	0.14746985	Diet24_weighted	Adrenal_Gland.
0.197805515	0.150658634	Diet24_weighted	Adrenal_Gland.
0.210333928	0.151229174	Diet24_weighted	Adrenal_Gland.
0.223373993	0.15914436	Diet24_weighted	Adrenal_Gland.
0.237025364	0.169866786	Diet24_weighted	Adrenal_Gland.
0.251348332	0.174651048	Diet24_weighted	Adrenal_Gland.
0.266007158	0.183895035	Diet24_weighted	Adrenal_Gland.
0.281244199	0.189036457	Diet24_weighted	Adrenal_Gland.
0.297192502	0.189516603	Diet24_weighted	Adrenal_Gland.
0.313481454	0.192791992	Diet24_weighted	Adrenal_Gland.
0.330592586	0.198928097	Diet24_weighted	Adrenal_Gland.
0.348200308	0.208457702	Diet24_weighted	Adrenal_Gland.
0.366365965	0.229743975	Diet24_weighted	Adrenal_Gland.
0.385307572	0.239403607	Diet24_weighted	Adrenal_Gland.
0.404466675	0.249740292	Diet24_weighted	Adrenal_Gland.
0.42466236	0.252087268	Diet24_weighted	Adrenal_Gland.
0.445800151	0.271531184	Diet24_weighted	Adrenal_Gland.
0.4672178	0.285060648	Diet24_weighted	Adrenal_Gland.
0.489441055	0.297942525	Diet24_weighted	Adrenal_Gland.
0.512354094	0.311355633	Diet24_weighted	Adrenal_Gland.
0.536483316	0.317708557	Diet24_weighted	Adrenal_Gland.
0.561078638	0.342977687	Diet24_weighted	Adrenal_Gland.
0.586871174	0.38857078	Diet24_weighted	Adrenal_Gland.
0.613375248	0.400367134	Diet24_weighted	Adrenal_Gland.
0.640313565	0.454617363	Diet24_weighted	Adrenal_Gland.
0.668863922	0.482998539	Diet24_weighted	Adrenal_Gland.
0.69808274	0.590751016	Diet24_weighted	Adrenal_Gland.
0.728563001	0.602962358	Diet24_weighted	Adrenal_Gland.
0.759991342	0.605617532	Diet24_weighted	Adrenal_Gland.
0.792948892	0.705843817	Diet24_weighted	Adrenal_Gland.
0.826602665	0.813697598	Diet24_weighted	Adrenal_Gland.
0.862545045	0.944969217	Diet24_weighted	Adrenal_Gland.
0.899536406	0.950580156	Diet24_weighted	Adrenal_Gland.
0.937604448	0.95893814	Diet24_weighted	Adrenal_Gland.
0.977412426	1.046436772	Diet24_weighted	Adrenal_Gland.
1.019265755	1.087902559	Diet24_weighted	Adrenal_Gland.
1.062171587	1.206525049	Diet24_weighted	Adrenal_Gland.
1.107072066	1.322508275	Diet24_weighted	Adrenal_Gland.
1.154610211	1.392946315	Diet24_weighted	Adrenal_Gland.
1.204372472	1.447613305	Diet24_weighted	Adrenal_Gland.
1.256901418	1.532880378	Diet24_weighted	Adrenal_Gland.
1.311830207	1.572174464	Diet24_weighted	Adrenal_Gland.
1.368213002	1.726445418	Diet24_weighted	Adrenal_Gland.
1.429007514	1.779348294	Diet24_weighted	Adrenal_Gland.
1.492484982	1.78528236	Diet24_weighted	Adrenal_Gland.
1.559424024	1.865269279	Diet24_weighted	Adrenal_Gland.
1.629969594	2.321729839	Diet24_weighted	Adrenal_Gland.
1.704828927	2.350666613	Diet24_weighted	Adrenal_Gland.
1.784950937	2.412680775	Diet24_weighted	Adrenal_Gland.
1.871598294	2.531495801	Diet24_weighted	Adrenal_Gland.
1.962371447	2.67092535	Diet24_weighted	Adrenal_Gland.
2.05949966	2.774432626	Diet24_weighted	Adrenal_Gland.
2.165083761	2.806104358	Diet24_weighted	Adrenal_Gland.
2.279757617	2.825752696	Diet24_weighted	Adrenal_Gland.
2.403084382	3.160933345	Diet24_weighted	Adrenal_Gland.
2.541634809	3.669512427	Diet24_weighted	Adrenal_Gland.
2.694697989	3.707831756	Diet24_weighted	Adrenal_Gland.
2.865727314	3.909950048	Diet24_weighted	Adrenal_Gland.
3.053873874	4.161942084	Diet24_weighted	Adrenal_Gland.
3.269922097	4.328473912	Diet24_weighted	Adrenal_Gland.
3.522306968	4.805776047	Diet24_weighted	Adrenal_Gland.
3.827471644	4.848594051	Diet24_weighted	Adrenal_Gland.
4.208468757	5.010511279	Diet24_weighted	Adrenal_Gland.
4.697528619	5.754261748	Diet24_weighted	Adrenal_Gland.
5.408655794	6.325341321	Diet24_weighted	Adrenal_Gland.
6.628884615	6.914806028	Diet24_weighted	Adrenal_Gland.
22.36278024	6.994297225	Diet24_weighted	Adrenal_Gland.
3.53E-13	0.002671445	Lifestyle_weighted	Adrenal_Gland.
0.0001584	0.018108467	Lifestyle_weighted	Adrenal_Gland.
0.000639103	0.036692585	Lifestyle_weighted	Adrenal_Gland.
0.001432542	0.05349106	Lifestyle_weighted	Adrenal_Gland.
0.002568254	0.075394029	Lifestyle_weighted	Adrenal_Gland.
0.004004061	0.085992203	Lifestyle_weighted	Adrenal_Gland.
0.005794414	0.096393778	Lifestyle_weighted	Adrenal_Gland.
0.007885362	0.145052509	Lifestyle_weighted	Adrenal_Gland.
0.010300994	0.188835062	Lifestyle_weighted	Adrenal_Gland.
0.01303889	0.190569485	Lifestyle_weighted	Adrenal_Gland.
0.016135259	0.209036444	Lifestyle_weighted	Adrenal_Gland.
0.019553407	0.21192113	Lifestyle_weighted	Adrenal_Gland.
0.023335041	0.245268446	Lifestyle_weighted	Adrenal_Gland.
0.027471315	0.246784445	Lifestyle_weighted	Adrenal_Gland.
0.031827638	0.24704075	Lifestyle_weighted	Adrenal_Gland.
0.036465404	0.248349394	Lifestyle_weighted	Adrenal_Gland.
0.041684699	0.249096151	Lifestyle_weighted	Adrenal_Gland.
0.047160513	0.267292127	Lifestyle_weighted	Adrenal_Gland.
0.052908285	0.275308148	Lifestyle_weighted	Adrenal_Gland.
0.058982261	0.284789412	Lifestyle_weighted	Adrenal_Gland.
0.06548436	0.331087097	Lifestyle_weighted	Adrenal_Gland.
0.072391933	0.338135888	Lifestyle_weighted	Adrenal_Gland.
0.079662452	0.379432026	Lifestyle_weighted	Adrenal_Gland.
0.087161755	0.393197998	Lifestyle_weighted	Adrenal_Gland.
0.095135513	0.427006116	Lifestyle_weighted	Adrenal_Gland.
0.103562163	0.449709984	Lifestyle_weighted	Adrenal_Gland.
0.11240621	0.46431902	Lifestyle_weighted	Adrenal_Gland.
0.121764005	0.473749017	Lifestyle_weighted	Adrenal_Gland.
0.131399671	0.490763501	Lifestyle_weighted	Adrenal_Gland.
0.14152957	0.512029551	Lifestyle_weighted	Adrenal_Gland.
0.151948053	0.52963157	Lifestyle_weighted	Adrenal_Gland.
0.162744336	0.538509127	Lifestyle_weighted	Adrenal_Gland.
0.174094704	0.565790238	Lifestyle_weighted	Adrenal_Gland.
0.185914893	0.576771798	Lifestyle_weighted	Adrenal_Gland.
0.198339702	0.583851733	Lifestyle_weighted	Adrenal_Gland.
0.210930053	0.603428292	Lifestyle_weighted	Adrenal_Gland.
0.224239552	0.62040711	Lifestyle_weighted	Adrenal_Gland.
0.237789962	0.644226707	Lifestyle_weighted	Adrenal_Gland.
0.252137337	0.651180387	Lifestyle_weighted	Adrenal_Gland.
0.266806253	0.6511812	Lifestyle_weighted	Adrenal_Gland.
0.281901213	0.680073419	Lifestyle_weighted	Adrenal_Gland.
0.297709112	0.725408513	Lifestyle_weighted	Adrenal_Gland.
0.31427325	0.752070053	Lifestyle_weighted	Adrenal_Gland.
0.331061015	0.779500123	Lifestyle_weighted	Adrenal_Gland.
0.348258701	0.810839462	Lifestyle_weighted	Adrenal_Gland.
0.366309433	0.820544726	Lifestyle_weighted	Adrenal_Gland.
0.38476606	0.845947739	Lifestyle_weighted	Adrenal_Gland.
0.4041088	0.88285796	Lifestyle_weighted	Adrenal_Gland.
0.424138189	0.89597643	Lifestyle_weighted	Adrenal_Gland.
0.444868608	0.89998806	Lifestyle_weighted	Adrenal_Gland.
0.466184815	0.906919788	Lifestyle_weighted	Adrenal_Gland.
0.488655097	0.952647213	Lifestyle_weighted	Adrenal_Gland.
0.511400664	1.00592731	Lifestyle_weighted	Adrenal_Gland.
0.535244415	1.026600571	Lifestyle_weighted	Adrenal_Gland.
0.559438237	1.035636717	Lifestyle_weighted	Adrenal_Gland.
0.58503299	1.055894901	Lifestyle_weighted	Adrenal_Gland.
0.610862603	1.083625555	Lifestyle_weighted	Adrenal_Gland.
0.638488527	1.09139076	Lifestyle_weighted	Adrenal_Gland.
0.666963561	1.132643683	Lifestyle_weighted	Adrenal_Gland.
0.696217521	1.177291353	Lifestyle_weighted	Adrenal_Gland.
0.727021793	1.179133045	Lifestyle_weighted	Adrenal_Gland.
0.759026304	1.192350107	Lifestyle_weighted	Adrenal_Gland.
0.791556077	1.20859848	Lifestyle_weighted	Adrenal_Gland.
0.825807735	1.21758214	Lifestyle_weighted	Adrenal_Gland.
0.861659573	1.244486784	Lifestyle_weighted	Adrenal_Gland.
0.898501728	1.318598177	Lifestyle_weighted	Adrenal_Gland.
0.936868887	1.335413549	Lifestyle_weighted	Adrenal_Gland.
0.977402518	1.441462556	Lifestyle_weighted	Adrenal_Gland.
1.0186023	1.470083958	Lifestyle_weighted	Adrenal_Gland.
1.062505365	1.502224703	Lifestyle_weighted	Adrenal_Gland.
1.108684821	1.534494669	Lifestyle_weighted	Adrenal_Gland.
1.156023962	1.686144877	Lifestyle_weighted	Adrenal_Gland.
1.204717539	1.687506905	Lifestyle_weighted	Adrenal_Gland.
1.256879629	1.716247418	Lifestyle_weighted	Adrenal_Gland.
1.310567274	1.731712574	Lifestyle_weighted	Adrenal_Gland.
1.367470107	1.808790752	Lifestyle_weighted	Adrenal_Gland.
1.427802744	1.866596183	Lifestyle_weighted	Adrenal_Gland.
1.490668338	1.913165327	Lifestyle_weighted	Adrenal_Gland.
1.55613929	1.99835969	Lifestyle_weighted	Adrenal_Gland.
1.624893634	2.144315043	Lifestyle_weighted	Adrenal_Gland.
1.700095881	2.180624031	Lifestyle_weighted	Adrenal_Gland.
1.779262306	2.206747721	Lifestyle_weighted	Adrenal_Gland.
1.863889356	2.283313868	Lifestyle_weighted	Adrenal_Gland.
1.954719784	2.313543179	Lifestyle_weighted	Adrenal_Gland.
2.051769702	2.393328039	Lifestyle_weighted	Adrenal_Gland.
2.156927246	2.605626791	Lifestyle_weighted	Adrenal_Gland.
2.270162626	2.79199617	Lifestyle_weighted	Adrenal_Gland.
2.395355643	2.828531177	Lifestyle_weighted	Adrenal_Gland.
2.533140392	2.936737818	Lifestyle_weighted	Adrenal_Gland.
2.685236392	3.014407768	Lifestyle_weighted	Adrenal_Gland.
2.852630554	3.353716283	Lifestyle_weighted	Adrenal_Gland.
3.042966257	3.439884918	Lifestyle_weighted	Adrenal_Gland.
3.26111026	3.90060148	Lifestyle_weighted	Adrenal_Gland.
3.507792555	4.184570352	Lifestyle_weighted	Adrenal_Gland.
3.812620242	4.524806444	Lifestyle_weighted	Adrenal_Gland.
4.185530082	5.337733976	Lifestyle_weighted	Adrenal_Gland.
4.666089806	5.951147018	Lifestyle_weighted	Adrenal_Gland.
5.369472907	6.909311496	Lifestyle_weighted	Adrenal_Gland.
6.60437198	8.740369486	Lifestyle_weighted	Adrenal_Gland.
25.85837686	8.910030197	Lifestyle_weighted	Adrenal_Gland.
1.72E-11	7.25E-06	Mental_health_weighted	Adrenal_Gland.
0.000153774	0.002591726	Mental_health_weighted	Adrenal_Gland.
0.000634569	0.005157018	Mental_health_weighted	Adrenal_Gland.
0.001440656	0.016898847	Mental_health_weighted	Adrenal_Gland.
0.002577241	0.022058912	Mental_health_weighted	Adrenal_Gland.
0.004041912	0.022839375	Mental_health_weighted	Adrenal_Gland.
0.005823389	0.023838282	Mental_health_weighted	Adrenal_Gland.
0.007900243	0.02386642	Mental_health_weighted	Adrenal_Gland.
0.010343548	0.043325131	Mental_health_weighted	Adrenal_Gland.
0.013105008	0.046031642	Mental_health_weighted	Adrenal_Gland.
0.016135771	0.052845204	Mental_health_weighted	Adrenal_Gland.
0.019497358	0.056070879	Mental_health_weighted	Adrenal_Gland.
0.023217736	0.056101928	Mental_health_weighted	Adrenal_Gland.
0.027308434	0.062536455	Mental_health_weighted	Adrenal_Gland.
0.031734096	0.069167641	Mental_health_weighted	Adrenal_Gland.
0.036459041	0.069223038	Mental_health_weighted	Adrenal_Gland.
0.041540191	0.094540374	Mental_health_weighted	Adrenal_Gland.
0.047018624	0.09544637	Mental_health_weighted	Adrenal_Gland.
0.052794466	0.097273437	Mental_health_weighted	Adrenal_Gland.
0.058939496	0.103612167	Mental_health_weighted	Adrenal_Gland.
0.065469654	0.162909369	Mental_health_weighted	Adrenal_Gland.
0.07230373	0.163345743	Mental_health_weighted	Adrenal_Gland.
0.079614653	0.17619035	Mental_health_weighted	Adrenal_Gland.
0.087194106	0.176549707	Mental_health_weighted	Adrenal_Gland.
0.09522448	0.179255956	Mental_health_weighted	Adrenal_Gland.
0.103555657	0.181366037	Mental_health_weighted	Adrenal_Gland.
0.112349986	0.18596235	Mental_health_weighted	Adrenal_Gland.
0.121620005	0.191259753	Mental_health_weighted	Adrenal_Gland.
0.131204676	0.194862104	Mental_health_weighted	Adrenal_Gland.
0.141166523	0.230037206	Mental_health_weighted	Adrenal_Gland.
0.151480222	0.235822755	Mental_health_weighted	Adrenal_Gland.
0.162242285	0.254291348	Mental_health_weighted	Adrenal_Gland.
0.173625599	0.257218111	Mental_health_weighted	Adrenal_Gland.
0.185249595	0.285724346	Mental_health_weighted	Adrenal_Gland.
0.197267655	0.301686404	Mental_health_weighted	Adrenal_Gland.
0.209876067	0.310289561	Mental_health_weighted	Adrenal_Gland.
0.223155019	0.317019866	Mental_health_weighted	Adrenal_Gland.
0.236597984	0.326054772	Mental_health_weighted	Adrenal_Gland.
0.250575439	0.340598948	Mental_health_weighted	Adrenal_Gland.
0.265090023	0.367651314	Mental_health_weighted	Adrenal_Gland.
0.280364221	0.369722658	Mental_health_weighted	Adrenal_Gland.
0.295839687	0.370656353	Mental_health_weighted	Adrenal_Gland.
0.311972927	0.371447552	Mental_health_weighted	Adrenal_Gland.
0.32883823	0.387781191	Mental_health_weighted	Adrenal_Gland.
0.346432963	0.39461961	Mental_health_weighted	Adrenal_Gland.
0.364298485	0.435668616	Mental_health_weighted	Adrenal_Gland.
0.382703855	0.475464946	Mental_health_weighted	Adrenal_Gland.
0.402242384	0.530829266	Mental_health_weighted	Adrenal_Gland.
0.422068307	0.541870555	Mental_health_weighted	Adrenal_Gland.
0.442514162	0.574968768	Mental_health_weighted	Adrenal_Gland.
0.46373319	0.576882231	Mental_health_weighted	Adrenal_Gland.
0.485947319	0.609956482	Mental_health_weighted	Adrenal_Gland.
0.508803671	0.611542289	Mental_health_weighted	Adrenal_Gland.
0.532277831	0.649148106	Mental_health_weighted	Adrenal_Gland.
0.557218033	0.68092191	Mental_health_weighted	Adrenal_Gland.
0.582634653	0.704184564	Mental_health_weighted	Adrenal_Gland.
0.609220749	0.737110399	Mental_health_weighted	Adrenal_Gland.
0.636381115	0.74108623	Mental_health_weighted	Adrenal_Gland.
0.664758994	0.790985693	Mental_health_weighted	Adrenal_Gland.
0.694094768	0.852183508	Mental_health_weighted	Adrenal_Gland.
0.724578673	1.023285402	Mental_health_weighted	Adrenal_Gland.
0.756002902	1.052232545	Mental_health_weighted	Adrenal_Gland.
0.788894289	1.141074678	Mental_health_weighted	Adrenal_Gland.
0.823082638	1.191062025	Mental_health_weighted	Adrenal_Gland.
0.858183579	1.249745182	Mental_health_weighted	Adrenal_Gland.
0.895824406	1.308803328	Mental_health_weighted	Adrenal_Gland.
0.934499795	1.363089641	Mental_health_weighted	Adrenal_Gland.
0.974817533	1.408291409	Mental_health_weighted	Adrenal_Gland.
1.016419524	1.437152872	Mental_health_weighted	Adrenal_Gland.
1.059142404	1.45519045	Mental_health_weighted	Adrenal_Gland.
1.105156088	1.494404088	Mental_health_weighted	Adrenal_Gland.
1.1519503	1.495146645	Mental_health_weighted	Adrenal_Gland.
1.201511417	1.556395164	Mental_health_weighted	Adrenal_Gland.
1.253655605	1.601311105	Mental_health_weighted	Adrenal_Gland.
1.308393533	1.606580026	Mental_health_weighted	Adrenal_Gland.
1.366450923	1.640421711	Mental_health_weighted	Adrenal_Gland.
1.425665395	1.657979097	Mental_health_weighted	Adrenal_Gland.
1.48945972	1.666060932	Mental_health_weighted	Adrenal_Gland.
1.557206966	1.666093937	Mental_health_weighted	Adrenal_Gland.
1.628797518	1.672086243	Mental_health_weighted	Adrenal_Gland.
1.704413096	1.737139979	Mental_health_weighted	Adrenal_Gland.
1.784713163	1.883206104	Mental_health_weighted	Adrenal_Gland.
1.870716788	1.926040335	Mental_health_weighted	Adrenal_Gland.
1.962698551	1.988064059	Mental_health_weighted	Adrenal_Gland.
2.060489641	2.006398536	Mental_health_weighted	Adrenal_Gland.
2.164869808	2.181306842	Mental_health_weighted	Adrenal_Gland.
2.279900255	2.794577531	Mental_health_weighted	Adrenal_Gland.
2.407712348	2.832536089	Mental_health_weighted	Adrenal_Gland.
2.544091891	2.985177973	Mental_health_weighted	Adrenal_Gland.
2.695379453	3.510532029	Mental_health_weighted	Adrenal_Gland.
2.865457751	4.138582533	Mental_health_weighted	Adrenal_Gland.
3.054319121	5.484903067	Mental_health_weighted	Adrenal_Gland.
3.270358987	6.616807125	Mental_health_weighted	Adrenal_Gland.
3.52697765	7.98538467	Mental_health_weighted	Adrenal_Gland.
3.834077038	8.022743839	Mental_health_weighted	Adrenal_Gland.
4.208684093	8.913599866	Mental_health_weighted	Adrenal_Gland.
4.698546945	9.109347183	Mental_health_weighted	Adrenal_Gland.
5.389554304	11.02762124	Mental_health_weighted	Adrenal_Gland.
6.589210607	13.13875089	Mental_health_weighted	Adrenal_Gland.
27.75625037	17.30787329	Mental_health_weighted	Adrenal_Gland.
7.85E-14	0.000920558	Physical_measures_weighted	Adrenal_Gland.
0.000158321	0.004497839	Physical_measures_weighted	Adrenal_Gland.
0.000641206	0.011623831	Physical_measures_weighted	Adrenal_Gland.
0.001436743	0.018098232	Physical_measures_weighted	Adrenal_Gland.
0.002548957	0.019657663	Physical_measures_weighted	Adrenal_Gland.
0.004011848	0.025929675	Physical_measures_weighted	Adrenal_Gland.
0.005794793	0.037128948	Physical_measures_weighted	Adrenal_Gland.
0.00787048	0.0496733	Physical_measures_weighted	Adrenal_Gland.
0.010363779	0.060858647	Physical_measures_weighted	Adrenal_Gland.
0.0130627	0.084254352	Physical_measures_weighted	Adrenal_Gland.
0.016114958	0.086257841	Physical_measures_weighted	Adrenal_Gland.
0.019512967	0.088976936	Physical_measures_weighted	Adrenal_Gland.
0.023284813	0.09872524	Physical_measures_weighted	Adrenal_Gland.
0.027368507	0.111479321	Physical_measures_weighted	Adrenal_Gland.
0.031745339	0.129334922	Physical_measures_weighted	Adrenal_Gland.
0.036503254	0.134001271	Physical_measures_weighted	Adrenal_Gland.
0.041591713	0.136656527	Physical_measures_weighted	Adrenal_Gland.
0.046951746	0.171694309	Physical_measures_weighted	Adrenal_Gland.
0.052824475	0.185958415	Physical_measures_weighted	Adrenal_Gland.
0.059007866	0.189723354	Physical_measures_weighted	Adrenal_Gland.
0.065474311	0.210883156	Physical_measures_weighted	Adrenal_Gland.
0.07230337	0.215071854	Physical_measures_weighted	Adrenal_Gland.
0.079578197	0.221314046	Physical_measures_weighted	Adrenal_Gland.
0.08723285	0.229990273	Physical_measures_weighted	Adrenal_Gland.
0.095201394	0.248314172	Physical_measures_weighted	Adrenal_Gland.
0.10360227	0.257559016	Physical_measures_weighted	Adrenal_Gland.
0.112312151	0.269545732	Physical_measures_weighted	Adrenal_Gland.
0.12152061	0.269675868	Physical_measures_weighted	Adrenal_Gland.
0.130898046	0.279144235	Physical_measures_weighted	Adrenal_Gland.
0.14072198	0.281760357	Physical_measures_weighted	Adrenal_Gland.
0.15112544	0.308878835	Physical_measures_weighted	Adrenal_Gland.
0.162161476	0.330888071	Physical_measures_weighted	Adrenal_Gland.
0.173409336	0.356689313	Physical_measures_weighted	Adrenal_Gland.
0.184910003	0.359129896	Physical_measures_weighted	Adrenal_Gland.
0.197039512	0.360709784	Physical_measures_weighted	Adrenal_Gland.
0.209862705	0.42189144	Physical_measures_weighted	Adrenal_Gland.
0.223150781	0.45509655	Physical_measures_weighted	Adrenal_Gland.
0.236678641	0.467575005	Physical_measures_weighted	Adrenal_Gland.
0.250541276	0.490632286	Physical_measures_weighted	Adrenal_Gland.
0.265365792	0.555979149	Physical_measures_weighted	Adrenal_Gland.
0.280547321	0.606319799	Physical_measures_weighted	Adrenal_Gland.
0.296057491	0.606515072	Physical_measures_weighted	Adrenal_Gland.
0.312306913	0.68487393	Physical_measures_weighted	Adrenal_Gland.
0.329307444	0.688346373	Physical_measures_weighted	Adrenal_Gland.
0.346784755	0.771632628	Physical_measures_weighted	Adrenal_Gland.
0.364985073	0.776388742	Physical_measures_weighted	Adrenal_Gland.
0.383357507	0.792425284	Physical_measures_weighted	Adrenal_Gland.
0.402643018	0.796127828	Physical_measures_weighted	Adrenal_Gland.
0.422426225	0.811556138	Physical_measures_weighted	Adrenal_Gland.
0.443366405	0.954652682	Physical_measures_weighted	Adrenal_Gland.
0.465187171	0.957353635	Physical_measures_weighted	Adrenal_Gland.
0.487148726	1.001979442	Physical_measures_weighted	Adrenal_Gland.
0.510660471	1.020563415	Physical_measures_weighted	Adrenal_Gland.
0.534146449	1.02354646	Physical_measures_weighted	Adrenal_Gland.
0.558740124	1.128036478	Physical_measures_weighted	Adrenal_Gland.
0.58377093	1.178284238	Physical_measures_weighted	Adrenal_Gland.
0.610492029	1.192311698	Physical_measures_weighted	Adrenal_Gland.
0.637893661	1.237864825	Physical_measures_weighted	Adrenal_Gland.
0.666369163	1.249259788	Physical_measures_weighted	Adrenal_Gland.
0.695664583	1.269404201	Physical_measures_weighted	Adrenal_Gland.
0.726352953	1.493609944	Physical_measures_weighted	Adrenal_Gland.
0.758246362	1.519501489	Physical_measures_weighted	Adrenal_Gland.
0.791136412	1.552986204	Physical_measures_weighted	Adrenal_Gland.
0.825491877	1.627884202	Physical_measures_weighted	Adrenal_Gland.
0.860868973	1.632510882	Physical_measures_weighted	Adrenal_Gland.
0.897666683	1.75907789	Physical_measures_weighted	Adrenal_Gland.
0.936331086	1.761522785	Physical_measures_weighted	Adrenal_Gland.
0.975871398	1.972040963	Physical_measures_weighted	Adrenal_Gland.
1.018209004	2.026134816	Physical_measures_weighted	Adrenal_Gland.
1.06151099	2.046084132	Physical_measures_weighted	Adrenal_Gland.
1.107505565	2.110363963	Physical_measures_weighted	Adrenal_Gland.
1.154318951	2.19629811	Physical_measures_weighted	Adrenal_Gland.
1.204243058	2.223820202	Physical_measures_weighted	Adrenal_Gland.
1.255862792	2.312251598	Physical_measures_weighted	Adrenal_Gland.
1.310068858	2.320654827	Physical_measures_weighted	Adrenal_Gland.
1.36755931	2.321822131	Physical_measures_weighted	Adrenal_Gland.
1.427872734	2.344306077	Physical_measures_weighted	Adrenal_Gland.
1.491881184	2.408629954	Physical_measures_weighted	Adrenal_Gland.
1.558602743	2.524022389	Physical_measures_weighted	Adrenal_Gland.
1.628854769	2.541521287	Physical_measures_weighted	Adrenal_Gland.
1.703597445	2.545297757	Physical_measures_weighted	Adrenal_Gland.
1.784154929	2.630137111	Physical_measures_weighted	Adrenal_Gland.
1.868779718	2.665046074	Physical_measures_weighted	Adrenal_Gland.
1.960719363	2.769675137	Physical_measures_weighted	Adrenal_Gland.
2.058384522	2.81160201	Physical_measures_weighted	Adrenal_Gland.
2.16315185	2.920349841	Physical_measures_weighted	Adrenal_Gland.
2.276285536	3.150147644	Physical_measures_weighted	Adrenal_Gland.
2.400958919	3.572465231	Physical_measures_weighted	Adrenal_Gland.
2.535495473	4.369320633	Physical_measures_weighted	Adrenal_Gland.
2.686715906	4.806140109	Physical_measures_weighted	Adrenal_Gland.
2.854700967	5.268638353	Physical_measures_weighted	Adrenal_Gland.
3.047922632	5.647651904	Physical_measures_weighted	Adrenal_Gland.
3.264637185	5.865226142	Physical_measures_weighted	Adrenal_Gland.
3.521022444	5.926962065	Physical_measures_weighted	Adrenal_Gland.
3.822535597	6.262650334	Physical_measures_weighted	Adrenal_Gland.
4.200883967	6.670590831	Physical_measures_weighted	Adrenal_Gland.
4.696593428	7.186113509	Physical_measures_weighted	Adrenal_Gland.
5.400555453	7.19136364	Physical_measures_weighted	Adrenal_Gland.
6.613707241	7.314631969	Physical_measures_weighted	Adrenal_Gland.
28.28802034	9.786188003	Physical_measures_weighted	Adrenal_Gland.
1.63E-13	0.000134362	Medical_conditions_weighted	Adrenal_Gland.
0.000163914	0.001836225	Medical_conditions_weighted	Adrenal_Gland.
0.000649681	0.002445701	Medical_conditions_weighted	Adrenal_Gland.
0.001452343	0.004890004	Medical_conditions_weighted	Adrenal_Gland.
0.002584726	0.005733042	Medical_conditions_weighted	Adrenal_Gland.
0.004022192	0.007717348	Medical_conditions_weighted	Adrenal_Gland.
0.005797964	0.008834338	Medical_conditions_weighted	Adrenal_Gland.
0.007901828	0.009606687	Medical_conditions_weighted	Adrenal_Gland.
0.010346037	0.009625067	Medical_conditions_weighted	Adrenal_Gland.
0.013162937	0.016846984	Medical_conditions_weighted	Adrenal_Gland.
0.016291368	0.019024287	Medical_conditions_weighted	Adrenal_Gland.
0.019689527	0.019501932	Medical_conditions_weighted	Adrenal_Gland.
0.023475672	0.021763612	Medical_conditions_weighted	Adrenal_Gland.
0.027565815	0.023267516	Medical_conditions_weighted	Adrenal_Gland.
0.032002478	0.025745476	Medical_conditions_weighted	Adrenal_Gland.
0.03677716	0.036284633	Medical_conditions_weighted	Adrenal_Gland.
0.041916087	0.039985273	Medical_conditions_weighted	Adrenal_Gland.
0.047435728	0.04261385	Medical_conditions_weighted	Adrenal_Gland.
0.053227081	0.045782698	Medical_conditions_weighted	Adrenal_Gland.
0.059376812	0.050824865	Medical_conditions_weighted	Adrenal_Gland.
0.065844462	0.063466289	Medical_conditions_weighted	Adrenal_Gland.
0.072716341	0.092505472	Medical_conditions_weighted	Adrenal_Gland.
0.080014866	0.094798814	Medical_conditions_weighted	Adrenal_Gland.
0.087720335	0.0978219	Medical_conditions_weighted	Adrenal_Gland.
0.095742641	0.099994694	Medical_conditions_weighted	Adrenal_Gland.
0.104177519	0.102124757	Medical_conditions_weighted	Adrenal_Gland.
0.113024401	0.10215136	Medical_conditions_weighted	Adrenal_Gland.
0.122202853	0.102357561	Medical_conditions_weighted	Adrenal_Gland.
0.131758715	0.104934963	Medical_conditions_weighted	Adrenal_Gland.
0.141746409	0.11097348	Medical_conditions_weighted	Adrenal_Gland.
0.152358273	0.111377906	Medical_conditions_weighted	Adrenal_Gland.
0.163120689	0.118662182	Medical_conditions_weighted	Adrenal_Gland.
0.174374915	0.131344235	Medical_conditions_weighted	Adrenal_Gland.
0.186079639	0.131498458	Medical_conditions_weighted	Adrenal_Gland.
0.198113424	0.134311106	Medical_conditions_weighted	Adrenal_Gland.
0.210871331	0.137083628	Medical_conditions_weighted	Adrenal_Gland.
0.224038044	0.13814737	Medical_conditions_weighted	Adrenal_Gland.
0.237680874	0.147697222	Medical_conditions_weighted	Adrenal_Gland.
0.251823807	0.170643885	Medical_conditions_weighted	Adrenal_Gland.
0.26690135	0.216633855	Medical_conditions_weighted	Adrenal_Gland.
0.282164633	0.222266742	Medical_conditions_weighted	Adrenal_Gland.
0.297818015	0.227295631	Medical_conditions_weighted	Adrenal_Gland.
0.314005407	0.233304307	Medical_conditions_weighted	Adrenal_Gland.
0.330925514	0.241087284	Medical_conditions_weighted	Adrenal_Gland.
0.348088713	0.258108486	Medical_conditions_weighted	Adrenal_Gland.
0.366140639	0.263059319	Medical_conditions_weighted	Adrenal_Gland.
0.385156791	0.290631213	Medical_conditions_weighted	Adrenal_Gland.
0.40443517	0.335750901	Medical_conditions_weighted	Adrenal_Gland.
0.424310645	0.358918001	Medical_conditions_weighted	Adrenal_Gland.
0.444982175	0.38602255	Medical_conditions_weighted	Adrenal_Gland.
0.466313956	0.418719948	Medical_conditions_weighted	Adrenal_Gland.
0.488765032	0.421787503	Medical_conditions_weighted	Adrenal_Gland.
0.511807302	0.428146839	Medical_conditions_weighted	Adrenal_Gland.
0.535409922	0.437166518	Medical_conditions_weighted	Adrenal_Gland.
0.559746068	0.461201061	Medical_conditions_weighted	Adrenal_Gland.
0.585305785	0.507241288	Medical_conditions_weighted	Adrenal_Gland.
0.612035021	0.555186988	Medical_conditions_weighted	Adrenal_Gland.
0.639473706	0.582537215	Medical_conditions_weighted	Adrenal_Gland.
0.667885344	0.618312347	Medical_conditions_weighted	Adrenal_Gland.
0.696962293	0.618318932	Medical_conditions_weighted	Adrenal_Gland.
0.72736353	0.705399548	Medical_conditions_weighted	Adrenal_Gland.
0.759098696	0.733745646	Medical_conditions_weighted	Adrenal_Gland.
0.791340601	0.7341877	Medical_conditions_weighted	Adrenal_Gland.
0.825440544	0.764632971	Medical_conditions_weighted	Adrenal_Gland.
0.861806696	0.897786043	Medical_conditions_weighted	Adrenal_Gland.
0.898441167	0.980708242	Medical_conditions_weighted	Adrenal_Gland.
0.936580654	1.046626397	Medical_conditions_weighted	Adrenal_Gland.
0.976866469	1.050070036	Medical_conditions_weighted	Adrenal_Gland.
1.01812615	1.328129791	Medical_conditions_weighted	Adrenal_Gland.
1.061318511	1.328971353	Medical_conditions_weighted	Adrenal_Gland.
1.10662353	1.329898044	Medical_conditions_weighted	Adrenal_Gland.
1.154044833	1.4222393	Medical_conditions_weighted	Adrenal_Gland.
1.203566642	1.540424619	Medical_conditions_weighted	Adrenal_Gland.
1.254664868	1.792264932	Medical_conditions_weighted	Adrenal_Gland.
1.309229997	1.874751737	Medical_conditions_weighted	Adrenal_Gland.
1.36723175	2.234787971	Medical_conditions_weighted	Adrenal_Gland.
1.427302242	2.250658763	Medical_conditions_weighted	Adrenal_Gland.
1.490045051	2.277605466	Medical_conditions_weighted	Adrenal_Gland.
1.556657721	2.287930518	Medical_conditions_weighted	Adrenal_Gland.
1.627864287	2.301842651	Medical_conditions_weighted	Adrenal_Gland.
1.702488877	2.554368836	Medical_conditions_weighted	Adrenal_Gland.
1.782351436	2.677879676	Medical_conditions_weighted	Adrenal_Gland.
1.867729332	2.75287769	Medical_conditions_weighted	Adrenal_Gland.
1.957351846	2.767556156	Medical_conditions_weighted	Adrenal_Gland.
2.055346342	3.111660658	Medical_conditions_weighted	Adrenal_Gland.
2.161883487	3.175718694	Medical_conditions_weighted	Adrenal_Gland.
2.277550256	3.427129081	Medical_conditions_weighted	Adrenal_Gland.
2.399851113	3.72028501	Medical_conditions_weighted	Adrenal_Gland.
2.534183127	4.247159941	Medical_conditions_weighted	Adrenal_Gland.
2.6870866	4.401022379	Medical_conditions_weighted	Adrenal_Gland.
2.856463399	4.789224726	Medical_conditions_weighted	Adrenal_Gland.
3.044706077	4.812874525	Medical_conditions_weighted	Adrenal_Gland.
3.264105414	4.93226473	Medical_conditions_weighted	Adrenal_Gland.
3.512779964	5.323369266	Medical_conditions_weighted	Adrenal_Gland.
3.815944552	5.339993591	Medical_conditions_weighted	Adrenal_Gland.
4.193497783	5.958688997	Medical_conditions_weighted	Adrenal_Gland.
4.684612217	6.41323182	Medical_conditions_weighted	Adrenal_Gland.
5.391945268	6.942564033	Medical_conditions_weighted	Adrenal_Gland.
6.60549368	9.633590301	Medical_conditions_weighted	Adrenal_Gland.
22.71096723	11.0228459	Medical_conditions_weighted	Adrenal_Gland.
5.62E-12	4.59E-06	Diet24_weighted	Artery_Aorta.
0.000163265	6.18E-06	Diet24_weighted	Artery_Aorta.
0.000642132	1.83E-05	Diet24_weighted	Artery_Aorta.
0.001439543	2.28E-05	Diet24_weighted	Artery_Aorta.
0.002573279	0.000638968	Diet24_weighted	Artery_Aorta.
0.003994688	0.000937186	Diet24_weighted	Artery_Aorta.
0.00573378	0.002929086	Diet24_weighted	Artery_Aorta.
0.007801234	0.00976615	Diet24_weighted	Artery_Aorta.
0.010224471	0.009842304	Diet24_weighted	Artery_Aorta.
0.012946795	0.012900215	Diet24_weighted	Artery_Aorta.
0.016060927	0.014029308	Diet24_weighted	Artery_Aorta.
0.019403807	0.015299003	Diet24_weighted	Artery_Aorta.
0.023128554	0.017540476	Diet24_weighted	Artery_Aorta.
0.027164471	0.020735148	Diet24_weighted	Artery_Aorta.
0.031522103	0.024304792	Diet24_weighted	Artery_Aorta.
0.036159302	0.028224579	Diet24_weighted	Artery_Aorta.
0.041249873	0.033570996	Diet24_weighted	Artery_Aorta.
0.046753573	0.036645407	Diet24_weighted	Artery_Aorta.
0.052508738	0.03786127	Diet24_weighted	Artery_Aorta.
0.058683874	0.042093755	Diet24_weighted	Artery_Aorta.
0.065367338	0.042708021	Diet24_weighted	Artery_Aorta.
0.072277812	0.044186245	Diet24_weighted	Artery_Aorta.
0.079488593	0.04803989	Diet24_weighted	Artery_Aorta.
0.087318761	0.061752564	Diet24_weighted	Artery_Aorta.
0.095274401	0.0618438	Diet24_weighted	Artery_Aorta.
0.103753762	0.062664096	Diet24_weighted	Artery_Aorta.
0.112395043	0.068903839	Diet24_weighted	Artery_Aorta.
0.12152904	0.073346456	Diet24_weighted	Artery_Aorta.
0.130992733	0.074885242	Diet24_weighted	Artery_Aorta.
0.140789194	0.079869495	Diet24_weighted	Artery_Aorta.
0.151282183	0.09441798	Diet24_weighted	Artery_Aorta.
0.162187393	0.095259301	Diet24_weighted	Artery_Aorta.
0.173594404	0.105648385	Diet24_weighted	Artery_Aorta.
0.185554091	0.107103253	Diet24_weighted	Artery_Aorta.
0.197837461	0.111424464	Diet24_weighted	Artery_Aorta.
0.210314949	0.126026166	Diet24_weighted	Artery_Aorta.
0.223484366	0.147728281	Diet24_weighted	Artery_Aorta.
0.23713053	0.159927374	Diet24_weighted	Artery_Aorta.
0.251114616	0.166670972	Diet24_weighted	Artery_Aorta.
0.265782921	0.184029717	Diet24_weighted	Artery_Aorta.
0.281050932	0.193142477	Diet24_weighted	Artery_Aorta.
0.296868199	0.19726578	Diet24_weighted	Artery_Aorta.
0.313239656	0.201294846	Diet24_weighted	Artery_Aorta.
0.329870554	0.201336372	Diet24_weighted	Artery_Aorta.
0.347431454	0.233030546	Diet24_weighted	Artery_Aorta.
0.365519007	0.235978226	Diet24_weighted	Artery_Aorta.
0.383856833	0.237561973	Diet24_weighted	Artery_Aorta.
0.40358256	0.250698745	Diet24_weighted	Artery_Aorta.
0.423546142	0.253039834	Diet24_weighted	Artery_Aorta.
0.44475849	0.27413862	Diet24_weighted	Artery_Aorta.
0.466023128	0.292215831	Diet24_weighted	Artery_Aorta.
0.488138183	0.292849197	Diet24_weighted	Artery_Aorta.
0.511095064	0.29571405	Diet24_weighted	Artery_Aorta.
0.534827676	0.318113635	Diet24_weighted	Artery_Aorta.
0.559746245	0.350154397	Diet24_weighted	Artery_Aorta.
0.585084511	0.352865701	Diet24_weighted	Artery_Aorta.
0.611440445	0.358756599	Diet24_weighted	Artery_Aorta.
0.639117151	0.369318155	Diet24_weighted	Artery_Aorta.
0.667201033	0.374351664	Diet24_weighted	Artery_Aorta.
0.696312917	0.38147796	Diet24_weighted	Artery_Aorta.
0.726844389	0.405894711	Diet24_weighted	Artery_Aorta.
0.757997873	0.4607838	Diet24_weighted	Artery_Aorta.
0.790689172	0.505874038	Diet24_weighted	Artery_Aorta.
0.824528201	0.573928263	Diet24_weighted	Artery_Aorta.
0.860014388	0.579985149	Diet24_weighted	Artery_Aorta.
0.897040108	0.585914551	Diet24_weighted	Artery_Aorta.
0.934932544	0.741245287	Diet24_weighted	Artery_Aorta.
0.975196849	0.742234214	Diet24_weighted	Artery_Aorta.
1.01644933	0.788325446	Diet24_weighted	Artery_Aorta.
1.06036314	0.875381077	Diet24_weighted	Artery_Aorta.
1.10514775	0.947175807	Diet24_weighted	Artery_Aorta.
1.153418084	1.010771392	Diet24_weighted	Artery_Aorta.
1.202624444	1.086382042	Diet24_weighted	Artery_Aorta.
1.254378586	1.423649156	Diet24_weighted	Artery_Aorta.
1.309146599	1.439725809	Diet24_weighted	Artery_Aorta.
1.366874513	1.525084824	Diet24_weighted	Artery_Aorta.
1.427579338	1.535056064	Diet24_weighted	Artery_Aorta.
1.489647631	1.58575875	Diet24_weighted	Artery_Aorta.
1.555916822	1.58575875	Diet24_weighted	Artery_Aorta.
1.626442647	1.709799322	Diet24_weighted	Artery_Aorta.
1.701687793	1.880156773	Diet24_weighted	Artery_Aorta.
1.781591123	2.094822687	Diet24_weighted	Artery_Aorta.
1.865665912	2.108853879	Diet24_weighted	Artery_Aorta.
1.957724763	2.187314556	Diet24_weighted	Artery_Aorta.
2.055991416	2.204078869	Diet24_weighted	Artery_Aorta.
2.161892964	2.533859176	Diet24_weighted	Artery_Aorta.
2.275258939	3.170987281	Diet24_weighted	Artery_Aorta.
2.399941156	3.270200564	Diet24_weighted	Artery_Aorta.
2.536540551	3.437366844	Diet24_weighted	Artery_Aorta.
2.687744142	4.11255404	Diet24_weighted	Artery_Aorta.
2.855440039	4.615844891	Diet24_weighted	Artery_Aorta.
3.043208133	4.88932671	Diet24_weighted	Artery_Aorta.
3.258652382	5.113521042	Diet24_weighted	Artery_Aorta.
3.509624626	5.263367942	Diet24_weighted	Artery_Aorta.
3.815560129	5.625784278	Diet24_weighted	Artery_Aorta.
4.191813854	5.850118484	Diet24_weighted	Artery_Aorta.
4.679764191	6.12382476	Diet24_weighted	Artery_Aorta.
5.380563204	6.374772871	Diet24_weighted	Artery_Aorta.
6.610601335	6.409672207	Diet24_weighted	Artery_Aorta.
22.91697485	8.903783802	Diet24_weighted	Artery_Aorta.
3.91E-14	0.001017496	Lifestyle_weighted	Artery_Aorta.
0.000156995	0.010449463	Lifestyle_weighted	Artery_Aorta.
0.000633093	0.037878548	Lifestyle_weighted	Artery_Aorta.
0.001433014	0.038063156	Lifestyle_weighted	Artery_Aorta.
0.002549402	0.060974495	Lifestyle_weighted	Artery_Aorta.
0.00397806	0.061493212	Lifestyle_weighted	Artery_Aorta.
0.005761375	0.066052043	Lifestyle_weighted	Artery_Aorta.
0.007840365	0.068552513	Lifestyle_weighted	Artery_Aorta.
0.010231867	0.069583958	Lifestyle_weighted	Artery_Aorta.
0.01294771	0.087809304	Lifestyle_weighted	Artery_Aorta.
0.015985201	0.088526616	Lifestyle_weighted	Artery_Aorta.
0.019379205	0.090353758	Lifestyle_weighted	Artery_Aorta.
0.023149949	0.097048844	Lifestyle_weighted	Artery_Aorta.
0.027277548	0.147339535	Lifestyle_weighted	Artery_Aorta.
0.031618823	0.153679285	Lifestyle_weighted	Artery_Aorta.
0.036342194	0.158227974	Lifestyle_weighted	Artery_Aorta.
0.041459425	0.177015659	Lifestyle_weighted	Artery_Aorta.
0.046889498	0.19045489	Lifestyle_weighted	Artery_Aorta.
0.052740571	0.20160069	Lifestyle_weighted	Artery_Aorta.
0.058925876	0.206338488	Lifestyle_weighted	Artery_Aorta.
0.065338966	0.217564828	Lifestyle_weighted	Artery_Aorta.
0.072153164	0.226956686	Lifestyle_weighted	Artery_Aorta.
0.079322378	0.227590109	Lifestyle_weighted	Artery_Aorta.
0.086981217	0.239239124	Lifestyle_weighted	Artery_Aorta.
0.095040666	0.2632247	Lifestyle_weighted	Artery_Aorta.
0.103461996	0.273106163	Lifestyle_weighted	Artery_Aorta.
0.112250672	0.277641074	Lifestyle_weighted	Artery_Aorta.
0.121456144	0.283755995	Lifestyle_weighted	Artery_Aorta.
0.131004423	0.326663964	Lifestyle_weighted	Artery_Aorta.
0.140842819	0.342718863	Lifestyle_weighted	Artery_Aorta.
0.151608386	0.411634199	Lifestyle_weighted	Artery_Aorta.
0.162314827	0.415684168	Lifestyle_weighted	Artery_Aorta.
0.173722022	0.443971492	Lifestyle_weighted	Artery_Aorta.
0.185430046	0.501810834	Lifestyle_weighted	Artery_Aorta.
0.197733998	0.52992449	Lifestyle_weighted	Artery_Aorta.
0.210590732	0.601528731	Lifestyle_weighted	Artery_Aorta.
0.223801956	0.64319018	Lifestyle_weighted	Artery_Aorta.
0.237502555	0.690845017	Lifestyle_weighted	Artery_Aorta.
0.25151473	0.695735774	Lifestyle_weighted	Artery_Aorta.
0.266013115	0.721004464	Lifestyle_weighted	Artery_Aorta.
0.281279332	0.762721869	Lifestyle_weighted	Artery_Aorta.
0.296997804	0.795703911	Lifestyle_weighted	Artery_Aorta.
0.313696394	0.867391167	Lifestyle_weighted	Artery_Aorta.
0.330409499	0.920300275	Lifestyle_weighted	Artery_Aorta.
0.347859592	0.931751492	Lifestyle_weighted	Artery_Aorta.
0.365828914	0.965376503	Lifestyle_weighted	Artery_Aorta.
0.384611451	0.98672429	Lifestyle_weighted	Artery_Aorta.
0.403946557	1.008255012	Lifestyle_weighted	Artery_Aorta.
0.423575352	1.039855075	Lifestyle_weighted	Artery_Aorta.
0.44441133	1.044512967	Lifestyle_weighted	Artery_Aorta.
0.466011057	1.048260106	Lifestyle_weighted	Artery_Aorta.
0.488078243	1.099147859	Lifestyle_weighted	Artery_Aorta.
0.510932485	1.106528628	Lifestyle_weighted	Artery_Aorta.
0.535136372	1.268824154	Lifestyle_weighted	Artery_Aorta.
0.559491628	1.282558879	Lifestyle_weighted	Artery_Aorta.
0.585203775	1.318038456	Lifestyle_weighted	Artery_Aorta.
0.61174477	1.352384059	Lifestyle_weighted	Artery_Aorta.
0.638857144	1.412318236	Lifestyle_weighted	Artery_Aorta.
0.667216925	1.413566881	Lifestyle_weighted	Artery_Aorta.
0.696440411	1.41773896	Lifestyle_weighted	Artery_Aorta.
0.72669343	1.526475912	Lifestyle_weighted	Artery_Aorta.
0.758485463	1.528062142	Lifestyle_weighted	Artery_Aorta.
0.79143236	1.669742931	Lifestyle_weighted	Artery_Aorta.
0.825631702	1.73154195	Lifestyle_weighted	Artery_Aorta.
0.861513119	1.739425485	Lifestyle_weighted	Artery_Aorta.
0.897805743	1.802712811	Lifestyle_weighted	Artery_Aorta.
0.936089806	1.927480629	Lifestyle_weighted	Artery_Aorta.
0.976162326	1.983956307	Lifestyle_weighted	Artery_Aorta.
1.017855296	2.089896086	Lifestyle_weighted	Artery_Aorta.
1.061796269	2.161749686	Lifestyle_weighted	Artery_Aorta.
1.107591449	2.1794555	Lifestyle_weighted	Artery_Aorta.
1.154619288	2.182437393	Lifestyle_weighted	Artery_Aorta.
1.204103972	2.246832266	Lifestyle_weighted	Artery_Aorta.
1.256097746	2.356773973	Lifestyle_weighted	Artery_Aorta.
1.310016973	2.4355514	Lifestyle_weighted	Artery_Aorta.
1.36704987	2.446646103	Lifestyle_weighted	Artery_Aorta.
1.42750185	2.840201114	Lifestyle_weighted	Artery_Aorta.
1.490133121	2.870486568	Lifestyle_weighted	Artery_Aorta.
1.557670623	3.058147628	Lifestyle_weighted	Artery_Aorta.
1.628218051	3.069249105	Lifestyle_weighted	Artery_Aorta.
1.703171574	3.133744608	Lifestyle_weighted	Artery_Aorta.
1.782875495	3.432414968	Lifestyle_weighted	Artery_Aorta.
1.868032661	3.432854989	Lifestyle_weighted	Artery_Aorta.
1.960429954	3.962466849	Lifestyle_weighted	Artery_Aorta.
2.058106714	4.016615785	Lifestyle_weighted	Artery_Aorta.
2.16413623	4.496081245	Lifestyle_weighted	Artery_Aorta.
2.279160976	4.648811216	Lifestyle_weighted	Artery_Aorta.
2.403988872	4.844811659	Lifestyle_weighted	Artery_Aorta.
2.543326069	5.180298221	Lifestyle_weighted	Artery_Aorta.
2.694011955	5.238106962	Lifestyle_weighted	Artery_Aorta.
2.866901597	5.316438841	Lifestyle_weighted	Artery_Aorta.
3.055779386	6.09377978	Lifestyle_weighted	Artery_Aorta.
3.271216504	6.956496396	Lifestyle_weighted	Artery_Aorta.
3.524636171	7.353314081	Lifestyle_weighted	Artery_Aorta.
3.828503519	7.489430057	Lifestyle_weighted	Artery_Aorta.
4.196502012	8.261423078	Lifestyle_weighted	Artery_Aorta.
4.694237873	11.54238355	Lifestyle_weighted	Artery_Aorta.
5.385736131	14.71549937	Lifestyle_weighted	Artery_Aorta.
6.613701095	15.10928157	Lifestyle_weighted	Artery_Aorta.
24.15781983	17.01780808	Lifestyle_weighted	Artery_Aorta.
5.04E-13	0.004354819	Mental_health_weighted	Artery_Aorta.
0.00016128	0.005987028	Mental_health_weighted	Artery_Aorta.
0.000636946	0.0081538	Mental_health_weighted	Artery_Aorta.
0.001438306	0.013025901	Mental_health_weighted	Artery_Aorta.
0.002574559	0.018063082	Mental_health_weighted	Artery_Aorta.
0.004066889	0.018889611	Mental_health_weighted	Artery_Aorta.
0.005826916	0.022011235	Mental_health_weighted	Artery_Aorta.
0.007915829	0.026209585	Mental_health_weighted	Artery_Aorta.
0.010379499	0.026390395	Mental_health_weighted	Artery_Aorta.
0.013125844	0.028229512	Mental_health_weighted	Artery_Aorta.
0.016177853	0.038459812	Mental_health_weighted	Artery_Aorta.
0.019650682	0.041658138	Mental_health_weighted	Artery_Aorta.
0.023420457	0.048552844	Mental_health_weighted	Artery_Aorta.
0.027467664	0.053225603	Mental_health_weighted	Artery_Aorta.
0.031906102	0.058799001	Mental_health_weighted	Artery_Aorta.
0.036723287	0.106565914	Mental_health_weighted	Artery_Aorta.
0.041864969	0.153534295	Mental_health_weighted	Artery_Aorta.
0.047348842	0.168109293	Mental_health_weighted	Artery_Aorta.
0.053238722	0.180012363	Mental_health_weighted	Artery_Aorta.
0.059489338	0.196342382	Mental_health_weighted	Artery_Aorta.
0.066029169	0.206015717	Mental_health_weighted	Artery_Aorta.
0.072916511	0.209220274	Mental_health_weighted	Artery_Aorta.
0.080143901	0.248853364	Mental_health_weighted	Artery_Aorta.
0.087726886	0.283828711	Mental_health_weighted	Artery_Aorta.
0.095746143	0.284750207	Mental_health_weighted	Artery_Aorta.
0.104220509	0.304156271	Mental_health_weighted	Artery_Aorta.
0.11294938	0.313976385	Mental_health_weighted	Artery_Aorta.
0.122424881	0.318997504	Mental_health_weighted	Artery_Aorta.
0.13213679	0.326842685	Mental_health_weighted	Artery_Aorta.
0.142142218	0.347746466	Mental_health_weighted	Artery_Aorta.
0.152721951	0.367068121	Mental_health_weighted	Artery_Aorta.
0.163375761	0.38467847	Mental_health_weighted	Artery_Aorta.
0.174809823	0.418135068	Mental_health_weighted	Artery_Aorta.
0.186599738	0.51108889	Mental_health_weighted	Artery_Aorta.
0.198675766	0.588452638	Mental_health_weighted	Artery_Aorta.
0.211150063	0.620968322	Mental_health_weighted	Artery_Aorta.
0.224118671	0.629032405	Mental_health_weighted	Artery_Aorta.
0.237781723	0.685821986	Mental_health_weighted	Artery_Aorta.
0.251727776	0.694281653	Mental_health_weighted	Artery_Aorta.
0.266442996	0.717367025	Mental_health_weighted	Artery_Aorta.
0.281594986	0.766274698	Mental_health_weighted	Artery_Aorta.
0.297259162	0.795051233	Mental_health_weighted	Artery_Aorta.
0.31351187	0.828586636	Mental_health_weighted	Artery_Aorta.
0.330225045	0.834992763	Mental_health_weighted	Artery_Aorta.
0.347999868	0.864840604	Mental_health_weighted	Artery_Aorta.
0.366108148	0.897362277	Mental_health_weighted	Artery_Aorta.
0.384686294	0.915116415	Mental_health_weighted	Artery_Aorta.
0.403960636	0.938333499	Mental_health_weighted	Artery_Aorta.
0.423716435	0.971313642	Mental_health_weighted	Artery_Aorta.
0.444508704	1.033906737	Mental_health_weighted	Artery_Aorta.
0.465937782	1.112702354	Mental_health_weighted	Artery_Aorta.
0.488366302	1.151176062	Mental_health_weighted	Artery_Aorta.
0.511578119	1.217520595	Mental_health_weighted	Artery_Aorta.
0.535215833	1.270165558	Mental_health_weighted	Artery_Aorta.
0.559728175	1.384539621	Mental_health_weighted	Artery_Aorta.
0.58523167	1.402184789	Mental_health_weighted	Artery_Aorta.
0.611556849	1.412233425	Mental_health_weighted	Artery_Aorta.
0.638837961	1.415539554	Mental_health_weighted	Artery_Aorta.
0.666766139	1.434995322	Mental_health_weighted	Artery_Aorta.
0.695804418	1.435774112	Mental_health_weighted	Artery_Aorta.
0.726390527	1.472004736	Mental_health_weighted	Artery_Aorta.
0.75845307	1.489851215	Mental_health_weighted	Artery_Aorta.
0.791356264	1.514779071	Mental_health_weighted	Artery_Aorta.
0.825695979	1.633650814	Mental_health_weighted	Artery_Aorta.
0.861570218	1.68725439	Mental_health_weighted	Artery_Aorta.
0.898488173	1.696281383	Mental_health_weighted	Artery_Aorta.
0.937448887	1.734832759	Mental_health_weighted	Artery_Aorta.
0.977690127	1.758960108	Mental_health_weighted	Artery_Aorta.
1.018934364	1.773309521	Mental_health_weighted	Artery_Aorta.
1.06161117	1.810253445	Mental_health_weighted	Artery_Aorta.
1.106353212	1.864290043	Mental_health_weighted	Artery_Aorta.
1.154317494	1.993320983	Mental_health_weighted	Artery_Aorta.
1.204577412	2.385285995	Mental_health_weighted	Artery_Aorta.
1.256455007	3.191736927	Mental_health_weighted	Artery_Aorta.
1.310212718	3.222094364	Mental_health_weighted	Artery_Aorta.
1.367971345	3.452994541	Mental_health_weighted	Artery_Aorta.
1.427447335	3.50566963	Mental_health_weighted	Artery_Aorta.
1.492077486	3.51220997	Mental_health_weighted	Artery_Aorta.
1.558355283	3.849293033	Mental_health_weighted	Artery_Aorta.
1.628752284	3.908217155	Mental_health_weighted	Artery_Aorta.
1.70512269	4.173715006	Mental_health_weighted	Artery_Aorta.
1.786389545	4.442871596	Mental_health_weighted	Artery_Aorta.
1.871477985	5.262380266	Mental_health_weighted	Artery_Aorta.
1.96288128	5.332947511	Mental_health_weighted	Artery_Aorta.
2.061312863	6.837389121	Mental_health_weighted	Artery_Aorta.
2.166136972	7.712173777	Mental_health_weighted	Artery_Aorta.
2.281343532	7.876878003	Mental_health_weighted	Artery_Aorta.
2.405118705	8.089942128	Mental_health_weighted	Artery_Aorta.
2.542510936	8.262370442	Mental_health_weighted	Artery_Aorta.
2.692818438	8.472145975	Mental_health_weighted	Artery_Aorta.
2.859549284	8.510737551	Mental_health_weighted	Artery_Aorta.
3.050333927	8.630644231	Mental_health_weighted	Artery_Aorta.
3.266897682	9.313387968	Mental_health_weighted	Artery_Aorta.
3.518140621	9.580120874	Mental_health_weighted	Artery_Aorta.
3.819389954	9.620432445	Mental_health_weighted	Artery_Aorta.
4.200181684	9.73209799	Mental_health_weighted	Artery_Aorta.
4.695730368	10.26709194	Mental_health_weighted	Artery_Aorta.
5.397239034	10.31439825	Mental_health_weighted	Artery_Aorta.
6.621989584	11.69343279	Mental_health_weighted	Artery_Aorta.
23.68390179	15.04657054	Mental_health_weighted	Artery_Aorta.
1.66E-14	0.000365836	Physical_measures_weighted	Artery_Aorta.
0.000162825	0.001171421	Physical_measures_weighted	Artery_Aorta.
0.000645711	0.001439937	Physical_measures_weighted	Artery_Aorta.
0.001458642	0.005479462	Physical_measures_weighted	Artery_Aorta.
0.002604417	0.018980126	Physical_measures_weighted	Artery_Aorta.
0.00408933	0.024630903	Physical_measures_weighted	Artery_Aorta.
0.005888365	0.037453127	Physical_measures_weighted	Artery_Aorta.
0.007966249	0.039238964	Physical_measures_weighted	Artery_Aorta.
0.010394254	0.039445677	Physical_measures_weighted	Artery_Aorta.
0.013169336	0.043403992	Physical_measures_weighted	Artery_Aorta.
0.016212815	0.04644708	Physical_measures_weighted	Artery_Aorta.
0.019625256	0.054355151	Physical_measures_weighted	Artery_Aorta.
0.023388471	0.055905649	Physical_measures_weighted	Artery_Aorta.
0.02748735	0.076865155	Physical_measures_weighted	Artery_Aorta.
0.031912086	0.100426814	Physical_measures_weighted	Artery_Aorta.
0.036665116	0.109747153	Physical_measures_weighted	Artery_Aorta.
0.041727792	0.149430311	Physical_measures_weighted	Artery_Aorta.
0.047136562	0.165750428	Physical_measures_weighted	Artery_Aorta.
0.052891674	0.173694196	Physical_measures_weighted	Artery_Aorta.
0.058993942	0.200737405	Physical_measures_weighted	Artery_Aorta.
0.065550812	0.205736979	Physical_measures_weighted	Artery_Aorta.
0.072433964	0.215116721	Physical_measures_weighted	Artery_Aorta.
0.079590935	0.220190551	Physical_measures_weighted	Artery_Aorta.
0.087191069	0.27770188	Physical_measures_weighted	Artery_Aorta.
0.095105294	0.278646119	Physical_measures_weighted	Artery_Aorta.
0.10334161	0.280902843	Physical_measures_weighted	Artery_Aorta.
0.112311757	0.287055433	Physical_measures_weighted	Artery_Aorta.
0.121381224	0.291263765	Physical_measures_weighted	Artery_Aorta.
0.130967658	0.315577962	Physical_measures_weighted	Artery_Aorta.
0.140949278	0.357513955	Physical_measures_weighted	Artery_Aorta.
0.151262361	0.426828096	Physical_measures_weighted	Artery_Aorta.
0.162174225	0.447548821	Physical_measures_weighted	Artery_Aorta.
0.173371763	0.475929933	Physical_measures_weighted	Artery_Aorta.
0.185038481	0.492324101	Physical_measures_weighted	Artery_Aorta.
0.197172904	0.545263061	Physical_measures_weighted	Artery_Aorta.
0.210091783	0.549408884	Physical_measures_weighted	Artery_Aorta.
0.223152788	0.584100882	Physical_measures_weighted	Artery_Aorta.
0.23680511	0.623012099	Physical_measures_weighted	Artery_Aorta.
0.251101963	0.708738996	Physical_measures_weighted	Artery_Aorta.
0.265814002	0.724400535	Physical_measures_weighted	Artery_Aorta.
0.281011006	0.753717309	Physical_measures_weighted	Artery_Aorta.
0.297109186	0.836285305	Physical_measures_weighted	Artery_Aorta.
0.313451817	0.852870581	Physical_measures_weighted	Artery_Aorta.
0.330656495	0.886698042	Physical_measures_weighted	Artery_Aorta.
0.348252897	0.90535645	Physical_measures_weighted	Artery_Aorta.
0.366366993	0.920567299	Physical_measures_weighted	Artery_Aorta.
0.384982884	0.960735515	Physical_measures_weighted	Artery_Aorta.
0.404603279	0.973325298	Physical_measures_weighted	Artery_Aorta.
0.424911509	1.022732108	Physical_measures_weighted	Artery_Aorta.
0.445506562	1.02631839	Physical_measures_weighted	Artery_Aorta.
0.466983996	1.059999412	Physical_measures_weighted	Artery_Aorta.
0.489619282	1.062357395	Physical_measures_weighted	Artery_Aorta.
0.512490159	1.114818244	Physical_measures_weighted	Artery_Aorta.
0.536132467	1.129698595	Physical_measures_weighted	Artery_Aorta.
0.561028797	1.195158228	Physical_measures_weighted	Artery_Aorta.
0.586335163	1.255118421	Physical_measures_weighted	Artery_Aorta.
0.612776656	1.272905496	Physical_measures_weighted	Artery_Aorta.
0.640037922	1.366708151	Physical_measures_weighted	Artery_Aorta.
0.668223666	1.456017311	Physical_measures_weighted	Artery_Aorta.
0.697622436	1.563389529	Physical_measures_weighted	Artery_Aorta.
0.728100334	1.588384294	Physical_measures_weighted	Artery_Aorta.
0.759922744	1.598944596	Physical_measures_weighted	Artery_Aorta.
0.79300031	1.661629955	Physical_measures_weighted	Artery_Aorta.
0.827135726	1.696345053	Physical_measures_weighted	Artery_Aorta.
0.86312733	1.711766514	Physical_measures_weighted	Artery_Aorta.
0.900846948	1.73662044	Physical_measures_weighted	Artery_Aorta.
0.939294012	2.322882788	Physical_measures_weighted	Artery_Aorta.
0.979762237	2.326121791	Physical_measures_weighted	Artery_Aorta.
1.022389349	2.363335294	Physical_measures_weighted	Artery_Aorta.
1.065372804	2.367809307	Physical_measures_weighted	Artery_Aorta.
1.11034983	2.385396777	Physical_measures_weighted	Artery_Aorta.
1.157303064	2.404891656	Physical_measures_weighted	Artery_Aorta.
1.206918499	2.491980299	Physical_measures_weighted	Artery_Aorta.
1.258258183	2.598945348	Physical_measures_weighted	Artery_Aorta.
1.313080728	2.662938405	Physical_measures_weighted	Artery_Aorta.
1.370492917	2.678523788	Physical_measures_weighted	Artery_Aorta.
1.430271804	2.757886877	Physical_measures_weighted	Artery_Aorta.
1.493766012	2.776051383	Physical_measures_weighted	Artery_Aorta.
1.560821285	2.889340051	Physical_measures_weighted	Artery_Aorta.
1.631008845	2.947096929	Physical_measures_weighted	Artery_Aorta.
1.705787925	2.979039691	Physical_measures_weighted	Artery_Aorta.
1.785335776	3.08900363	Physical_measures_weighted	Artery_Aorta.
1.872226566	3.248245274	Physical_measures_weighted	Artery_Aorta.
1.9640608	3.254037614	Physical_measures_weighted	Artery_Aorta.
2.062568024	3.676889942	Physical_measures_weighted	Artery_Aorta.
2.168872799	3.809066447	Physical_measures_weighted	Artery_Aorta.
2.282582173	4.202685616	Physical_measures_weighted	Artery_Aorta.
2.406708077	5.400183244	Physical_measures_weighted	Artery_Aorta.
2.543187419	5.866309991	Physical_measures_weighted	Artery_Aorta.
2.695077429	5.924674048	Physical_measures_weighted	Artery_Aorta.
2.863784731	5.942832846	Physical_measures_weighted	Artery_Aorta.
3.051779544	6.063519763	Physical_measures_weighted	Artery_Aorta.
3.269994424	6.115827989	Physical_measures_weighted	Artery_Aorta.
3.527293522	6.170695398	Physical_measures_weighted	Artery_Aorta.
3.829047338	7.051535386	Physical_measures_weighted	Artery_Aorta.
4.210902528	7.078613794	Physical_measures_weighted	Artery_Aorta.
4.70664054	7.63734415	Physical_measures_weighted	Artery_Aorta.
5.410379804	8.068484953	Physical_measures_weighted	Artery_Aorta.
6.632318582	9.107098487	Physical_measures_weighted	Artery_Aorta.
25.84618332	9.89302982	Physical_measures_weighted	Artery_Aorta.
7.32E-14	6.82E-05	Medical_conditions_weighted	Artery_Aorta.
0.000164432	0.001622336	Medical_conditions_weighted	Artery_Aorta.
0.000638819	0.001842346	Medical_conditions_weighted	Artery_Aorta.
0.00144489	0.002149365	Medical_conditions_weighted	Artery_Aorta.
0.002554517	0.00481079	Medical_conditions_weighted	Artery_Aorta.
0.00400275	0.004883272	Medical_conditions_weighted	Artery_Aorta.
0.005741282	0.00891906	Medical_conditions_weighted	Artery_Aorta.
0.007778876	0.014632556	Medical_conditions_weighted	Artery_Aorta.
0.010207514	0.014761948	Medical_conditions_weighted	Artery_Aorta.
0.012947274	0.016652752	Medical_conditions_weighted	Artery_Aorta.
0.016016584	0.019977863	Medical_conditions_weighted	Artery_Aorta.
0.019393758	0.020076462	Medical_conditions_weighted	Artery_Aorta.
0.023176379	0.020121524	Medical_conditions_weighted	Artery_Aorta.
0.027217078	0.022779993	Medical_conditions_weighted	Artery_Aorta.
0.031647034	0.02465124	Medical_conditions_weighted	Artery_Aorta.
0.036406019	0.025341243	Medical_conditions_weighted	Artery_Aorta.
0.041489709	0.025542466	Medical_conditions_weighted	Artery_Aorta.
0.046889041	0.028955452	Medical_conditions_weighted	Artery_Aorta.
0.052714685	0.030226182	Medical_conditions_weighted	Artery_Aorta.
0.058944733	0.032136824	Medical_conditions_weighted	Artery_Aorta.
0.065519962	0.032982164	Medical_conditions_weighted	Artery_Aorta.
0.072402625	0.035716967	Medical_conditions_weighted	Artery_Aorta.
0.079663969	0.04025339	Medical_conditions_weighted	Artery_Aorta.
0.08720529	0.043251995	Medical_conditions_weighted	Artery_Aorta.
0.095352916	0.050467724	Medical_conditions_weighted	Artery_Aorta.
0.103650832	0.053974563	Medical_conditions_weighted	Artery_Aorta.
0.11253752	0.061879164	Medical_conditions_weighted	Artery_Aorta.
0.121697897	0.065749584	Medical_conditions_weighted	Artery_Aorta.
0.131361277	0.071598194	Medical_conditions_weighted	Artery_Aorta.
0.141219667	0.072631416	Medical_conditions_weighted	Artery_Aorta.
0.151685486	0.075043398	Medical_conditions_weighted	Artery_Aorta.
0.162541576	0.083078763	Medical_conditions_weighted	Artery_Aorta.
0.173916841	0.084427304	Medical_conditions_weighted	Artery_Aorta.
0.18568021	0.090013438	Medical_conditions_weighted	Artery_Aorta.
0.197724276	0.10895972	Medical_conditions_weighted	Artery_Aorta.
0.210518246	0.120325961	Medical_conditions_weighted	Artery_Aorta.
0.223789544	0.178896501	Medical_conditions_weighted	Artery_Aorta.
0.237307496	0.181877962	Medical_conditions_weighted	Artery_Aorta.
0.251591426	0.188710392	Medical_conditions_weighted	Artery_Aorta.
0.266193324	0.191004762	Medical_conditions_weighted	Artery_Aorta.
0.281230448	0.191334898	Medical_conditions_weighted	Artery_Aorta.
0.29686588	0.195415744	Medical_conditions_weighted	Artery_Aorta.
0.312911095	0.218293747	Medical_conditions_weighted	Artery_Aorta.
0.329940413	0.223657732	Medical_conditions_weighted	Artery_Aorta.
0.347165178	0.265559956	Medical_conditions_weighted	Artery_Aorta.
0.365221451	0.276118593	Medical_conditions_weighted	Artery_Aorta.
0.384407174	0.396656455	Medical_conditions_weighted	Artery_Aorta.
0.403799208	0.450950595	Medical_conditions_weighted	Artery_Aorta.
0.424105627	0.462143145	Medical_conditions_weighted	Artery_Aorta.
0.444747201	0.47141671	Medical_conditions_weighted	Artery_Aorta.
0.466316743	0.513220425	Medical_conditions_weighted	Artery_Aorta.
0.488149017	0.516964205	Medical_conditions_weighted	Artery_Aorta.
0.511266805	0.529014539	Medical_conditions_weighted	Artery_Aorta.
0.535107282	0.59136514	Medical_conditions_weighted	Artery_Aorta.
0.559952195	0.599770373	Medical_conditions_weighted	Artery_Aorta.
0.585211153	0.626129955	Medical_conditions_weighted	Artery_Aorta.
0.612116246	0.687729441	Medical_conditions_weighted	Artery_Aorta.
0.639183424	0.698951939	Medical_conditions_weighted	Artery_Aorta.
0.667508511	0.738062906	Medical_conditions_weighted	Artery_Aorta.
0.697320062	0.766763631	Medical_conditions_weighted	Artery_Aorta.
0.728048576	0.771340892	Medical_conditions_weighted	Artery_Aorta.
0.75936379	1.14152663	Medical_conditions_weighted	Artery_Aorta.
0.792671011	1.190147245	Medical_conditions_weighted	Artery_Aorta.
0.826628889	1.211022952	Medical_conditions_weighted	Artery_Aorta.
0.861657681	1.318789457	Medical_conditions_weighted	Artery_Aorta.
0.898825285	1.370884573	Medical_conditions_weighted	Artery_Aorta.
0.936936223	1.384504945	Medical_conditions_weighted	Artery_Aorta.
0.977144687	1.581572164	Medical_conditions_weighted	Artery_Aorta.
1.018792817	1.863086153	Medical_conditions_weighted	Artery_Aorta.
1.061632371	1.93920882	Medical_conditions_weighted	Artery_Aorta.
1.106947615	1.973723142	Medical_conditions_weighted	Artery_Aorta.
1.154343943	1.975988289	Medical_conditions_weighted	Artery_Aorta.
1.202882243	2.023164642	Medical_conditions_weighted	Artery_Aorta.
1.254349265	2.058968218	Medical_conditions_weighted	Artery_Aorta.
1.308594327	2.171636565	Medical_conditions_weighted	Artery_Aorta.
1.366197812	2.418260367	Medical_conditions_weighted	Artery_Aorta.
1.42641139	2.442052859	Medical_conditions_weighted	Artery_Aorta.
1.490071759	2.448284327	Medical_conditions_weighted	Artery_Aorta.
1.556779785	2.472874501	Medical_conditions_weighted	Artery_Aorta.
1.627082683	2.527554656	Medical_conditions_weighted	Artery_Aorta.
1.702727321	2.881450626	Medical_conditions_weighted	Artery_Aorta.
1.78425364	2.893293945	Medical_conditions_weighted	Artery_Aorta.
1.869523046	2.92097033	Medical_conditions_weighted	Artery_Aorta.
1.960459141	3.013781137	Medical_conditions_weighted	Artery_Aorta.
2.058135039	3.253591503	Medical_conditions_weighted	Artery_Aorta.
2.163017439	3.299562545	Medical_conditions_weighted	Artery_Aorta.
2.274865507	3.313476121	Medical_conditions_weighted	Artery_Aorta.
2.399092875	3.597933255	Medical_conditions_weighted	Artery_Aorta.
2.534773594	3.819944288	Medical_conditions_weighted	Artery_Aorta.
2.685397061	4.030035209	Medical_conditions_weighted	Artery_Aorta.
2.853600534	4.170428238	Medical_conditions_weighted	Artery_Aorta.
3.042344953	4.833398317	Medical_conditions_weighted	Artery_Aorta.
3.259481214	5.271336582	Medical_conditions_weighted	Artery_Aorta.
3.512505898	6.053807978	Medical_conditions_weighted	Artery_Aorta.
3.814753014	6.256311315	Medical_conditions_weighted	Artery_Aorta.
4.19483855	6.936543959	Medical_conditions_weighted	Artery_Aorta.
4.68011711	7.08992817	Medical_conditions_weighted	Artery_Aorta.
5.390511664	8.594122326	Medical_conditions_weighted	Artery_Aorta.
6.630266173	9.269242852	Medical_conditions_weighted	Artery_Aorta.
[truncated: 22,001 more rows]
