# Supplementary material for: Total genetic contribution assessment across the human genome
Source: Nat Commun. 2021 May 14;12:2845. doi: 10.1038/s41467-021-23124-w (PMC8121943; doi:10.1038/s41467-021-23124-w)
Supplement: Supplementary file 6 — Source Data [file 41467_2021_23124_MOESM6_ESM.zip › Source_Data.Fig3ab.txt]

traits	Tissue	LDSC-based enrichment Z-score	Regression-based enrichment Z-score
Diet	Adipose Subcutaneous	1.043827316	-0.013822258
Diet	Adipose Visceral Omentum	1.763708199	-0.009764024
Diet	Adrenal Gland	1.366254316	-0.004613689
Diet	Artery Aorta	0.427752851	0.006362558
Diet	Artery Coronary	4.130664681	0.014002884
Diet	Artery Tibial	4.34321301	0.021792669
Diet	Brain Amygdala	0.308213704	-0.002480049
Diet	Brain Anterior cingulate cortex BA24	0.11974711	0.001753993
Diet	Brain Caudate basal ganglia	0.757817858	0.001446924
Diet	Brain Cerebellar Hemisphere	0.643373885	-0.000689545
Diet	Brain Cerebellum	0.786226071	-0.012167821
Diet	Brain Cortex	0.348578351	0.001445493
Diet	Brain Frontal Cortex BA9	0.3469264	-0.000508716
Diet	Brain Hippocampus	0.534340059	-0.006530016
Diet	Brain Hypothalamus	0.044685102	-0.006130368
Diet	Brain Nucleus accumbens basal ganglia	1.08263451	0.00572012
Diet	Brain Putamen basal ganglia	0.586492662	-0.000657082
Diet	Brain Spinal cord cervical c1	0.163848107	-0.008219967
Diet	Brain Substantia nigra	0.060443932	-0.005222285
Diet	Breast Mammary Tissue	0.865465324	-0.018187217
Diet	Cells EBV transformed lymphocytes	0.180328859	0.004156673
Diet	Cells Transformed fibroblasts	0.679746533	0.015099894
Diet	Colon Sigmoid	0.438715553	0.010963273
Diet	Colon Transverse	0.859286049	0.004683087
Diet	Esophagus Gastroesophageal Junction	1.018409242	0.010291165
Diet	Esophagus Mucosa	0.081023061	-0.004469401
Diet	Esophagus Muscularis	0.267563405	0.010688611
Diet	Heart Atrial Appendage	0.082174559	0.001019071
Diet	Heart Left Ventricle	0.004180559	0.006881219
Diet	Liver	0.417029382	-0.016899416
Diet	Lung	0.892814976	0.01431849
Diet	Minor Salivary Gland	0.653719471	0.009945796
Diet	Muscle Skeletal	0.121846596	-0.010054189
Diet	Nerve Tibial	5.697467126	-0.00195975
Diet	Ovary	0.646138913	0.013117634
Diet	Pancreas	0.394620383	-0.006567349
Diet	Pituitary	3.704129796	0.005669552
Diet	Prostate	0.000645328	-0.010532208
Diet	Skin Not Sun Exposed Suprapubic	0.097647009	-0.009883269
Diet	Skin Sun Exposed Lower leg	0.030070011	-0.002781834
Diet	Small Intestine Terminal Ileum	1.828104485	-0.002591122
Diet	Spleen	2.549759867	-0.02643214
Diet	Stomach	1.297286478	0.029780678
Diet	Testis	3.503116199	-0.011529934
Diet	Thyroid	0.072989503	0.000879734
Diet	Uterus	0.978462462	0.018232128
Diet	Vagina	0.00085336	-0.002435574
Diet	Whole Blood	3.047967507	-0.037396227
Lifestyle	Adipose Subcutaneous	1.160305499	-0.007813883
Lifestyle	Adipose Visceral Omentum	2.39879349	-0.004414278
Lifestyle	Adrenal Gland	0.08529971	0.006113706
Lifestyle	Artery Aorta	1.573736018	-0.016392398
Lifestyle	Artery Coronary	0.47230215	-0.006865727
Lifestyle	Artery Tibial	0.211381103	-0.003608085
Lifestyle	Brain Amygdala	0.01097335	-0.006930696
Lifestyle	Brain Anterior cingulate cortex BA24	0.058854331	-0.000950172
Lifestyle	Brain Caudate basal ganglia	0.051815408	-0.005138471
Lifestyle	Brain Cerebellar Hemisphere	0.617638606	0.004751209
Lifestyle	Brain Cerebellum	0.768705878	0.008128984
Lifestyle	Brain Cortex	0.07630571	0.002799243
Lifestyle	Brain Frontal Cortex BA9	0.036438491	0.008577511
Lifestyle	Brain Hippocampus	0.59823431	-0.004866471
Lifestyle	Brain Hypothalamus	0.022205154	-0.004920825
Lifestyle	Brain Nucleus accumbens basal ganglia	0.027238161	-0.004215927
Lifestyle	Brain Putamen basal ganglia	0.036403288	0.000499219
Lifestyle	Brain Spinal cord cervical c1	0.543348547	-0.003649796
Lifestyle	Brain Substantia nigra	0.359637834	-0.00389331
Lifestyle	Breast Mammary Tissue	3.507118204	0.001218022
Lifestyle	Cells EBV transformed lymphocytes	1.726273822	-0.005651163
Lifestyle	Cells Transformed fibroblasts	0.052235456	-0.017613325
Lifestyle	Colon Sigmoid	0.045768706	-0.015207077
Lifestyle	Colon Transverse	2.426338466	0.014037655
Lifestyle	Esophagus Gastroesophageal Junction	1.161665551	0.000708491
Lifestyle	Esophagus Mucosa	3.616290509	0.023761289
Lifestyle	Esophagus Muscularis	0.224865274	0.009699762
Lifestyle	Heart Atrial Appendage	2.453382368	-0.005532111
Lifestyle	Heart Left Ventricle	3.390015681	-0.011125106
Lifestyle	Liver	1.203596907	0.010814265
Lifestyle	Lung	2.393287701	-0.006057665
Lifestyle	Minor Salivary Gland	1.194198598	-0.001331406
Lifestyle	Muscle Skeletal	1.272548663	0.001960901
Lifestyle	Nerve Tibial	6.091867175	-0.005071716
Lifestyle	Ovary	0.600770865	-0.005578753
Lifestyle	Pancreas	0.70192156	-0.003596267
Lifestyle	Pituitary	2.054503176	0.011484194
Lifestyle	Prostate	0.083078217	0.004778101
Lifestyle	Skin Not Sun Exposed Suprapubic	1.020387948	0.0191416
Lifestyle	Skin Sun Exposed Lower leg	1.392367603	0.0191416
Lifestyle	Small Intestine Terminal Ileum	2.025142847	-0.004440269
Lifestyle	Spleen	0.700913144	-0.006062055
Lifestyle	Stomach	2.137132527	-0.007447917
Lifestyle	Testis	0.070571738	0.017567001
Lifestyle	Thyroid	7.63135052	0.008697436
Lifestyle	Uterus	1.175410697	-0.008889809
Lifestyle	Vagina	0.15053968	0.021025318
Lifestyle	Whole Blood	3.308277889	-0.008435889
Medical conditions	Adipose Subcutaneous	1.442030577	-0.007705882
Medical conditions	Adipose Visceral Omentum	2.917046191	-0.013581989
Medical conditions	Adrenal Gland	4.111071759	-0.009336375
Medical conditions	Artery Aorta	0.885183694	-0.018922668
Medical conditions	Artery Coronary	0.01489438	0.011751092
Medical conditions	Artery Tibial	0.244908103	0.011503038
Medical conditions	Brain Amygdala	0.002315389	-0.028509408
Medical conditions	Brain Anterior cingulate cortex BA24	0.00122029	-0.02271347
Medical conditions	Brain Caudate basal ganglia	0.000248063	-0.021058467
Medical conditions	Brain Cerebellar Hemisphere	0.286007267	-0.022816746
Medical conditions	Brain Cerebellum	0.572642815	-0.011805704
Medical conditions	Brain Cortex	0.014168656	-0.016567857
Medical conditions	Brain Frontal Cortex BA9	0.00074366	-0.02048376
Medical conditions	Brain Hippocampus	0.003583773	-0.029657778
Medical conditions	Brain Hypothalamus	4.56E-06	-0.023545417
Medical conditions	Brain Nucleus accumbens basal ganglia	0.004954698	-0.020516797
Medical conditions	Brain Putamen basal ganglia	0.000427578	-0.028471917
Medical conditions	Brain Spinal cord cervical c1	0.174241743	0.007730954
Medical conditions	Brain Substantia nigra	0.00175166	-0.035008949
Medical conditions	Breast Mammary Tissue	3.225375703	-0.008939946
Medical conditions	Cells EBV transformed lymphocytes	4.021195584	-0.001086807
Medical conditions	Cells Transformed fibroblasts	1.328085973	-0.014617879
Medical conditions	Colon Sigmoid	0.751310738	0.003217763
Medical conditions	Colon Transverse	1.088853015	0.010588357
Medical conditions	Esophagus Gastroesophageal Junction	0.587602726	-0.000154151
Medical conditions	Esophagus Mucosa	1.326229116	0.013612734
Medical conditions	Esophagus Muscularis	0.632143519	0.000900129
Medical conditions	Heart Atrial Appendage	2.19493494	-0.036524792
Medical conditions	Heart Left Ventricle	1.106122444	-0.00709369
Medical conditions	Liver	3.312418015	0.003535747
Medical conditions	Lung	3.892690446	0.062389842
Medical conditions	Minor Salivary Gland	5.583246199	0.016470525
Medical conditions	Muscle Skeletal	0.160325119	-0.022962309
Medical conditions	Nerve Tibial	0.93249106	-0.012403954
Medical conditions	Ovary	0.628055362	-0.036379706
Medical conditions	Pancreas	2.520173093	-0.003449579
Medical conditions	Pituitary	0.000105254	-0.008062323
Medical conditions	Prostate	3.624324179	0.007960434
Medical conditions	Skin Not Sun Exposed Suprapubic	0.222337275	0.019943945
Medical conditions	Skin Sun Exposed Lower leg	0.791397458	0.019425662
Medical conditions	Small Intestine Terminal Ileum	0.423531009	0.020592799
Medical conditions	Spleen	5.306869839	-0.012775029
Medical conditions	Stomach	2.105244662	0.00954493
Medical conditions	Testis	1.041933373	0.003423244
Medical conditions	Thyroid	3.923058098	-0.01131083
Medical conditions	Uterus	4.027830879	-0.001372449
Medical conditions	Vagina	0.220540229	-0.006407057
Medical conditions	Whole Blood	3.632794918	0.012484411
Mentalhealth	Adipose Subcutaneous	0.023049228	0.006030809
Mentalhealth	Adipose Visceral Omentum	0.201608353	0.001408913
Mentalhealth	Adrenal Gland	0.396076823	-0.022029368
Mentalhealth	Artery Aorta	0.19569761	-0.012342562
Mentalhealth	Artery Coronary	0.08829039	-0.002963786
Mentalhealth	Artery Tibial	3.339878639	0.0010554
Mentalhealth	Brain Amygdala	1.857215761	0.022473662
Mentalhealth	Brain Anterior cingulate cortex BA24	3.061708679	0.031424852
Mentalhealth	Brain Caudate basal ganglia	2.03134853	0.032801112
Mentalhealth	Brain Cerebellar Hemisphere	4.729092045	0.00789643
Mentalhealth	Brain Cerebellum	4.725235377	0.015763737
Mentalhealth	Brain Cortex	2.592550415	0.037741171
Mentalhealth	Brain Frontal Cortex BA9	2.490560338	0.017499148
Mentalhealth	Brain Hippocampus	2.600626675	0.02101031
Mentalhealth	Brain Hypothalamus	1.684994299	0.012069021
Mentalhealth	Brain Nucleus accumbens basal ganglia	2.072171712	0.030754976
Mentalhealth	Brain Putamen basal ganglia	2.109928737	0.015024151
Mentalhealth	Brain Spinal cord cervical c1	0.409087995	0.004639364
Mentalhealth	Brain Substantia nigra	0.984279013	0.017309654
Mentalhealth	Breast Mammary Tissue	0.175634627	-0.004088178
Mentalhealth	Cells EBV transformed lymphocytes	0.322446561	0.006877025
Mentalhealth	Cells Transformed fibroblasts	1.39916108	0.010593763
Mentalhealth	Colon Sigmoid	1.021791182	-0.003291429
Mentalhealth	Colon Transverse	1.201815767	-0.055738782
Mentalhealth	Esophagus Gastroesophageal Junction	0.766642088	0.013824738
Mentalhealth	Esophagus Mucosa	0.165642184	-0.018147002
Mentalhealth	Esophagus Muscularis	2.534244097	0.023363454
Mentalhealth	Heart Atrial Appendage	0.053706841	-0.015499189
Mentalhealth	Heart Left Ventricle	0.196845961	0.00379429
Mentalhealth	Liver	0.168324811	-0.018124917
Mentalhealth	Lung	0.357308852	-0.002287
Mentalhealth	Minor Salivary Gland	5.627024547	-0.011530334
Mentalhealth	Muscle Skeletal	0.352084029	0.003589673
Mentalhealth	Nerve Tibial	1.565572108	0.001830581
Mentalhealth	Ovary	0.451916218	-0.017308796
Mentalhealth	Pancreas	0.123180323	0.002822425
Mentalhealth	Pituitary	1.010809264	0.006622663
Mentalhealth	Prostate	3.174146142	0.00374921
Mentalhealth	Skin Not Sun Exposed Suprapubic	0.208209109	-0.027441638
Mentalhealth	Skin Sun Exposed Lower leg	0.560977371	-0.024422872
Mentalhealth	Small Intestine Terminal Ileum	0.740461439	-0.013725296
Mentalhealth	Spleen	0.126891051	-0.022009683
Mentalhealth	Stomach	0.459054818	-0.010386671
Mentalhealth	Testis	1.106707916	-0.013180281
Mentalhealth	Thyroid	2.846297068	0.029786457
Mentalhealth	Uterus	1.854117592	0.006257279
Mentalhealth	Vagina	0.109855467	-0.002119161
Mentalhealth	Whole Blood	0.492743256	-0.008402257
Physical measures	Adipose Subcutaneous	3.007022631	0.005769486
Physical measures	Adipose Visceral Omentum	3.081507715	0.014415009
Physical measures	Adrenal Gland	6.334177295	-0.012350355
Physical measures	Artery Aorta	1.28819764	0.013834021
Physical measures	Artery Coronary	2.012108535	0.040045894
Physical measures	Artery Tibial	3.645864587	0.032252349
Physical measures	Brain Amygdala	0.004012084	-0.038650754
Physical measures	Brain Anterior cingulate cortex BA24	0.101942939	-0.033287703
Physical measures	Brain Caudate basal ganglia	0.044210162	-0.015810612
Physical measures	Brain Cerebellar Hemisphere	0.000362885	-0.011251394
Physical measures	Brain Cerebellum	0.005697849	-0.003681585
Physical measures	Brain Cortex	0.152826837	-0.027155536
Physical measures	Brain Frontal Cortex BA9	0.111390218	-0.028349106
Physical measures	Brain Hippocampus	0.004701415	-0.034465204
Physical measures	Brain Hypothalamus	0.000276483	-0.032938102
Physical measures	Brain Nucleus accumbens basal ganglia	0.083537058	-0.010837511
Physical measures	Brain Putamen basal ganglia	0.027609548	-0.019589768
Physical measures	Brain Spinal cord cervical c1	0.903970338	0.00220865
Physical measures	Brain Substantia nigra	0.313447886	-0.016975781
Physical measures	Breast Mammary Tissue	1.69570234	0.023702928
Physical measures	Cells EBV transformed lymphocytes	1.151065113	-0.004241055
Physical measures	Cells Transformed fibroblasts	1.064773963	0.006838294
Physical measures	Colon Sigmoid	6.110198218	0.034980232
Physical measures	Colon Transverse	1.119043508	-0.038894978
Physical measures	Esophagus Gastroesophageal Junction	2.994826273	0.0260563
Physical measures	Esophagus Mucosa	0.510359311	-0.000169164
Physical measures	Esophagus Muscularis	6.977556998	0.039465203
Physical measures	Heart Atrial Appendage	3.784584446	0.004665266
Physical measures	Heart Left Ventricle	3.223598213	0.015378978
Physical measures	Liver	3.879688789	-0.0348241
Physical measures	Lung	0.627714818	0.006645404
Physical measures	Minor Salivary Gland	1.116554422	-0.00601983
Physical measures	Muscle Skeletal	2.248214729	0.083973762
Physical measures	Nerve Tibial	2.704835178	0.006799508
Physical measures	Ovary	3.7025549	-0.003938512
Physical measures	Pancreas	0.84049844	0.010106969
Physical measures	Pituitary	2.45480289	-0.025169468
Physical measures	Prostate	2.763844393	0.005538394
Physical measures	Skin Not Sun Exposed Suprapubic	0.507458042	-0.002299774
Physical measures	Skin Sun Exposed Lower leg	0.760466118	0.002515007
Physical measures	Small Intestine Terminal Ileum	0.864175592	-0.028978934
Physical measures	Spleen	0.082779575	-0.01859119
Physical measures	Stomach	1.908927529	-0.01451168
Physical measures	Testis	0.040445795	-0.002497848
Physical measures	Thyroid	1.929238039	-0.010627598
Physical measures	Uterus	5.813488747	0.051813227
Physical measures	Vagina	1.82596767	0.014486727
Physical measures	Whole Blood	1.13886293	0.006798273
