# Supplementary material for: Total genetic contribution assessment across the human genome
Source: Nat Commun. 2021 May 14;12:2845. doi: 10.1038/s41467-021-23124-w (PMC8121943; doi:10.1038/s41467-021-23124-w)
Supplement: Supplementary file 6 — Source Data [file 41467_2021_23124_MOESM6_ESM.zip › Source_Data.supplementary_fig16.txt]

N	pi0	1-Specificity	Sensitivity
100	0.5	0	0
100	0.5	0.01	0.119119119
100	0.5	0.02	0.154154154
100	0.5	0.03	0.178178178
100	0.5	0.04	0.201201201
100	0.5	0.05	0.224224224
100	0.5	0.06	0.24024024
100	0.5	0.07	0.253253253
100	0.5	0.08	0.259259259
100	0.5	0.09	0.272272272
100	0.5	0.1	0.286286286
100	0.5	0.11	0.296296296
100	0.5	0.12	0.302302302
100	0.5	0.13	0.307307307
100	0.5	0.14	0.312312312
100	0.5	0.15	0.316316316
100	0.5	0.16	0.322322322
100	0.5	0.17	0.333333333
100	0.5	0.18	0.341341341
100	0.5	0.19	0.347347347
100	0.5	0.2	0.355355355
100	0.5	0.21	0.364364364
100	0.5	0.22	0.373373373
100	0.5	0.23	0.383383383
100	0.5	0.24	0.395395395
100	0.5	0.25	0.395395395
100	0.5	0.26	0.403403403
100	0.5	0.27	0.414414414
100	0.5	0.28	0.426426426
100	0.5	0.29	0.432432432
100	0.5	0.3	0.439439439
100	0.5	0.31	0.443443443
100	0.5	0.32	0.449449449
100	0.5	0.33	0.458458458
100	0.5	0.34	0.467467467
100	0.5	0.35	0.475475475
100	0.5	0.36	0.479479479
100	0.5	0.37	0.489489489
100	0.5	0.38	0.502502503
100	0.5	0.39	0.511511512
100	0.5	0.4	0.520520521
100	0.5	0.41	0.527527528
100	0.5	0.42	0.534534535
100	0.5	0.43	0.540540541
100	0.5	0.44	0.546546547
100	0.5	0.45	0.55955956
100	0.5	0.46	0.563563564
100	0.5	0.47	0.56956957
100	0.5	0.48	0.576576577
100	0.5	0.49	0.584584585
100	0.5	0.5	0.595595596
100	0.5	0.51	0.602602603
100	0.5	0.52	0.611611612
100	0.5	0.53	0.621621622
100	0.5	0.54	0.62962963
100	0.5	0.55	0.638638639
100	0.5	0.56	0.655655656
100	0.5	0.57	0.663663664
100	0.5	0.58	0.674674675
100	0.5	0.59	0.684684685
100	0.5	0.6	0.68968969
100	0.5	0.61	0.704704705
100	0.5	0.62	0.715715716
100	0.5	0.63	0.72972973
100	0.5	0.64	0.73973974
100	0.5	0.65	0.752752753
100	0.5	0.66	0.761761762
100	0.5	0.67	0.770770771
100	0.5	0.68	0.780780781
100	0.5	0.69	0.786786787
100	0.5	0.7	0.7997998
100	0.5	0.71	0.806806807
100	0.5	0.72	0.814814815
100	0.5	0.73	0.832832833
100	0.5	0.74	0.843843844
100	0.5	0.75	0.850850851
100	0.5	0.76	0.861861862
100	0.5	0.77	0.868868869
100	0.5	0.78	0.875875876
100	0.5	0.79	0.882882883
100	0.5	0.8	0.887887888
100	0.5	0.81	0.895895896
100	0.5	0.82	0.902902903
100	0.5	0.83	0.911911912
100	0.5	0.84	0.920920921
100	0.5	0.85	0.926926927
100	0.5	0.86	0.931931932
100	0.5	0.87	0.937937938
100	0.5	0.88	0.943943944
100	0.5	0.89	0.950950951
100	0.5	0.9	0.95995996
100	0.5	0.91	0.961961962
100	0.5	0.92	0.966966967
100	0.5	0.93	0.973973974
100	0.5	0.94	0.980980981
100	0.5	0.95	0.985985986
100	0.5	0.96	0.987987988
100	0.5	0.97	0.993993994
100	0.5	0.98	0.995995996
100	0.5	0.99	0.996996997
100	0.5	1	1
500	0.5	0	0
500	0.5	0.01	0.319319319
500	0.5	0.02	0.377377377
500	0.5	0.03	0.411411411
500	0.5	0.04	0.451451451
500	0.5	0.05	0.474474474
500	0.5	0.06	0.492492492
500	0.5	0.07	0.511511512
500	0.5	0.08	0.531531532
500	0.5	0.09	0.548548549
500	0.5	0.1	0.565565566
500	0.5	0.11	0.578578579
500	0.5	0.12	0.592592593
500	0.5	0.13	0.604604605
500	0.5	0.14	0.617617618
500	0.5	0.15	0.627627628
500	0.5	0.16	0.635635636
500	0.5	0.17	0.647647648
500	0.5	0.18	0.654654655
500	0.5	0.19	0.665665666
500	0.5	0.2	0.676676677
500	0.5	0.21	0.682682683
500	0.5	0.22	0.688688689
500	0.5	0.23	0.696696697
500	0.5	0.24	0.706706707
500	0.5	0.25	0.715715716
500	0.5	0.26	0.721721722
500	0.5	0.27	0.731731732
500	0.5	0.28	0.736736737
500	0.5	0.29	0.73973974
500	0.5	0.3	0.750750751
500	0.5	0.31	0.762762763
500	0.5	0.32	0.768768769
500	0.5	0.33	0.772772773
500	0.5	0.34	0.776776777
500	0.5	0.35	0.782782783
500	0.5	0.36	0.785785786
500	0.5	0.37	0.794794795
500	0.5	0.38	0.800800801
500	0.5	0.39	0.812812813
500	0.5	0.4	0.818818819
500	0.5	0.41	0.825825826
500	0.5	0.42	0.82982983
500	0.5	0.43	0.831831832
500	0.5	0.44	0.834834835
500	0.5	0.45	0.840840841
500	0.5	0.46	0.850850851
500	0.5	0.47	0.853853854
500	0.5	0.48	0.85985986
500	0.5	0.49	0.861861862
500	0.5	0.5	0.867867868
500	0.5	0.51	0.871871872
500	0.5	0.52	0.875875876
500	0.5	0.53	0.880880881
500	0.5	0.54	0.884884885
500	0.5	0.55	0.88988989
500	0.5	0.56	0.892892893
500	0.5	0.57	0.898898899
500	0.5	0.58	0.903903904
500	0.5	0.59	0.910910911
500	0.5	0.6	0.916916917
500	0.5	0.61	0.916916917
500	0.5	0.62	0.923923924
500	0.5	0.63	0.925925926
500	0.5	0.64	0.92992993
500	0.5	0.65	0.931931932
500	0.5	0.66	0.937937938
500	0.5	0.67	0.938938939
500	0.5	0.68	0.93993994
500	0.5	0.69	0.941941942
500	0.5	0.7	0.941941942
500	0.5	0.71	0.947947948
500	0.5	0.72	0.94994995
500	0.5	0.73	0.955955956
500	0.5	0.74	0.957957958
500	0.5	0.75	0.960960961
500	0.5	0.76	0.964964965
500	0.5	0.77	0.970970971
500	0.5	0.78	0.973973974
500	0.5	0.79	0.975975976
500	0.5	0.8	0.975975976
500	0.5	0.81	0.976976977
500	0.5	0.82	0.97997998
500	0.5	0.83	0.97997998
500	0.5	0.84	0.97997998
500	0.5	0.85	0.980980981
500	0.5	0.86	0.983983984
500	0.5	0.87	0.983983984
500	0.5	0.88	0.985985986
500	0.5	0.89	0.985985986
500	0.5	0.9	0.988988989
500	0.5	0.91	0.98998999
500	0.5	0.92	0.990990991
500	0.5	0.93	0.990990991
500	0.5	0.94	0.990990991
500	0.5	0.95	0.992992993
500	0.5	0.96	0.995995996
500	0.5	0.97	0.995995996
500	0.5	0.98	0.997997998
500	0.5	0.99	0.998998999
500	0.5	1	1
1000	0.5	0	0
1000	0.5	0.01	0.553553554
1000	0.5	0.02	0.615615616
1000	0.5	0.03	0.662662663
1000	0.5	0.04	0.698698699
1000	0.5	0.05	0.725725726
1000	0.5	0.06	0.745745746
1000	0.5	0.07	0.767767768
1000	0.5	0.08	0.793793794
1000	0.5	0.09	0.7997998
1000	0.5	0.1	0.807807808
1000	0.5	0.11	0.818818819
1000	0.5	0.12	0.825825826
1000	0.5	0.13	0.831831832
1000	0.5	0.14	0.848848849
1000	0.5	0.15	0.856856857
1000	0.5	0.16	0.866866867
1000	0.5	0.17	0.874874875
1000	0.5	0.18	0.880880881
1000	0.5	0.19	0.885885886
1000	0.5	0.2	0.892892893
1000	0.5	0.21	0.8998999
1000	0.5	0.22	0.904904905
1000	0.5	0.23	0.911911912
1000	0.5	0.24	0.916916917
1000	0.5	0.25	0.921921922
1000	0.5	0.26	0.925925926
1000	0.5	0.27	0.927927928
1000	0.5	0.28	0.92992993
1000	0.5	0.29	0.932932933
1000	0.5	0.3	0.935935936
1000	0.5	0.31	0.936936937
1000	0.5	0.32	0.936936937
1000	0.5	0.33	0.93993994
1000	0.5	0.34	0.942942943
1000	0.5	0.35	0.947947948
1000	0.5	0.36	0.950950951
1000	0.5	0.37	0.955955956
1000	0.5	0.38	0.957957958
1000	0.5	0.39	0.958958959
1000	0.5	0.4	0.960960961
1000	0.5	0.41	0.961961962
1000	0.5	0.42	0.963963964
1000	0.5	0.43	0.964964965
1000	0.5	0.44	0.970970971
1000	0.5	0.45	0.971971972
1000	0.5	0.46	0.971971972
1000	0.5	0.47	0.974974975
1000	0.5	0.48	0.975975976
1000	0.5	0.49	0.977977978
1000	0.5	0.5	0.977977978
1000	0.5	0.51	0.977977978
1000	0.5	0.52	0.977977978
1000	0.5	0.53	0.97997998
1000	0.5	0.54	0.97997998
1000	0.5	0.55	0.97997998
1000	0.5	0.56	0.981981982
1000	0.5	0.57	0.981981982
1000	0.5	0.58	0.981981982
1000	0.5	0.59	0.981981982
1000	0.5	0.6	0.981981982
1000	0.5	0.61	0.981981982
1000	0.5	0.62	0.982982983
1000	0.5	0.63	0.982982983
1000	0.5	0.64	0.982982983
1000	0.5	0.65	0.983983984
1000	0.5	0.66	0.983983984
1000	0.5	0.67	0.983983984
1000	0.5	0.68	0.984984985
1000	0.5	0.69	0.985985986
1000	0.5	0.7	0.987987988
1000	0.5	0.71	0.988988989
1000	0.5	0.72	0.988988989
1000	0.5	0.73	0.98998999
1000	0.5	0.74	0.98998999
1000	0.5	0.75	0.98998999
1000	0.5	0.76	0.990990991
1000	0.5	0.77	0.991991992
1000	0.5	0.78	0.991991992
1000	0.5	0.79	0.991991992
1000	0.5	0.8	0.991991992
1000	0.5	0.81	0.991991992
1000	0.5	0.82	0.992992993
1000	0.5	0.83	0.992992993
1000	0.5	0.84	0.992992993
1000	0.5	0.85	0.992992993
1000	0.5	0.86	0.992992993
1000	0.5	0.87	0.994994995
1000	0.5	0.88	0.995995996
1000	0.5	0.89	0.996996997
1000	0.5	0.9	0.997997998
1000	0.5	0.91	0.997997998
1000	0.5	0.92	0.997997998
1000	0.5	0.93	0.997997998
1000	0.5	0.94	0.998998999
1000	0.5	0.95	0.998998999
1000	0.5	0.96	1
1000	0.5	0.97	1
1000	0.5	0.98	1
1000	0.5	0.99	1
1000	0.5	1	1
5000	0.5	0	0
5000	0.5	0.01	0.862862863
5000	0.5	0.02	0.88988989
5000	0.5	0.03	0.900900901
5000	0.5	0.04	0.905905906
5000	0.5	0.05	0.914914915
5000	0.5	0.06	0.918918919
5000	0.5	0.07	0.924924925
5000	0.5	0.08	0.928928929
5000	0.5	0.09	0.930930931
5000	0.5	0.1	0.932932933
5000	0.5	0.11	0.935935936
5000	0.5	0.12	0.937937938
5000	0.5	0.13	0.940940941
5000	0.5	0.14	0.944944945
5000	0.5	0.15	0.948948949
5000	0.5	0.16	0.951951952
5000	0.5	0.17	0.954954955
5000	0.5	0.18	0.956956957
5000	0.5	0.19	0.957957958
5000	0.5	0.2	0.957957958
5000	0.5	0.21	0.95995996
5000	0.5	0.22	0.961961962
5000	0.5	0.23	0.961961962
5000	0.5	0.24	0.961961962
5000	0.5	0.25	0.962962963
5000	0.5	0.26	0.965965966
5000	0.5	0.27	0.966966967
5000	0.5	0.28	0.967967968
5000	0.5	0.29	0.96996997
5000	0.5	0.3	0.96996997
5000	0.5	0.31	0.96996997
5000	0.5	0.32	0.96996997
5000	0.5	0.33	0.972972973
5000	0.5	0.34	0.973973974
5000	0.5	0.35	0.973973974
5000	0.5	0.36	0.974974975
5000	0.5	0.37	0.974974975
5000	0.5	0.38	0.975975976
5000	0.5	0.39	0.977977978
5000	0.5	0.4	0.977977978
5000	0.5	0.41	0.97997998
5000	0.5	0.42	0.97997998
5000	0.5	0.43	0.980980981
5000	0.5	0.44	0.980980981
5000	0.5	0.45	0.980980981
5000	0.5	0.46	0.980980981
5000	0.5	0.47	0.980980981
5000	0.5	0.48	0.980980981
5000	0.5	0.49	0.981981982
5000	0.5	0.5	0.981981982
5000	0.5	0.51	0.982982983
5000	0.5	0.52	0.982982983
5000	0.5	0.53	0.983983984
5000	0.5	0.54	0.983983984
5000	0.5	0.55	0.983983984
5000	0.5	0.56	0.983983984
5000	0.5	0.57	0.984984985
5000	0.5	0.58	0.984984985
5000	0.5	0.59	0.985985986
5000	0.5	0.6	0.987987988
5000	0.5	0.61	0.987987988
5000	0.5	0.62	0.987987988
5000	0.5	0.63	0.988988989
5000	0.5	0.64	0.988988989
5000	0.5	0.65	0.988988989
5000	0.5	0.66	0.988988989
5000	0.5	0.67	0.988988989
5000	0.5	0.68	0.988988989
5000	0.5	0.69	0.98998999
5000	0.5	0.7	0.98998999
5000	0.5	0.71	0.98998999
5000	0.5	0.72	0.990990991
5000	0.5	0.73	0.992992993
5000	0.5	0.74	0.992992993
5000	0.5	0.75	0.992992993
5000	0.5	0.76	0.992992993
5000	0.5	0.77	0.992992993
5000	0.5	0.78	0.992992993
5000	0.5	0.79	0.992992993
5000	0.5	0.8	0.993993994
5000	0.5	0.81	0.993993994
5000	0.5	0.82	0.994994995
5000	0.5	0.83	0.995995996
5000	0.5	0.84	0.995995996
5000	0.5	0.85	0.995995996
5000	0.5	0.86	0.996996997
5000	0.5	0.87	0.996996997
5000	0.5	0.88	0.996996997
5000	0.5	0.89	0.997997998
5000	0.5	0.9	0.998998999
5000	0.5	0.91	0.998998999
5000	0.5	0.92	0.998998999
5000	0.5	0.93	0.998998999
5000	0.5	0.94	0.998998999
5000	0.5	0.95	0.998998999
5000	0.5	0.96	1
5000	0.5	0.97	1
5000	0.5	0.98	1
5000	0.5	0.99	1
5000	0.5	1	1
10000	0.5	0	0
10000	0.5	0.01	0.881881882
10000	0.5	0.02	0.895895896
10000	0.5	0.03	0.902902903
10000	0.5	0.04	0.907907908
10000	0.5	0.05	0.913913914
10000	0.5	0.06	0.918918919
10000	0.5	0.07	0.921921922
10000	0.5	0.08	0.924924925
10000	0.5	0.09	0.928928929
10000	0.5	0.1	0.932932933
10000	0.5	0.11	0.935935936
10000	0.5	0.12	0.938938939
10000	0.5	0.13	0.93993994
10000	0.5	0.14	0.940940941
10000	0.5	0.15	0.940940941
10000	0.5	0.16	0.943943944
10000	0.5	0.17	0.946946947
10000	0.5	0.18	0.948948949
10000	0.5	0.19	0.948948949
10000	0.5	0.2	0.94994995
10000	0.5	0.21	0.953953954
10000	0.5	0.22	0.956956957
10000	0.5	0.23	0.958958959
10000	0.5	0.24	0.958958959
10000	0.5	0.25	0.961961962
10000	0.5	0.26	0.963963964
10000	0.5	0.27	0.966966967
10000	0.5	0.28	0.968968969
10000	0.5	0.29	0.96996997
10000	0.5	0.3	0.96996997
10000	0.5	0.31	0.96996997
10000	0.5	0.32	0.970970971
10000	0.5	0.33	0.973973974
10000	0.5	0.34	0.975975976
10000	0.5	0.35	0.976976977
10000	0.5	0.36	0.976976977
10000	0.5	0.37	0.976976977
10000	0.5	0.38	0.97997998
10000	0.5	0.39	0.980980981
10000	0.5	0.4	0.981981982
10000	0.5	0.41	0.981981982
10000	0.5	0.42	0.982982983
10000	0.5	0.43	0.983983984
10000	0.5	0.44	0.985985986
10000	0.5	0.45	0.985985986
10000	0.5	0.46	0.985985986
10000	0.5	0.47	0.986986987
10000	0.5	0.48	0.988988989
10000	0.5	0.49	0.988988989
10000	0.5	0.5	0.988988989
10000	0.5	0.51	0.988988989
10000	0.5	0.52	0.988988989
10000	0.5	0.53	0.98998999
10000	0.5	0.54	0.990990991
10000	0.5	0.55	0.990990991
10000	0.5	0.56	0.990990991
10000	0.5	0.57	0.990990991
10000	0.5	0.58	0.990990991
10000	0.5	0.59	0.990990991
10000	0.5	0.6	0.990990991
10000	0.5	0.61	0.991991992
10000	0.5	0.62	0.991991992
10000	0.5	0.63	0.992992993
10000	0.5	0.64	0.993993994
10000	0.5	0.65	0.995995996
10000	0.5	0.66	0.995995996
10000	0.5	0.67	0.995995996
10000	0.5	0.68	0.995995996
10000	0.5	0.69	0.995995996
10000	0.5	0.7	0.995995996
10000	0.5	0.71	0.995995996
10000	0.5	0.72	0.995995996
10000	0.5	0.73	0.995995996
10000	0.5	0.74	0.995995996
10000	0.5	0.75	0.995995996
10000	0.5	0.76	0.995995996
10000	0.5	0.77	0.995995996
10000	0.5	0.78	0.995995996
10000	0.5	0.79	0.996996997
10000	0.5	0.8	0.996996997
10000	0.5	0.81	0.996996997
10000	0.5	0.82	0.997997998
10000	0.5	0.83	0.997997998
10000	0.5	0.84	0.997997998
10000	0.5	0.85	0.997997998
10000	0.5	0.86	0.997997998
10000	0.5	0.87	0.998998999
10000	0.5	0.88	1
10000	0.5	0.89	1
10000	0.5	0.9	1
10000	0.5	0.91	1
10000	0.5	0.92	1
10000	0.5	0.93	1
10000	0.5	0.94	1
10000	0.5	0.95	1
10000	0.5	0.96	1
10000	0.5	0.97	1
10000	0.5	0.98	1
10000	0.5	0.99	1
10000	0.5	1	1
