# Supplementary material for: Total genetic contribution assessment across the human genome
Source: Nat Commun. 2021 May 14;12:2845. doi: 10.1038/s41467-021-23124-w (PMC8121943; doi:10.1038/s41467-021-23124-w)
Supplement: Supplementary file 6 — Source Data [file 41467_2021_23124_MOESM6_ESM.zip › Source_Data.supplementary_fig17.txt]

Decorrelation method	pi0	theta.D	pi1.D	pi2.D	mu1.D	mu2.D
Cholesky decomposition	0.1	0.114512322	-0.433606713	-0.162293105	-3.860117123	-1.856692786
Cholesky decomposition	0.1	0.519937585	-0.028275285	-0.101437099	0.124787374	0.146727385
Cholesky decomposition	0.1	1.500419406	0.001588066	-0.070754515	0.22736092	0.369575279
Cholesky decomposition	0.1	1.456686163	-0.160228064	0.067984357	-0.772334333	0.222749986
Cholesky decomposition	0.1	0.112855103	0.120054979	-0.370553556	-0.069100289	1.366634474
Cholesky decomposition	0.1	0.696046601	-0.046232916	0.074457192	-0.05890666	-0.433621245
Cholesky decomposition	0.1	0.338122953	-0.008563705	0.108562999	-0.187901444	0.053888807
Cholesky decomposition	0.1	0.521719412	-0.008156933	-0.291542426	0.366059405	-0.52337657
Cholesky decomposition	0.1	0.630365315	-0.009337346	0.10933676	-0.167969047	-0.246332494
Cholesky decomposition	0.1	0.905777776	0.11107514	-0.200540651	0.2330124	0.689521595
Cholesky decomposition	0.1	-0.063712797	-0.034187499	0.078077325	-0.085135123	-0.261348967
Cholesky decomposition	0.1	0.752310621	0.096569958	0.00327206	0.041214114	0.06517873
Cholesky decomposition	0.1	-0.29211716	-0.160336467	0.260336467	-0.446683564	-1.833885549
Cholesky decomposition	0.1	0.937327144	-0.187814382	0.106928664	-1.057819593	0.317044707
Cholesky decomposition	0.1	1.086576166	0.121705712	-0.021705861	0.850581391	0.336621789
Cholesky decomposition	0.1	0.125490329	0.054092015	-0.05358119	0.236995674	-0.143273098
Cholesky decomposition	0.1	-0.88817718	-0.089497107	-0.408998322	3.00266814	1.894436763
Cholesky decomposition	0.1	0.032053562	0.067434695	-0.152972124	-0.343131859	0.308016797
Cholesky decomposition	0.1	-0.095562281	-0.063712606	0.109987662	-0.607784092	-0.759645263
Cholesky decomposition	0.1	0.764240248	-0.040159771	-0.078773455	-0.036111843	-0.056933638
Cholesky decomposition	0.1	1.632784834	0.013852089	0.086147902	0.178953457	0.013087138
Cholesky decomposition	0.1	-0.204721794	-0.365651826	-0.206213727	-1.433894906	0.152262902
Cholesky decomposition	0.1	0.236324004	0.208417672	-0.3889011	1.135878622	-0.925705174
Cholesky decomposition	0.1	-0.58393807	-0.378840305	0.478839947	0.255298086	-1.06506136
Cholesky decomposition	0.1	0.381489509	-0.110231454	-0.338629607	-0.020783576	0.029867329
Cholesky decomposition	0.1	0.016160372	-0.31528795	0.414924446	-0.309682433	-0.433825634
Cholesky decomposition	0.1	-1.142152133	-0.396715943	-0.085972566	1.546234301	-0.078239195
Cholesky decomposition	0.1	0.465045787	-0.028315666	-0.068051206	1.922573801	-1.760935819
Cholesky decomposition	0.1	1.096558216	0.045345107	0.054654892	0.032081493	-0.178900232
Cholesky decomposition	0.1	1.54067791	0.233248557	-0.133248562	0.599113915	1.243353428
Cholesky decomposition	0.1	0.603104194	0.11546664	-0.015468485	-0.066495943	0.420789742
Cholesky decomposition	0.1	0.213119522	0.038234968	-0.172611003	0.169880651	1.02651412
Cholesky decomposition	0.1	-0.271699041	-0.433752004	-0.230073197	-3.947177979	0.569006913
Cholesky decomposition	0.1	-0.331504709	-0.146234805	0.094174923	-0.167756844	-0.366818346
Cholesky decomposition	0.1	0.40941391	-0.202977227	-0.237503891	-0.145018685	-0.06705138
Cholesky decomposition	0.1	0.611671237	-0.233743201	0.333741902	-0.836891372	0.030980968
Cholesky decomposition	0.1	0.671072695	-0.12042262	-0.418707929	0.174726811	-0.764695454
Cholesky decomposition	0.1	0.471403986	0.063175602	-0.082969979	0.190686757	0.038412656
Cholesky decomposition	0.1	0.684612948	-0.088902704	0.188901063	-0.440022689	-0.070204314
Cholesky decomposition	0.1	0.152814689	-0.113901469	-0.356777093	-0.20918773	-0.360035119
Cholesky decomposition	0.1	1.435837232	0.046901405	-0.14315009	0.050767923	0.925117356
Cholesky decomposition	0.1	0.930349655	0.142595714	-0.067826461	0.519202133	0.005878317
Cholesky decomposition	0.1	0.014978978	-0.051608175	0.151607937	0.010836447	-0.161399375
Cholesky decomposition	0.1	0.759774498	-0.035181351	-0.133668064	0.013665883	0.250960937
Cholesky decomposition	0.1	1.8782449	-0.05067796	0.150677957	0.194212371	-0.098933992
Cholesky decomposition	0.1	0.702546246	-0.048892447	0.148892445	0.029280713	-0.758424859
Cholesky decomposition	0.1	-0.842353886	-0.146482301	-0.377486329	1.894979126	-0.073016765
Cholesky decomposition	0.1	1.56767264	0.018353564	-0.160652358	0.092051902	0.95769259
Cholesky decomposition	0.1	0.544693755	-0.234586272	-0.436452513	-0.827367547	2.55569119
Cholesky decomposition	0.1	0.948564166	0.220431041	-0.141016774	0.701205387	0.002309297
Cholesky decomposition	0.1	-1.051684695	-0.195117019	-0.414793362	2.60943685	3.50436648
Cholesky decomposition	0.1	2.073154441	-0.001648158	0.101648155	-0.649731322	-0.289817259
Cholesky decomposition	0.1	0.449062209	-0.112394823	-0.404202681	0.132550792	-1.351515323
Cholesky decomposition	0.1	-0.194505974	-0.429927548	0.529927546	-5.103624438	-1.274521784
Cholesky decomposition	0.1	1.090931045	-0.059975356	-0.029665737	0.026860614	0.275599074
Cholesky decomposition	0.1	1.080319555	-0.145785481	-0.411784459	0.09667434	-1.762908206
Cholesky decomposition	0.1	1.206658485	-0.083011351	-0.12169173	0.215371754	0.263778509
Cholesky decomposition	0.1	0.573701967	0.473653827	-0.373660021	0.643764009	2.906401458
Cholesky decomposition	0.1	0.890900444	0.26753415	-0.16753415	0.663035647	0.979203809
Cholesky decomposition	0.1	1.635761058	-0.120584545	-0.105326066	-0.461733283	0.20726413
Cholesky decomposition	0.1	0.555191671	-0.078286847	0.178284212	-0.559622405	-0.03618454
Cholesky decomposition	0.1	0.363867899	-0.18052768	0.280525451	0.148099015	-0.510399025
Cholesky decomposition	0.1	1.082070769	0.072656719	-0.065301219	1.221418289	-0.00289356
Cholesky decomposition	0.1	-0.59015313	-0.364059216	-0.197095997	1.65306634	0.512316573
Cholesky decomposition	0.1	1.412891267	0.192959499	-0.092959512	0.748009319	0.122934275
Cholesky decomposition	0.1	-0.294582361	-0.380594679	-0.077490801	-1.557364768	-0.227731987
Cholesky decomposition	0.1	1.244387868	0.13367767	-0.125824869	0.424941794	0.191726597
Cholesky decomposition	0.1	0.577490313	-0.089205258	0.189204973	0.067343666	-0.338280327
Cholesky decomposition	0.1	1.859924115	0.051898938	0.048100844	0.375489857	-0.252119032
Cholesky decomposition	0.1	1.852970826	-0.128064697	-0.154532476	-0.307022786	0.756442393
Cholesky decomposition	0.1	0.616222488	0.052839645	0.047090611	0.285450796	0.070328609
Cholesky decomposition	0.1	0.693718396	-0.075697036	-0.004346835	-0.181758971	0.10964323
Cholesky decomposition	0.1	-0.824927998	-0.145193262	-0.433606596	1.998934131	4.509830976
Cholesky decomposition	0.1	-0.363759951	-0.02026653	-0.005603417	-0.284417768	-0.03396208
Cholesky decomposition	0.1	0.222168572	-0.013746176	0.113745344	-0.084197968	-0.072848117
Cholesky decomposition	0.1	1.088378696	0.143619036	-0.043619106	0.165131848	0.225477634
Cholesky decomposition	0.1	0.050590261	0.059278339	-0.024957584	-0.158694868	-0.045944437
Cholesky decomposition	0.1	0.395203799	0.183472164	-0.083472304	0.286519149	-0.132756943
Cholesky decomposition	0.1	-0.589877919	-0.126036432	-0.368217705	1.500485317	-0.479330749
Cholesky decomposition	0.1	1.586327537	0.003485418	0.096507541	0.260900157	0.253549087
Cholesky decomposition	0.1	0.690634419	-0.172012587	0.272012565	-0.146292261	-1.479122271
Cholesky decomposition	0.1	0.335893333	-0.004886473	-0.007200019	-0.000797608	-0.05958853
Cholesky decomposition	0.1	0.373603085	0.241399067	-0.338438626	0.877599642	0.751125448
Cholesky decomposition	0.1	1.011524581	0.082055221	0.017944764	0.26728113	0.241492369
Cholesky decomposition	0.1	1.693329677	0.094814027	0.005170039	0.357437088	0.469588633
Cholesky decomposition	0.1	1.033124554	0.142617532	-0.434015575	0.019327855	8.850560917
Cholesky decomposition	0.1	0.997617243	-0.04654892	-0.022810833	0.054634129	0.12789861
Cholesky decomposition	0.1	0.856440195	-0.122964505	-0.077620145	-0.326805091	-0.04717757
Cholesky decomposition	0.1	-0.199156463	0.205367601	-0.366226449	0.269582571	0.109202316
Cholesky decomposition	0.1	0.561355007	-0.246736695	0.346730615	-0.764266693	-0.258855404
Cholesky decomposition	0.1	1.337455739	0.234655613	-0.268649382	1.388521306	2.252618964
Cholesky decomposition	0.1	2.172674284	0.027434761	0.072565003	0.550987555	0.618999111
Cholesky decomposition	0.1	0.48279944	-0.300513614	-0.35203927	-2.195214031	2.883895062
Cholesky decomposition	0.1	0.908209467	-0.080243185	-0.396292381	0.254182931	-2.378984446
Cholesky decomposition	0.1	0.689939795	-0.272019469	-0.215924965	-1.312661868	0.271775653
Cholesky decomposition	0.1	0.932744408	-0.016336163	0.116336104	0.100211032	0.286368804
Cholesky decomposition	0.1	0.956239463	-0.09141069	-0.077709887	-0.251635048	0.097106496
Cholesky decomposition	0.1	1.370473618	-0.117682688	-0.215381643	-0.264829323	0.480171493
Cholesky decomposition	0.1	1.216436909	0.0152226	0.084777206	-0.163803157	-0.56219769
Cholesky decomposition	0.1	1.115544018	-0.135034371	0.234602615	-0.429789319	-0.3005003
Cholesky decomposition	0.1	0.422858187	-0.4176603	0.517660226	2.06213483	-1.602363079
Cholesky decomposition	0.1	0.485506195	-0.150187452	-0.334239689	0.123729398	0.916640252
Cholesky decomposition	0.1	-0.154156908	-0.291070894	-0.156910668	-0.049255668	0.106858202
Cholesky decomposition	0.1	0.524974246	-0.144548217	-0.094568251	-0.117487194	0.044177026
Cholesky decomposition	0.1	-0.687722	0.445074169	-0.361064139	0.523890349	0.900669236
Cholesky decomposition	0.1	-0.944368588	0.422164189	-0.322164189	1.284322688	-1.133868163
Cholesky decomposition	0.1	1.061543806	-0.009546345	0.109546303	0.168404876	0.148668498
Cholesky decomposition	0.1	1.828043662	-0.011010441	-0.074707396	0.087893588	0.242878522
Cholesky decomposition	0.1	0.358596349	-0.106572698	0.206572588	0.219137092	-0.153755332
Cholesky decomposition	0.1	0.473191269	-0.063433988	-0.347941333	0.06146291	0.2822474
Cholesky decomposition	0.1	0.487922906	-0.061857274	-0.047241141	-0.056784148	-0.051446918
Cholesky decomposition	0.1	1.488206239	-0.057035066	-0.404527041	0.295160263	-1.825031114
Cholesky decomposition	0.1	-0.055035216	-0.289576784	-0.060738807	-0.534265778	-0.068013213
Cholesky decomposition	0.1	0.520299694	0.15907735	-0.059153683	0.176388372	0.098698528
Cholesky decomposition	0.1	1.183024587	-0.022304123	0.122198779	-0.154137887	0.085749172
Cholesky decomposition	0.1	0.849105502	0.05194813	0.038712217	-0.055971613	-0.486417066
Cholesky decomposition	0.1	1.457754598	-0.122749908	0.222749905	0.047785185	-0.707823863
Cholesky decomposition	0.1	-0.027615048	0.184186982	-0.084187045	0.106460676	-0.084240771
Cholesky decomposition	0.1	-0.502154782	-0.419234507	-0.148710046	-0.224873378	-0.218019862
Cholesky decomposition	0.1	-0.673093193	-0.414412387	0.514412379	1.151548655	-1.794107579
Cholesky decomposition	0.1	0.416970254	0.021739419	0.078259925	-0.43022592	-0.246911842
Cholesky decomposition	0.1	0.798301209	0.00367044	-0.016036727	-0.487239901	-0.154619792
Cholesky decomposition	0.1	0.805029588	-0.100243241	0.052421651	0.03908327	0.088065871
Cholesky decomposition	0.1	0.684491907	-0.024403505	0.042620522	0.04196399	0.025244769
Cholesky decomposition	0.1	0.637639516	0.045577246	-0.029681188	0.222612994	0.035825317
Cholesky decomposition	0.1	0.422393499	-0.380306069	0.48030605	0.749901082	-0.597460128
Cholesky decomposition	0.1	1.031998472	-0.260275746	0.360275649	-0.907825956	-0.661306629
Cholesky decomposition	0.1	0.72502673	-0.075425435	-0.374086272	0.189334599	-0.671655667
Cholesky decomposition	0.1	-0.747572945	-0.176518623	-0.422834197	1.984387967	3.123696686
Cholesky decomposition	0.1	0.435117726	-0.032857777	-0.404114987	0.071008312	1.796666373
Cholesky decomposition	0.1	0.624821183	-0.255557301	-0.252804288	-1.033662353	1.166026936
Cholesky decomposition	0.1	0.026665911	-0.044046245	-0.064077889	-0.006947503	-0.009539606
Cholesky decomposition	0.1	0.246197065	0.080002655	-0.129046995	0.917663053	-0.144160747
Cholesky decomposition	0.1	-0.516891962	-0.041160903	-0.271443882	1.06267655	-1.342456929
Cholesky decomposition	0.1	1.95678479	0.120205147	-0.020205176	0.519668711	0.178142084
Cholesky decomposition	0.1	-0.642494371	-0.068453637	-0.052820099	0.036109205	0.070113034
Cholesky decomposition	0.1	-0.143045176	-0.437829163	-0.37315973	-2.602370564	0.635542123
Cholesky decomposition	0.1	0.200556974	-0.030935633	-0.009427396	-0.158476517	0.052371782
Cholesky decomposition	0.1	0.342464648	-0.079752852	-0.033536985	0.135417557	0.041261418
Cholesky decomposition	0.1	0.934927669	-0.036183531	-0.032038426	-0.228436007	0.041553915
Cholesky decomposition	0.1	1.191063107	-0.088228618	0.188222756	-0.208027064	-0.267878872
Cholesky decomposition	0.1	0.078311332	-0.220511937	-0.015404908	-0.140605528	-0.012392354
Cholesky decomposition	0.1	-1.012250522	0.503206733	-0.403206854	0.689016117	0.521251758
Cholesky decomposition	0.1	0.356344216	-0.074480875	-0.033927578	-0.228598789	-0.00187855
Cholesky decomposition	0.1	0.31452513	-0.044182014	-0.012956202	0.100075055	0.089327039
Cholesky decomposition	0.1	0.93956864	-0.058255566	-0.037803194	0.039300543	0.336637569
Cholesky decomposition	0.1	-0.113359698	-0.263640591	-0.104073462	-0.608740927	0.305499265
Cholesky decomposition	0.1	0.35884609	0.19333378	-0.09333611	-0.09283893	0.088743173
Cholesky decomposition	0.1	-0.248944899	-0.406731652	0.506731651	1.038554047	-1.692331043
Cholesky decomposition	0.1	0.806151088	0.113782386	-0.013782432	-0.06320362	-0.139423234
Cholesky decomposition	0.1	1.366444472	0.08356641	0.016433558	0.476259351	-0.184193423
Cholesky decomposition	0.1	1.037636677	-0.087575813	-0.309958388	0.204686368	0.694377489
Cholesky decomposition	0.1	0.341033526	0.328019204	-0.228019213	0.113069125	0.639856129
Cholesky decomposition	0.1	-0.15590543	0.12926773	-0.029271473	0.2193883	-0.389231045
Cholesky decomposition	0.1	0.944626173	0.074310782	0.025689162	-0.382436273	-0.106265437
Cholesky decomposition	0.1	0.803237744	0.205917247	-0.105917558	0.522889321	0.154830099
Cholesky decomposition	0.1	1.036179195	-0.007840741	-0.073473735	-0.021742623	0.00241199
Cholesky decomposition	0.1	-0.184272292	0.017545716	-0.056394587	-0.062473212	-0.001809
Cholesky decomposition	0.1	0.712768873	-0.076187758	-0.10505298	0.103703122	0.046448948
Cholesky decomposition	0.1	1.34686402	-0.091579622	0.191576129	-0.317110644	0.038470728
Cholesky decomposition	0.1	0.019968665	-0.224801429	-0.380481592	-0.094715673	-0.460169682
Cholesky decomposition	0.1	0.749148805	-0.042599222	-0.166247199	0.033215071	0.281525403
Cholesky decomposition	0.1	0.457057038	-0.022094174	-0.03485687	-0.208549067	0.406079955
Cholesky decomposition	0.1	-0.342913345	-0.387482742	-0.069596099	-1.517575239	-0.138886253
Cholesky decomposition	0.1	0.264663942	-0.168850212	-0.152223634	-0.238218424	0.308818806
Cholesky decomposition	0.1	0.564916633	0.102837233	-0.172232187	0.383115108	-0.028981441
Cholesky decomposition	0.1	-0.467144695	-0.324466551	-0.10451984	0.33543105	-0.185882477
Cholesky decomposition	0.1	1.073700132	-0.074475443	0.174474192	-0.21271004	-0.580142776
Cholesky decomposition	0.1	0.811213241	0.097637111	-0.438751123	0.087043471	4.737201769
Cholesky decomposition	0.1	0.204883486	0.130219564	-0.134361866	-0.191538864	-0.096278206
Cholesky decomposition	0.1	0.538429615	-0.307448067	-0.411775154	-1.047195218	1.142200194
Cholesky decomposition	0.1	0.222285562	-0.01653305	0.016376968	-0.100034636	-0.356627369
Cholesky decomposition	0.1	1.572792088	-0.139593672	0.018708726	-0.416619892	0.213315057
Cholesky decomposition	0.1	0.683048673	0.020091946	-0.022759405	-0.050269901	-0.10820085
Cholesky decomposition	0.1	1.512724583	-0.00767362	0.107673604	0.092714721	-0.018223036
Cholesky decomposition	0.1	-0.030479233	0.21567336	-0.115673664	0.041025678	-0.144662339
Cholesky decomposition	0.1	-0.025277132	0.468267256	-0.368267478	0.657706859	-0.157481182
Cholesky decomposition	0.1	1.416271801	0.083201131	0.016798754	0.199855136	-0.09383372
Cholesky decomposition	0.1	0.499083193	0.023421603	-0.047536886	0.052393571	0.248306866
Cholesky decomposition	0.1	-0.451719067	-0.423723463	0.523723463	-4.642028679	-1.302135834
Cholesky decomposition	0.1	1.573882888	0.036480535	0.063519232	0.201704388	-0.153064395
Cholesky decomposition	0.1	0.404675259	0.307539735	-0.207541505	0.443936912	0.259355552
Cholesky decomposition	0.1	0.701971468	0.023483389	0.076516547	0.20699351	0.057583524
Cholesky decomposition	0.1	1.927134295	0.066080104	0.033919893	0.288410769	-0.038159177
Cholesky decomposition	0.1	0.486837869	-0.234286392	-0.369355707	-0.850192737	3.088312065
Cholesky decomposition	0.1	0.92059937	-0.081810867	0.181765131	0.207680893	-0.556354798
Cholesky decomposition	0.1	-0.045191332	-0.10208394	-0.003647078	-0.246702703	0.295424905
Cholesky decomposition	0.1	0.409052437	-0.43360767	-0.202822737	-3.729599397	-1.948284677
Cholesky decomposition	0.1	0.07972765	-0.418524369	0.518522273	-5.824948365	-0.070048584
Cholesky decomposition	0.1	2.071581712	0.152166268	-0.052166268	0.641750392	0.088876548
Cholesky decomposition	0.1	0.698257237	0.0857833	-0.057000141	0.126499377	-0.169413494
Cholesky decomposition	0.1	1.004055499	-0.043722662	0.067908396	0.102205405	-0.191070155
Cholesky decomposition	0.1	0.560733465	-0.20457361	0.304524053	-1.225349	-0.192017181
Cholesky decomposition	0.1	0.49224704	-0.057408245	-0.199126531	-0.022896386	0.408150302
Cholesky decomposition	0.1	0.567938609	-0.044628714	-0.03931076	-0.329691824	0.229111261
Cholesky decomposition	0.1	0.99094424	-0.046164937	-0.068638	-0.168583762	0.126493919
Cholesky decomposition	0.1	-0.603555821	-0.4010069	0.5010069	1.158392878	-1.852598643
Cholesky decomposition	0.1	1.171906418	-0.161732567	-0.326459525	-0.291863969	2.988379083
Cholesky decomposition	0.1	0.481357233	-0.410302793	-0.152705489	-0.644977897	-1.975619119
Cholesky decomposition	0.1	0.029676777	-0.001825252	0.101825246	-0.275310122	-0.568208361
Cholesky decomposition	0.1	0.989059072	0.044975728	-0.104642383	-0.157019047	0.085654453
Cholesky decomposition	0.1	-0.444632632	0.062815261	-0.034634292	-0.076027492	-0.160286768
Cholesky decomposition	0.1	0.529483322	-0.068708847	-0.067474512	0.015559392	0.047112217
Cholesky decomposition	0.1	1.19539534	0.051446983	0.048553004	0.053903943	-0.292459363
Cholesky decomposition	0.1	0.969498836	-0.062636014	0.162635548	0.165915578	-0.052210565
Cholesky decomposition	0.1	-0.117166442	0.34388243	-0.243905866	-0.02337286	2.020394018
Cholesky decomposition	0.1	0.651685546	-0.091678894	-0.175799784	-0.071503444	0.114949305
Cholesky decomposition	0.1	1.027642729	0.00470632	-0.063255585	0.134614859	0.315448734
Cholesky decomposition	0.1	0.404044875	0.0330005	-0.019249918	-0.021331014	-0.016595994
Cholesky decomposition	0.1	1.320223227	0.094942948	-0.014926087	0.128471415	-0.04328494
Cholesky decomposition	0.1	0.955810002	-0.071769163	0.082754819	0.0087414	0.035495555
Cholesky decomposition	0.1	0.610186762	-0.140940048	0.083148963	-0.834124673	-0.339351602
Cholesky decomposition	0.1	1.182913548	-0.03037946	0.000620085	0.002590955	-0.057383875
Cholesky decomposition	0.1	0.429394695	-0.096282322	-0.006077651	-0.005656277	-0.027114827
Cholesky decomposition	0.1	0.237374837	-0.133137401	0.049581045	-0.454645225	-0.337620878
Cholesky decomposition	0.1	-0.942014927	-0.166721628	-0.403722458	2.172640859	2.122315677
Cholesky decomposition	0.1	0.238803155	-0.146614096	-0.075617832	-0.072025674	-0.033750812
Cholesky decomposition	0.1	0.72053933	-0.169664579	0.062744467	-0.117277659	0.217471436
Cholesky decomposition	0.1	1.753207552	-0.024414491	-0.047114627	0.001754186	0.367129351
Cholesky decomposition	0.1	-0.721519016	-0.241456996	-0.365250126	1.844469254	1.229885344
Cholesky decomposition	0.1	0.700402361	-0.091282322	-0.341550384	0.053946157	1.148440126
Cholesky decomposition	0.1	0.429588574	-0.27171732	-0.040488182	1.336343191	-1.319643395
Cholesky decomposition	0.1	1.981820141	-0.076152364	0.176151054	0.045575116	-0.547346174
Cholesky decomposition	0.1	1.638718823	0.167064656	-0.067064658	0.671944477	-0.104924616
Cholesky decomposition	0.1	0.755685981	-0.114547634	-0.136636944	-0.067515598	0.033116568
Cholesky decomposition	0.1	0.368906555	0.022679035	-0.018864668	0.018302652	-0.076191279
Cholesky decomposition	0.1	-0.888219411	-0.339678119	-0.107348512	1.538071045	-0.219439872
Cholesky decomposition	0.1	1.169537027	-0.107952011	0.005718539	0.174146727	-0.447275831
Cholesky decomposition	0.1	0.169962939	0.159417602	-0.17465335	0.009804384	0.018947543
Cholesky decomposition	0.1	0.852595217	-0.215233928	-0.238624759	-0.596838956	1.47794718
Cholesky decomposition	0.1	1.183690028	-0.045155177	-0.009058999	-0.023423075	0.057123501
Cholesky decomposition	0.1	1.228604463	0.01281119	-0.026541544	-0.310566892	0.050337156
Cholesky decomposition	0.1	-0.568792254	-0.353616992	-0.203019431	1.371824388	0.153600213
Cholesky decomposition	0.1	0.582042117	0.093294042	0.006607373	-0.592214874	0.467567956
Cholesky decomposition	0.1	1.095086529	-0.127413864	0.22741382	0.00466091	-0.88506907
Cholesky decomposition	0.1	-0.042726873	0.015423163	-0.215138963	-0.098211929	0.244453284
Cholesky decomposition	0.1	1.063279379	0.00686155	-0.022169825	-0.069061	-0.287809542
Cholesky decomposition	0.1	0.880770538	0.11454864	-0.015726173	0.043907367	0.293914452
Cholesky decomposition	0.1	1.374127477	0.067130383	0.032869554	-0.177567735	-0.158575778
Cholesky decomposition	0.1	0.088098935	-0.072982759	-0.152850788	-0.180668729	0.260777325
Cholesky decomposition	0.1	-0.448051933	-0.335958953	-0.214339291	-0.651323324	0.817368595
Cholesky decomposition	0.1	0.409210701	0.051018375	-0.037355916	0.044229858	0.025307891
Cholesky decomposition	0.1	0.030136963	0.53303452	-0.433034728	0.594877612	4.472252747
Cholesky decomposition	0.1	0.901660028	-0.09310835	0.193107815	0.22831622	-0.306010537
Cholesky decomposition	0.1	0.667070775	-0.330963987	-0.280577592	-2.11683758	1.135178726
Cholesky decomposition	0.1	0.143280366	-0.091604065	0.029151267	0.011620222	-0.039394957
Cholesky decomposition	0.1	0.462172049	-0.223905054	0.046710567	-0.832834019	-0.055722367
Cholesky decomposition	0.1	-0.514483584	-0.224368602	-0.433606562	2.892065943	3.863942411
Cholesky decomposition	0.1	2.077057284	0.066316363	0.033682456	0.05974876	0.077804111
Cholesky decomposition	0.1	-0.322685077	0.534007526	-0.434012646	0.721590294	2.474282779
Cholesky decomposition	0.1	-0.499183254	-0.133923765	-0.433623901	1.267675196	3.897385296
Cholesky decomposition	0.1	1.526494475	0.061387153	0.038612845	-0.156458181	-0.164291516
Cholesky decomposition	0.1	-0.849031786	0.525575241	-0.425575257	0.911799087	4.954908826
Cholesky decomposition	0.1	0.531426057	0.09031098	0.009688854	-0.067302627	-0.131005778
Cholesky decomposition	0.1	0.344543119	-0.182052526	0.282052183	0.041412256	-1.207882355
Cholesky decomposition	0.1	0.219924862	-0.048571062	-0.186144147	0.027102749	0.252880325
Cholesky decomposition	0.1	0.764223858	-0.066653714	0.07604644	0.125689694	0.042182309
Cholesky decomposition	0.1	0.257572567	0.029505209	-0.070891789	-0.116314721	-0.113390455
Cholesky decomposition	0.1	0.751199041	0.002755627	0.008782889	-0.011042041	-0.033261563
Cholesky decomposition	0.1	0.55773617	0.072607533	0.027392447	-0.011145322	0.176774592
Cholesky decomposition	0.1	0.087442852	0.145363833	-0.045366509	0.615631349	0.022374363
Cholesky decomposition	0.1	1.347523932	-0.193227039	0.003616193	-1.348194725	0.291236404
Cholesky decomposition	0.1	0.138648537	-0.422429299	-0.129675649	-0.162483443	-0.075068217
Cholesky decomposition	0.1	1.284372294	-0.063908745	0.03846654	0.024538184	-0.479683349
Cholesky decomposition	0.1	-1.072889985	-0.075124117	-0.41290927	3.238054224	0.836863624
Cholesky decomposition	0.1	0.927171898	0.052674567	-0.02141491	-0.000389899	0.099371459
Cholesky decomposition	0.1	0.925254425	-0.016418149	0.11641809	-0.037499126	-0.166505999
Cholesky decomposition	0.1	0.153399619	0.126846549	-0.066947428	-0.331144957	-0.211518302
Cholesky decomposition	0.1	0.193785883	-0.324467485	-0.102122444	-0.706694164	-0.120323253
Cholesky decomposition	0.1	0.620797897	-0.433446677	-0.192964724	-7.24665385	-2.772389225
Cholesky decomposition	0.1	-1.08227837	-0.278548566	0.159694349	3.008558047	-1.568424788
Cholesky decomposition	0.1	1.901358727	-0.006541862	-0.038972054	-0.116969384	0.136689284
Cholesky decomposition	0.1	0.073748641	-0.057432881	0.15743288	-0.123382787	-0.884739345
Cholesky decomposition	0.1	-0.805798505	-0.191287527	-0.433606595	2.410322823	4.071160519
Cholesky decomposition	0.1	0.08873737	-0.433778072	-0.36407546	-3.612271081	2.31446691
Cholesky decomposition	0.1	1.252130954	0.098291554	0.001708446	-0.006702936	-0.049306933
Cholesky decomposition	0.1	0.380617	-0.075021243	-0.121256405	-0.132811133	0.066975423
Cholesky decomposition	0.1	-0.252265131	-0.433839168	0.02441448	-8.187772765	-0.799457361
Cholesky decomposition	0.1	-0.78534249	-0.240597612	0.004067054	-0.372484535	-0.330834159
Cholesky decomposition	0.1	1.46088292	-0.076816025	-0.060227001	0.21628436	-0.094036683
Cholesky decomposition	0.1	0.873105096	-0.027537171	0.127537163	-0.735683964	-0.372313761
Cholesky decomposition	0.1	1.72663597	-0.034463888	-0.053685727	0.128671744	0.354063614
Cholesky decomposition	0.1	1.920376587	-0.043935876	-0.052143751	0.003000338	0.517503566
Cholesky decomposition	0.1	-0.076847671	-0.433799434	-0.382390575	-4.026497539	1.527947171
Cholesky decomposition	0.1	0.104720738	-0.344371363	-0.3892733	-0.516469625	-1.398609472
Cholesky decomposition	0.1	0.519532285	-0.433456899	-0.09959467	-4.20095217	-1.742995155
Cholesky decomposition	0.1	-0.410272785	-0.385089622	-0.260762682	0.935440166	0.368550274
Cholesky decomposition	0.1	1.520297788	-0.054739974	0.122214439	0.053553661	-0.261970649
Cholesky decomposition	0.1	-0.606153307	0.03039771	-0.228894896	0.055164238	1.698762387
Cholesky decomposition	0.1	0.39673023	0.083079313	-0.143735358	0.249074058	0.113158453
Cholesky decomposition	0.1	-0.302459413	0.19321005	-0.09342247	-0.02229257	-0.118166576
Cholesky decomposition	0.1	-2.36E-05	-0.097557876	-0.060446023	0.056301629	-0.116312139
Cholesky decomposition	0.1	0.187387205	-0.390697543	-0.321123597	-3.043846211	-2.821347677
Cholesky decomposition	0.1	-0.133508759	0.510209087	-0.410210883	0.45860347	3.942705842
Cholesky decomposition	0.1	1.504768568	-0.149966596	-0.057131564	-0.603491627	0.313577098
Cholesky decomposition	0.1	1.658793808	-0.011978731	-0.007724	0.108205358	0.112678808
Cholesky decomposition	0.1	0.428318572	-0.113653883	-0.280833919	-0.841699682	1.890115618
Cholesky decomposition	0.1	0.538272018	0.062350805	0.025898007	0.143696438	0.213842826
Cholesky decomposition	0.1	0.165543043	-0.093660247	-0.433660993	1.824001783	3.970565065
Cholesky decomposition	0.1	0.097255025	-0.392198574	-0.010034352	-0.192939906	-0.45270235
Cholesky decomposition	0.1	0.63883357	-0.083436359	-0.416950482	0.169356017	-0.086730161
Cholesky decomposition	0.1	0.0193727	-0.015790432	-0.052146852	0.10677108	0.012425921
Cholesky decomposition	0.1	0.068564779	-0.222576694	0.322576552	0.102658721	-0.687551493
Cholesky decomposition	0.1	0.799392808	-0.235246161	0.335246161	2.275409285	-1.885923803
Cholesky decomposition	0.1	1.02608124	0.035690423	-0.276743921	0.366472993	1.470366991
Cholesky decomposition	0.1	0.120019391	-0.11744408	0.005640495	-0.627884219	-0.166487827
Cholesky decomposition	0.1	0.283562321	-0.374190812	-0.329016161	-3.578872059	2.402864176
Cholesky decomposition	0.1	1.550463679	0.206454939	-0.106454939	0.961994863	0.195429961
Cholesky decomposition	0.1	2.286957094	-0.044982245	-0.062466263	0.12300184	0.238083612
Cholesky decomposition	0.1	0.617155169	-0.083038147	-0.12497818	-0.076020094	-0.075624107
Cholesky decomposition	0.1	0.459593817	-0.036674159	-0.048047974	0.158868654	0.090415954
Cholesky decomposition	0.1	2.198931413	0.003173906	0.096826046	0.256214189	0.44721547
Cholesky decomposition	0.1	0.71198796	0.120937178	-0.020937198	0.373598154	0.074969706
Cholesky decomposition	0.1	0.170455833	-0.195833263	-0.095328955	-0.041421876	0.644872679
Cholesky decomposition	0.1	1.869523388	0.146348148	-0.046348204	1.265245694	0.420396472
Cholesky decomposition	0.1	0.182113617	-0.055052681	-0.146046455	-0.204284014	0.561141525
Cholesky decomposition	0.1	-0.017440372	-0.389767643	0.489763687	-2.800191755	-1.161909578
Cholesky decomposition	0.1	0.143620645	-0.082333644	-0.023263921	-0.329609915	-0.249596845
Cholesky decomposition	0.1	0.347455792	-0.421133787	-0.122231029	-0.076057312	-1.824958461
Cholesky decomposition	0.1	-0.189124581	-0.411858628	-0.435995155	-2.49188115	2.873175399
Cholesky decomposition	0.1	-0.006501477	-0.073518899	-0.17485488	-0.039702626	0.241111165
Cholesky decomposition	0.1	1.30611719	-0.124326389	0.224326389	-0.544133165	-0.67163542
Cholesky decomposition	0.1	2.068836961	0.146737048	-0.057476055	0.813855892	0.23670338
Cholesky decomposition	0.1	1.23889518	-0.071205575	0.106460881	0.194584762	-0.346241877
Cholesky decomposition	0.1	0.038748118	-0.255543085	-0.37908816	-0.175129799	1.993567049
Cholesky decomposition	0.1	-0.166434133	-0.433689896	-0.260915325	-5.533694864	-0.180772997
Cholesky decomposition	0.1	1.047341257	-0.042350554	-0.064059506	0.109431818	0.135256185
Cholesky decomposition	0.1	0.501378819	-0.152062798	-0.350435167	-0.028981032	0.856598489
Cholesky decomposition	0.1	0.227671313	0.038060832	0.061935563	0.77109085	-0.431635692
Cholesky decomposition	0.1	0.021348314	-0.247362624	-0.011919723	-0.496957815	-0.282905047
Cholesky decomposition	0.1	-0.18455645	-0.392762379	-0.417266811	-2.084859786	3.105140558
Cholesky decomposition	0.1	0.558240137	-0.03226144	-0.039397714	-0.056253907	0.141924595
Cholesky decomposition	0.1	1.832603833	-0.015602685	-0.015824858	-0.077770772	0.111129476
Cholesky decomposition	0.1	-0.950153353	-0.271266735	0.348910535	-0.681118487	-1.661886275
Cholesky decomposition	0.1	0.098637407	-0.425575957	0.410675951	-2.110337493	-0.345859508
Cholesky decomposition	0.1	-0.054460997	-0.433608151	-0.241578201	-5.052238802	0.160089152
Cholesky decomposition	0.1	-0.614146293	-0.133157801	-0.428249558	2.163098124	-0.220608841
Cholesky decomposition	0.1	0.80816121	-0.036335453	-0.081439589	0.043988969	0.104020419
Cholesky decomposition	0.1	1.438013476	-0.012324041	-0.008233308	0.141821003	0.315272629
Cholesky decomposition	0.1	0.258854164	-0.361196559	-0.230974246	-2.299752928	0.403621522
Cholesky decomposition	0.1	0.119217096	-0.382657613	-0.433716155	-2.877297007	4.406267893
Cholesky decomposition	0.1	0.058077709	-0.080081276	-0.052510253	-0.588199785	-0.138317132
Cholesky decomposition	0.1	0.929429065	-0.072407131	-0.07598204	-0.256610416	0.045949395
Cholesky decomposition	0.1	0.177265124	-0.27969179	0.230798958	-0.496470775	-0.055687637
Cholesky decomposition	0.1	2.041232137	0.067641002	0.032358997	0.10339375	-0.042796817
Cholesky decomposition	0.1	0.280297888	-0.119048638	-0.136115717	-0.07670835	-0.119922762
Cholesky decomposition	0.1	0.632682984	-0.17669279	-0.240204463	-0.524574187	1.147870264
Cholesky decomposition	0.1	-0.32358786	-0.310977889	-0.422626957	2.213556599	0.70032592
Cholesky decomposition	0.1	0.257195777	0.079316462	0.020682315	-0.407429698	-0.246121264
Cholesky decomposition	0.1	1.293682273	0.000737958	0.099261823	-0.244334004	-0.388405166
Cholesky decomposition	0.1	1.018243838	-0.218831509	0.318831354	-0.350557912	-0.668574684
Cholesky decomposition	0.1	-0.180957642	-0.055318076	0.155318076	-0.20386783	-1.164126335
Cholesky decomposition	0.1	1.78766939	0.221362265	-0.121362265	1.702829439	0.475054161
Cholesky decomposition	0.1	-0.028736868	-0.366330348	-0.043212441	-1.405542056	-0.025998398
Cholesky decomposition	0.1	0.366213679	-0.3276307	-0.287914293	-1.107692024	0.269311085
Cholesky decomposition	0.1	1.029396156	-0.232098515	-0.308963535	-0.468284076	0.781039226
Cholesky decomposition	0.1	-0.006151923	0.32262914	-0.411250461	0.234878158	0.486830482
Cholesky decomposition	0.1	0.632038074	-0.278157659	0.109379415	-0.784370919	-0.767734865
Cholesky decomposition	0.1	1.058048107	-0.05905942	-0.074207978	0.038331695	0.153272293
Cholesky decomposition	0.1	-0.091160875	-0.154772226	-0.231220264	0.479929519	0.044232779
Cholesky decomposition	0.1	0.200667289	-0.046910438	0.001419382	0.06073248	0.039247069
Cholesky decomposition	0.1	-0.354075667	-0.387029503	0.134471421	-2.583557411	-0.757332502
Cholesky decomposition	0.1	0.590509534	-0.392708801	-0.110181905	1.088559689	-2.288325651
Cholesky decomposition	0.1	0.174155897	-0.275047738	-0.189829751	-1.022503347	1.213970699
Cholesky decomposition	0.1	-0.181612652	-0.047997322	0.14799676	-0.129165474	-0.593452977
Cholesky decomposition	0.1	0.760523456	-0.052202529	-0.102329345	0.030479775	0.082811932
Cholesky decomposition	0.1	0.6736139	0.189444205	-0.089444501	0.207817937	0.143014491
Cholesky decomposition	0.1	1.266893769	-0.03912842	-0.073749034	-0.033140812	0.102805672
Cholesky decomposition	0.1	-1.109947902	-0.396889386	-0.113063599	2.423581154	-0.120926264
Cholesky decomposition	0.1	0.876844846	-0.13620309	-0.168815745	-0.063671549	0.066947466
Cholesky decomposition	0.1	-0.250639131	-0.35049914	-0.093806501	0.403826653	-0.071492034
Cholesky decomposition	0.1	0.795747082	0.138009112	-0.038011433	0.500324594	0.152192682
Cholesky decomposition	0.1	0.414399275	-0.088986774	-0.400846663	0.190781562	-1.799479207
Cholesky decomposition	0.1	0.258762068	0.010971721	0.089028243	-0.11513924	0.364399165
Cholesky decomposition	0.1	-0.089681846	-0.081363938	-0.074270821	-0.14344343	-0.119945894
Cholesky decomposition	0.1	0.801371927	-0.270330461	0.181592671	-2.400092045	0.091647691
Cholesky decomposition	0.1	1.368665818	0.018764568	0.081234436	-0.341692723	-0.114046785
Cholesky decomposition	0.1	1.368217388	0.2882643	-0.188266863	0.773485819	1.122190144
Cholesky decomposition	0.1	0.157318958	0.342434974	-0.347183282	0.349689975	0.167514762
Cholesky decomposition	0.1	0.461773382	-0.137421437	-0.044069912	-0.050948106	-0.084682405
Cholesky decomposition	0.1	0.197641255	-0.060760072	-0.007551526	-0.015454796	-0.259619377
Cholesky decomposition	0.1	0.570918234	-0.419854128	0.313874374	-1.744320613	-0.591782614
Cholesky decomposition	0.1	1.245895417	0.039881367	0.060118631	0.035847662	-0.01216186
Cholesky decomposition	0.1	-0.764841638	-0.420832481	-0.124063898	0.191450125	-0.059581207
Cholesky decomposition	0.1	0.4716851	0.065120928	-0.341373954	0.182526874	1.426090691
Cholesky decomposition	0.1	2.34072069	-0.037894584	0.137894584	0.120412835	-0.547760038
Cholesky decomposition	0.1	0.177856628	-0.275742506	-0.418753725	-1.118684815	-1.52072678
Cholesky decomposition	0.1	0.798255707	0.186097252	-0.086097618	0.132384677	0.780116953
Cholesky decomposition	0.1	-1.124518389	0.525419132	-0.425419133	1.228162422	7.819248564
Cholesky decomposition	0.1	1.433630741	0.109055109	-0.009055372	0.129393381	-0.164954475
Cholesky decomposition	0.1	0.04125311	-0.15036666	-0.005768666	-0.297567838	0.051378863
Cholesky decomposition	0.1	0.872270648	0.042852834	-0.038871245	0.639337256	0.062113369
Cholesky decomposition	0.1	0.635232428	-0.057614757	-0.042833911	1.439582136	-1.566241411
Cholesky decomposition	0.1	0.223660623	-0.31552403	-0.166281873	-1.055393434	0.100852614
Cholesky decomposition	0.1	0.50676525	0.092973647	-0.114949802	0.328161028	0.294398017
Cholesky decomposition	0.1	0.328103486	-0.095258283	-0.006875338	0.095334991	-0.0992244
Cholesky decomposition	0.1	0.379312684	-0.202868523	-0.410763424	0.009156137	1.724809138
Cholesky decomposition	0.1	1.91745078	0.037299187	0.062700811	0.303933661	0.340771997
Cholesky decomposition	0.1	-0.090025347	0.534790757	-0.434793751	0.051329385	2.649087661
Cholesky decomposition	0.1	-0.655251144	-0.110945944	-0.185171654	0.668646619	-0.275773995
Cholesky decomposition	0.1	0.283185227	-0.002095045	-0.048221094	-0.019968746	0.061686349
Cholesky decomposition	0.1	0.561854525	-0.379364479	-0.321205326	-2.802192201	-2.662248911
Cholesky decomposition	0.1	0.159327783	-0.40087455	-0.091455763	0.081128583	-0.808097037
Cholesky decomposition	0.1	0.530105553	-0.119259426	-0.053768618	-0.112876045	0.093653384
Cholesky decomposition	0.1	-0.00752711	0.102107724	-0.002107895	-0.341439029	-0.169229912
Cholesky decomposition	0.1	1.946775256	0.10253877	-0.002538963	0.519899725	0.099850199
Cholesky decomposition	0.1	0.594077937	0.252588554	-0.152590126	0.623605027	0.038707863
Cholesky decomposition	0.1	-0.659559894	-0.306005558	0.406005558	1.782677013	-1.836335654
Cholesky decomposition	0.1	-0.937087503	-0.385041942	-0.080177613	1.611005246	-0.278744753
Cholesky decomposition	0.1	-0.115778621	-0.040901014	-0.073309526	0.536602211	-0.069200565
Cholesky decomposition	0.1	-0.798992154	-0.408090749	-0.247812732	1.663351775	0.668618288
Cholesky decomposition	0.1	1.110201889	0.064129893	-0.050381049	-0.393894825	0.009058234
Cholesky decomposition	0.1	0.283731434	-0.271415973	-0.020746414	-1.000731303	0.072177204
Cholesky decomposition	0.1	0.647722049	0.005349392	-0.12705758	0.147223087	0.13765827
Cholesky decomposition	0.1	0.147086544	-0.096834715	-0.126774232	-0.123726782	0.404710802
Cholesky decomposition	0.1	1.487595223	-0.00798917	-0.159846508	0.252280072	1.308617284
Cholesky decomposition	0.1	-0.631910904	0.496325986	-0.396325997	1.214884108	-0.537741942
Cholesky decomposition	0.1	0.104895734	-0.327146718	0.427144412	0.897962953	-0.47879866
Cholesky decomposition	0.1	1.328637434	0.065471073	0.034527759	0.224707962	-0.055500601
Cholesky decomposition	0.1	-0.482194916	-0.049376975	0.149376936	-0.118554687	-0.206861155
Cholesky decomposition	0.1	0.771888821	-0.037583696	0.137583647	0.235710362	-0.524802105
Cholesky decomposition	0.1	1.755836986	0.060017282	0.039982716	0.227096294	-0.010745625
Cholesky decomposition	0.1	0.835970366	-0.173736213	-0.375740164	-0.128953083	-0.535649389
Cholesky decomposition	0.1	-0.118685103	-0.306935114	-0.089922329	0.128714649	-0.159049922
Cholesky decomposition	0.1	1.569416861	-0.008937763	0.108937527	0.085336233	0.245484499
Cholesky decomposition	0.1	-0.074734456	0.513185954	-0.413186394	0.707164877	-0.723455648
Cholesky decomposition	0.1	1.787337006	0.053540463	-0.013260868	0.215572191	-0.117171708
Cholesky decomposition	0.1	0.452797111	-0.308763973	-0.271529345	-0.272045364	-1.615588011
Cholesky decomposition	0.1	0.03731213	-0.32582729	0.292785906	-0.158231246	-0.264344287
Cholesky decomposition	0.1	0.613994035	-0.24889615	-0.232716724	-1.218566982	0.908585568
Cholesky decomposition	0.1	1.731668121	-0.051448044	-0.317740088	0.456470309	0.493663003
Cholesky decomposition	0.1	0.582724013	-0.12532594	0.087616258	0.054276687	-0.35825408
Cholesky decomposition	0.1	1.145085234	0.184081867	-0.214133453	0.876869088	0.210278624
Cholesky decomposition	0.1	1.095500214	-0.063188474	-0.392795499	0.271275894	-1.832509732
Cholesky decomposition	0.1	0.213971852	0.06084537	-0.316143409	0.11668669	1.215893441
Cholesky decomposition	0.1	1.469697097	-0.015343869	-0.02825487	0.010818401	0.40330278
Cholesky decomposition	0.1	-0.366382719	-0.408509864	-0.201544928	0.170322681	-0.031223173
Cholesky decomposition	0.1	2.192741019	0.073616674	0.026383326	-0.086737996	-0.128650975
Cholesky decomposition	0.1	1.183025786	-0.055757442	-0.090761677	0.034353786	0.104872462
Cholesky decomposition	0.1	0.559712863	0.0545768	-0.255011123	0.075439851	0.623573391
Cholesky decomposition	0.1	-0.815317882	-0.350403576	-0.250471502	1.771039657	0.339458121
Cholesky decomposition	0.1	0.525329771	-0.057251083	-0.029126024	-0.004839516	-0.028430079
Cholesky decomposition	0.1	2.200505037	-0.045955429	-0.072950838	0.263546834	0.241696046
Cholesky decomposition	0.1	1.658392486	0.058258773	0.041741207	0.267482535	0.423021364
Cholesky decomposition	0.1	-0.111436878	-0.41008281	0.333584533	-4.265118738	-0.86455518
Cholesky decomposition	0.1	0.807093506	0.023781013	0.031432948	-0.046239597	0.038521657
Cholesky decomposition	0.1	-0.563984112	-0.327601845	-0.302514132	0.622832729	0.126939568
Cholesky decomposition	0.1	-0.4677997	-0.128292895	-0.075078487	0.459738965	-0.007589045
Cholesky decomposition	0.1	0.481956901	0.383442405	-0.283450875	0.017501009	1.480441595
Cholesky decomposition	0.1	1.889550694	0.034758192	0.031593215	0.131617349	-0.131662288
Cholesky decomposition	0.1	0.84360453	-0.026696213	-0.04585947	0.03706556	0.034434605
Cholesky decomposition	0.1	-0.011530256	-0.080869168	-0.113370208	-0.617237784	1.055478186
Cholesky decomposition	0.1	0.542107503	-0.241576634	-0.370541177	-1.05005492	1.962896366
Cholesky decomposition	0.1	1.798224894	-0.073921488	-0.029459132	0.148713223	0.443743064
Cholesky decomposition	0.1	1.360317739	0.179800866	-0.079840131	1.04286035	0.14668258
Cholesky decomposition	0.1	-0.281559474	0.123013357	-0.072849571	0.188074202	-0.196821683
Cholesky decomposition	0.1	-0.509679262	-0.379728276	-0.215824797	-1.235600348	0.815774197
Cholesky decomposition	0.1	0.845905813	0.129570512	-0.02957703	0.402623713	0.059439171
Cholesky decomposition	0.1	0.537509892	-0.151873694	-0.080596538	-0.172453726	0.042921011
Cholesky decomposition	0.1	-0.512603676	-0.130908506	-0.066565211	0.510443965	-0.234622892
Cholesky decomposition	0.1	0.373470158	0.256528955	-0.241502525	0.214858386	0.177669162
Cholesky decomposition	0.1	0.444071726	-0.000537644	0.100537588	-0.492388091	-0.151233828
Cholesky decomposition	0.1	0.364048	-0.165424324	-0.028205828	-1.165131555	0.37652199
Cholesky decomposition	0.1	-0.279178454	-0.304430803	-0.045427025	-0.532554883	0.245884756
Cholesky decomposition	0.1	1.085199728	0.001220694	0.021416598	0.07870233	-0.07776109
Cholesky decomposition	0.1	0.313641861	0.391334266	-0.291335291	0.432736961	0.966942152
Cholesky decomposition	0.1	1.958569712	0.146249864	-0.046249885	0.533289016	0.242115568
Cholesky decomposition	0.1	0.38103329	-0.0606969	0.160696897	-0.14975671	-0.567021114
Cholesky decomposition	0.1	0.767531278	-0.103790974	-0.414385041	0.075196348	-0.828847879
Cholesky decomposition	0.1	2.443500956	-0.092077927	0.192077844	-0.957348197	-0.166540825
Cholesky decomposition	0.1	0.172893333	-0.375742844	-0.302415528	-0.836899404	0.254438935
Cholesky decomposition	0.1	-0.118303476	0.517393157	-0.417393157	2.08470262	-1.0413394
Cholesky decomposition	0.1	-0.677505601	-0.047692366	-0.117230701	0.158425941	-0.247165883
Cholesky decomposition	0.1	1.04168181	0.024713017	0.029313278	-0.075407155	-0.267968393
Cholesky decomposition	0.1	1.257462016	-0.068079542	-0.428439454	0.076684094	2.076586006
Cholesky decomposition	0.1	0.285209421	-0.052524716	0.030035405	0.150950255	-0.097461862
Cholesky decomposition	0.1	1.524201703	-0.025371305	-0.078993959	0.012789415	0.027374592
Cholesky decomposition	0.1	-0.4511925	0.533662042	-0.43366215	0.940380308	3.324442048
Cholesky decomposition	0.1	1.931850735	-0.003006471	-0.032874473	0.099932397	0.018666735
Cholesky decomposition	0.1	0.48673453	0.08314921	0.016848891	-0.055256824	-0.150329554
Cholesky decomposition	0.1	1.060887627	0.032874431	-0.021419711	0.877538641	-0.123479182
Cholesky decomposition	0.1	0.735740989	0.17224636	-0.072254622	0.00891291	-0.02048495
Cholesky decomposition	0.1	0.789413698	0.519509571	-0.419509625	2.318469116	-0.525657966
Cholesky decomposition	0.1	0.425819251	-0.351211145	-0.051956089	1.241946784	-1.096275628
Cholesky decomposition	0.1	1.718210015	-0.028900836	-0.092430743	0.226660621	0.417461764
Cholesky decomposition	0.1	0.122574566	-0.375172069	0.475172069	-0.535472113	-1.556934752
Cholesky decomposition	0.1	1.189568315	-0.192562817	-0.427460926	-0.610036156	4.51833779
Cholesky decomposition	0.1	0.274458928	-0.06237	0.162365468	-0.019904188	-0.897896937
Cholesky decomposition	0.1	0.959923965	-0.104434072	0.002908293	0.116161842	-0.318196291
Cholesky decomposition	0.1	1.015741822	0.059411116	0.040588882	-0.041728111	-0.181530131
Cholesky decomposition	0.1	1.415660197	0.100678298	-0.000678333	-0.013267178	-0.07943279
Cholesky decomposition	0.1	0.321218043	-0.372227845	-0.238913165	-1.970916894	-0.023960346
Cholesky decomposition	0.1	0.929388439	0.150591951	-0.081342588	0.142309711	-0.003215117
Cholesky decomposition	0.1	1.542184319	-0.066870622	0.166870609	-0.033102604	-0.633318597
Cholesky decomposition	0.1	0.470775818	-0.135232386	0.23523159	-0.003794702	-0.606721765
Cholesky decomposition	0.1	0.816054749	0.072034226	-0.038981402	-0.007644382	-0.117823842
Cholesky decomposition	0.1	-0.835452041	0.53365481	-0.43365481	0.824695408	4.896092421
Cholesky decomposition	0.1	0.699314758	-0.433601395	-0.240732746	-5.795177392	-3.192721908
Cholesky decomposition	0.1	0.096141951	0.139535984	-0.369902831	0.006222699	1.514708626
Cholesky decomposition	0.1	-0.239900098	-0.102339881	0.202339881	0.078337975	-0.550108877
Cholesky decomposition	0.1	1.132264828	0.014201407	0.085798572	0.208713823	0.43510116
Cholesky decomposition	0.1	0.272228644	-0.332668252	0.282767062	-0.860605515	-0.08276678
Cholesky decomposition	0.1	1.791656919	0.231355281	-0.224458397	1.333706357	0.310330661
Cholesky decomposition	0.1	0.489954529	-0.063783253	-0.230846864	0.013541948	0.597545008
Cholesky decomposition	0.1	0.388027748	-0.070347429	0.00712858	-0.072003166	-0.162591659
Cholesky decomposition	0.1	0.580690965	-0.129376779	-0.081782772	-0.846944742	-0.152663723
Cholesky decomposition	0.1	-0.392229278	0.480329682	-0.380329707	0.443215393	-0.500608683
Cholesky decomposition	0.1	1.292685083	0.101557902	-0.001558136	0.760712383	-0.971626596
Cholesky decomposition	0.1	0.521166393	-0.253683298	-0.426317495	-1.72076294	3.798418407
Cholesky decomposition	0.1	0.459251958	-0.367581956	-0.356204411	-2.836023023	1.760933829
Cholesky decomposition	0.1	0.718079821	-0.097831142	0.120306071	-0.871693399	0.130930894
Cholesky decomposition	0.1	-0.664126876	-0.197082337	-0.10551813	0.570943876	-0.140496203
Cholesky decomposition	0.1	0.175174184	0.198825879	-0.099135838	0.414172783	0.061178008
Cholesky decomposition	0.1	0.433873828	0.024856088	-0.274823486	0.010913175	0.871004863
Cholesky decomposition	0.1	-0.020475501	0.266002666	-0.166003045	0.775724627	0.063018743
Cholesky decomposition	0.1	0.411510785	-0.060712856	-0.048771006	0.031998312	0.038947862
Cholesky decomposition	0.1	0.416621984	-0.175908512	0.080143389	-0.446775039	-0.84839918
Cholesky decomposition	0.1	-0.450224581	-0.422545571	-0.110060059	1.025054612	-0.102922768
Cholesky decomposition	0.1	0.226172813	-0.069704234	0.169700068	-0.837015973	-0.405823755
Cholesky decomposition	0.1	0.366212454	0.193578788	-0.093580745	0.150472094	0.032793065
Cholesky decomposition	0.1	1.536449568	-0.065537992	-0.056507352	-0.581659486	0.093783039
Cholesky decomposition	0.1	1.719767015	0.133689954	-0.088605221	0.656628519	0.413930875
Cholesky decomposition	0.1	0.917116806	0.117885791	-0.103102964	-0.075191003	0.337277947
Cholesky decomposition	0.1	0.5389047	-0.170687094	-0.206906478	-0.222001211	0.373163296
Cholesky decomposition	0.1	1.30611206	0.226777484	-0.126779614	0.773132051	1.332640339
Cholesky decomposition	0.1	1.740477298	0.002868227	-0.017100258	-0.011199022	0.148724469
Cholesky decomposition	0.1	0.580493824	0.502675475	-0.402676142	0.876694934	2.449060041
Cholesky decomposition	0.1	0.66421142	-0.08545149	0.159790529	0.02078488	-0.380825793
Cholesky decomposition	0.1	-0.327117642	-0.053131432	-0.244735888	-0.133165121	0.890294568
Cholesky decomposition	0.1	0.601582549	0.022422224	0.077577738	0.290434773	0.280361219
Cholesky decomposition	0.1	1.074932217	0.084858888	0.015141112	-0.217240888	-0.231417003
Cholesky decomposition	0.1	0.533697675	-0.105495594	-0.052747518	-0.525093895	-0.190258304
Cholesky decomposition	0.1	1.874342098	0.061686189	0.038313788	0.375393534	0.245251041
Cholesky decomposition	0.1	0.713848916	0.158459251	-0.058459408	0.067767908	0.143503376
Cholesky decomposition	0.1	0.091026619	0.117500085	-0.017500461	0.072136482	-0.000808467
Cholesky decomposition	0.1	-0.171910402	-0.020443418	-0.329242271	0.335465613	-0.031453016
Cholesky decomposition	0.1	0.117538087	-0.371233336	-0.298438519	-2.319215186	0.627311794
Cholesky decomposition	0.1	-0.990917725	-0.3922241	-0.092756001	1.450518687	0.033517006
Cholesky decomposition	0.1	-0.671457107	-0.434707385	-0.083549891	4.252973268	-0.151625477
Cholesky decomposition	0.1	0.534399746	-0.086033327	-0.107134369	-0.029253113	-0.022996368
Cholesky decomposition	0.1	0.246761348	-0.008365556	0.05673915	-0.154030045	-0.184437597
Cholesky decomposition	0.1	0.31931509	-0.037258444	-0.18518699	0.009719286	-0.695066378
Cholesky decomposition	0.1	0.629337517	0.400324033	-0.300324033	1.747053158	1.346451393
Cholesky decomposition	0.1	3.020454922	0.168252223	-0.068252236	1.233864389	0.267216558
Cholesky decomposition	0.1	0.749032249	-0.336504098	-0.323964957	-2.571354625	1.697837192
Cholesky decomposition	0.1	0.446536803	-0.049167808	-0.017683022	-0.249069826	-0.124982396
Cholesky decomposition	0.1	0.896767352	-0.038182837	-0.085691706	0.100980919	0.34099349
Cholesky decomposition	0.1	1.83901524	-0.195998275	0.295998275	-1.042309108	-0.843575522
Cholesky decomposition	0.1	0.377699172	-0.276945572	-0.004804141	-0.464749524	-0.16031047
Cholesky decomposition	0.1	1.679126563	-0.057296685	-0.089611305	-0.216045147	0.104380255
Cholesky decomposition	0.1	0.648245609	-0.1046479	0.204645879	0.034930622	-0.884978883
Cholesky decomposition	0.1	0.518877219	-0.024702509	-0.033976872	0.129034531	-0.002626947
Cholesky decomposition	0.1	0.753879247	0.128465752	-0.028465874	0.396329498	0.063237549
Cholesky decomposition	0.1	0.633818651	-0.107176936	-0.058915727	-0.573907594	-0.039216926
Cholesky decomposition	0.1	0.558112674	-0.081380659	0.111602983	-0.089686603	-0.231354162
Cholesky decomposition	0.1	2.012519889	-0.154273545	0.010096824	-1.305598103	-0.176811887
Cholesky decomposition	0.1	-0.153819213	-0.018127546	0.118111507	-0.000100676	-0.090320974
Cholesky decomposition	0.1	0.192383598	0.514654397	-0.414654397	2.435232389	-1.919005986
Cholesky decomposition	0.1	0.499614746	-0.106678675	-0.120967096	-0.107902011	-0.822282606
Cholesky decomposition	0.1	0.432204453	-0.311966129	-0.068192056	1.398756075	-2.156238778
Cholesky decomposition	0.1	-0.04293882	-0.357646392	-0.268495767	0.065117503	-1.113591841
Cholesky decomposition	0.1	-0.473104405	0.467450608	-0.367861472	0.403931811	0.313701941
Cholesky decomposition	0.1	0.927333703	-0.033517902	0.087392521	0.050735189	-0.538785391
Cholesky decomposition	0.1	0.628205799	-0.433607061	-0.176001288	-3.21621404	-2.298719802
Cholesky decomposition	0.1	0.465979146	0.020044536	0.079955451	0.128984539	-0.274933925
Cholesky decomposition	0.1	0.218298013	-0.054610231	-0.244564777	0.155650281	-0.08250205
Cholesky decomposition	0.1	-0.421222289	-0.134217274	0.017800717	-0.234118625	0.341573789
Cholesky decomposition	0.1	0.34379105	-0.437373986	0.45431665	-2.567635035	-0.557591853
Cholesky decomposition	0.1	0.512836856	-0.054133777	-0.096038821	-0.024644237	-0.031263341
Cholesky decomposition	0.1	-0.015446068	-0.3215098	0.094553582	-0.545642253	-0.434471441
Cholesky decomposition	0.1	-0.473055783	-0.359642308	-0.133153221	0.154702655	-0.046231323
Cholesky decomposition	0.1	-1.224615238	-0.301343662	0.109015129	2.974705774	-1.155059326
Cholesky decomposition	0.1	0.414067384	-0.092863987	-0.250564442	-0.040393323	1.493036746
Cholesky decomposition	0.1	0.711002015	-0.404680452	-0.144397168	0.113989588	-1.981587672
Cholesky decomposition	0.1	0.191271404	-0.054845775	-0.024917528	0.219211952	0.008078574
Cholesky decomposition	0.1	0.736240388	-0.215229995	0.042038247	-0.170170757	-0.819180899
Cholesky decomposition	0.1	0.754591833	-0.044882878	-0.081173565	-0.026543782	0.027794896
Cholesky decomposition	0.1	-0.228903548	-0.42566327	0.525663268	-5.798603196	-1.395029617
Cholesky decomposition	0.1	0.462774046	-0.028274653	0.128274241	-0.218890984	-0.104280854
Cholesky decomposition	0.1	-0.047744602	-0.352910053	-0.27254714	-2.297323852	1.328690848
Cholesky decomposition	0.1	1.419382004	-0.00202509	0.007999555	0.052611393	-0.016697745
Cholesky decomposition	0.1	0.634390566	-0.072927103	-0.078941773	0.002097669	-0.009132908
Cholesky decomposition	0.1	0.935105613	-0.084056429	-0.093544662	0.052976526	0.206009826
Cholesky decomposition	0.1	0.395787739	-0.286163613	-0.384471929	-2.621767174	1.543205261
Cholesky decomposition	0.1	0.772196578	-0.224122147	-0.33949198	-1.699377577	2.317558827
Cholesky decomposition	0.1	-0.366524954	-0.122882413	0.222881379	0.532131034	-0.217716302
Cholesky decomposition	0.1	1.854768439	0.009972632	0.028893108	-0.007727345	-0.049528674
Cholesky decomposition	0.1	-0.019607595	-0.409320558	-0.418032377	-2.893810763	3.416573752
Cholesky decomposition	0.1	-0.083082276	-0.433718795	-0.326228807	-2.849349214	-2.275759143
Cholesky decomposition	0.1	0.624594017	-0.050032347	-0.216367695	-0.033765462	0.8537886
Cholesky decomposition	0.1	-0.00067766	-0.095882369	-0.196524078	-0.175324939	0.866797203
Cholesky decomposition	0.1	1.455582244	0.087962242	0.012037617	0.107222609	0.235771152
Cholesky decomposition	0.1	1.387787701	0.119618323	-0.019618327	-0.101418655	-0.096094183
Cholesky decomposition	0.1	-0.677016816	-0.186362167	-0.101336447	-0.338148277	-0.231015385
Cholesky decomposition	0.1	-0.201590072	0.106741243	-0.006741449	-0.173981529	-0.058565552
Cholesky decomposition	0.1	-0.277444753	-0.425998141	-0.277488208	-3.243929405	2.10536218
Cholesky decomposition	0.1	0.782273538	-0.059389916	-0.047912441	-0.190380674	0.175554099
Cholesky decomposition	0.1	0.028161297	-0.001471764	-0.419786919	0.45852999	0.512203283
Cholesky decomposition	0.1	0.872385761	-0.125055967	-0.025199379	-1.064963496	-0.167463154
Cholesky decomposition	0.1	0.925171897	-0.084051597	0.184051596	-0.108814865	-1.197519189
Cholesky decomposition	0.1	0.696278295	0.124594716	-0.024598736	0.000440495	0.168292562
Cholesky decomposition	0.1	0.133536864	-0.055647969	-0.059219674	-0.050761366	-0.034030518
Cholesky decomposition	0.1	0.543623698	-0.108627866	-0.400046886	0.227047357	-1.843602226
Cholesky decomposition	0.1	0.904109371	-0.058587512	-0.21558472	-0.176112067	1.010229118
Cholesky decomposition	0.1	0.598171096	-0.288941681	-0.42837149	-2.32832683	2.985653005
Cholesky decomposition	0.1	-0.391046772	0.510447249	-0.410465336	0.160634996	3.887846202
Cholesky decomposition	0.1	1.03961606	0.371235337	-0.271235361	1.299125537	0.595607904
Cholesky decomposition	0.1	1.167534823	0.207622028	-0.107622263	0.502412366	0.184913015
Cholesky decomposition	0.1	-0.03901366	-0.403345901	-0.123418909	0.47515862	-0.007137906
Cholesky decomposition	0.1	0.348897229	-0.264782982	-0.347526711	-0.75657166	-1.264923237
Cholesky decomposition	0.1	-0.473308461	-0.433842381	-0.163922269	4.476323481	-0.082771132
Cholesky decomposition	0.1	2.504297319	0.12454502	-0.024545023	0.610993212	0.784538629
Cholesky decomposition	0.1	0.344752948	-0.114057439	-0.286521513	0.06265012	0.410083213
Cholesky decomposition	0.1	2.600381064	0.006314763	0.093685237	0.15629421	0.312794252
Cholesky decomposition	0.1	0.250587925	-0.348189569	-0.319715097	-0.30195492	0.003770439
Cholesky decomposition	0.1	1.2748967	0.105928829	-0.090103935	0.905910823	0.147682914
Cholesky decomposition	0.1	-0.133383057	-0.426689059	0.526689059	-1.62262329	-1.671114572
Cholesky decomposition	0.1	-0.199110373	-0.171012697	-0.323495842	0.349916114	0.589354572
Cholesky decomposition	0.1	1.474417469	0.099524236	0.000475667	0.086572771	0.219636995
Cholesky decomposition	0.1	-0.565617192	-0.407617326	-0.212977772	0.278943925	-0.292083152
Cholesky decomposition	0.1	0.791708293	0.015739102	-0.134370639	0.591424932	0.033805905
Cholesky decomposition	0.1	0.490688002	0.061268443	0.038731556	-0.156904533	-0.18298993
Cholesky decomposition	0.1	0.462914886	-0.371251147	-0.28118453	0.097167377	-1.720104374
Cholesky decomposition	0.1	0.427772575	-0.305989636	-0.20287738	-2.219834014	1.862635725
Cholesky decomposition	0.1	0.500379629	-0.03335936	-0.113162225	0.158428335	-0.23411982
Cholesky decomposition	0.1	1.352654349	0.211056822	-0.111056823	0.873392955	-0.045274683
Cholesky decomposition	0.1	1.625670448	0.018548968	-0.042061369	0.135701253	0.147868035
Cholesky decomposition	0.1	-0.077550144	-0.150413338	0.248297351	-0.204956218	-0.433037145
Cholesky decomposition	0.1	-0.004839316	-0.00174509	0.101726865	-0.358124587	-0.533252512
Cholesky decomposition	0.1	-0.621523326	-0.389768698	-0.157476425	1.504063404	-0.070073405
Cholesky decomposition	0.1	0.297801112	-0.270300589	-0.360625516	-0.238702029	-1.319793848
Cholesky decomposition	0.1	0.172914345	-0.394858697	-0.271632556	-0.75866894	-3.740166837
Cholesky decomposition	0.1	-0.216730072	-0.413284495	-0.038021221	0.890379803	-0.127651522
Cholesky decomposition	0.1	0.639511385	-0.173025423	0.273025413	-1.435036919	-0.87068724
Cholesky decomposition	0.1	0.294740772	-0.204038415	-0.19094009	0.182464226	0.053739369
Cholesky decomposition	0.1	0.658391035	-0.027214091	-0.375743984	0.147579462	-0.355601659
Cholesky decomposition	0.1	-0.38949637	-0.138201198	0.039256451	0.11508202	-0.114105811
Cholesky decomposition	0.1	0.57087815	0.176229843	-0.076230107	0.556498962	0.067625688
Cholesky decomposition	0.1	-0.247921411	0.51684519	-0.416845314	0.235993631	1.645623026
Cholesky decomposition	0.1	0.909551651	0.007264405	-0.07610336	0.290033248	0.401791653
Cholesky decomposition	0.1	0.520479125	-0.389379539	-0.38119627	-2.667477944	3.216316683
Cholesky decomposition	0.1	0.792006298	-0.080662493	-0.41059325	0.022356821	-2.447396103
Cholesky decomposition	0.1	0.101023041	-0.430246694	-0.434738861	-3.259720696	3.581786711
Cholesky decomposition	0.1	1.609544163	-0.018126745	0.118126737	-0.104017111	-0.123532237
Cholesky decomposition	0.1	0.338119963	-0.434347856	-0.126288269	-2.651665134	-1.668850624
Cholesky decomposition	0.1	0.469921708	-0.065478715	-0.259266415	0.017205134	0.179581993
Cholesky decomposition	0.1	0.754267234	-0.312109862	0.412109862	-1.496376438	-1.203621399
Cholesky decomposition	0.1	0.399569572	0.117040872	-0.266223284	0.798796867	0.362571836
Cholesky decomposition	0.1	2.164588335	0.082786358	0.017213506	0.319622379	-0.056674442
Cholesky decomposition	0.1	0.447344181	0.162843632	-0.062843636	0.32545644	-0.149344877
Cholesky decomposition	0.1	0.689453356	-0.224685727	0.095960901	-1.399937763	-0.204868886
Cholesky decomposition	0.1	-0.242099794	0.04034667	-0.362246918	0.943735717	-1.78743173
Cholesky decomposition	0.1	-0.16956876	-0.325120295	-0.164248497	0.019347158	-0.168767959
Cholesky decomposition	0.1	0.154268131	-0.056477729	-0.168921745	-0.135182323	0.344434874
Cholesky decomposition	0.1	0.37757952	-0.033862865	0.133862864	-0.166841789	-0.810504338
Cholesky decomposition	0.1	1.17153996	0.014610263	-0.033096784	-0.092799776	0.012210171
Cholesky decomposition	0.1	0.780757091	0.137117995	-0.037117996	0.849440344	0.061290289
Cholesky decomposition	0.1	0.63031767	-0.001974223	0.101874639	0.032088586	-0.142597385
Cholesky decomposition	0.1	-0.564850691	-0.235785495	-0.110561529	0.004652059	-0.039262713
Cholesky decomposition	0.1	-0.459715943	-0.403251468	0.503251466	2.400379848	-1.95161184
Cholesky decomposition	0.1	0.268889685	-0.039793521	0.062889392	-0.048528527	-0.430979537
Cholesky decomposition	0.1	0.88344667	-0.259453864	0.017118126	-1.362806245	-0.453873684
Cholesky decomposition	0.1	1.97260901	0.018827773	-0.033269204	0.169374804	0.096333964
Cholesky decomposition	0.1	0.531958119	-0.066425841	-0.049607456	-0.150184557	-0.280022814
Cholesky decomposition	0.1	0.796837901	0.263958152	-0.1639654	0.517003935	0.414355325
Cholesky decomposition	0.1	0.817985215	-0.029162756	-0.031798234	-0.092662616	-0.00712188
Cholesky decomposition	0.1	-0.817959306	0.058525735	-0.057718163	1.530917123	-2.690052289
Cholesky decomposition	0.1	0.321897829	-0.198316545	0.026357559	-0.046273689	-0.79143197
Cholesky decomposition	0.1	0.12752828	0.109636952	-0.079816704	0.514295289	-0.118098431
Cholesky decomposition	0.1	0.235574992	0.513498959	-0.413499227	0.654029797	-0.152319988
Cholesky decomposition	0.1	-0.470255228	0.353966829	-0.253971249	0.133355668	0.503118477
Cholesky decomposition	0.1	0.146460076	-0.345202548	-0.289033564	0.076475347	0.37052429
Cholesky decomposition	0.1	0.407226958	0.08375507	0.016244899	-0.575970072	-0.149514185
Cholesky decomposition	0.1	0.728107668	-0.003722119	0.1037221	-0.004899256	-0.358157435
Cholesky decomposition	0.1	1.220495774	0.095139645	-0.181287036	0.749636331	0.203798365
Cholesky decomposition	0.1	-0.573098645	-0.098513435	0.032582619	-0.581170043	-0.017903834
Cholesky decomposition	0.1	-0.143300509	-0.388328864	0.342919041	-3.542650519	-1.090168739
Cholesky decomposition	0.1	0.1133119	-0.349014714	-0.322377244	-1.155428723	0.87379983
Cholesky decomposition	0.1	0.125805029	0.222950572	-0.140140474	0.334295969	-0.337451839
Cholesky decomposition	0.1	1.00364134	-0.035201663	-0.064884851	0.047778937	0.037863414
Cholesky decomposition	0.1	-0.762812047	-0.105037902	-0.433606928	1.865884794	2.855374883
Cholesky decomposition	0.1	1.650153657	0.035165438	0.06483456	0.006430517	-0.364331073
Cholesky decomposition	0.1	-0.152875051	-0.045589511	-0.089549079	-0.409518981	0.080736112
Cholesky decomposition	0.1	-0.024727921	-0.040679923	-0.103834557	0.252368177	-0.120043486
Cholesky decomposition	0.1	-0.738743457	-0.373918168	-0.067258871	0.980382285	-0.368374159
Cholesky decomposition	0.1	1.045257737	-0.087132137	-0.088321312	-0.518046392	0.024695632
Cholesky decomposition	0.1	-0.256193915	0.17105927	-0.071059985	-0.067703571	-0.063968296
Cholesky decomposition	0.1	-0.977087217	-0.370792393	-0.068314169	1.333767302	-0.283912177
Cholesky decomposition	0.1	0.237942406	-0.417374334	-0.345477358	-3.920676621	2.379294836
Cholesky decomposition	0.1	-0.152798263	-0.128888253	-0.433716977	0.031513471	3.173911444
Cholesky decomposition	0.1	2.103380448	-0.084077901	0.184077209	-0.953366903	-0.448533077
Cholesky decomposition	0.1	0.443273121	0.246562905	-0.14656299	1.207922905	-0.029160903
Cholesky decomposition	0.1	0.152748994	-0.342924592	-0.114923989	-1.91934864	0.291158005
Cholesky decomposition	0.1	0.382818612	0.511252449	-0.411252449	1.621612862	-1.349956869
Cholesky decomposition	0.1	1.492095266	-0.120739813	-0.389251333	0.211924186	0.744502988
Cholesky decomposition	0.1	0.356941122	-0.062794817	-0.35875046	-0.026447887	1.664144784
Cholesky decomposition	0.1	0.647924031	-0.124169539	0.224169451	-0.384221855	-0.169807052
Cholesky decomposition	0.1	-0.934201388	-0.235382017	-0.111844533	0.263151644	-0.267897699
Cholesky decomposition	0.1	0.62615878	-0.177768692	-0.21954447	-0.461231335	0.351163268
Cholesky decomposition	0.1	0.891534469	-0.060845903	-0.067642981	-0.062693703	0.002288761
Cholesky decomposition	0.1	1.162431031	0.016476774	-0.018792518	0.060483293	0.08583321
Cholesky decomposition	0.1	-0.033334433	-0.341527439	-0.317729323	-1.157654013	2.483085132
Cholesky decomposition	0.1	0.619146735	-0.083258299	0.139493838	0.097258679	-0.224544046
Cholesky decomposition	0.1	0.212032213	-0.14673526	0.147723912	0.015825594	-0.020768917
Cholesky decomposition	0.1	2.18231039	0.001666729	0.098333239	0.250656043	0.061472264
Cholesky decomposition	0.1	0.724433722	0.039808904	-0.236990495	0.578179109	0.327652148
Cholesky decomposition	0.1	0.467534524	-0.004685644	0.104685573	-0.034509389	-0.777962226
Cholesky decomposition	0.1	0.478593583	-0.089993632	-0.064279002	-0.109332671	-0.010094121
Cholesky decomposition	0.1	-0.2114254	-0.367973828	-0.144818339	1.055350755	-0.107974246
Cholesky decomposition	0.1	1.76348783	0.141746635	-0.041746752	0.583388997	-0.038471029
Cholesky decomposition	0.1	0.367266103	-0.43403015	0.236519955	-5.368610367	-0.059687191
Cholesky decomposition	0.1	0.168380848	-0.054971781	-0.312572349	0.493937647	0.52888232
Cholesky decomposition	0.1	0.100093304	0.319126089	-0.219126117	1.040210774	0.368942991
Cholesky decomposition	0.1	0.469617224	-0.095061728	-0.017204048	0.137958907	0.276954373
Cholesky decomposition	0.1	1.410536853	0.104120578	-0.004121215	0.035249948	-0.048542236
Cholesky decomposition	0.1	1.440170958	-0.184162341	-0.249941595	-1.568238491	1.456297836
Cholesky decomposition	0.1	0.792520919	0.015276983	0.007342891	0.186542298	0.15327275
Cholesky decomposition	0.1	1.707350613	0.001404267	-0.047719519	-0.041318769	0.230441233
Cholesky decomposition	0.1	0.424972044	0.443968997	-0.343968997	1.254582524	0.457487718
Cholesky decomposition	0.1	-0.165084656	-0.306182523	-0.264577449	-0.462415801	0.655513101
Cholesky decomposition	0.1	0.117026691	-0.344850495	0.332068868	-1.998131609	-0.425324774
Cholesky decomposition	0.1	0.339916961	-0.290514177	-0.094173464	-0.99657991	-0.07591369
Cholesky decomposition	0.1	1.598286325	0.141598797	-0.041598801	0.612403477	-0.020217908
Cholesky decomposition	0.1	0.82760337	0.008941553	0.091036907	-0.066186728	-0.262487638
Cholesky decomposition	0.1	0.265466944	-0.394799257	-0.40686669	-2.858939653	2.510008914
Cholesky decomposition	0.1	0.643587733	-0.055393088	-0.149644013	-0.058266361	0.424649173
Cholesky decomposition	0.1	0.853399034	-0.005018478	-0.060421519	-0.133023037	-0.176997047
Cholesky decomposition	0.1	0.051392996	-0.063978384	-0.054185215	-0.057392143	-0.057395776
Cholesky decomposition	0.1	-0.116210177	0.19550643	-0.21345807	0.513146982	0.140840923
Cholesky decomposition	0.1	0.349141859	0.172135698	-0.072135735	0.403400117	-0.072637645
Cholesky decomposition	0.1	0.615950649	-0.16269951	-0.429781848	-0.377554969	2.020042205
Cholesky decomposition	0.1	0.392649834	-0.014918163	0.058104406	0.022762171	-0.039543884
Cholesky decomposition	0.1	0.353573737	-0.110047034	0.11861074	0.034478914	-0.227064685
Cholesky decomposition	0.1	0.389822742	0.276918238	-0.176918705	-0.244123866	0.405873477
Cholesky decomposition	0.1	0.122730651	-0.196171015	-0.075539731	-0.774371752	0.079327103
Cholesky decomposition	0.1	0.892287751	-0.11487221	-0.322366524	0.055042003	1.543963882
Cholesky decomposition	0.1	0.350077803	-0.306279561	-0.239845638	-1.888709267	0.939808099
Cholesky decomposition	0.1	0.318881611	-0.278840481	-0.114981705	-1.016223489	0.057260999
Cholesky decomposition	0.1	1.877641078	-0.031602318	0.055763526	-0.021534411	0.093372933
Cholesky decomposition	0.1	1.839347854	-0.022490657	-0.048619254	-0.093973814	0.078942519
Cholesky decomposition	0.1	0.555834411	-0.184257144	-0.026349886	-0.64601176	0.334860738
Cholesky decomposition	0.1	1.029849713	0.001381533	-0.01510138	-0.033307921	0.025780903
Cholesky decomposition	0.1	0.239911861	-0.106107498	0.089366158	0.26325765	-0.750141619
Cholesky decomposition	0.1	0.971653386	0.127266518	-0.027266551	0.075757803	0.202857941
Cholesky decomposition	0.1	0.260625276	-0.351921317	-0.095311768	-1.270208119	0.02286721
Cholesky decomposition	0.1	0.278473445	-0.343482244	-0.416649708	-2.652415851	3.857973748
Cholesky decomposition	0.1	0.469666827	0.198131997	-0.0981322	0.405369433	-0.025877162
Cholesky decomposition	0.1	0.639893812	-0.053019813	0.15301981	-0.33141226	-0.963478402
Cholesky decomposition	0.1	0.80468661	-0.113263684	-0.050068426	0.038478061	0.184215123
Cholesky decomposition	0.1	1.619316296	0.036325733	0.063674266	0.055606876	0.0276386
Cholesky decomposition	0.1	1.206320268	-0.13192133	-0.15827036	-0.609637835	0.436576287
Cholesky decomposition	0.1	1.32230591	-0.084634715	0.184633414	0.072473346	-0.233669793
Cholesky decomposition	0.1	0.410359873	-0.280816648	-0.107893962	-0.715751588	-0.087133359
Cholesky decomposition	0.1	0.184131098	-0.153363051	0.14632275	-0.264335461	-1.24170016
Cholesky decomposition	0.1	0.60205547	-0.167834305	0.132308482	-0.748817519	-0.660036368
Cholesky decomposition	0.1	0.420055732	-0.304679055	-0.325677494	-2.096641071	1.210790666
Cholesky decomposition	0.1	0.540182331	0.533536693	-0.433536693	2.016037082	8.09010253
Cholesky decomposition	0.1	0.416501241	-0.077403243	-0.007161628	-0.070729519	-0.012722917
Cholesky decomposition	0.1	1.289029588	-0.009442307	-0.046416751	0.150717201	0.091118283
Cholesky decomposition	0.1	0.007495709	0.101965489	-0.001965508	-0.476665326	-0.255667437
Cholesky decomposition	0.1	1.024507839	-0.082104416	0.182100037	0.04446381	-0.094869189
Cholesky decomposition	0.1	1.109236539	-0.08179601	-0.40888409	0.195764301	-0.006000686
Cholesky decomposition	0.1	-0.082748699	-0.048554556	-0.056387847	-0.155691352	-0.131770162
Cholesky decomposition	0.1	1.780162466	0.066748234	-0.14747515	0.154307622	1.663913886
Cholesky decomposition	0.1	-0.77332153	0.511184328	-0.411184328	1.503211264	0.565690934
Cholesky decomposition	0.1	-0.176641723	-0.083471806	-0.435397718	0.472748665	2.607620839
Cholesky decomposition	0.1	1.180004645	0.002617799	-0.056277098	0.023130686	0.031211123
Cholesky decomposition	0.1	0.134120221	-0.306604326	-0.183802108	-0.163671709	0.290031814
Cholesky decomposition	0.1	0.872822176	-0.007303156	-0.277607369	0.525059109	0.4567126
Cholesky decomposition	0.1	0.141778902	0.270208369	-0.279127523	0.306151391	-0.159540874
Cholesky decomposition	0.1	0.537799083	-0.27717667	-0.434034075	-0.824880684	2.90336977
Cholesky decomposition	0.1	0.328748056	0.084518904	0.015480036	-0.133528429	-0.377416244
Cholesky decomposition	0.1	0.437900102	-0.30138643	0.326408377	-1.748519605	-0.635011561
Cholesky decomposition	0.1	1.020883316	-0.078285687	-0.342337662	0.242837483	-0.755920173
Cholesky decomposition	0.1	0.792191453	-0.090572296	0.190572206	-0.073307862	-0.368310513
Cholesky decomposition	0.1	-0.390080843	-0.437495066	-0.119953796	3.551079149	-0.06699071
Cholesky decomposition	0.1	0.671192029	-0.093766808	-0.051544579	-0.894140098	-0.17384798
Cholesky decomposition	0.1	0.712066835	-0.238091514	-0.432514338	-1.435409827	3.243959785
Cholesky decomposition	0.1	0.133834712	0.475228418	-0.375264492	0.079731669	1.92814969
Cholesky decomposition	0.1	0.682311235	-0.055099341	-0.088624076	-0.109991748	0.18361301
Cholesky decomposition	0.1	1.343923892	-0.065582969	0.165582895	0.141000412	-0.385880572
Cholesky decomposition	0.1	0.744539501	0.025121459	-0.334652193	-0.488490368	2.128904342
Cholesky decomposition	0.1	0.440854285	-0.411188092	-0.226043701	-1.356450046	-2.393780702
Cholesky decomposition	0.1	-0.039280459	-0.433518001	-0.256356583	-6.337703588	1.61375745
Cholesky decomposition	0.1	0.675132792	-0.11474654	0.164931653	0.565577061	-0.595174979
Cholesky decomposition	0.1	-0.804845653	-0.394336761	-0.211793323	1.305457538	0.119867086
Cholesky decomposition	0.1	0.602069378	-0.182120268	-0.377238724	-0.16530622	-0.994280392
Cholesky decomposition	0.1	0.612907942	-0.19774806	-0.11344774	2.021474084	-2.193716527
Cholesky decomposition	0.1	0.411275097	-0.025604967	-0.048907454	-0.115133214	0.002778315
Cholesky decomposition	0.1	0.782452017	-0.160949005	-0.166346281	-0.470434382	0.182057717
Cholesky decomposition	0.1	0.643485114	-0.080300211	-0.168731154	-0.006298016	0.215568662
Cholesky decomposition	0.1	0.670230546	-0.179433969	-0.19112704	-0.553554594	1.00118925
Cholesky decomposition	0.1	0.006561609	-0.405536703	0.03858086	-3.549222889	0.552415866
Cholesky decomposition	0.1	1.842779869	0.101305386	-0.025387454	0.259741949	-0.15705796
Cholesky decomposition	0.1	0.756834589	-0.123305551	-0.034853086	-0.697322326	-0.03162165
Cholesky decomposition	0.1	0.057208938	-0.11050953	-0.432756029	0.143938183	3.210968497
Cholesky decomposition	0.1	1.108736417	-0.013584241	0.005214539	-0.130070673	0.074824395
Cholesky decomposition	0.1	0.669022285	0.060314256	-0.057156757	0.16598834	-0.10234219
Cholesky decomposition	0.1	0.994130523	0.258817603	-0.158817603	0.999455534	0.157885461
Cholesky decomposition	0.1	-0.147076452	-0.168721641	-0.074305286	-0.448903388	-0.173987689
Cholesky decomposition	0.1	1.252157931	0.263547738	-0.16354774	1.599862465	0.206206355
Cholesky decomposition	0.1	-0.517956568	-0.16692328	-0.43361126	1.926852202	2.868823848
Cholesky decomposition	0.1	-0.578667001	0.107857337	-0.143574383	0.265180423	-0.031366172
Cholesky decomposition	0.1	0.38230422	-0.145728552	-0.427371555	-0.585921903	3.104780221
Cholesky decomposition	0.1	0.68764761	-0.050002803	-0.122395372	0.182264035	0.162476818
Cholesky decomposition	0.1	0.022329334	-0.164197239	-0.069943304	-0.158695787	-0.06679082
Cholesky decomposition	0.1	0.305573584	0.183014313	-0.083014353	0.059168723	0.646833163
Cholesky decomposition	0.1	0.407492785	0.191361039	-0.212591961	0.669914945	0.531541276
Cholesky decomposition	0.1	0.166433327	-0.137392785	-0.161645703	-0.026655039	-0.010557454
Cholesky decomposition	0.1	0.452173186	0.217978149	-0.118008304	0.305532251	0.201224179
Cholesky decomposition	0.1	0.200411097	0.139666874	-0.039681693	0.257599361	-0.091026331
Cholesky decomposition	0.1	0.117986827	-0.30071187	-0.317153828	-1.800925058	1.081523422
Cholesky decomposition	0.1	0.546454888	-0.26786993	-0.196593104	-0.674509851	0.137510747
Cholesky decomposition	0.1	-0.870071312	-0.149430549	-0.405774927	2.322600795	-0.228971944
Cholesky decomposition	0.1	-0.276400555	0.534687342	-0.434687377	0.958183377	3.769959001
Cholesky decomposition	0.1	0.860504146	-0.104095942	0.204093737	-0.196605249	-0.289994432
Cholesky decomposition	0.1	1.731823292	0.093494307	0.006505683	0.840828697	-0.067888718
Cholesky decomposition	0.1	1.432458349	-0.112292893	0.05109476	0.051668132	-0.239248835
Cholesky decomposition	0.1	-0.37841495	-0.193883131	-0.015155831	-0.211613557	-0.164514438
Cholesky decomposition	0.1	0.038981144	-0.027608889	-0.043234466	-0.546958291	-0.101393583
Cholesky decomposition	0.1	1.775707341	-0.042869345	0.105431854	0.133187703	-0.226455283
Cholesky decomposition	0.1	0.621083635	-0.202877517	0.2297292	-1.871098568	-0.775821446
Cholesky decomposition	0.1	1.066090268	-0.047276757	-0.074382101	0.20039357	0.478858924
Cholesky decomposition	0.1	0.493774368	-0.274312408	-0.41617673	-1.470712908	2.771358895
Cholesky decomposition	0.1	0.138358626	-0.251588998	-0.142342072	-0.990964911	-0.140616367
Cholesky decomposition	0.1	1.400029097	0.008285184	-0.026747759	-0.028696423	0.089206655
Cholesky decomposition	0.1	0.35638014	0.304201166	-0.204223298	0.347981106	0.494683942
Cholesky decomposition	0.1	0.380796571	0.350932916	-0.250947999	0.397865472	1.331746241
Cholesky decomposition	0.1	0.747220913	0.166496384	-0.091977919	0.677407272	-0.016412187
Cholesky decomposition	0.1	0.356181771	-0.05864822	-0.067647132	-0.033609915	-0.044979467
Cholesky decomposition	0.1	-0.201629692	-0.405737268	0.505701318	-2.448811728	-1.104093176
Cholesky decomposition	0.1	1.770516179	0.013131658	0.086868333	0.122565957	0.325926891
Cholesky decomposition	0.1	0.920328625	-0.040356511	0.140356509	-0.505192812	-0.458751056
Cholesky decomposition	0.1	-0.494032273	0.078509474	-0.269280062	0.847210067	-0.198739436
Cholesky decomposition	0.1	0.929947637	-0.124996496	0.055172402	-2.492543586	-0.29585935
Cholesky decomposition	0.1	0.447275017	0.341387433	-0.397687611	1.077026721	0.216553129
Cholesky decomposition	0.1	0.093368851	-0.071861808	-0.060343246	-0.124029511	-0.145187775
Cholesky decomposition	0.1	1.187737809	0.02575448	0.07424551	0.271800163	0.522443204
Cholesky decomposition	0.1	0.962177233	0.015592625	0.0029601	-0.134504926	-0.037660307
Cholesky decomposition	0.1	1.339022423	0.181726324	-0.081726403	0.715458149	0.12571808
Cholesky decomposition	0.1	-0.532122643	-0.434866472	-0.215870537	-2.91784924	0.871861977
Cholesky decomposition	0.1	0.340936451	-0.051694388	-0.086688533	0.052294754	0.078327169
Cholesky decomposition	0.1	0.489077951	-0.104996897	-0.14139763	0.116311069	-0.207140547
Cholesky decomposition	0.1	0.574072991	-0.425410239	0.525410238	-9.463750626	-1.35214202
Cholesky decomposition	0.1	0.707543565	0.16735219	-0.06735221	0.797988479	-0.051756263
Cholesky decomposition	0.1	0.73423373	-0.324167905	-0.347547981	-2.367896921	1.803620663
Cholesky decomposition	0.1	-0.065679914	0.13305878	-0.033059026	0.060439084	-0.072043047
Cholesky decomposition	0.1	0.325235148	-0.380049423	0.480049163	-2.519421156	-0.502274658
Cholesky decomposition	0.1	0.641914245	-0.030281694	-0.005862816	-0.075647607	-0.049115544
Cholesky decomposition	0.1	0.288100644	-0.433609742	-0.207966947	-8.658292938	-0.544142404
Cholesky decomposition	0.1	1.539604752	-0.023796833	0.123796817	0.094720302	0.05899806
Cholesky decomposition	0.1	0.610965826	-0.103842648	-0.419646242	0.129215189	-0.494965198
Cholesky decomposition	0.1	0.049638043	0.004986204	-0.20435789	-0.168150798	1.33950766
Cholesky decomposition	0.1	0.706420758	-0.433610236	0.53361019	-6.355419168	-1.196465111
Cholesky decomposition	0.1	0.376554657	-0.433693801	0.533666842	-3.829187758	-0.437097113
Cholesky decomposition	0.1	-0.827864144	0.534402161	-0.434402161	1.350783798	7.448712211
Cholesky decomposition	0.1	0.18988782	-0.134996455	-0.434739871	0.101155178	-4.21791222
Cholesky decomposition	0.1	0.559781364	-0.09399346	-0.074329055	0.155914695	-1.017255132
Cholesky decomposition	0.1	1.63502082	-0.05202748	-0.082430449	0.194526169	0.157555192
Cholesky decomposition	0.1	0.78187959	-0.092392765	0.088654057	-0.008464767	-0.295848676
Cholesky decomposition	0.1	-0.40926516	-0.006466019	-0.256670795	0.039134855	1.516473301
Cholesky decomposition	0.1	1.667857588	-0.056789603	0.090231124	0.191161782	-0.14062217
Cholesky decomposition	0.1	0.77222336	0.275144911	-0.175150901	0.163607991	0.489545977
Cholesky decomposition	0.1	0.833368502	-0.056203268	0.156203267	-0.07171905	-0.823229926
Cholesky decomposition	0.1	-0.256812086	-0.376283349	-0.215395786	-1.681146479	0.913285587
Cholesky decomposition	0.1	0.361187686	-0.032458413	-0.026336727	-0.063426912	0.06539204
Cholesky decomposition	0.1	1.374604587	-0.068475575	-0.064489411	0.121601129	0.014962495
Cholesky decomposition	0.1	-0.007399628	-0.17023374	-0.074468421	0.284814889	-0.325736412
Cholesky decomposition	0.1	0.411780629	-0.43361067	-0.123901409	-3.054427517	-1.479332505
Cholesky decomposition	0.1	0.916124818	-0.025737005	-0.069584889	-0.077095891	-0.015393722
Cholesky decomposition	0.1	1.994785431	0.075297949	0.024702044	0.266404017	0.071964928
Cholesky decomposition	0.1	0.253747919	-0.107438117	-0.056140835	-0.157684285	-0.133170234
Cholesky decomposition	0.1	2.018082752	-0.043770739	-0.12443909	-0.138490241	0.489270463
Cholesky decomposition	0.1	2.055908232	0.042997213	-0.024325461	0.245720985	0.130983157
Cholesky decomposition	0.1	0.485483792	-0.228911972	0.328911859	-0.717883002	-1.503981049
Cholesky decomposition	0.1	-0.506296467	-0.105224297	-0.295020366	1.580900719	-1.114607562
Cholesky decomposition	0.1	-0.250437008	-0.340055395	-0.152937414	0.350580102	-0.081270406
Cholesky decomposition	0.1	0.638281191	-0.271054188	-0.083649291	-2.062568141	0.112206104
Cholesky decomposition	0.1	2.026135514	0.113969706	-0.013969905	0.128402124	0.161699738
Cholesky decomposition	0.1	-0.421158066	0.482051802	-0.382052587	0.482088132	-0.607562169
Cholesky decomposition	0.1	0.55105431	0.222629599	-0.181319543	0.779258744	-0.060156848
Cholesky decomposition	0.1	-0.152692485	0.170863328	-0.07086438	0.269281696	-0.218090239
Cholesky decomposition	0.1	-0.900424758	-0.114349819	-0.412177472	1.960144866	0.112419426
Cholesky decomposition	0.1	-0.25808699	-0.353887825	-0.262373302	-1.468108363	3.18785227
Cholesky decomposition	0.1	-0.504590975	-0.378034331	-0.262671814	2.048304662	0.819403848
Cholesky decomposition	0.1	0.409025736	0.116193542	-0.016193547	0.174367726	0.120284997
Cholesky decomposition	0.1	1.245473041	0.283799108	-0.183799229	1.061341747	0.453342783
Cholesky decomposition	0.1	0.41223985	-0.103721665	0.203721665	-0.329891995	0.037740805
Cholesky decomposition	0.1	1.601487157	0.105070141	-0.005070145	0.225394422	-0.030107426
Cholesky decomposition	0.1	-0.346778203	-0.405998022	-0.110068581	0.044206817	-0.068306944
Cholesky decomposition	0.1	0.792339142	-0.426657078	0.526656736	-4.693619623	-0.515370035
Cholesky decomposition	0.1	-0.249092013	-0.017422208	0.011332998	-0.729762881	-0.332691196
Cholesky decomposition	0.1	0.768785869	-0.175514495	-0.18904328	-0.820114489	1.128489171
Cholesky decomposition	0.1	-0.577536214	-0.433614988	-0.158141662	-4.651438458	0.556799909
Cholesky decomposition	0.1	-0.379472714	0.048949298	0.05105047	0.130712307	-0.089935235
Cholesky decomposition	0.1	-0.562788258	-0.375294115	-0.11952836	1.252741114	-0.227374027
Cholesky decomposition	0.1	0.073806974	-0.05327896	-0.054107951	-0.195723984	-0.155842239
Cholesky decomposition	0.1	0.645404427	-0.010656967	-0.12520647	0.058153918	0.180841273
Cholesky decomposition	0.1	0.646467444	0.10540338	-0.109846825	0.427755545	0.2048259
Cholesky decomposition	0.1	0.052635549	-0.390537922	-0.316559387	-2.276666711	2.445872524
Cholesky decomposition	0.1	0.02476848	-0.08512348	-0.353673941	0.192759119	-0.599377178
Cholesky decomposition	0.1	1.108638029	0.126927047	-0.026927093	0.397691436	0.188824884
Cholesky decomposition	0.1	0.164978294	-0.360196078	-0.086903965	-1.405447868	0.11337446
Cholesky decomposition	0.1	1.460063004	-0.059455287	-0.008702597	0.147103511	0.686668768
Cholesky decomposition	0.1	-0.198370034	-0.426444911	-0.315274738	-3.080856428	1.19633566
Cholesky decomposition	0.1	2.239631866	-0.049038145	0.096136765	0.351481834	-0.074965521
Cholesky decomposition	0.1	0.96206496	0.111017832	-0.011017855	-0.265944286	-0.090611019
Cholesky decomposition	0.1	0.298607398	-0.308195223	-0.395346565	-0.330627766	1.15421568
Cholesky decomposition	0.1	0.488229099	-0.243056112	-0.136372806	1.35719046	-1.132221001
Cholesky decomposition	0.1	1.361772355	0.191402923	-0.091402924	0.81466672	0.066526862
Cholesky decomposition	0.1	0.515816405	-0.437687724	0.191103801	-4.966980554	-1.42492804
Cholesky decomposition	0.1	0.683377383	-0.044140974	-0.00873531	0.006509265	-0.00571536
Cholesky decomposition	0.1	0.49245083	-0.018099857	-0.387751003	0.153713929	-0.548581247
Cholesky decomposition	0.1	0.535668193	0.107997838	-0.007997838	-0.017087517	0.174090728
Cholesky decomposition	0.1	1.675603251	0.059796047	0.004358625	0.085680543	-0.109315158
Cholesky decomposition	0.1	0.869781379	-0.401128818	-0.246358585	-1.532241805	-2.31382247
Cholesky decomposition	0.1	-0.139023411	-0.35030396	-0.331661941	-2.007964077	-0.231950636
Cholesky decomposition	0.1	-0.303415127	-0.120880849	0.00080389	-0.568809863	-0.319322434
Cholesky decomposition	0.1	2.205816059	0.002506502	0.097493459	0.321512242	0.186532252
Cholesky decomposition	0.1	0.45858538	-0.158716159	-0.196978582	-0.157314521	0.903266783
Cholesky decomposition	0.1	0.503700089	-0.013892974	0.013117452	-0.06575471	-0.390433452
Cholesky decomposition	0.1	0.669774722	-0.061144222	-0.067788057	-0.099043106	0.129359981
Cholesky decomposition	0.1	0.784968508	-0.280244542	-0.117432821	-1.538131308	0.04275751
Cholesky decomposition	0.1	0.849904105	-0.0488719	0.148871696	0.09618533	-0.210537083
Cholesky decomposition	0.1	-1.105113786	0.533694255	-0.433694255	1.479673969	8.520317845
Cholesky decomposition	0.1	-0.54493432	-0.225819502	-0.356183034	0.226614801	1.577004287
Cholesky decomposition	0.1	0.493178329	-0.376389097	-0.338268125	-1.20446351	-3.726527099
Cholesky decomposition	0.1	1.248741943	0.096826049	0.00317395	-0.191271558	-0.201458818
Cholesky decomposition	0.1	0.212545011	-0.057635974	-0.019903701	-0.17223765	-0.135188991
Cholesky decomposition	0.1	0.378253549	-0.095145169	0.141167835	0.351706264	-0.089644449
Cholesky decomposition	0.1	0.992765328	0.049217205	0.050782793	-0.196239664	-0.225117028
Cholesky decomposition	0.1	0.450392367	-0.055824222	0.155823471	0.06592023	-0.239308093
Cholesky decomposition	0.1	0.02104647	-0.254349217	0.354348801	-0.097964766	-0.466430547
Cholesky decomposition	0.1	1.577879386	0.0800471	0.019952888	0.124775538	0.395822974
Cholesky decomposition	0.1	-1.048071867	0.282969216	-0.433855061	1.403498173	7.39444535
Cholesky decomposition	0.1	1.755253028	-0.023839381	0.123839381	0.168738564	0.010096024
Cholesky decomposition	0.1	0.439282993	-0.145927794	-0.089957929	-0.335647142	0.009118824
Cholesky decomposition	0.1	0.621755185	0.098431218	0.001568779	-0.54883192	0.920117559
Cholesky decomposition	0.1	0.39964234	-0.433618436	0.533618436	-7.760676425	-1.490849477
Cholesky decomposition	0.1	0.351825709	-0.110782214	0.003857098	-0.0295899	-0.012084136
Cholesky decomposition	0.1	-0.141744483	-0.416022454	-0.298169789	-4.378824478	2.016881716
Cholesky decomposition	0.1	1.811293561	0.018438234	0.08156014	0.101969829	-0.287345031
Cholesky decomposition	0.1	1.085976733	-0.060669117	-0.098017175	-0.015236599	0.082107934
Cholesky decomposition	0.1	0.315798059	0.161264363	-0.175451677	2.130376372	-2.231330138
Cholesky decomposition	0.1	0.537281675	0.21638163	-0.116382098	0.028677455	0.046885479
Cholesky decomposition	0.1	0.82142845	-0.098188296	-0.433608486	0.222531294	-5.823244201
Cholesky decomposition	0.1	-0.56126292	0.114318043	-0.087730367	-0.167814927	-0.042891591
Cholesky decomposition	0.1	1.509461915	-0.118490797	-0.398075092	0.213782434	-3.005153467
Cholesky decomposition	0.1	0.554491075	-0.115767338	-0.383293973	0.066961319	-1.132538746
Cholesky decomposition	0.1	1.25541256	-0.123419158	0.194922124	-0.459549429	-0.28304917
Cholesky decomposition	0.1	-0.424349527	-0.082830577	-0.43365385	1.863502573	2.411297055
Cholesky decomposition	0.1	-0.308452683	-0.102519025	-0.141621062	0.024917246	-0.050891484
Cholesky decomposition	0.1	1.024477322	0.015047502	-0.052107066	0.106275394	0.554670938
Cholesky decomposition	0.1	0.369148292	-0.173060326	0.273060322	-0.296970435	-1.19316902
Cholesky decomposition	0.1	0.426797682	0.002841646	0.093712688	0.061968364	-0.051346749
Cholesky decomposition	0.1	1.637848353	-0.019642783	-0.022882123	0.017790548	0.095696957
Cholesky decomposition	0.1	0.586264858	-0.009757762	0.109757759	-0.073799452	-0.555901691
Cholesky decomposition	0.1	0.758862748	0.105327245	-0.048090229	0.027086865	0.612280203
Cholesky decomposition	0.1	0.74314676	0.053321735	0.046678222	-0.281328523	-0.237952263
Cholesky decomposition	0.1	0.212884328	-0.254480574	-0.282070257	0.084086652	-0.91160487
Cholesky decomposition	0.1	0.025777644	0.171572569	-0.210155292	-0.060777668	0.60860364
Cholesky decomposition	0.1	-0.011272371	0.259199816	-0.305554753	-0.234389694	2.198924842
Cholesky decomposition	0.1	0.375461095	-0.41253199	-0.240099248	0.331041373	-2.051362583
Cholesky decomposition	0.1	0.431352593	-0.027098676	0.06951216	-0.060506515	0.045115422
Cholesky decomposition	0.1	1.355023983	0.198302576	-0.098302587	0.671741723	0.146831809
Cholesky decomposition	0.1	2.203056932	0.042832038	-0.205086378	0.619352787	2.932363761
Cholesky decomposition	0.1	-0.634937048	-0.139304755	-0.433606961	2.246285764	2.957916735
Cholesky decomposition	0.1	0.073825715	-0.21747592	-0.051256711	0.060838309	-0.027107481
Cholesky decomposition	0.1	0.290745408	-0.41304278	-0.111074633	-1.281476634	-2.037960536
Cholesky decomposition	0.1	-0.117029404	-0.082361806	-0.046166611	-0.207322341	-0.005457194
Cholesky decomposition	0.1	0.334267286	-0.034678575	-0.302107451	-0.098432679	1.554101063
Cholesky decomposition	0.1	0.969030222	-0.071853561	-0.077157911	-0.055700474	0.369378635
Cholesky decomposition	0.1	1.480883453	0.153103813	-0.053103813	0.752062793	0.19684251
Cholesky decomposition	0.1	0.040499506	0.492464758	-0.392464816	1.076352795	2.159951466
Cholesky decomposition	0.1	1.398098797	0.062877522	0.037122477	-0.138426327	-0.133710774
Cholesky decomposition	0.1	0.246304927	-0.063877899	-0.065992745	0.192636258	0.109753316
Cholesky decomposition	0.1	0.573087739	-0.029849891	-0.181678721	-0.026843534	0.742423759
Cholesky decomposition	0.1	0.646780163	-0.346268872	-0.056548437	-2.066540155	-0.284877252
Cholesky decomposition	0.1	-0.062303199	0.139229553	-0.072824383	0.153091966	-0.083366803
Cholesky decomposition	0.1	0.511036108	-0.007861992	-0.171128514	-0.00133072	0.164602806
Cholesky decomposition	0.1	0.478524722	-0.434608487	-0.212758469	-3.243737515	-1.623000929
Cholesky decomposition	0.1	-0.018626092	-0.093615382	0.054136429	0.022566672	-0.692330557
Cholesky decomposition	0.1	-0.319645627	-0.39066371	0.49066109	0.978226871	-1.212115745
Cholesky decomposition	0.1	-0.818060041	0.523797501	-0.423797505	1.13224724	-0.028114115
Cholesky decomposition	0.1	0.8939243	0.133607806	-0.033607807	0.142812244	-0.081378553
Cholesky decomposition	0.1	0.004738747	0.050524003	0.049475987	-0.422078626	-0.403152431
Cholesky decomposition	0.1	0.552143678	-0.307589529	-0.201999122	-2.081677055	0.629042073
Cholesky decomposition	0.1	-0.914869714	-0.410031879	-0.111676859	1.863621606	-0.220349445
Cholesky decomposition	0.1	0.528684444	-0.204094088	0.150610452	-0.465911645	-0.973241651
Cholesky decomposition	0.1	-0.039371771	0.087111993	0.012887997	-0.37739499	-0.352555263
Cholesky decomposition	0.1	0.364345019	0.06997259	0.024889241	-0.093747847	0.143454996
Cholesky decomposition	0.1	-1.131092588	-0.278114266	-0.188736856	0.357988271	0.238479893
Cholesky decomposition	0.1	0.742450263	-0.059564179	-0.075140155	0.037574153	0.108724178
Cholesky decomposition	0.1	0.345577884	-0.218521226	-0.28399424	-0.088644387	0.066001936
Cholesky decomposition	0.1	0.414466596	-0.030496485	-0.016497518	-0.055183672	-0.054958623
Cholesky decomposition	0.1	0.129840697	0.52164399	-0.421643992	1.537829152	-0.893897041
Cholesky decomposition	0.1	0.544129902	-0.071404294	-0.414135078	0.10865044	-0.364683757
Cholesky decomposition	0.1	0.59020359	-0.209352742	-0.336790409	-0.77291662	1.590189346
Cholesky decomposition	0.1	1.115666196	0.231280185	-0.131280187	1.261803761	0.236135412
Cholesky decomposition	0.3	0.061701587	-0.333704235	0.633700093	-4.617777794	-0.492158659
Cholesky decomposition	0.3	-0.031519652	-0.322949211	0.245094353	-2.350776034	-0.429250456
Cholesky decomposition	0.3	1.13526139	0.256771624	0.043228254	0.775996251	-0.03899254
Cholesky decomposition	0.3	0.84159307	-0.006240534	0.054906873	0.121433717	-0.188874548
Cholesky decomposition	0.3	0.404134118	0.026733759	0.004646756	0.403882513	0.126443757
Cholesky decomposition	0.3	0.574046665	-0.035825795	0.335825193	-0.053354796	-0.714759086
Cholesky decomposition	0.3	0.697498558	-0.040723961	-0.143498703	0.172147976	0.148489481
Cholesky decomposition	0.3	0.825624943	0.111278096	0.18872124	-0.193602971	-0.175651539
Cholesky decomposition	0.3	0.60934688	-0.213630572	0.0007543	-1.737349684	-0.743608823
Cholesky decomposition	0.3	0.372442958	0.131472964	0.16852686	0.139910607	-0.31826745
Cholesky decomposition	0.3	0.269638926	0.182878027	0.117121966	-0.134921588	-0.878808445
Cholesky decomposition	0.3	0.761493782	0.005171473	-0.099036685	-0.827329525	1.304622617
Cholesky decomposition	0.3	1.435855927	0.158065172	-0.016053285	-0.11804365	0.012975532
Cholesky decomposition	0.3	0.235949993	0.308632768	-0.008632822	-0.249990946	-0.17659954
Cholesky decomposition	0.3	0.075326593	-0.172653114	-0.194149221	-0.467867502	0.663761153
Cholesky decomposition	0.3	0.058295033	0.089739621	-0.079339453	-0.187536994	-0.024517031
Cholesky decomposition	0.3	0.653284942	-0.010713029	-0.058843716	-0.002658434	-0.01692593
Cholesky decomposition	0.3	0.612128942	0.025058356	0.007018645	0.098439722	-0.111971922
Cholesky decomposition	0.3	0.167428228	-0.15691861	0.106202423	-0.495701638	-0.736553385
Cholesky decomposition	0.3	0.74542196	0.019487307	0.280510511	0.113519476	-0.189074726
Cholesky decomposition	0.3	-0.551743498	-0.229754085	0.529750847	0.286706591	-1.177730475
Cholesky decomposition	0.3	-0.514856719	0.604887835	-0.304905647	0.338646144	2.084334967
Cholesky decomposition	0.3	0.296214403	-0.050988111	0.246039114	-0.467406785	-0.044507149
Cholesky decomposition	0.3	0.762045348	-0.020255552	-0.086245481	0.027231379	0.141542742
Cholesky decomposition	0.3	-0.604055578	-0.234018214	-0.067347008	-0.000376089	-0.194327458
Cholesky decomposition	0.3	0.533235198	-0.085021485	-0.314829833	0.112782026	-2.625653075
Cholesky decomposition	0.3	0.757506459	-0.053513756	-0.069525042	0.084899401	0.008452562
Cholesky decomposition	0.3	1.259873418	0.124159022	0.014424926	0.049374611	-0.220668361
Cholesky decomposition	0.3	0.400538857	-0.075952388	0.24799973	0.141317396	-0.765377272
Cholesky decomposition	0.3	0.717206995	0.138451057	0.161547172	-0.028924204	-0.297937646
Cholesky decomposition	0.3	-0.449170539	0.16341406	-0.003559318	0.121500971	0.053944489
Cholesky decomposition	0.3	0.538548752	-0.089053103	-0.280493524	-0.027697578	1.605551849
Cholesky decomposition	0.3	0.217888043	-0.269259093	0.569246127	-1.538959185	-0.224707117
Cholesky decomposition	0.3	0.322036006	-0.335639717	-0.108671101	-2.354529267	-1.238287953
Cholesky decomposition	0.3	0.605970465	-0.333616815	-0.101064562	-2.811713112	-1.883303368
Cholesky decomposition	0.3	0.212151322	0.06492948	-0.034522816	0.184439088	-0.13828838
Cholesky decomposition	0.3	-0.037468172	-0.247937283	-0.073482794	-0.59889773	0.120800152
Cholesky decomposition	0.3	0.062653715	-0.048456848	-0.2314381	0.011949362	0.732529887
Cholesky decomposition	0.3	0.308408571	-0.114727852	-0.099625293	0.224956239	-0.33708545
Cholesky decomposition	0.3	-0.382120578	-0.328215853	0.628215836	-4.873927029	-1.417219871
Cholesky decomposition	0.3	0.075575007	-0.241439036	-0.023038533	0.514692634	-0.495938052
Cholesky decomposition	0.3	0.642424159	-0.064352866	0.000891011	0.000952531	-0.129921627
Cholesky decomposition	0.3	1.190422778	0.038828146	0.261171844	0.168301884	-0.212730725
Cholesky decomposition	0.3	1.245293362	0.184073783	0.115925755	-0.030749759	-0.484101195
Cholesky decomposition	0.3	1.183091784	-0.079470133	0.379468631	-0.336231816	-0.224382799
Cholesky decomposition	0.3	0.257109276	-0.094953607	0.027114195	0.326475921	-0.447138702
Cholesky decomposition	0.3	0.648674989	0.025189468	-0.214369489	-0.032139145	0.688259755
Cholesky decomposition	0.3	0.713030809	-0.035300701	-0.015710454	-0.037573125	0.008287908
Cholesky decomposition	0.3	-0.411495423	-0.286256777	-0.111169834	0.070531524	0.454307986
Cholesky decomposition	0.3	0.018753782	-0.178359477	-0.014755783	-0.749421763	-0.127179908
Cholesky decomposition	0.3	1.358886924	0.055604311	0.244395685	0.262890311	-0.680689813
Cholesky decomposition	0.3	0.283847896	-0.33363711	-0.066632346	-3.973422315	-1.632798969
Cholesky decomposition	0.3	1.007041452	-0.034988283	0.105439258	-0.008841923	-0.000341994
Cholesky decomposition	0.3	0.635436993	-0.078979351	-0.064004204	0.027477318	0.096434194
Cholesky decomposition	0.3	0.603325378	-0.09068393	-0.267250624	0.022528214	-1.397038643
Cholesky decomposition	0.3	0.679289064	0.590108875	-0.290109483	0.823233909	2.127315764
Cholesky decomposition	0.3	1.121327248	0.039746092	-0.098317903	-0.062205427	0.383214243
Cholesky decomposition	0.3	1.499151766	-0.05992814	0.088682586	-0.419300013	0.061696919
Cholesky decomposition	0.3	0.673549045	0.267539166	-0.095641726	-0.198549344	0.544299507
Cholesky decomposition	0.3	0.281403647	-0.212468389	-0.152109675	-1.787623933	1.090096294
Cholesky decomposition	0.3	0.508888985	-0.060583405	-0.054261063	1.386842737	-1.679183109
Cholesky decomposition	0.3	1.375466627	0.06755806	-0.097863709	0.910569368	0.13755762
Cholesky decomposition	0.3	0.076239585	0.042177385	0.257810044	-0.134839405	-0.970432353
Cholesky decomposition	0.3	-0.049844242	0.629245473	-0.329245473	0.484498017	1.596002112
Cholesky decomposition	0.3	0.75894821	0.012886261	-0.106263262	0.841436454	0.051316532
Cholesky decomposition	0.3	-0.865507368	-0.274438774	-0.037231248	0.48143071	-0.248193649
Cholesky decomposition	0.3	0.332156569	0.00850879	-0.165572342	0.470359797	0.299887173
Cholesky decomposition	0.3	1.023982613	-0.018360069	-0.119887792	0.08999153	0.334454625
Cholesky decomposition	0.3	0.874048683	0.404689826	-0.137099501	1.690574342	0.121878608
Cholesky decomposition	0.3	0.870454944	0.205046993	0.09494744	0.836754125	-0.168020324
Cholesky decomposition	0.3	0.176387536	-0.109413492	-0.187319643	0.798210906	-0.015804467
Cholesky decomposition	0.3	0.812749158	-0.076990117	-0.02037177	-0.727445261	0.012676179
Cholesky decomposition	0.3	-0.42226565	-0.320710543	-0.172714751	0.186501049	-0.200270307
Cholesky decomposition	0.3	-0.063547261	-0.120016588	-0.112078401	-0.262630388	0.605432248
Cholesky decomposition	0.3	0.852349729	0.167793809	0.132115284	-0.479396966	0.288532376
Cholesky decomposition	0.3	1.236824791	0.190158613	0.109841288	0.346710118	-0.257422421
Cholesky decomposition	0.3	0.469902082	-0.065818147	-0.278662276	-0.075139511	1.109347932
Cholesky decomposition	0.3	-0.027953985	-0.118826152	-0.01120436	-0.127715527	-0.077996132
Cholesky decomposition	0.3	0.457766651	0.241399078	0.058600878	0.563720544	-0.063837385
Cholesky decomposition	0.3	-0.559970713	0.087847072	-0.20916311	0.296322254	0.010200372
Cholesky decomposition	0.3	0.313262045	0.117271264	0.182728226	0.535086731	-0.081890504
Cholesky decomposition	0.3	0.528765305	-0.058600098	0.02397218	-0.245453611	-0.54246205
Cholesky decomposition	0.3	0.435731085	-0.04409577	-0.092321571	0.716430397	0.245880269
Cholesky decomposition	0.3	1.093189007	-0.087888085	0.387888036	0.044300965	-0.583671234
Cholesky decomposition	0.3	1.348960657	0.364020119	-0.064020409	0.873961576	0.721345807
Cholesky decomposition	0.3	0.308070124	-0.026425098	-0.064186989	0.067225512	0.092743111
Cholesky decomposition	0.3	0.768943248	0.393865804	-0.093865933	0.823287479	0.020830486
Cholesky decomposition	0.3	0.013196048	-0.284054567	0.295677618	-0.354097124	-0.051608036
Cholesky decomposition	0.3	0.072358894	0.001653162	-0.235786951	0.640954197	0.761426096
Cholesky decomposition	0.3	1.131300008	0.535450788	-0.334073174	2.222276198	8.303355374
Cholesky decomposition	0.3	1.13768135	-0.089059076	-0.050752931	0.196908435	-0.196600834
Cholesky decomposition	0.3	-0.063774385	-0.083386284	-0.327879826	0.708765061	2.69778669
Cholesky decomposition	0.3	0.900823667	-0.055830695	-0.09584481	0.099396508	0.282020524
Cholesky decomposition	0.3	0.10993009	-0.098590447	-0.260099264	0.607904446	0.339781512
Cholesky decomposition	0.3	0.272497835	-0.01352195	-0.153332226	0.075473809	0.144953517
Cholesky decomposition	0.3	0.63432487	0.331521412	-0.051741128	0.642138485	0.289147647
Cholesky decomposition	0.3	0.911645226	-0.295594254	0.474980945	0.699264056	-0.788994171
Cholesky decomposition	0.3	0.417560888	0.571224583	-0.271224649	1.03603337	1.260045214
Cholesky decomposition	0.3	0.963383505	0.249241647	0.050753212	0.386161394	-0.205043509
Cholesky decomposition	0.3	0.514623054	-0.052930402	-0.045004658	0.037109289	-0.141212906
Cholesky decomposition	0.3	1.930235012	0.026728053	0.021056678	0.309119526	0.408094077
Cholesky decomposition	0.3	0.916417562	0.391988321	-0.091988521	0.26001991	0.621869359
Cholesky decomposition	0.3	0.017662308	0.01752216	-0.29380192	-0.027676724	0.383792986
Cholesky decomposition	0.3	0.71497524	-0.048410306	0.017576897	0.073401901	0.05680337
Cholesky decomposition	0.3	-0.878907244	0.633757148	-0.333757168	1.088518256	5.720950761
Cholesky decomposition	0.3	0.882436071	0.633805554	-0.333805562	2.106959458	5.650115141
Cholesky decomposition	0.3	0.35622092	-0.002945004	0.051653526	-0.361415611	0.053400236
Cholesky decomposition	0.3	1.205490156	-0.02231621	0.322316207	0.026564914	-0.980942719
Cholesky decomposition	0.3	0.912869157	-0.111960268	-0.306189414	0.066281437	2.609346192
Cholesky decomposition	0.3	0.289018856	-0.049092019	0.074334345	-0.008097855	-0.013313997
Cholesky decomposition	0.3	1.407702016	0.184406797	0.115593181	0.313550947	-0.212820926
Cholesky decomposition	0.3	0.091283031	-0.06815591	-0.285716863	0.207827829	-1.833453542
Cholesky decomposition	0.3	-0.187162868	0.416706777	-0.116710467	-0.023849685	-0.031934667
Cholesky decomposition	0.3	0.491673157	0.16940051	0.130597545	0.426268544	0.139640293
Cholesky decomposition	0.3	0.603972624	0.067656607	0.062537332	0.172738965	-0.571364821
Cholesky decomposition	0.3	1.84154665	-0.055827931	0.226647368	-0.03864374	-0.534252568
Cholesky decomposition	0.3	0.387721229	0.046933712	-0.25648279	0.269217508	0.660459195
Cholesky decomposition	0.3	0.099101119	-0.159251929	-0.066950196	-0.738601713	-0.118784374
Cholesky decomposition	0.3	-0.52557984	-0.114249271	-0.331445773	1.514806918	5.22996693
Cholesky decomposition	0.3	-0.29688928	-0.091731032	-0.055541837	-0.068095989	-0.116319289
Cholesky decomposition	0.3	0.120624912	0.320412683	-0.020528575	0.07395859	-0.06788526
Cholesky decomposition	0.3	0.41841287	0.263484919	0.036511158	0.156829248	-0.123547843
Cholesky decomposition	0.3	0.484691485	0.036579028	0.166556571	0.31845748	-0.334640441
Cholesky decomposition	0.3	0.228536722	-0.104388263	-0.12318497	-0.31283528	0.018646668
Cholesky decomposition	0.3	1.018919321	-0.061374864	0.361368652	-0.762063145	-0.445056041
Cholesky decomposition	0.3	0.456599709	-0.092354007	-0.273871473	0.653644408	-1.108506909
Cholesky decomposition	0.3	0.768854414	-0.11162847	-0.124739338	-0.347718174	0.235604723
Cholesky decomposition	0.3	0.754240093	-0.294830771	-0.066583257	-1.13212415	-2.934039614
Cholesky decomposition	0.3	-0.567184366	-0.326127183	-0.11429923	3.986806692	-0.09567488
Cholesky decomposition	0.3	0.373169402	-0.333660602	-0.090074832	-3.341374154	-0.721920303
Cholesky decomposition	0.3	0.518058363	-0.191046178	-0.199313447	-1.025808925	1.523633683
Cholesky decomposition	0.3	-0.079137635	0.001887589	-0.073041364	-0.077623739	-0.04965724
Cholesky decomposition	0.3	0.837477084	0.052559949	-0.099106463	0.359515039	0.111633524
Cholesky decomposition	0.3	-0.688690028	0.016450157	-0.086360358	0.226736407	-0.054931519
Cholesky decomposition	0.3	1.626725106	0.010152725	-0.039586844	-0.223377598	0.194304306
Cholesky decomposition	0.3	-0.672678044	0.606119052	-0.306119201	0.438571356	2.673272853
Cholesky decomposition	0.3	0.075609454	0.318496924	-0.018516409	0.498933418	-0.009870168
Cholesky decomposition	0.3	0.377871283	0.500737489	-0.235094824	0.510294094	0.941115804
Cholesky decomposition	0.3	0.59504599	-0.036997849	0.000265116	-0.12522562	0.027509726
Cholesky decomposition	0.3	0.826837763	0.053528225	0.246470833	-0.007234793	-0.28781184
Cholesky decomposition	0.3	0.480302195	-0.127688391	-0.046774808	-0.943110794	0.010166146
Cholesky decomposition	0.3	1.218016197	0.06644676	0.026761903	-0.12300726	-0.25200263
Cholesky decomposition	0.3	-0.918729129	-0.256968438	-0.079359116	1.360401691	-0.340970466
Cholesky decomposition	0.3	0.02130816	0.377813627	-0.077814217	0.056478813	-0.040389836
Cholesky decomposition	0.3	0.269313679	-0.080026731	-0.051870189	0.082995029	0.097381982
Cholesky decomposition	0.3	-1.03617028	-0.301669578	0.375619468	-3.569607708	-1.708582078
Cholesky decomposition	0.3	1.58518517	0.06408103	0.2359189	-0.166616971	-0.817574935
Cholesky decomposition	0.3	0.04681152	-0.215817283	-0.137541464	-0.66445307	0.397894951
Cholesky decomposition	0.3	0.044230513	0.629411461	-0.329425162	0.377155562	1.573754162
Cholesky decomposition	0.3	0.613495144	-0.004625612	-0.016421561	-0.068559687	-0.082458704
Cholesky decomposition	0.3	0.406474795	0.412287662	-0.112288933	0.571444723	0.018672204
Cholesky decomposition	0.3	1.295894496	0.222402404	0.077597574	0.637907215	0.096640237
Cholesky decomposition	0.3	0.601791124	0.60112773	-0.301127733	1.646185422	-0.928763534
Cholesky decomposition	0.3	-0.212973037	-0.0307651	0.020885602	-0.271655429	0.580121258
Cholesky decomposition	0.3	0.09511487	-0.130944896	0.109593416	-0.116329384	-0.030155385
Cholesky decomposition	0.3	-0.46764262	0.208437294	0.091559544	0.609790691	-0.836823784
Cholesky decomposition	0.3	-0.35285244	0.083382513	0.021827566	0.352650959	-0.221790051
Cholesky decomposition	0.3	0.225425423	-0.180376496	-0.046496727	-1.550179948	-0.09795148
Cholesky decomposition	0.3	-0.183016788	-0.01582906	0.009332941	-0.089872779	-0.097883154
Cholesky decomposition	0.3	0.094698964	-0.171875747	-0.309820582	-0.407653812	-1.412902931
Cholesky decomposition	0.3	1.222900945	-0.142056747	0.442056131	-1.12447532	-0.379885237
Cholesky decomposition	0.3	0.161805204	0.018880419	0.087389612	0.086612439	-0.107213666
Cholesky decomposition	0.3	0.29337963	-0.328968779	0.628968761	-3.817924762	-0.651509871
Cholesky decomposition	0.3	0.408790194	-0.052273867	0.352273779	0.011749111	-0.703633334
Cholesky decomposition	0.3	0.559702645	-0.02557707	-0.008135832	-0.867362948	-0.147999151
Cholesky decomposition	0.3	0.07665925	-0.047752236	0.040201055	-0.180502834	-0.148385824
Cholesky decomposition	0.3	0.206958692	-0.047714503	-0.066382569	-0.003373611	0.025751878
Cholesky decomposition	0.3	-0.452255596	0.377463636	-0.077742865	0.147647418	-0.068119608
Cholesky decomposition	0.3	0.9131794	-0.010619969	0.142136923	-0.04571298	-0.746461646
Cholesky decomposition	0.3	0.664817874	0.211408713	-0.109143009	0.472250469	0.34458565
Cholesky decomposition	0.3	-0.173208383	-0.113523268	-0.042585162	-0.110977454	-0.140406506
Cholesky decomposition	0.3	0.923371807	0.166203209	0.133773276	0.225566952	0.393248951
Cholesky decomposition	0.3	-0.261414073	0.03005571	-0.09790998	-0.062237304	0.584379822
Cholesky decomposition	0.3	1.294618943	-0.127688452	-0.270221569	0.551430484	-3.071998819
Cholesky decomposition	0.3	0.954217437	0.203547116	0.096452874	0.04210028	-0.294747341
Cholesky decomposition	0.3	1.550924517	0.002651152	-0.015912365	0.101039638	0.090073225
Cholesky decomposition	0.3	0.253634887	0.064985841	-0.161893424	-0.424664847	0.088333059
Cholesky decomposition	0.3	0.474897427	0.35455711	-0.05455711	0.315062658	0.32441236
Cholesky decomposition	0.3	1.229991619	0.069235787	0.021993041	0.071243449	-0.059792065
Cholesky decomposition	0.3	0.19546878	-0.087418739	0.000993571	0.037961285	0.014013832
Cholesky decomposition	0.3	1.405218634	0.226943123	0.073056843	0.63196276	0.016855524
Cholesky decomposition	0.3	0.307850739	0.590786834	-0.290788169	0.64953026	2.292990679
Cholesky decomposition	0.3	0.371351425	-0.297108065	-0.272173042	-1.60034066	1.423012599
Cholesky decomposition	0.3	-0.49440338	-0.325659371	-0.175546376	4.1915319	0.258402821
Cholesky decomposition	0.3	1.283981495	-0.028512094	0.025389632	-0.375728128	0.065954671
Cholesky decomposition	0.3	1.901271666	-0.001849373	-0.040193689	0.184104392	0.052131664
Cholesky decomposition	0.3	1.262612825	-0.063493313	-0.218020372	0.067833527	1.687963629
Cholesky decomposition	0.3	-0.12363508	0.281269686	-0.250710643	1.076138283	1.370001275
Cholesky decomposition	0.3	0.703189073	-0.146724133	-0.283248222	-0.184164669	-1.591020889
Cholesky decomposition	0.3	0.069209285	0.611987959	-0.31198798	0.172067302	6.492278899
Cholesky decomposition	0.3	1.795682084	0.406239477	-0.106239713	1.340576428	0.536964884
Cholesky decomposition	0.3	0.314397112	0.073169044	-0.07630541	0.146936227	0.003847949
Cholesky decomposition	0.3	1.008512288	0.002327991	-0.175200132	0.148818845	1.510205493
Cholesky decomposition	0.3	-0.04985683	-0.293528089	-0.088164571	-2.175166176	0.033049308
Cholesky decomposition	0.3	0.332265593	-0.074313793	-0.129727223	-0.009518314	-0.137283097
Cholesky decomposition	0.3	-0.501145499	0.489527935	-0.189528297	1.253176572	0.902506342
Cholesky decomposition	0.3	0.490857165	0.203140061	0.096859173	1.037119731	-0.007103719
Cholesky decomposition	0.3	0.439327265	0.067493178	-0.107147645	0.459948155	0.027069579
Cholesky decomposition	0.3	0.594441619	-0.041077713	-0.001794892	-0.25435132	-0.206019034
Cholesky decomposition	0.3	-0.048136038	-0.056556177	0.049176327	0.015076737	0.055070328
Cholesky decomposition	0.3	-0.676703406	-0.07314414	-0.313204136	2.819853449	4.468622542
Cholesky decomposition	0.3	0.301625657	-0.026781037	-0.014145377	0.139382834	0.149515986
Cholesky decomposition	0.3	0.251159955	0.029523043	0.270476953	-0.36092099	-1.357683944
Cholesky decomposition	0.3	0.818388948	0.091062112	-0.007945839	0.040166535	-0.025133624
Cholesky decomposition	0.3	-0.342076405	-0.215730886	-0.08388989	0.193737903	-0.088655282
Cholesky decomposition	0.3	1.354049135	0.264768729	0.035231096	0.454078023	-0.186260285
Cholesky decomposition	0.3	0.776739481	-0.064312357	-0.333875527	0.180146037	-3.949971751
Cholesky decomposition	0.3	-0.243740261	-0.334883113	-0.189502655	-3.092504291	1.284780073
Cholesky decomposition	0.3	0.564760195	-0.012664869	-0.113053949	-0.010335404	0.159112436
Cholesky decomposition	0.3	-0.134046802	-0.303489352	-0.08073428	1.119793075	0.083124463
Cholesky decomposition	0.3	1.532780607	0.002078282	0.043401373	-0.022475676	-0.047720944
Cholesky decomposition	0.3	-0.338704505	-0.019441242	-0.240246729	0.418156442	0.211316055
Cholesky decomposition	0.3	0.609361971	-0.051340038	-0.210584943	0.039526652	0.442927697
Cholesky decomposition	0.3	0.153406286	-0.283649447	-0.128671035	-1.692909469	0.610433819
Cholesky decomposition	0.3	0.553951614	-0.077573613	-0.087405506	0.021999785	0.003609478
Cholesky decomposition	0.3	0.460115605	-0.008987372	0.069815054	0.046136627	0.414604964
Cholesky decomposition	0.3	0.244570425	-0.176106475	-0.072725579	-1.122814441	-0.020802155
Cholesky decomposition	0.3	-0.581440644	-0.15847612	-0.299836191	2.331713546	-0.297860986
Cholesky decomposition	0.3	0.972033339	0.180305679	0.119694095	-0.043495437	-0.196852844
Cholesky decomposition	0.3	0.544368845	-0.169310514	-0.329998798	-1.152901498	3.456754126
Cholesky decomposition	0.3	1.079840318	-0.038944668	-0.047419367	0.010476493	0.187620688
Cholesky decomposition	0.3	-0.393137846	-0.300018522	-0.208817936	1.242148993	1.275541589
Cholesky decomposition	0.3	0.788591482	-0.004701867	0.304701672	0.053562632	-0.514049003
Cholesky decomposition	0.3	0.797829817	0.012560463	-0.182601548	0.153142919	1.287783246
Cholesky decomposition	0.3	1.349960774	0.359504345	-0.078553411	1.129293719	0.022429947
Cholesky decomposition	0.3	0.819946299	-0.044812882	-0.03656424	0.008761214	-0.017586283
Cholesky decomposition	0.3	0.328023693	-0.024041482	-0.102533773	0.009771266	0.270867015
Cholesky decomposition	0.3	-0.248685671	-0.263578819	-0.089839238	-0.047332571	-0.177025652
Cholesky decomposition	0.3	1.234322279	0.114681611	0.185317246	0.60967496	0.240057878
Cholesky decomposition	0.3	-0.003969119	0.104681678	-0.121114679	-0.016390234	0.083649865
Cholesky decomposition	0.3	0.546687852	-0.007198941	0.274092454	0.12888783	0.040168815
Cholesky decomposition	0.3	0.860158663	-0.046003249	-0.079497703	0.002846301	-0.123065219
Cholesky decomposition	0.3	0.427847487	0.010354515	-0.035920293	0.151505644	-0.044829254
Cholesky decomposition	0.3	0.252967086	0.258009666	0.041986541	-0.195372145	-0.280516892
Cholesky decomposition	0.3	0.16194593	-0.325875722	-0.328630771	-2.784184125	1.925011099
Cholesky decomposition	0.3	0.949700098	-0.001747413	-0.045158709	0.007940067	0.083527261
Cholesky decomposition	0.3	0.286773123	-0.165497146	0.056612353	-0.032299207	-1.255882955
Cholesky decomposition	0.3	0.041791018	-0.009900423	0.116086129	0.000210821	-0.393933083
Cholesky decomposition	0.3	0.703393331	-0.158394183	0.243403481	-0.071541607	-0.788744877
Cholesky decomposition	0.3	0.309473729	0.049561882	-0.23802135	0.183719717	0.544447952
Cholesky decomposition	0.3	0.56797454	-0.078372411	0.043502664	0.057444202	-0.359295718
Cholesky decomposition	0.3	0.700374234	0.300040788	-4.11E-05	0.249003239	-0.035432183
Cholesky decomposition	0.3	-0.259365943	-0.263094579	-0.223784597	2.54330901	0.588260879
Cholesky decomposition	0.3	0.414975839	-0.004169196	0.004355072	-0.056892479	-0.021104303
Cholesky decomposition	0.3	0.331863102	-0.159179355	-0.286095669	-1.156055686	2.053290543
Cholesky decomposition	0.3	1.354967863	0.014584167	0.017664345	0.062320534	0.36327237
Cholesky decomposition	0.3	0.115322428	-0.203608231	0.141565457	-1.285744924	0.365411962
Cholesky decomposition	0.3	0.298694625	-0.005400647	-0.113380969	0.028511371	0.126452047
Cholesky decomposition	0.3	0.057358176	0.369106087	-0.069107001	0.419699309	0.002776961
Cholesky decomposition	0.3	-0.788180983	0.147399228	-0.317129592	1.570985122	-0.12778517
Cholesky decomposition	0.3	1.274238905	-0.049284753	0.005364956	-0.149241792	-0.030899896
Cholesky decomposition	0.3	0.160841293	-0.107460459	-0.031323591	-0.011241908	0.021630166
Cholesky decomposition	0.3	-0.314231478	-0.012083837	-0.071171747	-0.131857842	-0.110091557
Cholesky decomposition	0.3	1.216789686	0.050613587	-0.019100884	-0.181790948	-0.015012564
Cholesky decomposition	0.3	1.069348432	0.120269162	-0.029991477	0.540700001	-0.058183416
Cholesky decomposition	0.3	-0.311219806	-0.295765231	-0.054958429	1.437365314	-0.08422243
Cholesky decomposition	0.3	-0.05548174	-0.283251329	-0.157957785	-1.627892766	0.138161418
Cholesky decomposition	0.3	0.439236009	-0.299227625	0.599227617	2.018515081	-0.752167226
Cholesky decomposition	0.3	0.225334017	-0.029142808	-0.026081255	-0.138937679	-0.114602317
Cholesky decomposition	0.3	0.855823551	-0.055246839	-0.066809465	-0.020183619	-0.104824343
Cholesky decomposition	0.3	0.234293415	-0.301193685	-0.145043435	2.118163754	-0.718856484
Cholesky decomposition	0.3	0.137857808	0.047276815	-0.096841953	0.598257323	0.114127641
Cholesky decomposition	0.3	0.085293399	-0.333611069	0.63361106	-6.996357962	-1.800994775
Cholesky decomposition	0.3	0.265054396	-0.101833041	-0.076527227	-0.080002986	-0.122492389
Cholesky decomposition	0.3	0.314629256	-0.098849735	-0.134603417	-0.750880237	0.905184088
Cholesky decomposition	0.3	-0.836131327	-0.293027833	-0.070244735	1.146670687	-0.278707522
Cholesky decomposition	0.3	-0.131908548	-0.227762709	-0.103524926	-0.081466434	-0.065225692
Cholesky decomposition	0.3	0.760151793	-0.042856403	0.016215908	-0.025094874	0.155504257
Cholesky decomposition	0.3	-0.191701271	-0.028419695	-0.032049228	-0.113933491	-0.124976201
Cholesky decomposition	0.3	-0.191880326	-0.155314566	-0.07533501	0.347833104	-0.058904109
Cholesky decomposition	0.3	0.289338523	-0.176691318	-0.253135895	-0.335429185	-1.421511041
Cholesky decomposition	0.3	-0.093327593	-0.134349585	0.268966952	-0.497823948	-1.704997272
Cholesky decomposition	0.3	1.913913045	0.208900354	0.091099643	0.693663879	-0.056690593
Cholesky decomposition	0.3	-0.088329883	-0.084900685	-0.074457646	-0.13458495	-0.018311957
Cholesky decomposition	0.3	-0.435889377	-0.165271624	-0.318744326	2.477426554	-0.875021818
Cholesky decomposition	0.3	0.118942485	-0.056395322	0.05478126	0.000261717	-0.061118053
Cholesky decomposition	0.3	1.392155298	0.273457166	0.02654282	0.245541598	-0.14577958
Cholesky decomposition	0.3	0.028549918	-0.042656655	-0.064671069	-0.060262001	-0.131670164
Cholesky decomposition	0.3	-0.669256686	0.029188804	-0.041839457	0.14027795	-0.290341045
Cholesky decomposition	0.3	1.226281129	0.035495154	-0.027011687	0.41555337	0.301859747
Cholesky decomposition	0.3	0.391582379	0.292157081	-0.081181624	0.340196193	0.031138032
Cholesky decomposition	0.3	1.442248123	0.263123748	0.036876189	1.431871602	0.138605444
Cholesky decomposition	0.3	1.954533539	-0.113140032	0.084946434	-1.07188384	0.193268703
Cholesky decomposition	0.3	-0.50543594	-0.155307923	-0.226394052	-0.155079916	1.617511685
Cholesky decomposition	0.3	0.041306411	-0.294234378	0.44844909	-0.50649105	-0.141374419
Cholesky decomposition	0.3	0.887631855	-0.04268524	-0.070699625	0.029978144	0.238195739
Cholesky decomposition	0.3	-0.418874796	0.043356356	-0.334833373	1.199640562	7.658874405
Cholesky decomposition	0.3	-0.404359897	0.23389189	0.066098518	0.600611871	-1.428938813
Cholesky decomposition	0.3	0.440529333	-0.085926803	-0.022076619	-0.457385693	-0.066836216
Cholesky decomposition	0.3	0.541489853	-0.167034255	-0.081683227	-0.55560193	0.096103431
Cholesky decomposition	0.3	0.806598878	0.312885036	-0.22907295	0.331178164	1.68563213
Cholesky decomposition	0.3	0.414865305	-0.241055927	-0.101579256	-1.151093202	0.991618126
Cholesky decomposition	0.3	0.433867224	0.060185467	0.014276986	0.228031661	0.010515098
Cholesky decomposition	0.3	0.27125679	-0.262474642	0.562439222	-1.2193022	-1.267607772
Cholesky decomposition	0.3	2.000111575	0.01031646	0.289683423	0.264318051	-0.555144415
Cholesky decomposition	0.3	-0.354234839	0.133436162	-0.334114112	0.280440153	4.738021975
Cholesky decomposition	0.3	0.637064913	-0.135908027	-0.119431676	-0.906251501	1.410154267
Cholesky decomposition	0.3	0.46985268	-0.091732079	-0.040266355	-0.061756578	0.026983689
Cholesky decomposition	0.3	0.372121809	0.025863183	-0.219061696	-0.041512571	0.688549994
Cholesky decomposition	0.3	0.943850314	-0.075460444	-0.257243075	0.179605002	-0.844497036
Cholesky decomposition	0.3	0.309616981	-0.208020605	-0.318949558	-2.014265847	3.281993982
Cholesky decomposition	0.3	0.084586355	-0.027095797	0.028715845	0.174452799	-0.168285565
Cholesky decomposition	0.3	0.655970709	-0.042952758	-0.077693389	0.061928411	0.395837226
Cholesky decomposition	0.3	1.637241989	-0.016860661	0.082912335	-0.055416069	-0.071079332
Cholesky decomposition	0.3	1.34906467	-0.12200313	0.282658775	-0.687882766	-0.213988917
Cholesky decomposition	0.3	-0.512616362	-0.042308552	-0.094870353	0.633028226	-0.280193593
Cholesky decomposition	0.3	0.087770626	-0.156547573	0.067740457	-0.75474804	-0.053429397
Cholesky decomposition	0.3	1.71833671	0.117029448	0.182970545	0.239797713	-0.355727664
Cholesky decomposition	0.3	1.615397927	-0.066155594	0.366153993	0.248166189	-0.56639303
Cholesky decomposition	0.3	0.579207736	-0.20421778	-0.086967941	-1.075982732	0.053483439
Cholesky decomposition	0.3	0.440932676	-0.04526033	-0.024721999	0.113936306	0.068059232
Cholesky decomposition	0.3	0.005208985	-0.065835907	-0.12787395	0.172775595	-0.641608728
Cholesky decomposition	0.3	0.588157004	0.030994871	0.269005129	0.126415864	-0.991094135
Cholesky decomposition	0.3	0.359673846	-0.195173766	-0.18750048	-0.666214763	1.731414344
Cholesky decomposition	0.3	1.99536622	0.173973727	-0.05534349	1.413844572	0.223693068
Cholesky decomposition	0.3	0.381297559	0.024698733	-0.179423432	0.024521862	0.797841891
Cholesky decomposition	0.3	0.549218088	0.011771321	0.151551913	0.005139009	-0.422433035
Cholesky decomposition	0.3	-0.455052725	0.149107139	-0.1185917	0.470645355	-0.18217116
Cholesky decomposition	0.3	0.581967105	-0.034926391	-0.170814248	0.105971641	0.288805121
Cholesky decomposition	0.3	0.087697996	-0.319897216	0.441655134	-2.359181245	-0.315042493
Cholesky decomposition	0.3	0.053195341	-0.07615371	-0.313644785	0.008878079	2.548099403
Cholesky decomposition	0.3	0.464049095	0.393988154	-0.093988218	1.145265301	-0.138901848
Cholesky decomposition	0.3	1.010807871	-0.014380994	-0.09404163	1.100838338	0.152330057
Cholesky decomposition	0.3	0.809076873	-0.02938844	0.161842204	0.089523008	-0.262261588
Cholesky decomposition	0.3	0.561610014	-0.017749633	-0.081870427	-0.095333459	0.008212147
Cholesky decomposition	0.3	0.407541564	-0.052876587	-0.042039786	0.033137621	0.028369685
Cholesky decomposition	0.3	0.771106972	0.043960116	0.021088257	0.064398483	0.186726019
Cholesky decomposition	0.3	0.444068243	-0.266621027	0.566570458	-0.752563981	-0.212371558
Cholesky decomposition	0.3	0.08062123	0.442854454	-0.14289283	-0.039836538	0.698582001
Cholesky decomposition	0.3	-0.22143025	-0.223319959	-0.139542488	-0.370173151	-0.023926259
Cholesky decomposition	0.3	1.164742625	0.039054116	0.032652739	0.046425986	0.04398375
Cholesky decomposition	0.3	-1.619029573	0.373163422	-0.140927559	0.199385508	1.292055357
Cholesky decomposition	0.3	0.420350174	0.087967242	-0.224187406	0.548003637	0.276039116
Cholesky decomposition	0.3	-0.543700006	-0.089240358	-0.129540841	0.790195294	-0.221177484
Cholesky decomposition	0.3	-0.320611638	-0.014134178	-0.045164267	-0.237555136	-0.150727845
Cholesky decomposition	0.3	0.176070245	-0.325329594	-0.110466385	-4.056918705	-1.857538244
Cholesky decomposition	0.3	0.601665369	-0.327082955	0.180329739	-6.363289117	-0.919203477
Cholesky decomposition	0.3	0.21703117	0.611842374	-0.311842387	1.865956515	-0.228644851
Cholesky decomposition	0.3	0.421196695	-0.132320526	-0.104183022	-0.861317988	0.214984903
Cholesky decomposition	0.3	-0.092287402	-0.316924647	-0.333630758	-3.008347125	3.565202333
Cholesky decomposition	0.3	0.056650462	0.003500875	-0.175885291	-0.09263833	0.95829867
Cholesky decomposition	0.3	-0.769333314	-0.21856389	-0.054174596	-0.439060862	-0.242986557
Cholesky decomposition	0.3	0.776079253	-0.001049471	-0.005495989	-0.247126443	-0.003548639
Cholesky decomposition	0.3	0.167734032	0.293139357	0.006856956	0.06793566	-0.03013644
Cholesky decomposition	0.3	1.062034441	0.316200023	-0.016200073	0.931553482	0.124039448
Cholesky decomposition	0.3	0.039673392	-0.267699292	-0.195021034	-0.731754184	0.787265143
Cholesky decomposition	0.3	0.002368214	-0.132250457	-0.181103447	-0.702536955	0.430538905
Cholesky decomposition	0.3	0.203080686	-0.03493265	-0.069058952	-0.075897807	0.32371484
Cholesky decomposition	0.3	-0.403282704	0.633609511	-0.333609528	0.585364026	6.619449421
Cholesky decomposition	0.3	0.374847307	0.423188479	-0.123189136	1.019224274	0.496402625
Cholesky decomposition	0.3	0.650504711	0.395788243	-0.095788638	1.321472203	0.437378013
Cholesky decomposition	0.3	-0.373774115	0.180549613	0.119450386	-0.166316381	-0.831553251
Cholesky decomposition	0.3	1.579503845	-0.038369632	0.056198834	0.296882658	-0.074743918
Cholesky decomposition	0.3	0.407481132	-0.187922857	0.104694262	-1.142732409	0.079892501
Cholesky decomposition	0.3	0.772919494	0.490311371	-0.190316938	1.128610108	0.565180198
Cholesky decomposition	0.3	0.368769835	-0.183474719	0.145922613	0.452042132	-0.429360533
Cholesky decomposition	0.3	0.644588229	-0.046898522	-0.078240499	0.10704758	0.07427687
Cholesky decomposition	0.3	-0.295656663	0.633800433	-0.33380052	0.777796634	3.656396122
Cholesky decomposition	0.3	0.319205079	-0.142890459	0.071098051	-0.201294542	-0.019057259
Cholesky decomposition	0.3	0.213692248	-0.106673758	0.297936035	-0.76377252	-0.849920366
Cholesky decomposition	0.3	0.91357088	-0.048135563	-0.307349575	0.191755774	0.21560677
Cholesky decomposition	0.3	0.751258414	-0.109639683	0.016073662	-0.538733107	-0.509302985
Cholesky decomposition	0.3	-0.395903186	0.224491237	0.075507791	-0.44456944	-0.930263551
Cholesky decomposition	0.3	0.209820305	-0.051980216	-0.107023312	0.530225177	0.262903336
Cholesky decomposition	0.3	0.00482837	0.159750997	-0.010620706	0.142259321	-0.118183481
Cholesky decomposition	0.3	0.299180525	-0.194970304	-0.144359522	-1.81429657	0.027417171
Cholesky decomposition	0.3	0.580671338	-0.07113802	-0.259518833	0.139627411	0.052073281
Cholesky decomposition	0.3	0.557115701	-0.230297891	-0.206457449	-2.483651879	3.71867978
Cholesky decomposition	0.3	0.109547621	0.049649889	-0.03756304	-0.080845642	-0.013186495
Cholesky decomposition	0.3	0.465998435	-0.247939687	-0.069864358	-0.712845068	0.030503136
Cholesky decomposition	0.3	0.347053579	0.111435857	-0.218073314	-0.100107108	2.475954234
Cholesky decomposition	0.3	-0.747928356	-0.334193332	-0.116661271	-3.488672617	0.834911211
Cholesky decomposition	0.3	1.47563732	0.142867626	-0.058862639	0.005966686	-0.063484481
Cholesky decomposition	0.3	1.129447679	0.489055381	-0.189055425	1.45031693	1.395384867
Cholesky decomposition	0.3	0.410105946	0.099912687	0.200087264	-0.080843796	-0.029403637
Cholesky decomposition	0.3	0.593714663	-0.064943977	-0.030376175	-0.366351543	-0.070061607
Cholesky decomposition	0.3	0.215400408	-0.033128667	-0.003523811	-0.345526971	-0.14790961
Cholesky decomposition	0.3	0.221428589	-0.115382433	-0.310432788	0.045211601	0.880388503
Cholesky decomposition	0.3	1.255844079	0.176185173	0.123814627	0.632388948	0.046529211
Cholesky decomposition	0.3	-1.130960072	-0.112985978	-0.333606557	2.290603385	4.862715953
Cholesky decomposition	0.3	0.601503262	-0.042583412	-0.185742572	0.124809805	1.146716268
Cholesky decomposition	0.3	1.871052271	-0.049489979	0.349489977	0.170661401	-1.21786968
Cholesky decomposition	0.3	0.01033773	-0.251925739	-0.229425985	-0.961713184	-1.506227784
Cholesky decomposition	0.3	0.922514646	0.020015637	-0.067786795	0.108694539	0.225031096
Cholesky decomposition	0.3	0.929043349	0.020004841	0.07285901	0.068970848	0.084242028
Cholesky decomposition	0.3	-0.020939991	-0.051403491	-0.027572167	0.021235893	0.018749995
Cholesky decomposition	0.3	-1.261007225	0.468767108	-0.333619081	1.211816549	5.180963528
Cholesky decomposition	0.3	-0.293172297	-0.33360757	0.633607568	-9.672095732	-2.861619476
Cholesky decomposition	0.3	0.360860617	-0.135654152	-0.066265688	-0.662770205	0.062727661
Cholesky decomposition	0.3	0.160682959	-0.17155281	0.09817733	-0.867996045	-0.47836662
Cholesky decomposition	0.3	0.703865695	0.284870068	-0.087916258	1.390870493	0.064194738
Cholesky decomposition	0.3	0.282410141	-0.240347192	-0.047022466	-1.475798569	0.192608872
Cholesky decomposition	0.3	0.163534117	-0.080757262	0.024925839	0.363460334	-0.282520632
Cholesky decomposition	0.3	0.979825322	0.25161377	0.048386207	0.401574259	-0.089392673
Cholesky decomposition	0.3	0.530380456	-0.011683476	0.311604628	0.093364406	-0.37321517
Cholesky decomposition	0.3	1.949254605	0.004484602	0.295515154	0.112080493	0.089634976
Cholesky decomposition	0.3	0.08494044	-0.146510367	0.307686585	-0.647810632	-0.092295635
Cholesky decomposition	0.3	-0.256808593	-0.16423209	0.348423463	-0.344418471	-1.517992673
Cholesky decomposition	0.3	-0.022679629	-0.116132783	-0.072773764	-0.065429361	-0.026564374
Cholesky decomposition	0.3	0.715676641	-0.287643389	-0.244911189	-1.172140462	-2.42466103
Cholesky decomposition	0.3	-0.21025867	-0.164088484	-0.307537732	0.029038274	2.65426831
Cholesky decomposition	0.3	0.406640142	-0.067074782	-0.042580186	-0.04235975	0.085564053
Cholesky decomposition	0.3	0.274575181	-0.033700449	-0.011262425	-0.516274985	-0.253421971
Cholesky decomposition	0.3	0.79050305	0.09554811	-0.096166862	0.485059424	0.068852493
Cholesky decomposition	0.3	0.180323204	0.425015259	-0.125027442	0.208840181	0.494834441
Cholesky decomposition	0.3	1.162288026	0.088993513	0.036233351	0.335955496	-0.118267605
Cholesky decomposition	0.3	0.043555005	-0.146424327	0.022109428	-1.589401776	-0.196436152
Cholesky decomposition	0.3	0.588253647	0.113705357	-0.032963787	-0.023456329	-0.111612297
Cholesky decomposition	0.3	-0.113523471	0.082273145	0.085536217	-0.274304969	-0.349293445
Cholesky decomposition	0.3	0.574384867	-0.116143884	-0.267499295	-0.118803636	1.095792661
Cholesky decomposition	0.3	1.061380263	0.188127618	-0.067944335	-0.075953933	1.063052794
Cholesky decomposition	0.3	0.330060886	-0.318969204	-0.098138769	-2.070417935	0.070146335
Cholesky decomposition	0.3	0.569277622	0.234247669	-0.134658278	0.501668148	0.137684582
Cholesky decomposition	0.3	0.132760425	-0.104143864	-0.107900664	-0.01843932	0.209174105
Cholesky decomposition	0.3	0.873707593	0.035924005	-0.288286486	-0.051063845	3.477294295
Cholesky decomposition	0.3	-0.451460439	-0.312662091	0.44692435	0.947223279	-1.801706869
Cholesky decomposition	0.3	0.774463727	0.059747668	0.24025171	-0.100972978	-0.412749156
Cholesky decomposition	0.3	-0.446256418	-0.125563129	0.049793902	-0.028189962	-0.436571619
Cholesky decomposition	0.3	1.376589151	0.148508848	-0.137139439	0.548706841	1.363867579
Cholesky decomposition	0.3	1.338756271	0.007470554	-0.032934552	0.069790421	0.170535397
Cholesky decomposition	0.3	0.980903871	-0.110823916	-0.302383996	0.14092564	-1.588326454
Cholesky decomposition	0.3	1.106466467	0.15939315	0.140606788	0.700354671	0.410508895
Cholesky decomposition	0.3	0.409584386	-0.083806994	-0.069958651	0.032885097	-0.019782301
Cholesky decomposition	0.3	1.177997904	0.025914743	-0.039789524	0.249071688	-0.04809642
Cholesky decomposition	0.3	0.083768567	-0.221746835	-0.152752805	-0.604875933	0.546760693
Cholesky decomposition	0.3	-0.094267999	-0.173213526	-0.260614139	-0.241775124	-1.989807224
Cholesky decomposition	0.3	0.010131134	-0.216405527	0.516405217	-0.043732236	-0.266384025
Cholesky decomposition	0.3	-0.110866817	0.506723254	-0.318117882	0.459372112	5.054751279
Cholesky decomposition	0.3	1.604235292	0.017799158	0.282200335	0.47452109	0.315942326
Cholesky decomposition	0.3	1.378846419	-0.105924604	-0.158511426	-0.301690802	0.639166135
Cholesky decomposition	0.3	0.954498456	0.116213294	-0.037837007	0.188095005	-0.022370902
Cholesky decomposition	0.3	1.298415678	0.057357094	0.242642893	0.241806132	0.248352221
Cholesky decomposition	0.3	0.279978388	0.145772361	0.00122112	-0.193847853	0.294997219
Cholesky decomposition	0.3	1.208837592	0.344695537	-0.044695537	1.199907047	0.617277957
Cholesky decomposition	0.3	-0.322640247	-0.08867395	-0.051144527	-0.109023507	-0.215200761
Cholesky decomposition	0.3	1.445925411	-0.006508912	-0.056126357	-0.104000944	0.010489948
Cholesky decomposition	0.3	0.933713454	-0.011330385	-0.036432799	0.045816194	0.085032406
Cholesky decomposition	0.3	1.026419156	0.253482072	0.046517818	0.245365557	0.478427823
Cholesky decomposition	0.3	0.346995603	-0.025280575	-0.129277429	0.011595891	0.05303005
Cholesky decomposition	0.3	1.873522203	-0.000718492	-0.150372596	0.214539277	1.53146916
Cholesky decomposition	0.3	0.882665007	0.181943482	0.06227338	0.945453113	0.095459666
Cholesky decomposition	0.3	1.093261905	-0.206216211	-0.209767269	-1.094575848	1.818631633
Cholesky decomposition	0.3	1.279786566	-0.058499682	-0.181842703	-0.39176597	1.561900205
Cholesky decomposition	0.3	0.087214085	0.069436021	0.06359804	-0.352145333	-0.272662907
Cholesky decomposition	0.3	0.259229601	-0.011675414	0.044955056	-0.085381976	-0.227231561
Cholesky decomposition	0.3	0.511063021	0.097436026	-0.21986895	-0.075300254	0.54254003
Cholesky decomposition	0.3	1.39524901	0.361190878	-0.06119091	1.141878275	0.01165551
Cholesky decomposition	0.3	0.362879146	-0.026746791	-0.025524383	-0.126274673	-0.022024442
Cholesky decomposition	0.3	-0.281486901	-0.080976688	0.017474147	-0.225719273	-0.095118614
Cholesky decomposition	0.3	0.835774791	-0.144581056	-0.311347902	-1.026938774	3.053462175
Cholesky decomposition	0.3	0.977436885	-0.063110163	0.363108245	0.091505156	-0.596167534
Cholesky decomposition	0.3	1.631485774	0.094608643	-0.002715592	0.506568674	0.164178139
Cholesky decomposition	0.3	-0.46964356	-0.004963068	-0.101094903	0.240105723	-0.043344887
Cholesky decomposition	0.3	-0.303291524	-0.194520064	-0.097406953	-0.928044981	0.001429495
Cholesky decomposition	0.3	0.859217616	0.180915746	0.119082627	0.364089098	0.182913612
Cholesky decomposition	0.3	0.176223562	-0.079126336	-0.0050416	1.816754581	-1.487238906
Cholesky decomposition	0.3	0.297740162	0.195975534	-0.177269831	0.328642641	0.098193404
Cholesky decomposition	0.3	0.196939826	-0.057870871	-0.135040421	0.004757069	0.156882913
Cholesky decomposition	0.3	0.275299824	-0.263481466	0.259724627	-1.505952612	-0.060832912
Cholesky decomposition	0.3	0.086592108	-0.158567483	0.15216192	-1.116533091	-0.06335303
Cholesky decomposition	0.3	1.476802728	0.235271196	0.064727466	0.251773053	-0.173172146
Cholesky decomposition	0.3	0.831080658	0.130905763	0.169061803	0.552069466	-0.055591833
Cholesky decomposition	0.3	0.892047431	-0.05981271	-0.057611989	-0.638734311	0.044599827
Cholesky decomposition	0.3	1.359913201	-0.014190349	0.073183209	0.091184509	-0.415993468
Cholesky decomposition	0.3	0.510231872	-0.012047648	-0.086735224	-0.103951779	0.221909196
Cholesky decomposition	0.3	0.692069966	-0.045532347	-0.287420178	0.153634457	-0.672731315
Cholesky decomposition	0.3	0.367805933	-0.27215393	-0.107879	-1.264563727	0.072926984
Cholesky decomposition	0.3	1.366857601	-0.040323621	-0.040398845	0.230500299	0.339853004
Cholesky decomposition	0.3	0.533207155	-0.123887494	-0.051001949	-0.4718166	0.148491062
Cholesky decomposition	0.3	0.519391544	-0.156443131	0.410193891	0.211607212	-1.540282023
Cholesky decomposition	0.3	0.281641348	0.34689086	-0.046893078	-0.135306462	-0.16945529
Cholesky decomposition	0.3	-0.220261704	-0.334423835	-0.024717365	3.730034784	-0.081532733
Cholesky decomposition	0.3	0.742098821	0.115440243	-0.149844492	0.164948914	1.250859295
Cholesky decomposition	0.3	-0.449327025	-0.049141617	0.349141456	-0.644683236	-1.279749585
Cholesky decomposition	0.3	1.766179123	0.043025598	0.256974389	0.263744413	0.110919114
Cholesky decomposition	0.3	-0.073762155	-0.182684156	-0.049671249	0.03235017	-0.478658581
Cholesky decomposition	0.3	1.414048303	-0.030106254	-0.063850947	0.070457608	0.139898559
Cholesky decomposition	0.3	-0.16966027	-0.324652903	0.624652805	-0.628690546	-1.396877407
Cholesky decomposition	0.3	1.489919046	0.19231895	0.107680931	0.680979792	-0.445568847
Cholesky decomposition	0.3	0.401365261	-0.067008193	0.088472584	-0.357913155	0.099079252
Cholesky decomposition	0.3	0.376587021	0.038610524	-0.025214164	-0.263937041	0.506952658
Cholesky decomposition	0.3	0.643114354	0.265634336	0.034365203	-0.099298649	-0.140048853
Cholesky decomposition	0.3	1.731593177	0.120769947	0.034263628	0.806440699	0.321658492
Cholesky decomposition	0.3	0.229812381	-0.037558106	-0.283744871	0.14582507	-0.733494077
Cholesky decomposition	0.3	0.919615651	0.093895178	0.206104782	0.281069646	0.009549124
Cholesky decomposition	0.3	0.71035903	-0.113705377	-0.271911401	-0.001019772	-0.380428096
Cholesky decomposition	0.3	0.597543332	-0.078010977	0.265083347	-0.078600178	-0.503639335
Cholesky decomposition	0.3	1.000252837	0.361110933	-0.061110937	0.758540031	-0.074032982
Cholesky decomposition	0.3	0.966134996	-0.030420813	-0.194043513	0.179266395	0.755302689
Cholesky decomposition	0.3	0.789998677	-0.078131739	-0.157176759	0.028304174	0.932120105
Cholesky decomposition	0.3	0.485510493	-0.302992743	-0.316279369	-2.333526823	0.376694342
Cholesky decomposition	0.3	0.187186274	-0.248789156	-0.097657832	-1.212991544	-0.009101287
Cholesky decomposition	0.3	1.578404775	0.041492099	0.054558094	0.021920752	0.380816332
Cholesky decomposition	0.3	0.579175309	-0.0182216	0.063902077	0.035625934	-0.106717825
Cholesky decomposition	0.3	0.320651044	0.405592766	-0.105614739	0.800312246	0.059490516
Cholesky decomposition	0.3	-0.026609261	-0.120334756	0.420334463	-1.39746024	-1.088301687
Cholesky decomposition	0.3	-0.100323809	-0.140569214	-0.307313276	-1.209921804	-3.195918242
Cholesky decomposition	0.3	-0.014499771	-0.07372297	-0.286139321	-0.096000716	1.920772966
Cholesky decomposition	0.3	0.382947171	0.201340652	-0.234968283	-0.351634784	2.788907016
Cholesky decomposition	0.3	0.787336783	-0.112912686	-0.036790821	0.057529083	-0.572485164
Cholesky decomposition	0.3	0.278032954	-0.09620891	-0.066979392	0.335336597	0.181111717
Cholesky decomposition	0.3	1.501739379	-0.029180342	0.329179518	-0.132413691	-0.170933497
Cholesky decomposition	0.3	0.664218853	-0.035808774	0.181155869	-0.023762227	-0.536901384
Cholesky decomposition	0.3	-0.691262876	-0.185685345	-0.196483642	0.919212865	-0.182282007
Cholesky decomposition	0.3	-0.268926154	-0.01146139	-0.036475613	-0.105819074	-0.071418426
Cholesky decomposition	0.3	0.693722737	-0.168410955	0.468156645	1.259710745	-1.663432423
Cholesky decomposition	0.3	0.6667945	-0.206836402	-0.052651167	-1.427965863	0.071712917
Cholesky decomposition	0.3	0.316956747	-0.24636664	-0.333766532	-1.534619927	4.13901118
Cholesky decomposition	0.3	0.528472364	-0.220943643	-0.212478209	-1.831705509	1.095966242
Cholesky decomposition	0.3	-0.964135206	0.633633181	-0.333633201	0.889155269	5.311597362
Cholesky decomposition	0.3	0.287554497	0.043440114	0.256559689	-0.398745134	-0.912782417
Cholesky decomposition	0.3	0.765865998	-0.050682262	-0.193848466	0.060170372	0.730064167
Cholesky decomposition	0.3	0.242496727	0.316749163	-0.016752934	0.140076306	0.007436065
Cholesky decomposition	0.3	0.281034927	-0.127911628	0.224382722	-0.042334259	-0.377107878
Cholesky decomposition	0.3	0.165079765	-0.14863797	-0.178278071	-0.119430749	0.282633937
Cholesky decomposition	0.3	0.096365272	-0.071078794	-0.03885042	0.121691041	0.067943613
Cholesky decomposition	0.3	0.362118636	0.010569897	0.073630704	-0.234735806	-1.093051524
Cholesky decomposition	0.3	-0.321361742	-0.039788326	-0.066358576	-0.110046156	-0.070700351
Cholesky decomposition	0.3	1.036689987	-0.000650957	0.300650443	-1.002061235	-0.891223544
Cholesky decomposition	0.3	0.512951048	0.322805786	-0.022897658	0.073976001	0.100877649
Cholesky decomposition	0.3	1.184471219	0.137423173	-0.106458743	1.139458856	0.109656615
Cholesky decomposition	0.3	1.189711868	-0.075972383	-0.237957891	-0.067942393	0.765675544
Cholesky decomposition	0.3	0.079124971	0.167094915	-0.128896502	0.347256875	1.374349313
Cholesky decomposition	0.3	0.903699512	0.133773106	0.166226034	0.137536126	0.045047769
Cholesky decomposition	0.3	1.553103279	0.008114204	0.145759034	-0.230588779	0.977345081
Cholesky decomposition	0.3	0.642961498	0.635086247	-0.335086249	2.098471448	6.130402568
Cholesky decomposition	0.3	0.448225351	-0.333363295	0.1886628	-3.655728305	-0.596000338
Cholesky decomposition	0.3	0.056641905	-0.244591671	-0.25391821	-0.66977949	2.053534898
Cholesky decomposition	0.3	-0.07466073	-0.044015302	-0.078827943	-0.136915916	0.176494209
Cholesky decomposition	0.3	0.304084954	-0.042947001	0.342946819	0.123777765	-0.097968623
Cholesky decomposition	0.3	1.07033814	0.3232859	-0.023286085	0.327512514	-0.069350249
Cholesky decomposition	0.3	-0.27022905	-0.094347885	-0.032731935	0.124617721	-0.145538859
Cholesky decomposition	0.3	0.54341374	0.09996692	0.200033028	-0.246884209	-0.624790293
Cholesky decomposition	0.3	0.826409876	-0.070597763	0.12376202	0.1115551	-0.725230919
Cholesky decomposition	0.3	0.09500041	-0.137168947	-0.165727796	-0.915612704	0.121672764
Cholesky decomposition	0.3	-0.010407405	-0.324628716	-0.203924789	-2.314396695	-0.24326868
Cholesky decomposition	0.3	-0.044140524	-0.302456476	0.062093363	-1.717762937	-0.198546769
Cholesky decomposition	0.3	-0.065020472	-0.180924959	0.140545893	-0.460590667	-0.19590576
Cholesky decomposition	0.3	-0.153398413	-0.258906089	-0.143518698	0.736661924	-0.116932265
Cholesky decomposition	0.3	-0.297319641	-0.333023713	-0.090387386	4.983330373	-0.080821093
Cholesky decomposition	0.3	0.336467068	-0.265082656	-0.182194275	-1.763490902	1.61615463
Cholesky decomposition	0.3	0.86122842	-0.058446403	0.037373044	0.009112609	-0.133341687
Cholesky decomposition	0.3	1.202839024	0.394726951	-0.094727158	1.736093149	0.395903935
Cholesky decomposition	0.3	2.345765829	0.008543745	0.220658177	0.152178269	-0.800716397
Cholesky decomposition	0.3	0.550047831	-0.311620422	-0.227995534	-3.861002216	1.697200155
Cholesky decomposition	0.3	0.931702881	0.163018202	0.136981482	-0.054438056	-0.535450337
Cholesky decomposition	0.3	0.72481552	-0.03185422	0.063254474	0.082408441	0.183439343
Cholesky decomposition	0.3	0.32067847	-0.183170308	0.00071311	-0.194933287	0.05987948
Cholesky decomposition	0.3	1.981585528	-0.029155058	-0.003656683	-0.101830135	-0.010854895
Cholesky decomposition	0.3	0.383575649	-0.051526003	-0.253421986	0.13973525	0.64931072
Cholesky decomposition	0.3	0.938103786	-0.087513688	-0.068995566	-0.343711689	-0.022492192
Cholesky decomposition	0.3	0.740053134	0.047016955	-0.089658314	-0.23296063	0.82047364
Cholesky decomposition	0.3	0.586205958	0.257091684	-0.083100774	0.855060889	0.071559514
Cholesky decomposition	0.3	1.037360544	0.574920211	-0.274921409	1.776343885	2.450597388
Cholesky decomposition	0.3	0.775056294	0.323063487	-0.023063705	0.084238414	-0.059174121
Cholesky decomposition	0.3	0.707479936	-0.097436516	-0.24865018	0.037627996	1.085290306
Cholesky decomposition	0.3	0.659841623	0.29367775	-0.162328865	1.503309008	0.420725461
Cholesky decomposition	0.3	1.554947021	0.039032999	0.106464746	0.193132175	-0.129672727
Cholesky decomposition	0.3	0.727294825	-0.054599873	0.036240043	0.100120859	-0.209485406
Cholesky decomposition	0.3	1.10995478	-0.015905703	0.035833805	0.303092642	0.335263688
Cholesky decomposition	0.3	0.337171707	-0.139936107	-0.244263407	-0.142864879	0.510852923
Cholesky decomposition	0.3	-0.211345643	-0.307737979	0.607736432	-1.930356901	-1.103027311
Cholesky decomposition	0.3	-0.320981084	-0.271991702	0.501899649	-1.260569013	-0.70236244
Cholesky decomposition	0.3	0.914814335	0.136254476	0.163745211	0.295928315	-0.873503422
Cholesky decomposition	0.3	0.448080469	-0.147985574	-0.315414377	0.034467329	-0.082542725
Cholesky decomposition	0.3	0.10302898	-0.302408691	-0.112538602	0.633368862	-1.25735093
Cholesky decomposition	0.3	0.2996846	-0.077287122	-0.210011529	-0.309565788	0.877006828
Cholesky decomposition	0.3	0.626848528	0.054987661	-0.185086126	0.424440896	1.055227506
Cholesky decomposition	0.3	0.459220113	-0.037665979	-0.200937171	0.154808161	0.187649698
Cholesky decomposition	0.3	0.27391777	-0.276883693	-0.087532924	-2.75524889	0.99653666
Cholesky decomposition	0.3	0.982137247	0.015486224	0.170528892	0.054626214	-0.094789532
Cholesky decomposition	0.3	0.563215557	0.604105713	-0.304107885	1.054914408	-0.233065645
Cholesky decomposition	0.3	0.008832975	0.183495396	-0.154532311	-0.062256475	0.105786256
Cholesky decomposition	0.3	-0.53517456	-0.258853052	0.558852753	-0.521736333	-1.370693304
Cholesky decomposition	0.3	-0.161331766	-0.106934216	0.057605226	-0.957549053	-0.426902426
Cholesky decomposition	0.3	0.301385549	-0.326169867	-0.241050661	-2.642611097	2.244582576
Cholesky decomposition	0.3	0.301990943	-0.333659815	-0.104698358	-2.62047917	-2.041587426
Cholesky decomposition	0.3	0.195051805	0.260576455	0.039138173	0.264165815	-0.019460987
Cholesky decomposition	0.3	1.02017714	0.234257572	0.065740836	0.174362496	0.054473779
Cholesky decomposition	0.3	-0.011188454	0.633651854	-0.333653272	1.083394529	3.267404742
Cholesky decomposition	0.3	1.211855575	-0.009475038	-0.04671691	0.214348173	0.020370728
Cholesky decomposition	0.3	0.032827091	-0.053403677	-0.135025793	0.143060548	-0.042961541
Cholesky decomposition	0.3	0.384219821	-0.198766838	-0.048663672	-1.593167379	0.594252498
Cholesky decomposition	0.3	1.432088811	0.101759819	0.045190382	0.227484812	-0.059266696
Cholesky decomposition	0.3	0.771543487	-0.013910737	-0.015102344	0.046260723	0.080420881
Cholesky decomposition	0.3	0.113289348	-0.086635223	-0.148685692	-0.180494967	-0.128252354
Cholesky decomposition	0.3	0.386462785	-0.309646389	-0.121803014	-3.262262343	0.597231774
Cholesky decomposition	0.3	0.351053934	0.452478818	-0.318208408	0.761077784	2.194436128
Cholesky decomposition	0.3	-0.323761332	-0.312488023	0.612487435	-4.660146964	-0.633629192
Cholesky decomposition	0.3	0.97147979	0.153776485	0.146217701	0.306840538	-0.315585752
Cholesky decomposition	0.3	-0.016932025	-0.27305936	-0.275891658	-1.58998407	3.255644163
Cholesky decomposition	0.3	0.729325209	0.151737589	0.148262214	0.284413728	0.061906186
Cholesky decomposition	0.3	0.371638765	-0.053805552	-0.098483714	-0.008694812	1.101342609
Cholesky decomposition	0.3	-0.278237653	-0.016831497	0.004208893	-0.202978482	0.34692608
Cholesky decomposition	0.3	0.800086844	-0.033663204	0.333648955	-0.067514621	-0.554346753
Cholesky decomposition	0.3	1.076468546	0.279397958	0.020600703	0.43140286	-0.1403901
Cholesky decomposition	0.3	-0.26114561	-0.047955448	-0.070494611	-0.145806004	-0.210987377
Cholesky decomposition	0.3	0.055362102	-0.052021699	-0.277571543	-0.316794749	3.980243208
Cholesky decomposition	0.3	-0.299218002	-0.081561984	-0.173591805	-0.249520404	1.528892404
Cholesky decomposition	0.3	0.350449823	0.34472629	-0.04531321	0.558591058	0.064148731
Cholesky decomposition	0.3	-0.101983864	-0.284089953	0.008830178	-1.386761947	-0.113129688
Cholesky decomposition	0.3	0.050439303	-0.175147983	0.475147508	-0.636829551	-0.999327792
Cholesky decomposition	0.3	1.537932113	0.315780463	-0.037991487	0.681044942	-0.006599991
Cholesky decomposition	0.3	0.411829128	-0.032179197	0.332178235	-0.267619598	-0.456643199
Cholesky decomposition	0.3	0.032500057	-0.039132287	-0.019206637	-0.119962111	-0.058119864
Cholesky decomposition	0.3	0.229825654	-0.068387962	-0.296954458	0.127086219	-1.203132857
Cholesky decomposition	0.3	1.291988849	0.078276859	0.221718999	0.181992781	-0.356125658
Cholesky decomposition	0.3	0.090626452	-0.277744572	-0.317485241	-1.585997712	3.848313914
Cholesky decomposition	0.3	0.347688529	-0.257249625	-0.164957924	-2.403730938	1.126032
Cholesky decomposition	0.3	0.40559141	0.279080114	-0.297084105	1.53794261	-1.384547878
Cholesky decomposition	0.3	0.545796401	0.226574213	0.072667201	0.261939682	-0.130147048
Cholesky decomposition	0.3	0.196336638	-0.193668934	-0.231626977	-1.139786447	0.767693135
Cholesky decomposition	0.3	0.658733035	0.12350294	0.014193475	0.107110667	-0.095503974
Cholesky decomposition	0.3	-0.973287622	-0.120124278	-0.331531827	2.094804056	4.582846011
Cholesky decomposition	0.3	1.062583038	0.010552895	-0.090089325	0.15229867	0.690667843
Cholesky decomposition	0.3	0.243489503	-0.026509375	-0.111301269	0.144658031	0.145681976
Cholesky decomposition	0.3	1.276995777	-0.027096963	0.327096934	-0.064872581	-0.248320169
Cholesky decomposition	0.3	0.199722495	-0.14513569	-0.189045291	0.744945129	-0.972463062
Cholesky decomposition	0.3	0.626391506	0.162687809	-0.077724824	0.710679816	0.071281499
Cholesky decomposition	0.3	0.188080165	-0.063494487	-0.052465277	-0.334883489	-0.056557261
Cholesky decomposition	0.3	1.168736587	-0.099761239	-0.06346729	-0.618874327	0.389958695
Cholesky decomposition	0.3	-0.372860046	-0.15213199	-0.333660393	1.159054529	2.755725532
Cholesky decomposition	0.3	0.60857103	-0.212475845	-0.264638138	-0.508304352	-1.684117911
Cholesky decomposition	0.3	0.976487189	0.123071856	0.020475894	-0.073509265	-0.214295992
Cholesky decomposition	0.3	0.367869353	-0.283794319	-0.277861705	-2.988788164	2.774081414
Cholesky decomposition	0.3	0.50883307	-0.018360843	0.251096705	0.094979836	0.151535745
Cholesky decomposition	0.3	-0.353317279	-0.291738677	-0.147416068	1.82547723	0.114365115
Cholesky decomposition	0.3	0.861478491	0.362111464	-0.062111466	1.07506597	-0.051470151
Cholesky decomposition	0.3	1.294513013	-0.024691411	0.024068024	0.123530126	-0.019443577
Cholesky decomposition	0.3	-0.027531411	0.115220061	-0.170918198	0.040308722	0.445988882
Cholesky decomposition	0.3	0.046224544	-0.252539868	0.489065249	-1.758877164	-0.623580183
Cholesky decomposition	0.3	-0.196224687	-0.333618047	-0.084907797	-4.009138532	0.057747236
Cholesky decomposition	0.3	0.614448257	0.086320778	-0.089690845	0.360409743	0.129336773
Cholesky decomposition	0.3	-0.221965296	-0.323492072	-0.07173539	-0.40618202	-0.09293792
Cholesky decomposition	0.3	-0.626650062	0.63829667	-0.338296679	1.191100892	6.529820977
Cholesky decomposition	0.3	0.476834908	-0.282863267	-0.149281189	-1.586065696	0.024690619
Cholesky decomposition	0.3	0.347421454	-0.041534783	-0.178070942	0.1878664	-0.885804771
Cholesky decomposition	0.3	-0.18054197	-0.083044076	0.081426342	-0.233616842	-0.051084128
Cholesky decomposition	0.3	0.187745372	-0.324170041	-0.319557085	-2.206053904	3.796633729
Cholesky decomposition	0.3	0.142914998	0.311361324	-0.011365433	0.717387227	0.043728583
Cholesky decomposition	0.3	-0.387395997	-0.098833512	0.398831958	0.348448514	-0.556271699
Cholesky decomposition	0.3	1.23617472	0.271541737	0.028458216	0.893515332	0.387739631
Cholesky decomposition	0.3	0.176107432	-0.327844704	-0.248493563	-2.923725741	2.334634274
Cholesky decomposition	0.3	0.475100077	-0.078841558	-0.243424868	0.305716873	-0.664209512
Cholesky decomposition	0.3	1.541609909	0.303708213	-0.003708261	0.836524439	0.095772382
Cholesky decomposition	0.3	0.401179011	-0.100954957	-0.333849846	0.118511417	-3.75966382
Cholesky decomposition	0.3	0.074732809	0.511685675	-0.211685879	0.798271382	1.587612755
Cholesky decomposition	0.3	0.361552001	0.039971409	0.260026494	-0.012802427	-0.036556592
Cholesky decomposition	0.3	1.536885033	-0.092145919	-0.013129324	-0.536231096	0.088343362
Cholesky decomposition	0.3	0.679060435	0.069183445	-0.15519173	0.295466755	0.023127438
Cholesky decomposition	0.3	1.303605801	-0.080186939	0.380186781	-0.339390712	-1.035647219
Cholesky decomposition	0.3	1.045726934	0.279307123	0.020692857	0.151321269	-0.105789662
Cholesky decomposition	0.3	0.365051615	0.087061553	-0.030759709	-0.289877813	-0.005765459
Cholesky decomposition	0.3	-0.14335247	-0.322704528	-0.187900771	-2.957478889	1.325558974
Cholesky decomposition	0.3	0.081064021	-0.019187665	0.02685046	-0.336903594	-0.063463081
Cholesky decomposition	0.3	-0.064426646	-0.189780885	-0.133614434	-0.188217805	-0.080481937
Cholesky decomposition	0.3	0.031147912	-0.331648765	-0.247945091	-2.968327688	1.45665531
Cholesky decomposition	0.3	0.5411233	-0.030071668	0.011713128	-0.112845452	-0.118735476
Cholesky decomposition	0.3	0.722634457	0.346166992	-0.046167174	0.73690646	0.001491285
Cholesky decomposition	0.3	1.023662279	-0.044832768	-0.109125085	-0.055587431	0.13720066
Cholesky decomposition	0.3	0.748560291	0.098147768	0.201851791	0.041528295	0.110252522
Cholesky decomposition	0.3	-0.53151813	0.22668562	-0.109869157	-0.092836428	0.781015502
Cholesky decomposition	0.3	0.907557195	-0.004194878	-0.047521496	-0.190071575	0.18723719
Cholesky decomposition	0.3	-0.069184938	-0.042493342	-0.117371801	-0.022554933	0.413365708
Cholesky decomposition	0.3	0.169659249	-0.102156685	-0.257591297	0.218260998	1.320164118
Cholesky decomposition	0.3	-0.047759902	0.032730653	-0.145100649	0.447433469	1.216611074
Cholesky decomposition	0.3	1.384119097	0.006758204	0.293241774	-0.005418942	-0.647986841
Cholesky decomposition	0.3	-0.172625797	-0.203036508	-0.014980126	-0.232983902	0.000960997
Cholesky decomposition	0.3	0.641048865	-0.154239469	-0.205935422	-0.327861245	1.137195205
Cholesky decomposition	0.3	1.276292429	-0.127133547	-0.0517137	-0.473053046	0.169677265
Cholesky decomposition	0.3	0.552663817	0.105016444	-0.063721024	0.235014845	0.007819762
Cholesky decomposition	0.3	1.31430585	-0.024602176	-0.020018766	0.15242971	0.322543039
Cholesky decomposition	0.3	0.69475368	-0.060648211	-0.267072703	-0.276481718	2.530476231
Cholesky decomposition	0.3	0.595126086	-0.067841054	-0.047417472	-0.722453157	0.065492266
Cholesky decomposition	0.3	0.421794877	-0.161429413	0.048143708	-0.485102825	-0.126875169
Cholesky decomposition	0.3	-0.227039039	-0.196443953	-0.334319446	0.060623889	2.413834313
Cholesky decomposition	0.3	-0.195610047	0.605251925	-0.305262309	0.659849381	-0.843389493
Cholesky decomposition	0.3	0.853975624	-0.019204009	0.016869139	-0.085962654	-0.239799464
Cholesky decomposition	0.3	1.253532843	-0.05752038	-0.076940757	-0.521377272	0.359997277
Cholesky decomposition	0.3	-0.922329651	0.515057144	-0.215058088	0.069098832	1.627508616
Cholesky decomposition	0.3	0.570761777	-0.017311682	0.245815984	-0.57419467	-0.916838386
Cholesky decomposition	0.3	0.463869279	-0.099463994	-0.030065945	-1.080559508	-0.031563189
Cholesky decomposition	0.3	0.09501772	-0.318333037	-0.227182378	-2.219078025	0.664363897
Cholesky decomposition	0.3	0.760273191	0.022342996	-0.031466709	-0.00252377	-0.004756227
Cholesky decomposition	0.3	-0.674263411	-0.309070746	-0.057473273	1.05762127	-0.112555329
Cholesky decomposition	0.3	1.158324555	-0.080052062	0.380051921	0.009996312	-1.346032831
Cholesky decomposition	0.3	-0.108373447	-0.046209155	-0.065007724	-0.24098444	0.059895104
Cholesky decomposition	0.3	0.041224815	0.1096302	-0.082504158	0.376871651	-0.109621777
Cholesky decomposition	0.3	-0.912974708	-0.260524348	0.340433723	1.904516174	-2.415804653
Cholesky decomposition	0.3	-0.010951376	-0.009632271	-0.058682162	0.39074106	-0.216158152
Cholesky decomposition	0.3	-0.779278186	0.014337679	-0.175740851	1.471898236	-1.293705559
Cholesky decomposition	0.3	-0.734610002	-0.084732074	-0.296135633	2.746911911	0.274477986
Cholesky decomposition	0.3	0.384936315	0.000809664	0.07768898	-0.124387547	-0.075859313
Cholesky decomposition	0.3	0.613080575	-0.045090098	-0.166631036	0.40397454	0.094822406
Cholesky decomposition	0.3	0.574543779	-0.203537264	-0.05111667	-1.575163236	0.275574006
Cholesky decomposition	0.3	1.328576181	0.190881403	-0.012955573	0.56197273	0.053204252
Cholesky decomposition	0.3	0.079293882	0.237452734	-0.276985364	0.300669351	1.088041485
Cholesky decomposition	0.3	0.880346177	-0.091799363	-0.267510118	-0.073122553	-0.846830532
Cholesky decomposition	0.3	-0.178234932	0.069285138	-0.038670061	0.043621739	0.369518285
Cholesky decomposition	0.3	0.211623952	0.449739087	-0.149793207	0.4106181	0.098544077
Cholesky decomposition	0.3	-0.433307652	-0.083933864	0.011278642	-0.785570877	-0.299814092
Cholesky decomposition	0.3	0.361362999	0.003319507	-0.270294859	0.318873685	0.645313285
Cholesky decomposition	0.3	0.420179757	0.003241314	-0.012541058	-0.02388442	-0.108627882
Cholesky decomposition	0.3	0.012155354	-0.338350817	-0.264848442	-3.776955455	1.017995089
Cholesky decomposition	0.3	1.250125113	0.068141447	0.231858269	0.048229451	-0.331647186
Cholesky decomposition	0.3	0.208392549	0.050201784	0.24127004	0.043587171	-0.593993091
Cholesky decomposition	0.3	0.34315163	-0.030518048	0.076321521	0.037821228	0.166689988
Cholesky decomposition	0.3	0.849846779	0.174893349	0.125106487	0.703715102	0.126038719
Cholesky decomposition	0.3	0.456812679	0.314963322	-0.156695001	0.834028393	0.220217911
Cholesky decomposition	0.3	0.816956833	0.099939529	0.049210504	-0.129569917	-0.656539704
Cholesky decomposition	0.3	0.524627858	-0.07150447	-0.133031139	-0.064951112	0.233245635
Cholesky decomposition	0.3	1.309086824	-0.114187318	0.414187318	-0.049363856	-1.304008112
Cholesky decomposition	0.3	-0.035065854	-0.285324177	-0.223317485	-1.635451669	-0.133473794
Cholesky decomposition	0.3	1.092943163	0.283170841	0.016827774	0.292707378	-0.016469258
Cholesky decomposition	0.3	0.248078261	-0.03717762	0.337177538	0.052155887	-0.039709092
Cholesky decomposition	0.3	1.036059197	-0.045253498	0.345253498	-0.007974238	-1.211774816
Cholesky decomposition	0.3	0.128334455	-0.285970231	0.585970227	-0.604215251	-0.440638345
Cholesky decomposition	0.3	0.617763289	0.546573897	-0.246575971	0.448343135	1.199320515
Cholesky decomposition	0.3	0.806213255	-0.078654655	-0.212297947	0.064178554	-0.168553677
Cholesky decomposition	0.3	1.149162232	0.321460117	-0.021460134	0.969367574	0.092364081
Cholesky decomposition	0.3	0.853435863	0.210683006	0.089315782	0.529055873	-0.238003847
Cholesky decomposition	0.3	-0.286673322	-0.135762739	-0.265452645	0.47913705	1.087221594
Cholesky decomposition	0.3	1.194625067	0.072346115	-0.01373856	-0.47215197	0.80382108
Cholesky decomposition	0.3	0.514960626	-0.141226996	-0.119237117	-0.631346876	0.130938707
Cholesky decomposition	0.3	1.18117492	0.007106682	-0.01348883	-0.189294763	-0.038306733
Cholesky decomposition	0.3	0.551193895	-0.193178073	-0.281825544	-0.488488364	1.119315881
Cholesky decomposition	0.3	0.406690236	-0.140245575	-0.230330697	-1.009805447	2.335996712
Cholesky decomposition	0.3	0.820249542	0.0185349	-0.02640321	-0.452746984	0.024310271
Cholesky decomposition	0.3	0.2782674	-0.162548444	-0.320864596	-0.370817034	1.768935998
Cholesky decomposition	0.3	0.964405817	0.03595948	-0.017430161	-0.2839175	-0.082412386
Cholesky decomposition	0.3	-0.011198997	-0.037605738	-0.058479595	-0.008334848	-0.028819934
Cholesky decomposition	0.3	0.189324754	-0.1696944	-0.070849755	-1.249842159	0.466839402
Cholesky decomposition	0.3	0.78712427	0.198767328	0.101231659	0.020551331	-0.186917474
Cholesky decomposition	0.3	0.097400665	-0.215207003	-0.17030643	-0.389059006	-0.302500257
Cholesky decomposition	0.3	0.253293265	0.029541518	-0.012882358	0.019306327	0.095269324
Cholesky decomposition	0.3	0.452172106	-0.007257485	0.123327948	-0.077197917	0.200428202
Cholesky decomposition	0.3	-0.00665106	0.435898648	-0.13592156	0.166652586	0.466429152
Cholesky decomposition	0.3	0.030931027	-0.115634158	0.078540705	-0.461078124	-0.966851573
Cholesky decomposition	0.3	0.572339927	0.129875714	-0.260578838	0.38588743	1.674865918
Cholesky decomposition	0.3	0.161375648	-0.259600161	0.178760812	-2.212354668	-0.663813091
Cholesky decomposition	0.3	0.491685762	0.184607	0.085798691	0.072389684	-0.023780063
Cholesky decomposition	0.3	0.729830475	0.177362902	-0.043948475	2.722192145	-3.592771997
Cholesky decomposition	0.3	1.304593717	-0.035893146	0.335893101	-0.177530788	-1.407093347
Cholesky decomposition	0.3	0.345961434	-0.31673708	0.616736386	-4.233841058	-1.41262547
Cholesky decomposition	0.3	1.630990907	-0.029296952	0.04231704	-0.640771234	0.054609066
Cholesky decomposition	0.3	0.18900555	-0.317238537	0.617238505	1.000150145	-1.386771356
Cholesky decomposition	0.3	0.681640827	0.134301759	-0.103820564	0.014938315	0.061033718
Cholesky decomposition	0.3	1.142522782	0.185586477	0.114413459	0.10065952	0.036132954
Cholesky decomposition	0.3	0.076412406	-0.045932286	0.345931407	-0.67214122	-0.265753714
Cholesky decomposition	0.3	0.709757923	-0.167806464	-0.071635421	-0.366990309	0.027366893
Cholesky decomposition	0.3	-0.41906081	-0.194071093	0.494069925	0.413369586	-0.49704065
Cholesky decomposition	0.3	0.634006936	-0.240540214	-0.268886655	-1.992251513	3.151179387
Cholesky decomposition	0.3	0.473598728	0.100420433	0.199579552	-0.146531682	-0.491620118
Cholesky decomposition	0.3	0.931744258	0.01025439	0.27278351	-0.067735355	-1.964580033
Cholesky decomposition	0.3	1.113343069	0.039765799	0.016010246	0.131849815	0.032861335
Cholesky decomposition	0.3	0.741534482	-0.086544556	-0.080819469	-0.670941503	0.467927011
Cholesky decomposition	0.3	0.984140103	-0.069177601	-0.023722696	-0.130432257	0.203597116
Cholesky decomposition	0.3	0.21702542	0.135033854	0.164964476	0.018055905	-0.265680387
Cholesky decomposition	0.3	0.203974712	0.087273775	0.188280645	0.16812883	-1.076594684
Cholesky decomposition	0.3	-0.004141117	0.544822478	-0.244823055	1.107838081	2.090818632
Cholesky decomposition	0.3	0.114575905	-0.333616684	-0.068555765	-4.263215847	-0.924854048
Cholesky decomposition	0.3	0.592817012	-0.14379756	-0.036334684	-1.395189839	0.346052645
Cholesky decomposition	0.3	0.995190576	0.079408587	-0.024195833	0.202588771	0.072764416
Cholesky decomposition	0.3	0.45416159	-0.035948037	-0.078510971	-0.041091347	0.086724936
Cholesky decomposition	0.3	0.801873692	-0.040394855	-0.038597962	0.112980237	0.045862558
Cholesky decomposition	0.3	-0.81664925	-0.304597293	-0.082258979	1.041709171	-0.170638051
Cholesky decomposition	0.3	0.831187412	-0.053608965	-0.095880499	-0.000235133	0.519296897
Cholesky decomposition	0.3	0.696821556	0.366656856	-0.06665688	1.586586191	0.317290892
Cholesky decomposition	0.3	-0.21849488	-0.052939903	-0.052788007	-0.063397659	-0.054921928
Cholesky decomposition	0.3	-0.269466544	0.46866911	-0.168669115	1.659518531	-0.355224243
Cholesky decomposition	0.3	0.352301905	0.110434413	0.18956558	0.059265221	-0.605968915
Cholesky decomposition	0.3	0.167861092	-0.010723372	-0.04582206	-0.288960484	0.002716623
Cholesky decomposition	0.3	1.570927795	-0.047883706	0.34788369	0.107436049	-0.628669064
Cholesky decomposition	0.3	0.945756652	0.051857021	0.005704255	-0.13078789	-0.193392648
Cholesky decomposition	0.3	1.150669306	-0.115397217	-0.138125329	-0.960137591	0.58653642
Cholesky decomposition	0.3	-0.132565557	-0.240287121	0.104856587	-0.767114703	-0.021037271
Cholesky decomposition	0.3	0.477960668	-0.269814363	-0.227755268	-1.157622696	-0.642012038
Cholesky decomposition	0.3	0.539863318	-0.092385916	-0.05945688	-0.866079669	-0.091016657
Cholesky decomposition	0.3	1.044412892	-0.141052668	-0.181441988	-1.629586443	1.551517478
Cholesky decomposition	0.3	0.906526112	-0.000342201	-0.032399114	0.218376727	0.242089037
Cholesky decomposition	0.3	0.123374704	-0.333969848	0.150053279	-5.240861016	-1.193743198
Cholesky decomposition	0.3	-0.076031767	-0.07698526	-0.325196221	1.53593951	-0.411533809
Cholesky decomposition	0.3	-0.097450341	-0.03740362	-0.321525169	0.158496332	1.944001739
Cholesky decomposition	0.3	0.647408111	-0.204494009	-0.295218435	-1.445728958	2.236544622
Cholesky decomposition	0.3	0.000906848	0.633918524	-0.333925546	0.228168903	4.096210248
Cholesky decomposition	0.3	-0.072431486	-0.039926712	0.339926643	1.333531978	-0.454344938
Cholesky decomposition	0.3	0.5541895	-0.063864564	-0.195313156	-0.548591722	0.623487994
Cholesky decomposition	0.3	0.864304764	-0.050613577	0.275215264	0.112571568	-0.54992699
Cholesky decomposition	0.3	0.640085151	-0.11958509	-0.137253106	-0.853734672	0.367513744
Cholesky decomposition	0.3	0.653357663	-0.1036786	-0.160508781	-0.196192101	0.321436694
Cholesky decomposition	0.3	-0.678182015	-0.254692373	-0.286716969	3.018297317	3.714210654
Cholesky decomposition	0.3	1.100669117	-0.18847969	0.411446714	1.048028641	-0.801122779
Cholesky decomposition	0.3	0.269645102	-0.27344708	-0.175528031	-0.056510476	-1.816453491
Cholesky decomposition	0.3	0.188983133	-0.329612139	-0.134542203	-3.016148023	-2.185812897
Cholesky decomposition	0.3	0.217584606	-0.031738294	-0.031324527	-0.194660869	-0.082748437
Cholesky decomposition	0.3	1.173836298	-0.142967391	-0.335253837	-0.323136254	3.985700295
Cholesky decomposition	0.3	0.497381821	-0.172995447	-0.281987095	-0.074401144	0.419184472
Cholesky decomposition	0.3	-0.251804217	0.075044699	-0.205869513	0.120705106	0.808634094
Cholesky decomposition	0.3	1.195636515	0.271845411	0.028154135	0.498523404	0.986030812
Cholesky decomposition	0.3	0.130140754	-0.321456607	0.112904258	-4.126791004	-0.098994685
Cholesky decomposition	0.3	0.736999958	-0.010263626	0.310241647	-0.41998854	-0.924598089
Cholesky decomposition	0.3	0.378705328	0.010894751	-0.029207903	0.17905526	-0.028476939
Cholesky decomposition	0.3	-0.466142878	0.559704741	-0.259704999	0.37625382	1.134651217
Cholesky decomposition	0.3	0.202682321	-0.18329394	-0.284938225	-1.200840142	1.356616981
Cholesky decomposition	0.3	1.174871712	-0.026975535	0.190977085	0.035300712	-0.547514099
Cholesky decomposition	0.3	0.931347004	0.005024089	-0.034681673	-0.1577088	-0.073025575
Cholesky decomposition	0.3	1.210685448	-0.0251892	0.325189062	0.077750582	-0.469995788
Cholesky decomposition	0.3	0.555582577	0.103336361	-0.078765647	0.163676896	0.354769761
Cholesky decomposition	0.3	1.574335484	-0.126163463	-0.333388882	-0.999715085	6.501978504
Cholesky decomposition	0.3	0.504541483	-0.061264839	-0.015695921	0.444505825	0.049224944
Cholesky decomposition	0.3	0.373721838	0.157504146	-0.195326366	0.247605285	1.479481779
Cholesky decomposition	0.3	0.033762304	-0.041841986	-0.082082819	-0.074198576	0.00851713
Cholesky decomposition	0.3	0.314296313	-0.16153	-0.250398827	-0.039547723	0.796097348
Cholesky decomposition	0.3	0.682957105	0.213678583	0.086316014	-0.064966112	-0.132166462
Cholesky decomposition	0.3	0.891808949	-0.032472201	-0.027405902	0.0770485	0.076658248
Cholesky decomposition	0.3	0.384957801	0.409842804	-0.158033205	0.238981428	0.898942778
Cholesky decomposition	0.3	1.024893012	-0.087135581	0.387135358	-0.628052951	-0.173230734
Cholesky decomposition	0.3	-0.441836634	-0.256472211	-0.079831314	-0.936223736	-0.019597193
Cholesky decomposition	0.3	0.706555953	-0.155528465	-0.072583103	-0.905953735	0.136706323
Cholesky decomposition	0.3	0.049617453	-0.209300948	-0.032940127	-0.041081121	-0.888635505
Cholesky decomposition	0.3	0.909504478	0.070982501	-0.073675353	1.392493493	0.041401765
Cholesky decomposition	0.3	0.221837639	-0.080096492	-0.067227753	0.117317079	-0.288831937
Cholesky decomposition	0.3	1.080295986	0.148625541	0.151374422	0.366297506	-0.176809047
Cholesky decomposition	0.3	1.041360464	0.014327362	-0.005298228	-0.969912456	0.381980614
Cholesky decomposition	0.3	0.29397929	-0.068600001	0.010506032	-0.311156137	-0.042196085
Cholesky decomposition	0.3	0.806962372	-0.020237115	0.320237077	0.152837432	-0.881293418
Cholesky decomposition	0.3	-0.011866161	-0.30748719	0.007856854	0.654294421	0.109390135
Cholesky decomposition	0.3	0.491415716	-0.274753326	-0.333945698	-3.04896247	4.655275009
Cholesky decomposition	0.3	0.339383425	0.057008162	-0.303463967	-0.096712626	1.363507934
Cholesky decomposition	0.3	-0.001223198	0.58784245	-0.287842455	1.486621251	-1.378521084
Cholesky decomposition	0.3	0.325857194	-0.209801358	0.509800321	-1.30219764	0.210542704
Cholesky decomposition	0.3	0.289578627	-0.08087565	-0.173757661	0.153825467	1.123880866
Cholesky decomposition	0.3	0.290613158	-0.097310843	-0.114720321	0.069504363	-0.063445881
Cholesky decomposition	0.3	0.859022363	-0.022523041	-0.212081211	-0.5021662	2.064936371
Cholesky decomposition	0.3	1.185037656	0.131610026	0.168389844	0.164744207	-0.185433654
Cholesky decomposition	0.3	-0.16733915	-0.283138405	0.583136623	0.631459998	-1.012549834
Cholesky decomposition	0.3	0.602694389	0.425241669	-0.125246078	0.490759703	0.69363195
Cholesky decomposition	0.3	1.026544034	0.373912103	-0.073912257	0.87958971	-0.043179331
Cholesky decomposition	0.3	0.033999518	-0.05913862	-0.05950265	-0.066756488	0.013496958
Cholesky decomposition	0.3	0.943472456	-0.092324364	-0.261457099	-0.136150678	-1.791713496
Cholesky decomposition	0.3	-0.204145835	-0.301558595	0.601558592	-0.230607771	-2.129719281
Cholesky decomposition	0.3	0.598624051	-0.147767752	-0.090301966	-2.015465942	0.842846606
Cholesky decomposition	0.3	0.066233623	-0.101121913	0.027750409	-1.499272731	-0.490957662
Cholesky decomposition	0.3	0.060630447	-0.035710607	-0.137661693	-0.033398089	-0.025772577
Cholesky decomposition	0.3	0.754518712	0.057013129	0.242986848	0.097775006	0.398200301
Cholesky decomposition	0.3	0.549396265	0.317129961	-0.017130008	0.28887578	-0.043487589
Cholesky decomposition	0.3	1.349352408	-0.030141906	-0.072419074	0.078669981	0.409177105
Cholesky decomposition	0.3	-0.338838382	-0.258508942	-0.207525789	0.764558122	1.021431378
Cholesky decomposition	0.3	0.244786934	0.086539024	0.213460739	0.115806907	-0.143832443
Cholesky decomposition	0.3	0.705538478	-0.312337965	0.612337957	1.713085084	-1.456584871
Cholesky decomposition	0.3	-0.007421396	0.371009423	-0.103899787	1.307237758	-0.143537033
Cholesky decomposition	0.3	0.5550261	-0.191732273	-0.138878904	-1.631722803	1.5648186
Cholesky decomposition	0.3	0.123690131	-0.333902019	-0.273818928	-3.53560939	2.241007161
Cholesky decomposition	0.3	0.205779861	-0.30749362	0.247115198	-3.918214306	-0.622178776
Cholesky decomposition	0.3	0.266025755	-0.284868268	-0.095936783	0.5243171	0.02021152
Cholesky decomposition	0.3	0.977271067	-0.244926897	0.54484311	-1.870837025	0.026080106
Cholesky decomposition	0.3	0.930486027	-0.037712871	-0.094295904	0.085339743	0.631885658
Cholesky decomposition	0.3	0.08025799	-0.304907112	-0.247055382	-1.779193933	2.354692507
Cholesky decomposition	0.3	0.172118478	-0.209206789	0.509206322	-0.507610262	-0.861557608
Cholesky decomposition	0.3	0.425142185	-0.096629086	0.396627847	0.849417383	-0.299364513
Cholesky decomposition	0.3	-0.664099314	0.628922273	-0.328922283	1.074931201	5.163750511
Cholesky decomposition	0.3	0.312369609	-0.333992955	-0.126100798	-2.454749554	-1.979112215
Cholesky decomposition	0.3	0.886312141	-0.018894217	0.170280723	0.07195527	-0.49815049
Cholesky decomposition	0.3	1.663513297	-0.016932567	-0.034407162	-0.015197649	0.063067464
Cholesky decomposition	0.3	1.128374704	0.037636869	0.262353815	0.063039035	-0.365305057
Cholesky decomposition	0.3	-0.103018662	-0.334616198	-0.296900634	-3.247626919	2.459432909
Cholesky decomposition	0.3	0.623118517	-0.137146444	-0.304507471	-0.379556707	2.049361419
Cholesky decomposition	0.3	1.336278323	0.038950739	-0.085010273	0.109434887	1.642428612
Cholesky decomposition	0.3	0.368761719	0.563452658	-0.263502721	0.471521467	1.114918235
Cholesky decomposition	0.3	1.17850391	-0.013987426	0.28217716	-0.063709302	-1.524292419
Cholesky decomposition	0.3	1.060659462	0.147541406	0.152458276	0.162217457	0.209147699
Cholesky decomposition	0.3	0.68150563	0.034920344	-0.038529424	0.043760684	0.064106187
Cholesky decomposition	0.3	0.119086638	-0.098323823	-0.33362566	-0.048433125	-4.090387211
Cholesky decomposition	0.3	0.909959363	-0.036573737	-0.051853182	-0.054326013	0.025001274
Cholesky decomposition	0.3	1.511263735	0.185130932	0.114869051	0.305690941	-0.146381627
Cholesky decomposition	0.3	0.455989495	-0.070783883	0.125401526	-0.127094392	-0.071056908
Cholesky decomposition	0.3	1.816899152	-0.044821332	-0.130235608	-0.251057188	0.741382728
Cholesky decomposition	0.3	1.42553807	-0.117819583	0.417813396	-1.431519745	-0.304551977
Cholesky decomposition	0.3	0.594490339	-0.078210836	0.133437009	-0.798196326	-0.76014332
Cholesky decomposition	0.3	0.188649198	-0.26296402	-0.050320989	-1.448637266	-0.128503528
Cholesky decomposition	0.3	0.063200144	-0.112538051	-0.023601495	-0.059416084	-0.152782612
Cholesky decomposition	0.3	0.719908727	0.029942626	-0.007850813	-0.847682783	0.65888286
Cholesky decomposition	0.3	0.682319429	-0.125954471	-0.201065301	-0.446722023	0.933186056
Cholesky decomposition	0.3	-0.082991998	-0.039032956	-0.090485977	-0.026949339	-0.163131026
Cholesky decomposition	0.3	1.211513913	0.082371096	-0.018339874	0.47007275	0.003155674
Cholesky decomposition	0.3	-0.539470849	-0.299098036	-0.299082768	1.336079832	1.389716339
Cholesky decomposition	0.3	-0.913479551	-0.239957259	-0.092252123	-0.018045232	-0.142965461
Cholesky decomposition	0.3	0.061420278	-0.270227703	-0.217680756	-2.100338868	2.401403133
Cholesky decomposition	0.3	0.37809777	-0.140825487	-0.163381768	-0.449782762	0.136102614
Cholesky decomposition	0.3	-0.259480277	-0.065355087	-0.112414174	-0.183829162	0.272264906
Cholesky decomposition	0.3	0.795940219	0.26113005	0.038869909	0.397055575	-0.030760353
Cholesky decomposition	0.3	-0.192399116	-0.117904984	-0.327845217	1.453925747	2.20273959
Cholesky decomposition	0.3	0.030728349	0.089404605	-0.190564459	0.066424791	0.106140841
Cholesky decomposition	0.3	-0.181540344	-0.322396848	-0.10274724	-2.152690011	-0.016395855
Cholesky decomposition	0.3	-0.325042583	0.179969705	0.120030288	-0.359831154	-1.251759966
Cholesky decomposition	0.3	0.255468324	-0.23171537	-0.162176528	-1.319913938	1.156645947
Cholesky decomposition	0.3	-0.830108966	-0.17137592	-0.114690264	1.1791494	-0.343016532
Cholesky decomposition	0.3	-0.10262466	-0.211373422	-0.034156271	0.535517058	0.099684546
Cholesky decomposition	0.3	-0.248985245	-0.267060064	-0.062974457	-0.583049621	-0.130370357
Cholesky decomposition	0.3	-0.234070916	-0.074888921	0.093931197	-0.153252684	-0.254420095
Cholesky decomposition	0.3	0.14803249	0.024226607	-0.156392901	0.150730806	0.189251146
Cholesky decomposition	0.3	0.371978456	-0.075580525	-0.074221508	-0.017115973	0.128718978
Cholesky decomposition	0.3	0.461251439	-0.279622028	-0.017324321	-3.236615018	0.228325477
Cholesky decomposition	0.3	0.171490764	-0.234674225	-0.257575953	-1.146546464	-1.210114418
Cholesky decomposition	0.3	0.141393621	-0.249445381	-0.030464445	-0.990150737	0.217098674
Cholesky decomposition	0.3	0.678053805	-0.028706743	-0.231129953	0.187172656	0.307330477
Cholesky decomposition	0.3	0.700665925	0.389158356	-0.089167683	-0.272218813	0.374445713
Cholesky decomposition	0.3	1.081918174	-0.016502325	0.041342276	0.134147724	-0.366852092
Cholesky decomposition	0.3	0.491602192	-0.203946084	-0.326633518	-1.771758704	3.779715724
Cholesky decomposition	0.3	0.419431896	-0.094077893	0.394077841	-0.097449404	-1.344072915
Cholesky decomposition	0.3	0.282632244	-0.149424054	-0.170714088	-0.10366611	-0.231029765
Cholesky decomposition	0.3	0.872938708	0.179880777	-0.04108478	0.207346755	1.18841862
Cholesky decomposition	0.3	0.924484232	0.383210427	-0.083210463	1.256284438	0.03754729
Cholesky decomposition	0.3	0.458812557	0.166170161	-0.175958589	0.305709191	1.034643598
Cholesky decomposition	0.3	0.33409284	-0.133272964	-0.108931741	-0.012586674	-0.057672114
Cholesky decomposition	0.3	0.428862991	-0.111011035	-0.334421774	0.009786426	3.038482635
Cholesky decomposition	0.3	0.444920511	0.418298893	-0.118299074	0.707917937	-0.073706916
Cholesky decomposition	0.3	0.100596511	-0.304169016	0.046995415	0.668365077	-0.627433646
Cholesky decomposition	0.3	1.301097979	-0.006765672	0.015420948	0.014862791	-0.211019317
Cholesky decomposition	0.3	0.112897553	-0.066539792	0.075976651	0.088081124	-0.141510625
Cholesky decomposition	0.3	-0.391900298	0.129227593	0.170772004	0.02989649	-1.104090642
Cholesky decomposition	0.3	1.348006429	0.21337857	0.086621416	1.359942676	0.178922114
Cholesky decomposition	0.3	0.4690722	-0.023550136	0.323549011	-0.248659348	0.280285433
Cholesky decomposition	0.3	0.21832118	-0.239954275	-0.232494909	-0.646139387	0.832215866
Cholesky decomposition	0.3	-0.363448387	-0.171926482	-0.072684512	-0.613522385	-0.044628027
Cholesky decomposition	0.3	-0.154985077	-0.000156348	-0.154197909	0.308553118	0.165915892
Cholesky decomposition	0.3	0.814463177	0.334589824	-0.034591375	1.023469812	-0.121870762
Cholesky decomposition	0.3	0.680395037	0.134985548	0.165014411	-0.280853491	-0.69951852
Cholesky decomposition	0.3	0.026461078	0.007383862	0.149547535	-0.302449217	-0.306380365
Cholesky decomposition	0.3	0.185952099	-0.279171638	-0.240822159	-1.436556753	-0.57243464
Cholesky decomposition	0.3	0.162233003	0.010781948	0.289218047	0.101650949	-1.572583253
Cholesky decomposition	0.3	0.049572403	0.608167554	-0.308167824	0.889041512	-0.032013558
Cholesky decomposition	0.3	0.66599329	0.168496993	0.131502903	-0.106961531	-0.202695184
Cholesky decomposition	0.3	0.644598979	-0.030643599	-0.011862213	0.136216482	1.447180577
Cholesky decomposition	0.3	0.620050537	-0.007479846	0.307476544	0.029877011	-0.420844751
Cholesky decomposition	0.3	0.29349767	-0.274868007	-0.094873366	1.240432372	-2.056106292
Cholesky decomposition	0.3	-0.894519338	-0.263033395	-0.113856435	2.040502085	0.044855132
Cholesky decomposition	0.3	0.126407282	-0.27424362	0.574243509	1.820475294	-1.326482514
Cholesky decomposition	0.3	0.776857283	0.373523951	-0.07352873	0.47960442	-0.017383438
Cholesky decomposition	0.3	0.357304762	-0.334700438	0.129110344	-4.645087655	0.037591539
Cholesky decomposition	0.3	1.323301431	0.043260338	-0.012666353	0.280952685	0.250937903
Cholesky decomposition	0.3	0.269713622	0.290287178	0.009711054	0.42851976	0.008744369
Cholesky decomposition	0.3	-0.156771298	-0.026157199	-0.224900898	-0.073134075	2.24928467
Cholesky decomposition	0.3	0.773648368	-0.070181137	-0.035988359	-0.152536447	-0.086593979
Cholesky decomposition	0.3	0.820798583	-0.12217765	0.055881939	-0.079502799	-0.176580089
Cholesky decomposition	0.3	-0.084970521	0.57332139	-0.273386821	0.541263217	0.836585582
Cholesky decomposition	0.3	0.44849283	-0.056978078	-0.299388777	0.150989199	-0.960156041
Cholesky decomposition	0.3	-0.80716364	-0.030941983	-0.182745423	1.762812911	-1.255328927
Cholesky decomposition	0.3	0.984801048	-0.324603024	-0.083421224	-3.973407707	-2.842737223
Cholesky decomposition	0.3	0.631902449	-0.079220688	-0.304547638	0.307821288	-1.418846191
Cholesky decomposition	0.3	1.104651549	0.295545839	0.004432904	0.586124939	-0.009135403
Cholesky decomposition	0.3	-0.123367467	-0.083057723	-0.326971557	1.981394406	2.670549583
Cholesky decomposition	0.3	-0.137523672	-0.086047877	-0.081986708	-0.16740012	-0.155248996
Cholesky decomposition	0.3	0.544690341	-0.152691007	-0.122322049	0.054108079	0.465826235
Cholesky decomposition	0.3	0.661709402	-0.034455979	-0.198161331	-0.179756776	1.318853198
Cholesky decomposition	0.3	0.167655051	-0.10371938	0.005243658	-0.058916627	0.510718263
Cholesky decomposition	0.3	0.488384744	-0.015252723	-0.052618981	-0.04718614	-0.031389879
Cholesky decomposition	0.3	0.790866548	-0.296623585	-0.166961091	-2.393904674	1.661594842
Cholesky decomposition	0.3	0.761129795	-0.14694703	-0.211189718	-0.324828254	0.853149956
Cholesky decomposition	0.3	1.009078996	-0.104965558	-0.034415755	0.07014418	0.139835403
Cholesky decomposition	0.3	0.329686263	0.038142133	0.261857815	-0.133518763	-1.76371777
Cholesky decomposition	0.3	0.082423906	0.047985793	0.014105095	-0.219490449	0.162800314
Cholesky decomposition	0.3	-0.079389855	-0.281791578	-0.249088858	-2.365595016	2.421658224
Cholesky decomposition	0.3	0.966563124	0.040193394	0.259806033	-0.003850867	-0.11098525
Cholesky decomposition	0.3	0.09757216	0.008936776	0.157054016	0.017821144	-0.088024976
Cholesky decomposition	0.3	1.936478911	-0.08860442	0.047970441	-0.907751671	0.220338347
Cholesky decomposition	0.3	0.720867548	-0.272934749	0.383077286	-1.040820993	-1.151923793
Cholesky decomposition	0.3	-0.636303801	-0.124425154	-0.333607043	2.307508058	2.98448464
Cholesky decomposition	0.3	0.122176739	-0.316747782	-0.334476794	-2.952685685	2.623467602
Cholesky decomposition	0.3	0.366525578	-0.076360308	-0.012759513	0.206078189	-0.181304188
Cholesky decomposition	0.3	-0.442954507	0.102204001	-0.149339423	0.30881495	0.123951508
Cholesky decomposition	0.3	0.278268027	-0.0654164	-0.179041691	-0.047924755	0.761521057
Cholesky decomposition	0.3	0.373159431	0.124555171	-0.205412023	0.252407012	1.072641931
Cholesky decomposition	0.3	0.33913569	0.11080957	-0.059019911	0.496379833	0.531580422
Cholesky decomposition	0.3	0.970409873	0.291761126	0.008237363	0.442240512	-0.02199631
Cholesky decomposition	0.3	0.730052408	-0.176785331	0.003695581	-0.851473416	0.084735852
Cholesky decomposition	0.3	0.506479305	-0.011248487	-0.065100992	0.001414208	-0.092639497
Cholesky decomposition	0.3	0.973984136	-0.023203109	-0.051176836	0.120071734	0.164387174
Cholesky decomposition	0.3	0.507553387	-0.181437996	0.241608963	-0.690714364	-0.502226902
Cholesky decomposition	0.3	0.343477728	-0.220643614	-0.187290504	-0.662660128	0.094437723
Cholesky decomposition	0.3	0.340256858	0.02606681	0.273930374	0.068926777	-0.131849643
Cholesky decomposition	0.3	0.211893304	0.061824116	-0.058652074	-0.037893091	0.448847834
Cholesky decomposition	0.3	0.011611607	-0.30921721	-0.162318772	-1.878052546	-1.678127525
Cholesky decomposition	0.3	0.271100312	0.222897529	0.076754691	0.248184586	-1.019199847
Cholesky decomposition	0.3	0.588359667	-0.0029311	0.302885802	-0.500721903	-0.623322099
Cholesky decomposition	0.3	0.918821465	0.00450415	-0.005837872	-0.113570619	0.023783106
Cholesky decomposition	0.3	-0.471203606	-0.194137327	-0.143316991	1.605554329	-0.178748265
Cholesky decomposition	0.3	-0.574058063	-0.235723887	-0.19657253	2.137198032	0.173624102
Cholesky decomposition	0.3	0.130180953	-0.266738332	-0.012198343	-1.245417782	-0.022815986
Cholesky decomposition	0.3	-0.621934836	0.17921317	-0.096057038	0.00971379	-0.203015681
Cholesky decomposition	0.3	0.385698067	-0.21130877	0.254661485	-0.559564686	-1.348469334
Cholesky decomposition	0.3	-0.196324227	-0.050981397	0.350980119	-0.490530095	-1.684523378
Cholesky decomposition	0.3	-0.171288259	-0.064050985	-0.156979454	0.123977364	0.002202999
Cholesky decomposition	0.3	-0.794079861	-0.207396737	-0.206232313	1.424582496	0.25377255
Cholesky decomposition	0.3	0.225405677	-0.19741832	0.497399802	-0.343193233	-0.359084038
Cholesky decomposition	0.3	0.208189539	-0.027786774	0.001897165	-0.062109653	-0.077684538
Cholesky decomposition	0.3	0.92759562	-0.043690438	-0.160117701	0.142888883	0.27156991
Cholesky decomposition	0.3	1.157120451	0.050363038	0.249636948	0.173957705	-0.035629662
Cholesky decomposition	0.3	0.08490266	0.004502981	-0.112708323	0.035445941	0.472627541
Cholesky decomposition	0.5	0.035584224	0.703538595	-0.203550061	1.751153805	-1.359124876
[truncated: 12,986 more rows]
