# Supplementary material for: Total genetic contribution assessment across the human genome
Source: Nat Commun. 2021 May 14;12:2845. doi: 10.1038/s41467-021-23124-w (PMC8121943; doi:10.1038/s41467-021-23124-w)
Supplement: Supplementary file 6 — Source Data [file 41467_2021_23124_MOESM6_ESM.zip › Source_Data.Fig3c.txt]

Trait	Estimate	Std. Error	t value	Pr(>|t|)	R2
Diet24	0.673577942	0.108976738	6.18093322	1.55E-07	0.453707244
Lifestyle	0.550043422	0.123134094	4.467027806	5.13E-05	0.302547766
Medical_conditions	0.271819366	0.141890514	1.915697939	0.06163137	0.073885768
Mental_health	-0.018617021	0.147412401	-0.126292098	0.900051114	0.000346612
Physical_measures	0.101389492	0.146682159	0.691218976	0.492901723	0.010279829
