# Supplementary material for: Total genetic contribution assessment across the human genome
Source: Nat Commun. 2021 May 14;12:2845. doi: 10.1038/s41467-021-23124-w (PMC8121943; doi:10.1038/s41467-021-23124-w)
Supplement: Supplementary file 6 — Source Data [file 41467_2021_23124_MOESM6_ESM.zip › Source_Data.supplementary_fig21a.txt]

Traits	Estimate	Std. Error	t value	Pr(>|t|)	R2	R	R.se
Diet	106.606441813613	23.5176708818702	4.53303570532557	5.85697250553276e-06	0.00130172308041048	0.0360793996680998	0.00795921365139754
Lifestyle	32.6814701183919	17.7632538999685	1.83983578135141	0.0658110809510364	0.000214004761422993	0.0146289015795101	0.0079511996275911
Mental health	147.419005722724	23.1806029868757	6.3595845977859	2.07912639238488e-10	0.00257796856342772	0.0507736995247315	0.00798380754969569
Physical measures	-18.316200735145	31.2353062664577	-0.586394145743146	0.557619079043725	2.18262402585018e-05	-0.00467185618983524	0.00796709214058493
Medical conditions	52.7723783250779	24.6044427598677	2.14483127458408	0.0319814634934445	0.000289571154886268	0.0170167903814517	0.00793385968542053
