# Supplementary material for: Total genetic contribution assessment across the human genome
Source: Nat Commun. 2021 May 14;12:2845. doi: 10.1038/s41467-021-23124-w (PMC8121943; doi:10.1038/s41467-021-23124-w)
Supplement: Supplementary file 6 — Source Data [file 41467_2021_23124_MOESM6_ESM.zip › Source_Data.supplementary_fig1.txt]

True model	pi0	theta.D	pi-.D	pi+.D	mu-.D	mu+.D
Two non-null Gaussian mixture	0.1	-0.089484154	-0.054700266	0.056494883	-0.034344074	-0.017601826
Two non-null Gaussian mixture	0.1	-0.031192491	-0.030470808	0.063977061	-0.003025707	-0.010963993
Two non-null Gaussian mixture	0.1	-0.034938698	-0.037755837	-0.036360461	-0.136904524	0.089104833
Two non-null Gaussian mixture	0.1	-0.130415658	-0.141690793	-0.154940178	-0.49829217	0.359469644
Two non-null Gaussian mixture	0.1	0.012254738	0.015274185	-0.070293721	0.012126158	0.000718259
Two non-null Gaussian mixture	0.1	-0.047332023	0.17596163	-0.07596233	0.022676005	-0.057057916
Two non-null Gaussian mixture	0.1	0.009052278	-0.041529957	0.141505158	-0.000705067	-0.217377159
Two non-null Gaussian mixture	0.1	-0.20438999	-0.205445112	-0.211828757	0.081354094	0.190810358
Two non-null Gaussian mixture	0.1	0.096869664	0.031326438	0.068673323	0.004338455	0.052856789
Two non-null Gaussian mixture	0.1	-0.322007451	-0.197350356	-0.163474052	-0.011591608	0.148331953
Two non-null Gaussian mixture	0.1	-0.016430925	-0.087882299	-0.08612978	-0.288643106	0.437961842
Two non-null Gaussian mixture	0.1	-0.017831761	0.004408864	-0.088142521	-0.001179403	0.1178421
Two non-null Gaussian mixture	0.1	-0.23351353	-0.174250281	-0.115417952	-0.44958993	0.136057785
Two non-null Gaussian mixture	0.1	0.063630597	0.00720086	0.02978423	0.09962216	-0.012266641
Two non-null Gaussian mixture	0.1	0.011731609	-0.372615118	-0.366473734	-1.600993616	3.163776686
Two non-null Gaussian mixture	0.1	-0.09890268	-0.057343871	-0.25964862	-0.275835884	0.353206838
Two non-null Gaussian mixture	0.1	0.031903041	0.003188314	-0.030184673	-0.198879335	0.006592462
Two non-null Gaussian mixture	0.1	-0.086853003	0.049962472	-0.040057545	-0.021602471	0.000812565
Two non-null Gaussian mixture	0.1	-0.047175844	-0.265670184	-0.041164957	-0.258987109	0.056459222
Two non-null Gaussian mixture	0.1	0.011401307	0.070176765	0.029822518	0.029755831	-0.190233568
Two non-null Gaussian mixture	0.1	-0.040980089	-0.01940891	-0.011193155	-0.003882333	-0.00042238
Two non-null Gaussian mixture	0.1	-0.003779541	-0.026878659	-0.015993823	-0.136979514	0.039185788
Two non-null Gaussian mixture	0.1	0.002892699	-0.20777267	0.031890527	-0.337399629	-0.058652176
Two non-null Gaussian mixture	0.1	-0.064350473	0.058837439	0.041162536	0.424766721	0.02054159
Two non-null Gaussian mixture	0.1	0.038901976	-0.005375104	0.026809927	-0.005569567	-0.009916704
Two non-null Gaussian mixture	0.1	0.131854679	-0.178913284	0.278908019	-0.935741263	0.078818256
Two non-null Gaussian mixture	0.1	-0.178625648	0.54056295	-0.440578139	0.31010234	2.503642016
Two non-null Gaussian mixture	0.1	0.053815437	0.068093789	0.03190543	0.007580029	0.001108038
Two non-null Gaussian mixture	0.1	0.089152132	0.015512881	0.027062258	-0.002768518	0.091486593
Two non-null Gaussian mixture	0.1	-0.060215851	0.059521666	-0.034914404	-0.000309466	0.067986274
Two non-null Gaussian mixture	0.1	0.045839602	-0.002341078	0.102341073	0.003674964	0.047673478
Two non-null Gaussian mixture	0.1	-0.022526677	-0.00507587	-0.042683923	0.000693502	0.008461828
Two non-null Gaussian mixture	0.1	-0.041046277	-4.58E-05	-0.019282564	0.066433016	0.091659345
Two non-null Gaussian mixture	0.1	-0.033256204	-0.158803441	0.011369708	-0.44925317	-0.009926797
Two non-null Gaussian mixture	0.1	0.070958707	0.025323918	0.023716215	0.056486715	0.046395458
Two non-null Gaussian mixture	0.1	0.033460735	0.077082495	0.022916824	-0.053590786	-0.174315425
Two non-null Gaussian mixture	0.1	0.112298152	0.049426136	0.050567283	-0.096425378	0.045333268
Two non-null Gaussian mixture	0.1	0.028498282	-0.197141321	0.016019243	-0.054760537	0.003435876
Two non-null Gaussian mixture	0.1	0.028134488	-0.036597674	0.018947814	-0.059180671	-0.033474416
Two non-null Gaussian mixture	0.1	0.122631272	0.04903278	0.050962222	-0.030370731	0.020545999
Two non-null Gaussian mixture	0.1	-0.027689114	0.001814852	-0.012447515	0.029831068	-0.098250478
Two non-null Gaussian mixture	0.1	-0.096369492	-0.03503147	-0.029186345	0.051660185	-0.005668204
Two non-null Gaussian mixture	0.1	0.060420495	0.146720722	-0.046721541	0.015982272	0.025333961
Two non-null Gaussian mixture	0.1	0.003721839	0.040108839	0.059891101	0.103686024	-0.025315913
Two non-null Gaussian mixture	0.1	0.022286905	-0.034301169	-0.113173985	0.015248106	0.282649665
Two non-null Gaussian mixture	0.1	-0.223111909	0.001802171	-0.153537473	0.045170314	-0.33631574
Two non-null Gaussian mixture	0.1	0.037091167	0.065965483	-0.009506947	0.098872865	0.012609871
Two non-null Gaussian mixture	0.1	0.028619867	-0.027292028	-0.206348273	0.007925556	0.43570702
Two non-null Gaussian mixture	0.1	-0.009430782	-0.015122558	-0.138522176	0.066860798	0.628984437
Two non-null Gaussian mixture	0.1	-0.001529807	-0.000935999	-0.005201623	-0.01528265	-0.001416451
Two non-null Gaussian mixture	0.1	-0.028019007	-0.048959712	0.009896405	-0.012895541	0.009784222
Two non-null Gaussian mixture	0.1	-0.067006641	-0.118900258	-0.045806789	-0.613171474	-0.072413448
Two non-null Gaussian mixture	0.1	-0.075001667	0.004097272	-0.03914029	0.026701046	0.027213867
Two non-null Gaussian mixture	0.1	0.118250043	0.161650122	-0.061650892	0.268722105	0.266469081
Two non-null Gaussian mixture	0.1	-0.149908618	-0.064332584	-0.106126399	0.121974408	0.041142584
Two non-null Gaussian mixture	0.1	0.015585052	-0.044103189	-0.072023665	-0.445897386	-0.024163473
Two non-null Gaussian mixture	0.1	0.000589626	-0.362260992	-0.142385056	4.09305253	0.114557683
Two non-null Gaussian mixture	0.1	-0.150465556	-0.062565266	-0.042036933	0.009490523	0.004614215
Two non-null Gaussian mixture	0.1	-0.135776683	-0.109762241	-0.042472053	-0.483948338	-0.00551822
Two non-null Gaussian mixture	0.1	-0.162389648	-0.095502044	0.087771427	0.005312262	-0.028487852
Two non-null Gaussian mixture	0.1	-0.049145782	-0.000773728	-0.182925648	-0.004487902	0.647261297
Two non-null Gaussian mixture	0.1	0.146560086	0.011256077	-0.049823899	0.001965806	0.486355472
Two non-null Gaussian mixture	0.1	-0.108416708	-0.037823819	-0.430715354	-0.104556623	-5.004106082
Two non-null Gaussian mixture	0.1	0.317992646	0.052303057	-0.312402766	0.005001148	2.031981651
Two non-null Gaussian mixture	0.1	0.150836247	-0.161054999	-0.100260567	-0.931946642	0.433716047
Two non-null Gaussian mixture	0.1	-0.065682447	-0.001132473	-0.093200235	-0.002113271	0.371237458
Two non-null Gaussian mixture	0.1	-0.018817541	0.0722466	-0.018330973	0.31365785	0.026826507
Two non-null Gaussian mixture	0.1	-0.081320195	0.002714613	0.097285168	-0.011511897	-0.207981934
Two non-null Gaussian mixture	0.1	-0.082741404	-0.350252775	-0.354161979	-2.373363363	1.078165702
Two non-null Gaussian mixture	0.1	0.004762259	0.005691425	-0.259994335	-0.043748424	0.551960528
Two non-null Gaussian mixture	0.1	0.130169669	0.064480055	-0.007411448	0.053991481	0.065249947
Two non-null Gaussian mixture	0.1	-0.026189549	-0.008089727	0.108089716	-0.0122104	-0.483244912
Two non-null Gaussian mixture	0.1	0.003405724	-0.039904971	0.026552213	-0.017972228	0.004248356
Two non-null Gaussian mixture	0.1	0.080059684	-0.085047635	-0.053453125	-0.850490394	0.058317697
Two non-null Gaussian mixture	0.1	-0.040192023	-0.009569973	-0.023862176	-0.040453062	-0.006202556
Two non-null Gaussian mixture	0.1	0.072657109	-0.014849249	0.088392098	0.068152662	0.052288876
Two non-null Gaussian mixture	0.1	0.14148866	0.062502934	0.037497061	0.001962941	0.08700382
Two non-null Gaussian mixture	0.1	0.087871539	0.130160482	-0.030160543	0.149389628	-0.128791794
Two non-null Gaussian mixture	0.1	-0.225496185	-0.130914705	-0.249051268	-0.634205389	0.318880852
Two non-null Gaussian mixture	0.1	0.230863486	0.145760484	-0.047661456	-0.156378767	0.062803747
Two non-null Gaussian mixture	0.1	0.043695902	0.001434545	0.041478205	-0.001969767	-0.049394208
Two non-null Gaussian mixture	0.1	0.042866252	-0.042173784	0.025086515	0.014608451	0.025180904
Two non-null Gaussian mixture	0.1	-0.386320859	-0.379098286	-0.296164317	4.337932741	0.540874795
Two non-null Gaussian mixture	0.1	0.348117089	-0.267347448	0.36731834	-1.246281503	-0.011713689
Two non-null Gaussian mixture	0.1	-0.12182873	-0.122024888	-0.01902281	-0.22291609	0.048510253
Two non-null Gaussian mixture	0.1	-0.002643064	0.018093829	-0.125700759	-0.046732545	0.239158003
Two non-null Gaussian mixture	0.1	0.005809288	-0.014311337	0.002315542	-0.00337667	0.00912895
Two non-null Gaussian mixture	0.1	0.126689699	0.044626286	0.055373525	-0.029640815	0.073744429
Two non-null Gaussian mixture	0.1	0.007362051	-0.393581272	-0.073126569	-1.838194565	0.132701841
Two non-null Gaussian mixture	0.1	0.031533901	0.050844878	-0.075440583	0.014869651	-0.017671456
Two non-null Gaussian mixture	0.1	-0.058605687	-0.101319826	-0.056982125	-0.250218662	0.372827654
Two non-null Gaussian mixture	0.1	0.123682069	0.026372134	0.031173467	-0.078311704	-0.037396578
Two non-null Gaussian mixture	0.1	-0.215452609	-0.094132823	-0.138822921	-0.062305382	0.212102731
Two non-null Gaussian mixture	0.1	0.005899183	-0.052876279	-0.115667997	-0.020037251	0.741695485
Two non-null Gaussian mixture	0.1	0.071198346	0.052872821	-0.175893142	0.028474674	0.352238952
Two non-null Gaussian mixture	0.1	0.184763888	-0.264132694	-0.418901558	-2.227404547	3.048789293
Two non-null Gaussian mixture	0.1	-0.016038732	0.049016194	-0.091362857	0.035414539	0.021517093
Two non-null Gaussian mixture	0.1	0.065080034	0.129737927	-0.029737954	0.096908534	0.002698614
Two non-null Gaussian mixture	0.1	-0.112836076	0.236213931	-0.403340779	0.206481581	1.098112641
Two non-null Gaussian mixture	0.1	-0.436874049	-0.119147795	-0.38525076	0.503240178	1.22593711
Two non-null Gaussian mixture	0.1	-0.105259278	-0.175340054	0.184677564	-0.860168906	-0.450223638
Two non-null Gaussian mixture	0.1	-0.035876727	-0.001484211	-0.069706623	0.081592724	0.169834769
Two non-null Gaussian mixture	0.1	0.417264365	-0.349754076	-0.392174784	-3.290536289	2.934496947
Two non-null Gaussian mixture	0.1	0.005249926	-0.310316412	-0.028238788	-0.355209998	-0.000658843
Two non-null Gaussian mixture	0.1	-0.070246457	-0.022428172	0.004811927	0.024249927	-0.012948425
Two non-null Gaussian mixture	0.1	0.06014927	-0.108554525	-0.085405544	-0.480409874	0.171807682
Two non-null Gaussian mixture	0.1	0.04939267	0.022616217	-0.291184618	0.004819062	0.79329552
Two non-null Gaussian mixture	0.1	0.055679271	0.026141381	0.073857526	0.050385668	-0.101991758
Two non-null Gaussian mixture	0.1	0.088398448	0.047672535	-0.436762378	0.036668105	2.641832089
Two non-null Gaussian mixture	0.1	0.074132771	-0.046480751	0.019697146	-0.052889813	0.165656209
Two non-null Gaussian mixture	0.1	0.088208092	0.027155009	0.072842355	-0.089659136	-0.148326231
Two non-null Gaussian mixture	0.1	-0.069970884	-0.031486975	-0.025599088	-0.015096818	-0.009324963
Two non-null Gaussian mixture	0.1	-0.024857794	-0.010952332	0.019801033	-0.001298004	-0.001693154
Two non-null Gaussian mixture	0.1	0.157457648	0.122596356	-0.022596393	-0.041515532	0.111664268
Two non-null Gaussian mixture	0.1	0.047986144	0.088175066	0.011823118	0.035897536	0.097030833
Two non-null Gaussian mixture	0.1	0.024209826	0.029511863	-0.01626786	-0.025087925	-0.016561234
Two non-null Gaussian mixture	0.1	-0.125465737	-0.288880984	-0.065127123	-0.742694095	-0.075958585
Two non-null Gaussian mixture	0.1	0.256262716	-0.240540146	0.060964168	-1.596706402	-0.172797951
Two non-null Gaussian mixture	0.1	-0.136295473	-0.104963482	-0.094022243	-0.277117867	0.328383691
Two non-null Gaussian mixture	0.1	-0.080615117	-0.024639151	-0.035133454	-0.034814504	0.002048375
Two non-null Gaussian mixture	0.1	0.283887274	-0.189868247	0.177096725	-1.16165503	0.03032261
Two non-null Gaussian mixture	0.1	0.035488995	0.071272657	-0.059131656	-0.005968434	-0.001087862
Two non-null Gaussian mixture	0.1	0.163383132	0.434160474	-0.359378819	0.787219153	1.313727261
Two non-null Gaussian mixture	0.1	0.017981603	-0.036623649	0.136618036	0.002966955	-0.077281892
Two non-null Gaussian mixture	0.1	-0.038209029	-0.020114284	-0.009469547	0.019987907	0.033957145
Two non-null Gaussian mixture	0.1	-0.098123379	-0.040330304	0.035451578	0.002298396	0.031811386
Two non-null Gaussian mixture	0.1	0.119395559	-0.008383807	0.007848761	-0.262050768	-0.009259873
Two non-null Gaussian mixture	0.1	-0.024612923	0.060661877	0.039338101	0.097702801	-0.039310937
Two non-null Gaussian mixture	0.1	0.145937048	0.098243021	0.001713468	0.274650057	0.265406512
Two non-null Gaussian mixture	0.1	-0.183510266	-0.053571122	-0.032289488	-0.03519623	-0.106910986
Two non-null Gaussian mixture	0.1	0.082325677	-0.000260329	0.100256925	-0.113376602	-0.269346496
Two non-null Gaussian mixture	0.1	0.1637653	0.165842919	-0.065843216	0.049649229	0.26362521
Two non-null Gaussian mixture	0.1	0.051961953	0.043212732	0.000635806	-0.065826096	-0.008045918
Two non-null Gaussian mixture	0.1	-0.048132503	-0.099902191	-0.00976084	0.025517747	-0.035350088
Two non-null Gaussian mixture	0.1	0.005855896	-0.038272041	0.014205905	0.005229205	0.005102643
Two non-null Gaussian mixture	0.1	-0.294487471	-0.275764199	-0.158697767	-0.174514951	0.278577299
Two non-null Gaussian mixture	0.1	-0.112452856	0.050606036	0.022506911	0.342255975	-0.083890919
Two non-null Gaussian mixture	0.1	-0.034561881	0.011092502	0.088896676	0.116228787	-0.051890893
Two non-null Gaussian mixture	0.1	-0.074574023	0.029993101	-0.051683681	0.202485194	0.032088734
Two non-null Gaussian mixture	0.1	-0.022528765	1.43E-05	-0.028575732	0.201799055	0.234303662
Two non-null Gaussian mixture	0.1	-0.068912032	-0.019744258	-0.312454442	0.030382244	0.139162409
Two non-null Gaussian mixture	0.1	-0.167273472	-0.028995655	-0.274289291	0.029114757	0.863907468
Two non-null Gaussian mixture	0.1	-0.147894798	-0.042492189	0.023826642	0.009213849	-0.086629912
Two non-null Gaussian mixture	0.1	-0.227812409	-0.276476693	-0.296394403	-1.628561956	-2.871904794
Two non-null Gaussian mixture	0.1	-0.099647891	0.021898494	-0.057649185	0.00596342	0.045816557
Two non-null Gaussian mixture	0.1	-0.037089925	-0.049284539	0.149283559	-0.018641831	-0.057395413
Two non-null Gaussian mixture	0.1	0.04846796	-0.253801904	-0.187530353	-1.413746289	1.203532538
Two non-null Gaussian mixture	0.1	0.013198336	0.013975437	0.031144406	-0.001058129	-0.014582783
Two non-null Gaussian mixture	0.1	0.240564906	0.01985253	0.08014746	-0.223005395	0.012394741
Two non-null Gaussian mixture	0.1	0.130557699	0.086439052	0.01356081	0.241451472	0.004709824
Two non-null Gaussian mixture	0.1	0.020455395	-0.030314802	0.01592474	-0.152258621	0.009037027
Two non-null Gaussian mixture	0.1	0.545608452	-0.151160606	0.054387732	-1.303036653	0.155359074
Two non-null Gaussian mixture	0.1	0.001004077	0.078573818	0.021426177	0.027253609	-0.099076215
Two non-null Gaussian mixture	0.1	-0.062563539	-0.033615535	0.046713566	0.139921629	0.022393652
Two non-null Gaussian mixture	0.1	-0.014229796	-0.015560992	0.032307562	0.022864062	0.00245881
Two non-null Gaussian mixture	0.1	0.04534947	-0.011262094	0.035466408	-0.045501421	-0.069159198
Two non-null Gaussian mixture	0.1	0.021789048	-0.024662751	0.019455246	-0.132714824	-0.055663432
Two non-null Gaussian mixture	0.1	-0.111068984	-0.322184289	-0.043033096	-0.857171757	0.023614698
Two non-null Gaussian mixture	0.1	-0.016560915	0.016170049	0.018730575	0.066829887	-0.132827991
Two non-null Gaussian mixture	0.1	0.084598561	0.144523867	-0.044529923	0.215373873	0.267304056
Two non-null Gaussian mixture	0.1	9.74E-05	-0.011917323	-0.027725099	-0.047178237	-0.004423936
Two non-null Gaussian mixture	0.1	0.049859696	0.054773065	-0.061485081	0.001319421	-0.003487307
Two non-null Gaussian mixture	0.1	0.075690418	0.262856906	-0.162856917	0.835130306	0.63675971
Two non-null Gaussian mixture	0.1	0.046859286	-0.004224875	-0.017534118	-0.249910691	-0.014870612
Two non-null Gaussian mixture	0.1	-0.448994176	-0.340976217	-0.336460465	3.223746644	0.273824621
Two non-null Gaussian mixture	0.1	-0.120221269	-0.176637372	-0.024666708	-0.633241756	-0.027703356
Two non-null Gaussian mixture	0.1	-0.022005554	-0.048230252	-0.013784051	-0.100489692	0.012529154
Two non-null Gaussian mixture	0.1	0.042568472	-0.05686818	-0.0133877	-0.418992814	0.110650524
Two non-null Gaussian mixture	0.1	-0.122396692	-0.070671382	-0.181936167	-0.013780595	0.37615483
Two non-null Gaussian mixture	0.1	-0.041661586	-0.059787692	-0.209917566	0.021616565	1.258814527
Two non-null Gaussian mixture	0.1	0.051668891	0.285644928	-0.185644928	0.066997868	0.227558902
Two non-null Gaussian mixture	0.1	-0.26688007	0.107008152	-0.007008637	0.354395271	-0.270270738
Two non-null Gaussian mixture	0.1	0.003323483	-0.079739377	0.013776412	-0.061163877	0.012374981
Two non-null Gaussian mixture	0.1	-0.110442195	-0.189453961	-0.079789738	-0.948731441	0.015331223
Two non-null Gaussian mixture	0.1	0.04808821	0.039910054	-0.024549421	-0.048434807	0.028671612
Two non-null Gaussian mixture	0.1	-0.042956306	0.058116142	-0.130214912	-0.010847027	0.012056687
Two non-null Gaussian mixture	0.1	-0.081154862	-0.045670617	0.040839567	0.04868173	-0.050163294
Two non-null Gaussian mixture	0.1	-0.326605567	-0.181109561	-0.217972734	-0.438157636	0.587549847
Two non-null Gaussian mixture	0.1	-0.324158313	-0.229077864	0.329043015	-0.155147418	-0.364541458
Two non-null Gaussian mixture	0.1	-0.045592716	-0.005717999	-0.250624159	0.058558995	0.17402104
Two non-null Gaussian mixture	0.1	-0.053144076	0.022570293	0.077429674	0.000871337	-0.298099916
Two non-null Gaussian mixture	0.1	-0.697267961	0.138075155	-0.182933559	0.852919968	0.349643595
Two non-null Gaussian mixture	0.1	-0.028670424	0.133084772	-0.033084873	-0.021222595	-0.000311171
Two non-null Gaussian mixture	0.1	-0.21787574	-0.001414159	-0.141271164	0.041082637	0.062370053
Two non-null Gaussian mixture	0.1	-0.179384688	-0.249171859	-0.12913168	-1.33175176	0.004798255
Two non-null Gaussian mixture	0.1	-0.01900831	0.061994225	0.038005489	0.323991615	-0.001205105
Two non-null Gaussian mixture	0.1	-0.001568332	-0.046988359	-0.039434289	-0.054741417	0.343971924
Two non-null Gaussian mixture	0.1	-0.16856649	-0.348817405	-0.091180315	-1.898786176	-0.455937585
Two non-null Gaussian mixture	0.1	0.159617425	0.160747665	-0.060747739	0.505365526	-0.017774494
Two non-null Gaussian mixture	0.1	0.117246408	-0.03002396	0.073862174	-0.401195346	-0.107102741
Two non-null Gaussian mixture	0.1	0.013254107	-0.06611245	-0.126205957	-0.014642981	0.754741689
Two non-null Gaussian mixture	0.1	-0.084619788	-0.064904989	0.067409431	-0.12046121	-0.00296412
Two non-null Gaussian mixture	0.1	0.07499359	0.019889815	0.020793866	-0.043388093	-0.022380551
Two non-null Gaussian mixture	0.1	0.046078278	0.060636124	-0.034771226	0.021764407	-0.00745829
Two non-null Gaussian mixture	0.1	0.054342549	0.05035568	0.049641775	-0.073702612	-0.051501553
Two non-null Gaussian mixture	0.1	-0.130896845	-0.107417929	0.027032575	-0.101561517	-0.180200784
Two non-null Gaussian mixture	0.1	0.064570463	-0.041865505	0.050548999	-0.125135924	-0.007660429
Two non-null Gaussian mixture	0.1	-0.003721649	0.037003898	-0.077719882	-0.000290732	-0.033424785
Two non-null Gaussian mixture	0.1	0.059065959	-0.106086525	-0.05290572	-0.344007835	0.286009151
Two non-null Gaussian mixture	0.1	-0.017388938	0.021496463	-0.016629135	0.074552229	0.02254025
Two non-null Gaussian mixture	0.1	0.054772896	0.013551857	0.086448143	-0.138440518	-0.071915846
Two non-null Gaussian mixture	0.1	-0.188082676	-0.163175006	-0.111698033	-0.242651753	-0.028544489
Two non-null Gaussian mixture	0.1	0.103199858	0.018915765	0.081084215	0.006732795	-0.056700915
Two non-null Gaussian mixture	0.1	-0.005262417	-0.094301352	0.046738847	-0.427560504	-0.196888726
Two non-null Gaussian mixture	0.1	0.04254216	-0.007167114	0.019658836	0.034867507	0.074834962
Two non-null Gaussian mixture	0.1	0.369585938	-0.240929747	-0.374565857	-1.556042238	3.440968951
Two non-null Gaussian mixture	0.1	0.054878119	0.095875764	-0.144712617	0.052505052	0.151275554
Two non-null Gaussian mixture	0.1	-0.13652458	-0.072590539	0.038725933	-0.080957192	-0.308526648
Two non-null Gaussian mixture	0.1	-0.089523484	-0.015832896	-0.048996299	0.09028753	-0.037991537
Two non-null Gaussian mixture	0.1	0.858949937	-0.121694781	-0.107243373	-1.350561803	1.363983929
Two non-null Gaussian mixture	0.1	0.040976161	0.004637542	0.003918862	0.002094521	0.049088517
Two non-null Gaussian mixture	0.1	-0.020617246	-0.185147628	-0.027747252	-0.826829244	-0.014383955
Two non-null Gaussian mixture	0.1	0.074874045	0.009284682	-0.002963606	0.02827668	0.161997386
Two non-null Gaussian mixture	0.1	-0.133243713	-0.426251898	-0.125855379	-2.095094274	0.220166469
Two non-null Gaussian mixture	0.1	-0.055346514	-0.040839383	-0.01942155	0.003058219	-0.006582874
Two non-null Gaussian mixture	0.1	-0.083794737	-0.134075984	0.003735012	-0.236486901	0.026168357
Two non-null Gaussian mixture	0.1	0.006045178	-0.101844475	-0.152522006	-0.842560693	0.091532283
Two non-null Gaussian mixture	0.1	0.05620138	0.068091212	-0.051250162	-0.042130546	-0.009823954
Two non-null Gaussian mixture	0.1	-0.021543344	0.016659929	-0.030615578	-0.034388324	0.028532451
Two non-null Gaussian mixture	0.1	0.069784689	0.014639486	0.035848718	0.032701682	-0.538561803
Two non-null Gaussian mixture	0.1	-0.071526405	0.004488817	-0.034002826	0.009766739	0.035658561
Two non-null Gaussian mixture	0.1	-0.124162123	-0.081880607	0.051490897	0.009884612	0.027844533
Two non-null Gaussian mixture	0.1	-0.065554081	-0.04302334	-0.011253146	0.003987459	-0.018949619
Two non-null Gaussian mixture	0.1	0.044216097	-0.190396473	-0.021191344	-0.83054359	0.038483176
Two non-null Gaussian mixture	0.1	-0.041814604	0.148489071	-0.048504276	0.166406496	0.005980941
Two non-null Gaussian mixture	0.1	0.009280188	0.039187849	-0.068550234	-0.008553862	0.024212383
Two non-null Gaussian mixture	0.1	0.08160401	-0.005619254	0.105618576	0.242095032	-0.057425674
Two non-null Gaussian mixture	0.1	-0.028763307	0.012936389	0.087063572	0.003622453	-0.165148259
Two non-null Gaussian mixture	0.1	-0.181061215	-0.117950372	-0.337197457	-0.267701836	2.447458622
Two non-null Gaussian mixture	0.1	0.008088023	-0.007525092	-0.027150711	-0.026079434	0.086271683
Two non-null Gaussian mixture	0.1	0.129922844	0.006344066	-0.106625174	-0.056451377	0.433711042
Two non-null Gaussian mixture	0.1	0.040122998	0.0334508	0.021565045	0.069346944	0.010632257
Two non-null Gaussian mixture	0.1	-0.057809501	0.014695863	-0.056190578	0.008393742	0.066398436
Two non-null Gaussian mixture	0.1	0.077476472	-0.145086505	-0.253332876	0.616471109	0.963356024
Two non-null Gaussian mixture	0.1	-0.076482775	0.068187104	-0.072091811	0.002164908	-0.300772028
Two non-null Gaussian mixture	0.1	0.165069325	-0.20647236	-0.031233671	-0.955391999	0.092929895
Two non-null Gaussian mixture	0.1	-0.004259216	-0.010009847	0.003901062	-0.003723332	-0.011723606
Two non-null Gaussian mixture	0.1	0.03852697	0.05570206	-0.023698103	0.000776463	-0.040061569
Two non-null Gaussian mixture	0.1	0.013949385	0.028750543	0.042077427	-0.041709042	-0.08767165
Two non-null Gaussian mixture	0.1	-0.216085152	-0.180170591	-0.109800128	-0.151162107	0.257981326
Two non-null Gaussian mixture	0.1	-0.001547625	0.03276789	0.0220291	0.007033304	-0.107184074
Two non-null Gaussian mixture	0.1	0.041229345	0.0320381	0.011890736	0.001294619	0.008642763
Two non-null Gaussian mixture	0.1	0.095971773	0.022125022	0.022758065	-0.057405699	-0.002210616
Two non-null Gaussian mixture	0.1	-0.043853059	-0.026298804	0.05898633	0.187850786	0.138339598
Two non-null Gaussian mixture	0.1	0.01107794	0.016702674	-0.075898435	-0.024231291	0.19241319
Two non-null Gaussian mixture	0.1	-0.260591799	-0.423589355	-0.221933597	5.235375514	0.856739239
Two non-null Gaussian mixture	0.1	0.108907207	0.044890129	0.055109319	-0.045582857	-0.040614355
Two non-null Gaussian mixture	0.1	-0.167577701	-0.232007789	0.33199166	-0.476331009	-0.456161832
Two non-null Gaussian mixture	0.1	0.1584145	0.043231229	-0.040987009	-0.066765547	0.145726749
Two non-null Gaussian mixture	0.1	0.073749994	-0.060235414	0.081395224	-0.023227797	0.017177128
Two non-null Gaussian mixture	0.1	-0.002098559	-0.021760465	0.019302031	0.002553384	0.005191108
Two non-null Gaussian mixture	0.1	-0.037067859	0.004755683	-0.020245642	0.030056592	-0.019372872
Two non-null Gaussian mixture	0.1	0.01396768	-0.029468257	0.007596503	0.02331314	0.024531083
Two non-null Gaussian mixture	0.1	0.026133066	0.021009551	-0.143809782	-0.113065932	0.074399418
Two non-null Gaussian mixture	0.1	-0.064344722	-0.047526309	-0.043455602	0.011009933	-0.04697048
Two non-null Gaussian mixture	0.1	-0.021174541	-0.016803197	-0.194964139	-0.158938297	0.477527705
Two non-null Gaussian mixture	0.1	-0.057189427	0.020455107	-0.066842031	0.016706712	0.045628132
Two non-null Gaussian mixture	0.1	-0.237484977	0.050415598	-0.004102451	0.581514702	-0.000325997
Two non-null Gaussian mixture	0.1	0.048233871	0.256534411	-0.29282634	0.435501776	0.544514044
Two non-null Gaussian mixture	0.1	0.009007951	0.046465759	-0.040837417	-0.004222875	2.48E-05
Two non-null Gaussian mixture	0.1	-0.047716712	-0.053813425	-0.124619673	-0.27661496	0.502019281
Two non-null Gaussian mixture	0.1	0.074447652	0.063268937	0.010451744	0.017031489	0.140934974
Two non-null Gaussian mixture	0.1	0.132518617	0.02298421	0.077003734	-0.005106255	-0.01517364
Two non-null Gaussian mixture	0.1	0.148134707	0.106881946	-0.006882001	0.011103972	0.084405861
Two non-null Gaussian mixture	0.1	-0.149632241	-0.065690706	-0.083833916	-0.016508381	-0.024870823
Two non-null Gaussian mixture	0.1	-0.079080326	0.035011577	-0.029684749	0.09289892	-0.04026251
Two non-null Gaussian mixture	0.1	-0.215585384	-0.334572737	-0.261579993	2.816966602	1.483836398
Two non-null Gaussian mixture	0.1	0.162227257	-0.100634184	0.200526385	-0.144579315	-0.238694411
Two non-null Gaussian mixture	0.1	-0.041266981	-0.083241851	-0.034257756	-0.058997361	-0.006724657
Two non-null Gaussian mixture	0.1	0.31476674	-0.272088607	0.041411863	-1.789098805	0.364712068
Two non-null Gaussian mixture	0.1	0.090191342	0.000857194	0.099141781	0.006761684	0.034449584
Two non-null Gaussian mixture	0.1	-0.074180211	0.132107543	-0.309727855	0.249977221	0.756651306
Two non-null Gaussian mixture	0.1	-0.021900388	0.005335421	0.027557745	0.001191004	-0.062757378
Two non-null Gaussian mixture	0.1	-0.057112709	-0.322157356	0.000191068	-0.913149997	0.005728269
Two non-null Gaussian mixture	0.1	-0.33298529	-0.285893154	-0.238957842	3.318904835	-0.102386664
Two non-null Gaussian mixture	0.1	0.093735962	-0.026382863	-0.014888815	-0.339667211	0.05972406
Two non-null Gaussian mixture	0.1	-0.004613475	0.042073209	-0.023897504	0.005566253	0.00564725
Two non-null Gaussian mixture	0.1	-0.022623897	0.081294116	-0.043485396	-0.061259032	0.003709258
Two non-null Gaussian mixture	0.1	0.080373924	-0.002014093	0.102014084	-0.026327047	0.017986062
Two non-null Gaussian mixture	0.1	0.053099223	0.073023119	-0.005038885	0.102401982	-0.000223334
Two non-null Gaussian mixture	0.1	-0.040783532	-0.086033963	0.022829222	-0.494788539	-0.12943829
Two non-null Gaussian mixture	0.1	-0.102792325	-0.103266976	-0.030027241	-0.014360891	0.010514114
Two non-null Gaussian mixture	0.1	-0.18372649	-0.279379499	-0.076376917	-0.64826039	-0.023349535
Two non-null Gaussian mixture	0.1	-0.072149952	-0.056091984	0.022225484	-0.154700791	-0.221940029
Two non-null Gaussian mixture	0.1	-0.022339403	-0.160710795	-0.141353376	-0.089633696	0.19080356
Two non-null Gaussian mixture	0.1	0.19846757	0.011360381	-0.027626239	0.03441659	0.509433973
Two non-null Gaussian mixture	0.1	0.021294723	-0.066628233	0.050009792	0.045559413	0.00091424
Two non-null Gaussian mixture	0.1	0.043049393	0.072737881	-0.048413457	0.004926549	0.099064343
Two non-null Gaussian mixture	0.1	0.108520508	0.057835491	-5.62E-05	-0.084270658	-0.007204157
Two non-null Gaussian mixture	0.1	-0.125001359	-0.100804839	-0.003434562	-0.204548468	-0.038418696
Two non-null Gaussian mixture	0.1	0.041342688	-0.032403583	0.035817749	-0.065039488	-0.000778945
Two non-null Gaussian mixture	0.1	0.165611221	0.066123013	0.033876849	-0.0595589	-0.044220877
Two non-null Gaussian mixture	0.1	0.025311956	0.100001773	-1.78E-06	-0.004987018	0.008619697
Two non-null Gaussian mixture	0.1	0.012796008	0.021881129	0.002428528	0.023093059	-0.00062881
Two non-null Gaussian mixture	0.1	-0.026383789	-0.012777443	-0.01379529	0.009667718	0.037777679
Two non-null Gaussian mixture	0.1	-0.095138421	-0.047915119	-0.026023861	0.109261828	-0.019560616
Two non-null Gaussian mixture	0.1	-0.005395402	-0.219332495	-0.028131889	-0.578757192	0.035532961
Two non-null Gaussian mixture	0.1	-0.186747775	-0.084640955	0.112549229	-0.004657461	-0.001526717
Two non-null Gaussian mixture	0.1	0.815167056	-0.307236999	0.017196452	-2.633971202	0.956943293
Two non-null Gaussian mixture	0.1	6.31E-05	0.029352844	-0.020127927	-0.003523425	-0.076378317
Two non-null Gaussian mixture	0.1	0.173698711	-0.043832432	0.086504967	-0.015328024	0.015972491
Two non-null Gaussian mixture	0.1	0.078425118	-0.013647929	0.050981058	-0.001519266	-0.036224556
Two non-null Gaussian mixture	0.1	0.078117285	-0.422082071	-0.345930757	-3.080036481	2.687664964
Two non-null Gaussian mixture	0.1	-0.079965897	-0.024949596	-0.016958466	0.00324628	-0.000517858
Two non-null Gaussian mixture	0.1	-0.333205162	0.438542557	-0.338543093	0.580184752	2.03493203
Two non-null Gaussian mixture	0.1	-0.029098069	0.023854261	-0.000369971	0.076438771	-3.45E-05
Two non-null Gaussian mixture	0.1	0.127627037	0.032976335	-0.106575616	-0.022980972	0.390555634
Two non-null Gaussian mixture	0.1	0.026602134	-0.113963972	-0.020003631	-0.55075737	-0.030794311
Two non-null Gaussian mixture	0.1	-0.412293135	-0.11159757	-0.41224086	-0.062765534	-6.131842084
Two non-null Gaussian mixture	0.1	0.419797534	0.053464527	0.046535367	-0.657859612	-0.235993273
Two non-null Gaussian mixture	0.1	-0.016974787	-0.128121598	-0.147735543	-0.085102645	0.345631043
Two non-null Gaussian mixture	0.1	0.008293828	-0.045132827	0.034378648	-0.132229279	-0.010339538
Two non-null Gaussian mixture	0.1	-0.006103493	-0.000423172	0.013398628	0.000224662	-0.01873581
Two non-null Gaussian mixture	0.1	0.219846632	0.206879932	-0.10687997	-0.002345321	0.395442706
Two non-null Gaussian mixture	0.1	-0.069292094	-0.002672033	0.090742932	-0.005694292	-0.384574185
Two non-null Gaussian mixture	0.1	-0.015167968	-0.035005662	0.135005656	0.000271253	-0.195855405
Two non-null Gaussian mixture	0.1	0.052516257	0.421174949	-0.321182974	0.351131274	3.023844958
Two non-null Gaussian mixture	0.1	-0.117527358	-0.131450011	-0.039913205	0.027685563	0.046748047
Two non-null Gaussian mixture	0.1	0.034981241	-0.21242783	-0.029960266	-0.999185344	0.000766829
Two non-null Gaussian mixture	0.1	0.098631011	0.022374041	0.07762593	0.008684862	0.063812781
Two non-null Gaussian mixture	0.1	-0.094871453	-0.101517223	-0.293445951	-0.062744394	0.544722247
Two non-null Gaussian mixture	0.1	0.145364113	-0.058816758	0.012993891	-0.556612566	-0.108758294
Two non-null Gaussian mixture	0.1	-0.070487374	0.047289577	0.052656491	0.433257631	-0.017056055
Two non-null Gaussian mixture	0.1	-0.150487738	-0.218880942	-0.195557734	-0.898404577	0.686450918
Two non-null Gaussian mixture	0.1	0.007432679	-0.019744869	0.037837253	-0.030684675	-0.059830009
Two non-null Gaussian mixture	0.1	-0.062778126	-0.030080321	0.024122041	0.02756055	-0.019983454
Two non-null Gaussian mixture	0.1	0.413018991	-0.397169519	-0.28608477	-3.418662423	2.187164348
Two non-null Gaussian mixture	0.1	-0.029110274	0.156632159	-0.056632318	0.070797293	-0.171311851
Two non-null Gaussian mixture	0.1	0.02336636	0.013308579	0.018516694	0.007852768	-0.005266174
Two non-null Gaussian mixture	0.1	0.037092771	0.033503097	-0.370764696	0.003300418	0.324608411
Two non-null Gaussian mixture	0.1	0.027340733	0.015013379	0.084986589	0.005381862	-0.027756036
Two non-null Gaussian mixture	0.1	0.085386188	-0.157754281	-0.150333962	-0.927160146	0.238768487
Two non-null Gaussian mixture	0.1	-0.012602524	0.130762772	-0.123654369	0.041555359	0.003837874
Two non-null Gaussian mixture	0.1	0.018240269	-0.013523128	0.11348505	-0.05059567	-0.126836863
Two non-null Gaussian mixture	0.1	-0.076970955	0.051183674	-0.0058091	0.021958803	-0.45809138
Two non-null Gaussian mixture	0.1	-0.018051763	-0.018853232	-0.185957963	-0.132588748	0.650930043
Two non-null Gaussian mixture	0.1	-0.48514316	0.158537168	-0.058537174	0.698835407	-0.080868864
Two non-null Gaussian mixture	0.1	0.073659117	-0.046741488	0.146741381	0.05276173	0.025948207
Two non-null Gaussian mixture	0.1	-0.102146233	-0.003709132	-0.055086567	-0.013177518	-0.000732164
Two non-null Gaussian mixture	0.1	-0.070119867	-0.044579223	-0.085241907	-0.195327272	0.199671255
Two non-null Gaussian mixture	0.1	0.061173214	0.067640897	-0.028519459	-0.025980197	0.001205382
Two non-null Gaussian mixture	0.1	0.020771145	0.018613799	-0.020547813	-0.008025592	-0.001347963
Two non-null Gaussian mixture	0.1	0.021125683	0.012922169	-0.094327617	0.030520814	0.161163508
Two non-null Gaussian mixture	0.1	0.042243676	0.080474852	0.019525098	0.266172408	0.026730292
Two non-null Gaussian mixture	0.1	0.13153754	0.048064703	-0.323636499	-0.036813886	1.29365469
Two non-null Gaussian mixture	0.1	-0.129876383	-0.025633189	0.042108978	0.166574209	-0.016808168
Two non-null Gaussian mixture	0.1	-0.368464589	-0.216306614	-0.175969806	0.278713431	0.720267258
Two non-null Gaussian mixture	0.1	0.061827844	-0.244763464	0.344738414	-1.628585063	-0.782005217
Two non-null Gaussian mixture	0.1	0.180285454	0.062374456	0.037624693	-0.09412067	0.048840337
Two non-null Gaussian mixture	0.1	0.08407873	0.056132782	0.043867211	0.012904121	-0.007909693
Two non-null Gaussian mixture	0.1	-0.000673368	0.158879602	-0.058880051	0.010533714	0.01346691
Two non-null Gaussian mixture	0.1	-0.017875638	-0.009351755	0.015785396	0.002720589	-0.055183639
Two non-null Gaussian mixture	0.1	-0.020270802	-0.161657891	0.035662692	-0.450879682	0.046513158
Two non-null Gaussian mixture	0.1	0.010881959	-0.176834433	0.142105708	-0.944543188	-0.017703105
Two non-null Gaussian mixture	0.1	0.084689369	0.105837372	-0.028249342	-0.011891378	-0.300332012
Two non-null Gaussian mixture	0.1	-0.024835567	-0.041643581	-0.007084138	-0.08353726	-0.004692903
Two non-null Gaussian mixture	0.1	-0.034484661	-0.02484709	-0.381111579	-0.09935784	1.826120654
Two non-null Gaussian mixture	0.1	0.056405564	0.014193769	0.022329011	-0.002310774	0.047353542
Two non-null Gaussian mixture	0.1	-0.004194799	-0.011157865	0.003256453	-0.029338158	0.00215489
Two non-null Gaussian mixture	0.1	-0.075481957	-0.048215986	-0.124661328	-0.038099707	0.229743659
Two non-null Gaussian mixture	0.1	0.028076809	-0.143565253	0.127246467	-0.219031424	-0.233957458
Two non-null Gaussian mixture	0.1	0.099303476	-0.314418741	0.141308838	-1.367873929	-0.007391678
Two non-null Gaussian mixture	0.1	-0.065403195	-0.020552948	-0.042739621	0.083413725	-0.000611349
Two non-null Gaussian mixture	0.1	-0.130137717	0.259871935	-0.316519587	1.061165369	0.53413541
Two non-null Gaussian mixture	0.1	-0.136846517	0.04470245	-0.105137796	0.002506615	0.025608204
Two non-null Gaussian mixture	0.1	0.082251369	-0.156180928	0.074436562	-0.201493859	-0.334339695
Two non-null Gaussian mixture	0.1	0.057079668	0.045238426	-0.044610571	0.005391985	0.038304615
Two non-null Gaussian mixture	0.1	-0.056162396	0.074789152	0.025206543	0.066528413	-0.190302039
Two non-null Gaussian mixture	0.1	0.031040018	-0.058132623	0.042848903	0.078662175	0.019931423
Two non-null Gaussian mixture	0.1	-0.042353763	-0.029577432	-0.006400905	0.007987631	0.004428588
Two non-null Gaussian mixture	0.1	-0.311253028	0.156157771	-0.056158034	0.784454876	0.203967526
Two non-null Gaussian mixture	0.1	0.079259786	0.04605907	-0.05199026	0.009816044	0.088723374
Two non-null Gaussian mixture	0.1	0.360437987	-0.078595889	0.17859492	-0.632516032	-0.088304869
Two non-null Gaussian mixture	0.1	-0.033523338	-0.381996297	-0.42255611	-2.622825653	2.759620699
Two non-null Gaussian mixture	0.1	-0.108050354	-0.009799497	-0.089344908	0.070965811	0.0405137
Two non-null Gaussian mixture	0.1	-0.403415632	-0.348386603	-0.360648386	3.544882187	0.520178308
Two non-null Gaussian mixture	0.1	0.077303254	-0.177000511	0.062337005	0.305950615	-0.004091985
Two non-null Gaussian mixture	0.1	0.042637125	0.039543465	0.060455853	0.123227189	-0.017963292
Two non-null Gaussian mixture	0.1	-0.046042307	-0.02560565	0.125605648	0.090482898	-0.048224372
Two non-null Gaussian mixture	0.1	0.000914293	0.074541523	-0.010827886	0.155652675	-0.102143485
Two non-null Gaussian mixture	0.1	-0.039362265	-0.222247545	0.086018881	-0.444702666	-0.1737746
Two non-null Gaussian mixture	0.1	-0.34698484	-0.212237122	-0.418269629	-0.609109292	2.15962928
Two non-null Gaussian mixture	0.1	0.015524502	0.040967137	0.040580823	0.015311883	-0.089288194
Two non-null Gaussian mixture	0.1	0.078574374	-0.20668079	0.044483615	-0.281300959	-0.01543037
Two non-null Gaussian mixture	0.1	-0.107138666	-0.08981452	-0.07120658	-0.126144653	0.354916358
Two non-null Gaussian mixture	0.1	-0.132393789	-0.044823425	-0.255479211	0.042467662	1.1542482
Two non-null Gaussian mixture	0.1	-0.020541407	-0.044674191	0.007578066	0.037612758	0.010732565
Two non-null Gaussian mixture	0.1	0.002053154	0.017738367	-0.039782776	0.034609765	0.000712642
Two non-null Gaussian mixture	0.1	-0.04952919	0.262113797	-0.162114975	0.296466547	0.004656406
Two non-null Gaussian mixture	0.1	0.136624425	-0.189516051	0.289513272	-1.046274275	-0.232932321
Two non-null Gaussian mixture	0.1	-0.103374421	-0.059679183	-0.091216919	-0.24214734	-0.152655505
Two non-null Gaussian mixture	0.1	-0.141858061	0.362232254	-0.262232254	0.178957831	-0.073920899
Two non-null Gaussian mixture	0.1	-0.094740747	-0.070202504	-0.292835817	-0.085316617	1.868666075
Two non-null Gaussian mixture	0.1	0.133927969	0.038349599	0.042877043	0.003481281	0.061359305
Two non-null Gaussian mixture	0.1	0.183376432	-0.037309941	0.13730912	-0.206119974	-0.116665728
Two non-null Gaussian mixture	0.1	-0.049604595	-0.02783472	-0.153219955	0.046316401	0.084118639
Two non-null Gaussian mixture	0.1	-0.035321977	-0.02094009	-0.00929615	0.015496594	0.037479651
Two non-null Gaussian mixture	0.1	-0.169648095	-0.280603024	-0.187523333	-1.035358944	0.438532394
Two non-null Gaussian mixture	0.1	-0.065612398	0.044699911	-0.010006705	0.010590807	-0.139164092
Two non-null Gaussian mixture	0.1	0.031215446	0.041387832	0.005067097	0.013521176	-0.009333999
Two non-null Gaussian mixture	0.1	0.157729736	0.02071715	0.07928166	0.004725427	0.119726716
Two non-null Gaussian mixture	0.1	-0.024406366	0.010622653	-0.043169413	0.004658219	0.012035041
Two non-null Gaussian mixture	0.1	0.114323255	-0.018795494	6.96E-05	0.092296015	0.204974119
Two non-null Gaussian mixture	0.1	0.019702138	0.073281222	0.026718661	0.224754036	0.008000425
Two non-null Gaussian mixture	0.1	0.021619131	-0.072860122	0.019595349	-0.082478388	-0.000251739
Two non-null Gaussian mixture	0.1	-0.078171152	-0.107499477	0.058944194	-0.270706708	-0.058684183
Two non-null Gaussian mixture	0.1	0.591732129	-0.379877991	-0.307081949	-3.519363078	3.763947455
Two non-null Gaussian mixture	0.1	0.023902856	-0.046689639	0.038169461	0.002519834	0.003859545
Two non-null Gaussian mixture	0.1	0.010211665	-0.099326726	-0.012238819	-0.404257414	-0.000791594
Two non-null Gaussian mixture	0.1	-0.421631311	-0.433654298	0.46931449	-3.87675578	-0.75984818
Two non-null Gaussian mixture	0.1	-0.223780527	0.302601194	-0.202603121	0.16734734	1.048644562
Two non-null Gaussian mixture	0.1	0.06212121	-0.110480001	-0.032469147	-0.568166535	0.221699797
Two non-null Gaussian mixture	0.1	0.197199565	0.057444774	0.042555123	-0.194582331	0.012957054
Two non-null Gaussian mixture	0.1	-0.020702164	0.026425912	-0.102922283	-0.061513815	-0.037821083
Two non-null Gaussian mixture	0.1	-0.066896219	0.095291137	-0.046203558	0.130323241	-0.050185357
Two non-null Gaussian mixture	0.1	0.066723829	0.052487698	-0.018002286	-0.076590699	0.00985535
Two non-null Gaussian mixture	0.1	-0.061880634	0.002315482	0.017054913	0.212728022	0.015252383
Two non-null Gaussian mixture	0.1	0.001831363	0.002218023	0.003893634	-1.93E-05	-0.003209611
Two non-null Gaussian mixture	0.1	-0.02931955	0.008712329	-0.050252536	0.009431574	0.058897046
Two non-null Gaussian mixture	0.1	-0.091654852	-0.000592293	-0.049920567	-0.020836494	-0.21456927
Two non-null Gaussian mixture	0.1	-0.021018284	0.034502684	-0.048107867	0.02030503	0.005771868
Two non-null Gaussian mixture	0.1	-0.08292691	0.099683319	0.000312975	0.42950488	0.005415196
Two non-null Gaussian mixture	0.1	0.00059683	-0.036259134	0.007676993	-0.010092865	0.096296643
Two non-null Gaussian mixture	0.1	-0.042387417	-0.020514159	-0.314340121	-0.07122773	1.483506809
Two non-null Gaussian mixture	0.1	-0.06476206	0.066603389	-0.08493855	-0.053929475	-0.002185304
Two non-null Gaussian mixture	0.1	0.089130244	0.086656153	0.013340885	-0.018129898	-0.01493368
Two non-null Gaussian mixture	0.1	0.12112862	0.047464174	-0.015289107	-0.156599357	0.020395037
Two non-null Gaussian mixture	0.1	0.031702788	0.122444321	-0.022452716	0.066652506	0.009027681
Two non-null Gaussian mixture	0.1	0.136215941	-0.316985946	-0.120106871	-0.865378421	0.703424653
Two non-null Gaussian mixture	0.1	0.131218707	0.03458806	-0.012973131	0.073729848	0.231540001
Two non-null Gaussian mixture	0.1	0.056409197	-0.066592569	0.009268538	-0.238142743	0.010364398
Two non-null Gaussian mixture	0.1	-0.132135553	0.12572782	-0.025727834	0.237165813	-0.136090509
Two non-null Gaussian mixture	0.1	-0.080736079	-0.227245759	0.327245602	-0.693765907	-0.173837199
Two non-null Gaussian mixture	0.1	0.09513935	0.054772231	0.017013751	0.023524809	-0.004671237
Two non-null Gaussian mixture	0.1	0.022075015	-0.004938027	0.104937105	0.013514194	-0.028105424
Two non-null Gaussian mixture	0.1	-0.025277767	-0.011223241	-0.283838853	-0.021573609	1.015066581
Two non-null Gaussian mixture	0.1	0.114998331	0.049640865	-0.066916963	-0.001311443	0.019142738
Two non-null Gaussian mixture	0.1	-0.010865093	0.50785523	-0.407859477	0.165909472	1.613054419
Two non-null Gaussian mixture	0.1	0.037010173	-0.237734576	0.083128959	-0.626423402	-0.350555547
Two non-null Gaussian mixture	0.1	-0.052111567	0.025963575	-0.026428216	0.039042865	-0.030070881
Two non-null Gaussian mixture	0.1	-0.26731916	-0.228135226	-0.440889773	-0.851542692	-5.569574587
Two non-null Gaussian mixture	0.1	-0.001694732	-0.061285219	-0.33198633	-0.019958849	1.299101349
Two non-null Gaussian mixture	0.1	0.064690183	0.025268174	-0.001120941	-0.076360014	-0.002556618
Two non-null Gaussian mixture	0.1	-0.064581729	-0.085943006	0.014144197	0.045133874	-0.034555322
Two non-null Gaussian mixture	0.1	-0.061835529	-0.028855001	-0.008367093	0.0061389	0.038498644
Two non-null Gaussian mixture	0.1	0.085625392	0.139881546	-0.03988159	0.05983158	0.26813115
Two non-null Gaussian mixture	0.1	0.059144579	-0.081677434	-0.008161	-0.440412174	0.016073026
Two non-null Gaussian mixture	0.1	0.379234128	-0.333333356	0.209615941	-1.478343401	-0.302983465
Two non-null Gaussian mixture	0.1	-0.131510144	0.031541787	-0.065300951	0.144122587	0.00026327
Two non-null Gaussian mixture	0.1	0.461316435	0.011939303	0.088060692	-0.713230645	0.03220592
Two non-null Gaussian mixture	0.1	-0.116221526	-0.20975276	0.034429768	0.082798448	-0.217310122
Two non-null Gaussian mixture	0.1	-0.162832768	-0.071409021	-0.340810328	-0.283331057	0.859526197
Two non-null Gaussian mixture	0.1	0.047796168	-0.062367785	0.072703459	0.007501817	-0.285000453
Two non-null Gaussian mixture	0.1	-0.033313822	-0.102504429	-0.013762079	-0.211876113	0.000867325
Two non-null Gaussian mixture	0.1	-0.078058242	-0.109184526	0.003440498	0.125639061	0.16430259
Two non-null Gaussian mixture	0.1	0.123908786	0.060593557	0.039406398	-0.030205752	0.041071241
Two non-null Gaussian mixture	0.1	-0.188481568	-0.100332113	0.161138148	-0.096607211	-0.126769104
Two non-null Gaussian mixture	0.1	-0.023991014	-0.072403676	-0.018399511	-0.295541888	-0.085558318
Two non-null Gaussian mixture	0.1	0.0953674	0.055884535	-0.066607299	0.035553223	0.088136386
Two non-null Gaussian mixture	0.1	0.119572713	0.049702582	-0.017643368	0.015258201	0.173002259
Two non-null Gaussian mixture	0.1	0.012717077	-0.015311345	0.008842481	-0.019284235	-0.011388904
Two non-null Gaussian mixture	0.1	0.134708997	0.009208249	0.090738229	-0.027969687	0.007844027
Two non-null Gaussian mixture	0.1	0.020082563	-0.015815667	0.021015725	0.032169401	0.069814709
Two non-null Gaussian mixture	0.1	0.078234933	0.030295827	0.030003872	0.024329034	-0.026762001
Two non-null Gaussian mixture	0.1	0.046557094	0.011942616	0.016939562	0.002837476	-0.002575591
Two non-null Gaussian mixture	0.1	-0.333001893	-0.260200974	-0.312991873	-1.139461957	-2.633843618
Two non-null Gaussian mixture	0.1	0.002597418	0.014188856	-0.019958274	0.000188622	0.028138163
Two non-null Gaussian mixture	0.1	0.111120299	-0.17339038	0.069564987	-1.099805137	-0.021662682
Two non-null Gaussian mixture	0.1	-0.189084136	-0.29083377	-0.07157633	-0.772177399	0.111298714
Two non-null Gaussian mixture	0.1	0.020371711	0.12302788	-0.023027922	0.001408583	0.051869036
Two non-null Gaussian mixture	0.1	-0.063244045	-0.32771753	-0.275865778	-1.536670247	0.946051836
Two non-null Gaussian mixture	0.1	-0.021954792	-0.005026083	0.088002898	0.047379018	-0.010076168
Two non-null Gaussian mixture	0.1	-0.13739371	-0.090664145	-0.318040736	-0.033650432	1.180482591
Two non-null Gaussian mixture	0.1	0.072704791	0.053292873	-0.237772342	-0.044297156	0.965719491
Two non-null Gaussian mixture	0.1	-0.002877516	-0.005149275	-0.005617144	-0.044151988	-0.012177936
Two non-null Gaussian mixture	0.1	-0.180287476	-0.059511425	-0.003052866	0.013763262	-0.054697894
Two non-null Gaussian mixture	0.1	-0.177339194	-0.09872788	0.198698566	-0.067573169	-0.370766868
Two non-null Gaussian mixture	0.1	0.07542649	-0.08776781	0.151838328	-0.018495036	-0.008043047
Two non-null Gaussian mixture	0.1	-0.013505116	-0.033732009	0.022396885	0.07454432	-0.008595634
Two non-null Gaussian mixture	0.1	0.044356622	-0.012430215	0.019995231	-0.010075975	-0.001293928
Two non-null Gaussian mixture	0.1	-0.01709396	-0.025376451	0.008247261	1.99E-05	0.025334443
Two non-null Gaussian mixture	0.1	-0.020992674	-0.050507865	-0.003446375	-0.073432818	-0.000919593
Two non-null Gaussian mixture	0.1	-0.236045421	-0.274090586	-0.154104435	-0.178919	0.586469156
Two non-null Gaussian mixture	0.1	0.016050085	0.006866084	0.00449	-0.001412657	0.015108926
Two non-null Gaussian mixture	0.1	0.000153124	0.055130001	-0.112553305	-0.020333939	-0.015863095
Two non-null Gaussian mixture	0.1	-0.015013517	0.008250432	0.077421622	-0.006443728	-0.204645907
Two non-null Gaussian mixture	0.1	-0.572967404	-0.298347031	0.398347031	-0.79777886	-0.651684681
Two non-null Gaussian mixture	0.1	0.079965995	-0.044605568	-0.255303855	-0.421399245	0.697506896
Two non-null Gaussian mixture	0.1	0.075088495	-0.043193245	0.042340617	-0.082328465	-0.023844589
Two non-null Gaussian mixture	0.1	-0.044250246	0.12829076	-0.028290775	0.156934843	-0.053483613
Two non-null Gaussian mixture	0.1	-0.081691797	0.05578644	0.044213319	0.087642207	-0.150872004
Two non-null Gaussian mixture	0.1	-0.017410226	-0.005315436	-0.014259201	-0.092863632	-0.014973831
Two non-null Gaussian mixture	0.1	0.060733443	-0.023174296	0.123174242	0.107447322	-0.039283037
Two non-null Gaussian mixture	0.1	-0.177833137	-0.220045644	0.093557318	0.004613601	-0.438954439
Two non-null Gaussian mixture	0.1	-0.511977928	0.541098192	-0.441104867	0.894709715	3.690702541
Two non-null Gaussian mixture	0.1	0.078717651	-0.020784608	-0.090017595	-0.011752758	0.640731442
Two non-null Gaussian mixture	0.1	0.358217782	0.08367753	0.016004882	-0.243001599	0.00508505
Two non-null Gaussian mixture	0.1	0.034528941	-0.085875737	0.020716564	-0.096705901	-0.005220463
Two non-null Gaussian mixture	0.1	0.165215595	-0.055857974	0.155857909	-0.05109719	-0.298535216
Two non-null Gaussian mixture	0.1	0.054778675	-0.016202825	0.116202654	-0.065778861	-0.050775152
Two non-null Gaussian mixture	0.1	0.001510111	-0.104384565	-0.336466236	-0.337198543	1.472688683
Two non-null Gaussian mixture	0.1	-0.082361543	-0.371492405	0.025289082	-1.451773398	-0.02181615
Two non-null Gaussian mixture	0.1	-0.012438309	0.059177007	0.04082289	0.167784471	0.008792868
Two non-null Gaussian mixture	0.1	0.197523752	-0.090980042	0.084222686	-0.287814311	-0.016672019
Two non-null Gaussian mixture	0.1	0.565246483	0.277529747	-0.203272655	0.116176785	1.985446183
Two non-null Gaussian mixture	0.1	-0.140265564	0.107394736	-0.007400241	0.288365623	-0.206541819
Two non-null Gaussian mixture	0.1	-0.083709066	0.045990227	-0.134286363	-0.075015919	0.139284324
Two non-null Gaussian mixture	0.1	-0.027892783	0.013311904	-0.0760265	-0.023006267	0.086490843
Two non-null Gaussian mixture	0.1	-0.208073392	-0.318501709	-0.118865247	-1.040436678	0.563893148
Two non-null Gaussian mixture	0.1	0.283416054	0.065633192	0.034366794	-0.278068563	-0.2215653
Two non-null Gaussian mixture	0.1	0.128037891	-0.005260883	0.105260683	0.125650101	-0.079574738
Two non-null Gaussian mixture	0.1	0.000786428	-0.010728767	-0.028596224	-0.017641829	0.059276175
Two non-null Gaussian mixture	0.1	-0.081275863	-0.184725532	-0.070576863	-0.449394639	0.078701173
Two non-null Gaussian mixture	0.1	0.020123686	0.115156143	-0.085714285	0.322850944	0.123962792
Two non-null Gaussian mixture	0.1	-0.025512758	-0.074066083	-0.089399842	-0.148666154	0.226410275
Two non-null Gaussian mixture	0.1	0.06766238	0.035149177	-0.022680447	-0.032373923	0.071232852
Two non-null Gaussian mixture	0.1	-0.003352158	-0.177616071	1.06E-05	-0.187548932	0.008503657
Two non-null Gaussian mixture	0.1	0.045644034	0.049082687	0.05091724	0.007018499	-0.01465149
Two non-null Gaussian mixture	0.1	0.25219944	0.013692968	0.082885152	-0.003861235	0.158490794
Two non-null Gaussian mixture	0.1	-0.183623173	-0.339846017	-0.050491618	-0.737927363	-0.006500385
Two non-null Gaussian mixture	0.1	-0.144241256	-0.059084743	0.008280795	0.002393625	-0.00818365
Two non-null Gaussian mixture	0.1	-0.003199058	0.062140155	-0.074898432	0.07722489	0.098874144
Two non-null Gaussian mixture	0.1	-0.092426529	-0.074004734	0.02735355	-0.006830285	0.004399964
Two non-null Gaussian mixture	0.1	-0.104076304	0.012994703	-0.047760503	0.079770646	-0.003670546
Two non-null Gaussian mixture	0.1	0.027017878	0.003171585	0.003743538	-0.000711532	0.019708911
Two non-null Gaussian mixture	0.1	0.058023157	-0.056290685	0.028235318	-0.204438039	0.029014221
Two non-null Gaussian mixture	0.1	0.16131639	0.033620793	-0.110426918	-0.230359349	0.757820234
Two non-null Gaussian mixture	0.1	0.567200462	0.264287967	-0.164290303	0.621686201	1.196403359
Two non-null Gaussian mixture	0.1	0.064896391	0.075665165	0.024334563	0.121768231	0.063974191
Two non-null Gaussian mixture	0.1	-0.079330951	-0.004920425	-0.05756427	0.049027225	0.021540129
Two non-null Gaussian mixture	0.1	0.098821691	0.030929721	0.069070015	-0.000750438	0.099510478
Two non-null Gaussian mixture	0.1	0.046973483	0.019704226	0.048767971	-0.005162691	-0.069305245
Two non-null Gaussian mixture	0.1	0.00240214	0.029073595	-0.026953598	0.00719615	-0.082395322
Two non-null Gaussian mixture	0.1	0.088859111	0.045982616	0.011122307	0.08298024	0.048751518
Two non-null Gaussian mixture	0.1	-0.445704952	-0.289008391	-0.325217678	3.242752703	-0.087082102
Two non-null Gaussian mixture	0.1	-0.001052255	-0.046782876	0.088973418	-0.01820014	-0.052717579
Two non-null Gaussian mixture	0.1	-0.011752576	0.005094117	-0.005411513	0.00798475	-0.002594018
Two non-null Gaussian mixture	0.1	-0.122830124	-0.05139362	0.151392695	-0.029123791	-0.077830281
Two non-null Gaussian mixture	0.1	-0.124921578	0.011540509	0.041218912	-0.005337708	-0.437158164
Two non-null Gaussian mixture	0.1	0.002280609	0.023097274	0.07688846	0.061397587	0.026732735
Two non-null Gaussian mixture	0.1	-0.028327853	-0.022806983	0.047646883	0.128040364	-0.002862263
Two non-null Gaussian mixture	0.1	0.025650302	0.042919575	-0.096136141	-0.009299432	0.250592812
Two non-null Gaussian mixture	0.1	0.052906631	0.0528094	-0.055411922	0.010496313	0.113807698
Two non-null Gaussian mixture	0.1	0.069815581	-0.025096111	0.042129191	-0.072259186	0.010335285
Two non-null Gaussian mixture	0.1	0.402698571	-0.128314871	0.228302716	-0.655231214	-0.399974646
Two non-null Gaussian mixture	0.1	-0.298419123	-0.426363899	-0.254056605	-3.833705345	-3.379181037
Two non-null Gaussian mixture	0.1	0.048269542	0.007419098	-0.258772519	0.001971638	0.816050109
Two non-null Gaussian mixture	0.1	-0.315422899	0.374431111	-0.274431111	0.328939755	0.985874364
Two non-null Gaussian mixture	0.1	0.183170829	0.064655586	0.035344408	-4.12E-05	0.063614085
Two non-null Gaussian mixture	0.1	0.012782522	0.042914502	0.057085391	0.000167819	-0.035860647
Two non-null Gaussian mixture	0.1	-0.098247597	-0.061189825	-0.090552994	-0.281022113	0.054061472
Two non-null Gaussian mixture	0.1	-0.141901431	-0.041958666	0.141958352	0.0836034	-0.288806467
Two non-null Gaussian mixture	0.1	0.033535341	-0.037451691	0.015129886	-0.013466476	0.092879979
Two non-null Gaussian mixture	0.1	-0.014729552	-0.073545256	0.005065827	-0.067215415	-0.002434636
Two non-null Gaussian mixture	0.1	0.033440332	-0.022238883	-0.027288394	-0.173008429	0.013380376
Two non-null Gaussian mixture	0.1	-0.071293642	-0.001035152	-0.000955161	-0.000380242	-0.154255148
Two non-null Gaussian mixture	0.1	0.005590691	-0.038167828	0.033222481	-0.009810825	-0.060842877
Two non-null Gaussian mixture	0.1	-0.235606074	0.234742507	-0.134742537	0.895428923	0.356805099
Two non-null Gaussian mixture	0.1	0.005700765	-0.297527912	-0.435023414	-1.807527506	4.118695881
Two non-null Gaussian mixture	0.1	0.150566931	-0.255539431	-0.429417708	-1.57202337	3.06085934
Two non-null Gaussian mixture	0.1	0.16277794	0.006914459	-0.075614438	-0.335332894	0.368155657
Two non-null Gaussian mixture	0.1	-0.03683487	0.125992259	-0.026069256	0.080034204	0.003770927
Two non-null Gaussian mixture	0.1	0.061272187	0.123402993	-0.02340315	-0.10248193	-0.015784317
Two non-null Gaussian mixture	0.1	0.017804493	-0.024319801	0.124319693	-0.031053187	-0.228113875
Two non-null Gaussian mixture	0.1	-0.0828858	-0.286554406	0.045253524	-0.499454644	-0.013587859
Two non-null Gaussian mixture	0.1	-0.032106439	0.06412276	-0.03652737	0.014930352	-0.098090361
Two non-null Gaussian mixture	0.1	-0.191601579	-0.363239535	-0.221852077	-0.132512928	1.102930485
Two non-null Gaussian mixture	0.1	0.057348829	0.05642295	0.043576925	0.074412291	0.008594523
Two non-null Gaussian mixture	0.1	-0.024741681	0.001908545	0.0156969	0.077423865	0.010009847
Two non-null Gaussian mixture	0.1	-0.123749562	0.014948332	-0.137894892	-0.041930624	0.422444373
Two non-null Gaussian mixture	0.1	-0.032819634	0.024558632	-0.003410156	0.074628447	-0.006881577
Two non-null Gaussian mixture	0.1	0.095389391	0.142705073	-0.042707192	-0.05742734	0.18824289
Two non-null Gaussian mixture	0.1	-0.357904884	-0.415174129	-0.150420229	-0.975188919	0.016027887
Two non-null Gaussian mixture	0.1	-0.066670063	-0.054477211	0.048422342	0.004954613	0.000481452
Two non-null Gaussian mixture	0.1	-0.2473981	-0.110308494	-0.085519921	-0.218209279	0.01915941
Two non-null Gaussian mixture	0.1	-0.081437379	-0.21634551	-0.197290876	-0.314450731	1.195708716
Two non-null Gaussian mixture	0.1	0.071739	0.130566634	-0.030566851	0.162066008	0.129873197
Two non-null Gaussian mixture	0.1	0.024142344	-0.255787554	0.355787554	-1.381358427	-0.718104184
Two non-null Gaussian mixture	0.1	0.009487485	0.043457194	-0.084935186	-0.061107068	0.003755586
Two non-null Gaussian mixture	0.1	0.004362935	0.015084214	-0.036404536	0.018983614	-0.01204788
Two non-null Gaussian mixture	0.1	-0.080344429	0.037707809	0.003621472	0.012507532	-0.241040225
Two non-null Gaussian mixture	0.1	0.10858416	-0.030221901	-0.105006992	-0.002024662	0.70851119
Two non-null Gaussian mixture	0.1	-0.223220515	-0.090438782	-0.290363097	-0.01995897	-0.306057092
Two non-null Gaussian mixture	0.1	-0.088204828	-0.01775663	-0.019217692	0.015275128	-0.019489058
Two non-null Gaussian mixture	0.1	0.062801112	0.065846601	0.034151368	0.113834255	0.021345253
Two non-null Gaussian mixture	0.1	-0.117892331	-0.006853985	-0.077850638	-0.033691317	0.09828798
Two non-null Gaussian mixture	0.1	-0.03940019	0.027031733	0.005164116	0.003928593	-0.273754351
Two non-null Gaussian mixture	0.1	0.062025715	0.040498534	0.059501169	0.039438959	-0.04147449
Two non-null Gaussian mixture	0.1	-0.101614409	-0.002582039	0.102577498	0.11152101	-0.170029518
Two non-null Gaussian mixture	0.1	-0.021495714	-0.327717477	0.018468728	-0.158007458	-0.009144472
Two non-null Gaussian mixture	0.1	0.10498953	-0.207299866	-0.039193976	-0.149343931	0.257502375
Two non-null Gaussian mixture	0.1	-0.065873442	-0.046605753	-0.023352412	-0.063855321	-0.026133513
Two non-null Gaussian mixture	0.1	0.061364011	0.045330059	-0.00706179	-0.04806181	0.000939076
Two non-null Gaussian mixture	0.1	0.043020438	-0.041798795	0.04091159	-0.000698276	0.017903696
Two non-null Gaussian mixture	0.1	0.137475425	0.09030263	-0.037638682	0.021942027	0.130829494
Two non-null Gaussian mixture	0.1	0.074656828	0.02604512	-0.274721303	-0.011413064	0.639293169
Two non-null Gaussian mixture	0.1	0.008471416	-0.016703305	0.01420555	-0.070718577	0.027359149
Two non-null Gaussian mixture	0.1	0.278753312	-0.39883523	-0.306185297	-3.391784789	2.30201708
Two non-null Gaussian mixture	0.1	0.046657638	-0.059344234	0.015071306	-0.184756892	0.009780242
Two non-null Gaussian mixture	0.1	-0.083217974	-0.050221394	-0.094414735	0.008499386	0.107872005
Two non-null Gaussian mixture	0.1	0.034457231	0.049562132	-0.002783418	0.032700879	-0.005721214
Two non-null Gaussian mixture	0.1	0.053668211	0.118949758	-0.021159264	0.35667562	-0.032098959
Two non-null Gaussian mixture	0.1	-0.263728433	-0.356598527	0.222291543	-1.297936299	-0.344082267
Two non-null Gaussian mixture	0.1	-0.009901018	-0.046538994	0.014044045	-0.127864555	0.006164639
Two non-null Gaussian mixture	0.1	0.138600467	0.053142184	0.04685776	0.041782452	0.032867586
Two non-null Gaussian mixture	0.1	-0.04348447	-0.010983542	-0.087737567	0.005335867	-0.059439559
Two non-null Gaussian mixture	0.1	0.020726458	-0.063880924	-0.00125244	-0.291038912	-0.000700244
Two non-null Gaussian mixture	0.1	0.005930672	-0.036207085	-0.176759599	0.002952456	0.788424197
Two non-null Gaussian mixture	0.1	-0.064972677	0.089150994	0.010848548	0.286388686	0.007640835
Two non-null Gaussian mixture	0.1	-0.060860062	-0.025853659	0.010009487	0.019972222	-0.08271977
Two non-null Gaussian mixture	0.1	0.051861664	-0.137091268	0.014721453	-1.086825087	-0.04767825
Two non-null Gaussian mixture	0.1	-0.013150853	-0.441802262	-0.424944258	-3.563766009	2.992862475
Two non-null Gaussian mixture	0.1	-0.136399522	-0.043003404	0.031566121	-0.020939116	-0.117159251
Two non-null Gaussian mixture	0.1	0.123106158	-0.01234868	-0.023074619	-0.035130993	0.401693986
Two non-null Gaussian mixture	0.1	-0.163603192	-0.063693515	0.163693283	0.034427665	-0.201724614
Two non-null Gaussian mixture	0.1	-0.221519151	-0.131762489	-0.423318344	-0.028737806	1.800604276
Two non-null Gaussian mixture	0.1	0.037811976	-0.053237646	0.056137015	0.024630593	-0.040891353
Two non-null Gaussian mixture	0.1	0.171556319	-0.278559584	-0.026443595	-1.471869205	0.017853953
Two non-null Gaussian mixture	0.1	-0.164137267	-0.000709014	0.048603748	0.121098574	-0.423210317
Two non-null Gaussian mixture	0.1	0.026049505	0.064321274	-0.045702434	0.142933346	-0.027164607
Two non-null Gaussian mixture	0.1	0.010940543	-0.015729869	0.115729799	-0.027300503	-0.064703594
Two non-null Gaussian mixture	0.1	0.051490567	0.014332295	0.08566547	-0.033795515	-0.176434062
Two non-null Gaussian mixture	0.1	-0.364165339	-0.231341468	-0.270382428	-0.356383328	0.813928618
Two non-null Gaussian mixture	0.1	-0.03992291	-0.019472992	-0.292020286	-0.01655929	0.209968954
Two non-null Gaussian mixture	0.1	0.098110282	0.077325774	0.022644987	0.123367759	0.044868574
Two non-null Gaussian mixture	0.1	-0.005474039	0.008856304	-0.031312678	-0.009383586	-0.00576159
Two non-null Gaussian mixture	0.1	0.065957556	0.054388536	-0.005386731	0.001721942	-0.00606672
Two non-null Gaussian mixture	0.1	0.006694656	-0.039112088	0.036140583	-0.000286475	-0.00653594
Two non-null Gaussian mixture	0.1	-0.082331483	0.069202643	-0.132761428	0.139135834	0.09855048
Two non-null Gaussian mixture	0.1	-0.225947101	-0.308374362	-0.065832719	-0.24409839	0.043903777
Two non-null Gaussian mixture	0.1	-0.084610951	0.0448799	-0.069778523	0.007510491	0.188631891
Two non-null Gaussian mixture	0.1	0.097443253	-0.052309983	-0.271422295	0.012169048	2.184280981
Two non-null Gaussian mixture	0.1	0.050708672	0.045877728	0.054122265	0.044303295	-0.04683832
Two non-null Gaussian mixture	0.1	-0.231282148	-0.354455017	-0.068378164	-0.641045809	-0.126462923
Two non-null Gaussian mixture	0.1	-0.154447761	-0.120260975	0.005869475	-0.040265975	-0.117670447
Two non-null Gaussian mixture	0.1	-0.009797693	-0.008089669	-0.008813626	-0.023912346	-0.004096271
Two non-null Gaussian mixture	0.1	-0.103212939	-0.039764898	-0.08184985	-0.16566112	0.034939345
Two non-null Gaussian mixture	0.1	0.113683473	0.04695314	0.053046496	-0.149431082	-0.076289064
Two non-null Gaussian mixture	0.1	0.150156199	-0.220174302	0.026224462	-1.030530442	-0.028265986
Two non-null Gaussian mixture	0.1	-0.062643466	-0.083024845	0.064956311	0.032060202	-0.033008876
Two non-null Gaussian mixture	0.1	-0.019451351	0.005059398	0.016098067	0.00980738	-0.082518796
Two non-null Gaussian mixture	0.1	-0.223024414	-0.435427013	-0.363844032	-3.053674696	2.278929736
Two non-null Gaussian mixture	0.1	0.058330003	0.081575936	-0.028538386	-0.002272812	-0.100403393
Two non-null Gaussian mixture	0.1	-0.017530114	-0.381989506	-0.382403355	-2.623037882	-0.559117557
Two non-null Gaussian mixture	0.1	0.301582239	-0.103760961	-0.153113634	-0.907552594	0.671235668
Two non-null Gaussian mixture	0.1	-0.278690196	-0.427494027	0.301464793	-3.783100699	-0.415927242
Two non-null Gaussian mixture	0.1	0.019235904	-0.059643212	0.05202695	-0.029286928	0.057542204
Two non-null Gaussian mixture	0.1	0.007506996	-0.424814408	-0.391827609	-3.191597601	2.744967242
Two non-null Gaussian mixture	0.1	0.004901106	-0.05215941	-0.055358772	-0.246028178	0.031136558
Two non-null Gaussian mixture	0.1	0.064241514	0.008064227	-0.064617292	0.000855729	0.390530853
Two non-null Gaussian mixture	0.1	-0.08799057	0.001534817	0.004460147	0.00501548	-0.202949245
Two non-null Gaussian mixture	0.1	-0.116431894	-0.096324125	0.19632281	-0.084358875	-0.378992393
Two non-null Gaussian mixture	0.1	0.05699897	0.014226295	0.002939565	-0.118771692	-0.063950857
Two non-null Gaussian mixture	0.1	0.129316807	-0.440765578	0.051835374	-3.28866008	-0.002273715
Two non-null Gaussian mixture	0.1	-0.112675677	0.37043782	-0.270444719	0.070578986	0.355658167
Two non-null Gaussian mixture	0.1	-0.149957887	-0.427539393	-0.335801313	-2.947655967	2.143647148
Two non-null Gaussian mixture	0.1	-0.030914632	0.023740631	-0.004459015	0.159673008	0.044469428
Two non-null Gaussian mixture	0.1	0.097960369	-0.186545077	0.088641706	-0.31879016	-0.060808752
Two non-null Gaussian mixture	0.1	-0.114194493	-0.093632148	-0.084541253	-0.270741804	0.123732001
Two non-null Gaussian mixture	0.1	-0.053972916	0.005924834	-0.02866049	-0.053987971	-0.008615087
Two non-null Gaussian mixture	0.1	0.137518362	0.001939317	0.098060664	0.001657839	0.068998536
Two non-null Gaussian mixture	0.1	-0.018439833	0.040562178	-0.03772697	-0.005653206	-2.70E-05
Two non-null Gaussian mixture	0.1	-0.015820342	-0.025451935	0.024790719	-0.003219367	0.06507188
Two non-null Gaussian mixture	0.1	-0.161547157	-0.139112834	-0.03551997	-0.05009319	0.194636077
Two non-null Gaussian mixture	0.1	0.00697042	-0.262860217	-0.44001788	-2.204016118	3.124855024
Two non-null Gaussian mixture	0.1	0.219375311	0.108725999	-0.008769287	-0.306746915	0.128819499
Two non-null Gaussian mixture	0.1	-0.020898434	-0.012007193	-0.305334621	0.016982565	0.903146929
Two non-null Gaussian mixture	0.1	-0.126846234	-0.048665553	-0.015814567	-0.042557842	-0.126693304
Two non-null Gaussian mixture	0.1	0.047488522	0.064477618	0.035522348	0.120042483	-0.025081983
Two non-null Gaussian mixture	0.1	-0.201259398	-0.356701249	-0.21355788	0.028972019	-3.720580176
Two non-null Gaussian mixture	0.1	0.109133625	0.091684959	0.008314311	-0.090730936	0.060600708
Two non-null Gaussian mixture	0.1	0.095814165	-0.001106213	0.101106091	0.016251742	0.033302984
Two non-null Gaussian mixture	0.1	0.22508034	0.084343417	-0.078293971	-0.023103948	0.357216986
Two non-null Gaussian mixture	0.1	-0.056036368	-0.005445807	-0.039893242	-0.013714532	-0.000438877
Two non-null Gaussian mixture	0.1	-0.018598868	-0.242272902	-0.281762191	-0.128994119	0.342595276
Two non-null Gaussian mixture	0.1	0.013715159	-0.080022787	0.011634225	-0.400582146	0.008605097
Two non-null Gaussian mixture	0.1	-0.017497608	0.0018582	-0.015934246	-0.004742412	9.19E-06
Two non-null Gaussian mixture	0.1	0.010371201	-0.343018428	0.021019303	-1.073859965	0.045593812
Two non-null Gaussian mixture	0.1	0.037492329	0.067716923	-0.032584179	0.039246768	-0.047737613
Two non-null Gaussian mixture	0.1	0.047640961	0.0712716	0.028728397	-0.050032205	-0.04924521
Two non-null Gaussian mixture	0.1	0.043320487	0.009380316	0.004490185	0.033128019	0.076720358
Two non-null Gaussian mixture	0.1	-0.018005869	0.010388614	0.02940825	0.051980702	-0.030406512
Two non-null Gaussian mixture	0.1	-0.011053336	0.254128218	-0.154129367	0.159411057	0.048593678
Two non-null Gaussian mixture	0.1	-0.094709103	-0.013575534	-0.344279901	0.057188545	-0.007051875
Two non-null Gaussian mixture	0.1	-0.019914478	0.055338137	-0.005642055	-0.001817664	-0.080282173
Two non-null Gaussian mixture	0.1	-0.007059808	-0.033676567	0.03229493	0.041242132	0.000916938
Two non-null Gaussian mixture	0.1	-0.053634374	-0.006486382	0.013973939	0.187638519	0.034316047
Two non-null Gaussian mixture	0.1	0.007987142	0.058203738	-0.074425932	0.004621463	0.193618851
Two non-null Gaussian mixture	0.1	0.194942691	-0.400328325	0.042015798	-2.394897916	0.102433402
Two non-null Gaussian mixture	0.1	0.077294491	-0.064866355	0.037195608	0.010132436	0.033179103
Two non-null Gaussian mixture	0.1	0.061244072	0.033168348	-0.047911724	0.016016244	0.010955125
Two non-null Gaussian mixture	0.1	-0.528664737	-0.291742042	-0.430430346	-0.84352784	-5.599221045
Two non-null Gaussian mixture	0.1	-0.065912862	-0.15735641	-0.27446401	0.583138376	-0.067031254
Two non-null Gaussian mixture	0.1	-0.305439088	0.073547892	-0.051575048	1.147798998	0.060777554
Two non-null Gaussian mixture	0.1	-0.033843416	-0.123261629	0.085106759	-0.063974078	0.001486932
Two non-null Gaussian mixture	0.1	0.013063977	-0.023217815	-0.1620652	-0.006416197	0.272734712
Two non-null Gaussian mixture	0.1	0.072175414	0.007743962	0.092256019	-0.067860639	-0.01323942
Two non-null Gaussian mixture	0.1	0.160554917	-0.040920583	0.140920554	-0.191219163	-0.011318442
Two non-null Gaussian mixture	0.1	-0.107264335	-0.382188082	-0.431144711	-2.262654554	2.355296295
Two non-null Gaussian mixture	0.1	-0.063670815	0.089655056	-0.029309115	0.302693841	0.009321378
Two non-null Gaussian mixture	0.1	-0.006108987	-0.009390629	-0.090459174	-0.114268561	0.037851461
Two non-null Gaussian mixture	0.1	-0.059173044	-0.070173497	0.170173381	-0.127531238	-0.063034415
Two non-null Gaussian mixture	0.1	0.080743117	-0.409292387	-0.430790171	-3.391936287	3.474351019
Two non-null Gaussian mixture	0.1	0.180241632	0.08109155	-0.022324528	0.004615508	0.007609892
Two non-null Gaussian mixture	0.1	0.035197515	-0.142656105	0.242524281	-0.009158043	0.002829637
Two non-null Gaussian mixture	0.1	0.054738233	0.017846779	0.082153216	0.163296441	-0.059599777
Two non-null Gaussian mixture	0.1	0.086259026	0.066208048	-0.036982989	0.000414141	-0.004570607
Two non-null Gaussian mixture	0.1	1.86E-05	0.090536027	0.009396006	0.375245677	0.187052318
Two non-null Gaussian mixture	0.1	-0.031957901	-0.000781535	0.01244738	0.005626271	-0.082736235
Two non-null Gaussian mixture	0.1	0.03805458	-0.075064673	-0.122433654	-0.709598444	0.545619072
Two non-null Gaussian mixture	0.1	-0.035125242	-0.035901293	-0.031806999	0.122824901	0.242527288
Two non-null Gaussian mixture	0.1	-0.027566691	0.009473919	-0.063064381	-0.223837723	-0.085964905
Two non-null Gaussian mixture	0.1	0.209304644	-0.013280595	0.079002496	-0.041068854	0.012246649
Two non-null Gaussian mixture	0.1	-0.152424147	-0.214687103	-0.039562402	-0.235973492	-0.027882562
Two non-null Gaussian mixture	0.1	-0.477285995	0.318724175	-0.417130939	0.900727231	1.773965819
Two non-null Gaussian mixture	0.1	0.095326397	-0.16333219	0.06972425	-0.300645413	-0.018381831
Two non-null Gaussian mixture	0.1	0.083199177	0.018523285	0.081476579	0.021630846	-0.013234485
Two non-null Gaussian mixture	0.1	-0.036424726	-0.01152387	-0.035170694	-0.001027218	0.040534467
Two non-null Gaussian mixture	0.1	-0.031537645	0.002129928	-0.022027622	-0.004313545	0.043559463
Two non-null Gaussian mixture	0.1	0.054077515	0.05227528	0.047724436	0.163819371	0.001776262
Two non-null Gaussian mixture	0.1	0.147136138	0.045813102	-0.011972722	-0.110011746	0.011987026
Two non-null Gaussian mixture	0.1	-0.394095126	-0.272700347	-0.438735624	-0.055563475	1.666470048
Two non-null Gaussian mixture	0.1	0.031658502	0.056153665	-0.022078056	0.053890187	0.086275533
Two non-null Gaussian mixture	0.1	-0.005356724	-0.102141316	0.152434203	-0.045502597	-0.212058742
Two non-null Gaussian mixture	0.1	-0.193678866	-0.273066476	-0.44110461	-1.416649385	2.876903117
Two non-null Gaussian mixture	0.1	-0.109348819	-0.049485357	-0.105724784	0.013166907	0.196023253
Two non-null Gaussian mixture	0.1	-0.049211669	-0.124953544	-0.155433378	-0.500409478	0.94172276
Two non-null Gaussian mixture	0.1	-0.047949462	-0.026525166	0.037277173	0.092287722	-0.051080606
Two non-null Gaussian mixture	0.1	-0.107022534	0.044427003	-0.054330691	-0.002511052	-0.162011255
Two non-null Gaussian mixture	0.1	-0.212722894	-0.115970711	-0.288928367	-0.167711364	0.728204231
Two non-null Gaussian mixture	0.1	-0.005044986	-0.065961715	-0.016099699	-0.313713493	0.05523973
Two non-null Gaussian mixture	0.1	-0.096748535	-0.001559038	-0.06618817	0.050455908	-0.015576944
Two non-null Gaussian mixture	0.1	-0.214149913	-0.045985415	0.064953489	-0.001278804	-0.357066285
Two non-null Gaussian mixture	0.1	0.104936678	0.032160464	-0.001003979	-0.160613869	0.010270526
Two non-null Gaussian mixture	0.1	0.065381486	-0.00186833	0.028443282	-0.106158311	-0.075520177
Two non-null Gaussian mixture	0.1	0.063625667	0.037005173	-0.127689711	0.021638824	0.275710076
Two non-null Gaussian mixture	0.1	-0.118792459	0.054182643	-0.268950206	0.321027533	0.583279586
Two non-null Gaussian mixture	0.1	0.032368885	-0.061866855	0.161866733	-0.149836467	-0.236627631
Two non-null Gaussian mixture	0.1	-0.066235287	0.140432802	-0.040432897	0.047959958	0.002298701
Two non-null Gaussian mixture	0.1	-0.178240743	-0.008428626	-0.152939323	-0.016611531	-0.067196914
Two non-null Gaussian mixture	0.1	-0.039028518	0.087030015	0.012969888	0.377251886	-0.07848797
Two non-null Gaussian mixture	0.1	-0.139085499	-0.158095406	-0.073418627	-0.289130341	0.040227513
Two non-null Gaussian mixture	0.1	-0.110056414	-0.160933871	-0.036146735	0.244453124	0.293216496
Two non-null Gaussian mixture	0.1	0.140508534	0.186385464	-0.086386385	0.210096445	0.504406948
Two non-null Gaussian mixture	0.1	-0.119612733	-0.369145922	-0.047707622	-1.822795396	0.124485879
Two non-null Gaussian mixture	0.1	0.009267386	-0.107772071	0.095131446	-0.034195095	0.007654465
Two non-null Gaussian mixture	0.1	-0.066416913	0.011324005	-0.04147811	-0.011986855	0.020678415
Two non-null Gaussian mixture	0.1	-0.005152291	0.049075812	0.00098029	-0.015546573	-0.273132683
Two non-null Gaussian mixture	0.1	0.058459185	0.031767609	0.068232382	0.37471984	-0.108490978
Two non-null Gaussian mixture	0.1	-0.229490704	0.089655682	0.010343069	0.584611989	-0.001075668
Two non-null Gaussian mixture	0.1	-0.034332958	-0.146753385	-0.00614633	-0.127179746	-0.026311388
Two non-null Gaussian mixture	0.1	-0.226141013	-0.134746518	-0.041826706	0.480696907	0.142622536
Two non-null Gaussian mixture	0.1	0.201652253	-0.360870848	0.066378016	-1.598954814	0.035049846
Two non-null Gaussian mixture	0.1	-0.229518854	0.094705804	-0.093936403	-0.023982391	0.028829285
Two non-null Gaussian mixture	0.1	0.091830922	0.083588453	-0.110706574	0.059265393	0.542148186
Two non-null Gaussian mixture	0.1	0.015545723	-0.080138671	-0.13711709	-0.321708461	-0.227567556
Two non-null Gaussian mixture	0.1	0.022423964	-0.120962248	0.220961706	-0.281979042	-0.334563589
Two non-null Gaussian mixture	0.1	-0.148489876	-0.136716641	-0.042407728	-0.433745235	0.007663141
Two non-null Gaussian mixture	0.1	-0.23850459	-0.358994525	-0.324610177	-1.355031085	0.969030098
Two non-null Gaussian mixture	0.1	0.091658432	0.024108547	0.024285042	-0.001581429	0.035658871
Two non-null Gaussian mixture	0.1	-0.236300111	-0.17731724	-0.338392668	-0.711905168	-2.997414664
Two non-null Gaussian mixture	0.1	-0.082885793	0.094715049	-0.311616625	0.054392545	1.208975521
Two non-null Gaussian mixture	0.1	0.155969223	-0.024291838	0.124291801	-0.3014995	-0.089109827
Two non-null Gaussian mixture	0.1	-0.060139087	0.121477781	-0.021479392	0.117799406	0.120761669
Two non-null Gaussian mixture	0.1	-0.246812556	-0.186563034	-0.324876473	-0.732420775	0.027773104
Two non-null Gaussian mixture	0.1	0.072057037	-0.024072271	0.063036375	0.003076847	-0.024482663
Two non-null Gaussian mixture	0.1	-0.092153157	0.116218243	-0.109260223	0.064970901	0.2014146
Two non-null Gaussian mixture	0.1	0.032066567	0.020308568	-0.005754801	-0.057410494	-0.042224551
Two non-null Gaussian mixture	0.1	0.026789664	-0.421460352	-0.305134979	-2.599966162	1.88296692
Two non-null Gaussian mixture	0.1	-0.080332978	-0.064854601	0.124314327	-0.086563443	-0.266696688
Two non-null Gaussian mixture	0.1	0.046059794	0.073887222	-0.062936323	0.032116389	0.067205736
Two non-null Gaussian mixture	0.1	0.106224282	0.077642358	-0.139447579	0.01835829	0.27994309
Two non-null Gaussian mixture	0.1	-0.115630042	-0.050786163	-0.022322543	0.334056716	0.271205598
Two non-null Gaussian mixture	0.1	0.303201148	0.030374309	0.046459118	0.081982705	0.417966563
Two non-null Gaussian mixture	0.1	-0.024403756	-0.003345848	0.006325951	-0.001887833	-0.068590183
Two non-null Gaussian mixture	0.1	0.107767098	0.100852936	-0.000853075	-0.089234294	-0.010935421
Two non-null Gaussian mixture	0.1	0.103716016	0.01157461	0.021129662	-0.118653951	-0.061085805
Two non-null Gaussian mixture	0.1	0.542144311	-0.165358862	-0.320374317	-0.768513078	3.004135222
Two non-null Gaussian mixture	0.1	0.104080292	-0.241484869	0.261685807	-0.76057678	0.018453989
Two non-null Gaussian mixture	0.1	0.064136275	0.122575116	-0.022575223	0.077673592	-0.024924112
Two non-null Gaussian mixture	0.1	0.057967266	-0.017580657	0.11758064	-0.01172343	-0.198121196
Two non-null Gaussian mixture	0.1	-0.06744552	-0.113621535	0.030667691	-0.236832574	0.004846876
Two non-null Gaussian mixture	0.1	-0.262168781	-0.155105369	0.100187254	-0.107740139	-0.300023199
Two non-null Gaussian mixture	0.1	-0.544561362	0.203136703	-0.103136703	0.75088926	-0.414434495
Two non-null Gaussian mixture	0.1	-0.001140455	0.01171233	0.061558228	0.019348119	-0.109809676
Two non-null Gaussian mixture	0.1	0.142501325	0.070403682	0.00953957	0.039624557	0.004641406
Two non-null Gaussian mixture	0.1	-0.051479639	-0.082092269	-0.100506952	-0.285736808	0.347835229
Two non-null Gaussian mixture	0.1	-0.083211811	0.426576653	-0.326576937	0.31811567	1.163601622
Two non-null Gaussian mixture	0.1	0.268481414	-0.023667167	-0.266006258	-0.367498596	1.840876001
Two non-null Gaussian mixture	0.1	-0.045352424	0.06395847	0.036028348	0.227512739	0.00612922
Two non-null Gaussian mixture	0.1	0.002623058	0.100025973	-2.61E-05	0.334235814	-0.021415722
Two non-null Gaussian mixture	0.1	-0.357414469	-0.272001933	-0.293084041	-0.260354963	0.962306664
Two non-null Gaussian mixture	0.1	0.099431294	-0.14233376	-0.364698062	-0.089377301	2.75908045
Two non-null Gaussian mixture	0.1	-0.118629915	-0.12111138	-0.03784154	-0.375185011	-0.017919971
Two non-null Gaussian mixture	0.1	0.123628759	-0.007604141	-0.087084065	-0.059225389	0.504193805
Two non-null Gaussian mixture	0.1	0.023881963	-0.050732246	0.029313085	-0.027725676	0.009907211
Two non-null Gaussian mixture	0.1	0.02108974	0.039241848	0.023592402	0.000786454	-0.012199289
Two non-null Gaussian mixture	0.1	0.132820135	-0.258486975	-0.072205517	-1.54581079	0.511406112
Two non-null Gaussian mixture	0.1	-0.14797861	-0.215759755	-0.01723469	-0.425708664	-0.029476515
Two non-null Gaussian mixture	0.1	-0.160014991	-0.304317089	-0.391671339	-0.475193469	-0.750390978
Two non-null Gaussian mixture	0.1	0.018624598	-0.038502147	0.121925928	-0.011474704	-0.009143457
Two non-null Gaussian mixture	0.1	-0.209872342	-0.086093807	0.059162668	-0.015897763	-0.340473833
Two non-null Gaussian mixture	0.1	0.037290083	0.180213135	-0.080233038	-0.03447299	0.30142442
Two non-null Gaussian mixture	0.1	-0.332565798	0.06470807	-0.131887454	0.430425468	0.271867074
Two non-null Gaussian mixture	0.1	0.103157428	0.041553653	-0.202034115	-0.006920752	0.565678142
Two non-null Gaussian mixture	0.1	-0.069186288	-0.431438981	-0.143693873	-3.348709952	0.872344135
Two non-null Gaussian mixture	0.1	-0.0273856	-0.206792812	0.048105514	-0.681395263	-0.014747611
Two non-null Gaussian mixture	0.1	0.058934143	-0.016423941	0.046620403	-0.007637185	0.021644134
Two non-null Gaussian mixture	0.1	-0.06666256	0.014535056	-0.008219791	0.013593558	-0.180228279
Two non-null Gaussian mixture	0.1	-0.036784618	0.014213134	-0.031017148	0.036326958	0.062816986
Two non-null Gaussian mixture	0.1	-0.420997266	-0.07089026	0.101842226	-0.003062609	-0.930194411
Two non-null Gaussian mixture	0.1	0.067246523	-0.016540623	-0.055662389	-0.363492539	-0.000386386
Two non-null Gaussian mixture	0.1	0.341866553	0.094181757	-0.128085033	0.006670461	0.953792083
Two non-null Gaussian mixture	0.1	-0.041490983	0.066391941	-0.027711135	0.098981121	-0.006484515
Two non-null Gaussian mixture	0.1	-0.05736039	-0.033271633	0.005902254	0.011627035	-0.047320942
Two non-null Gaussian mixture	0.1	0.14716502	-0.115466678	0.215454878	-0.285504105	-0.056918489
Two non-null Gaussian mixture	0.1	-0.054740096	-0.16904326	0.020001699	-0.337750054	0.008978412
Two non-null Gaussian mixture	0.1	0.079589769	-0.103436428	0.090227731	-0.272583406	-0.071812925
Two non-null Gaussian mixture	0.1	0.120176173	-0.399663369	-0.401982912	-2.949655375	2.994727891
Two non-null Gaussian mixture	0.1	-0.044826437	-0.109940675	0.006960172	-0.170841227	-0.035319753
Two non-null Gaussian mixture	0.1	-0.014093065	-0.036343105	8.45E-05	0.048492629	0.14124548
Two non-null Gaussian mixture	0.1	0.05729881	-0.000291503	0.034978223	-0.104767612	-0.032066157
Two non-null Gaussian mixture	0.1	0.016241905	-0.009444326	0.012849754	0.024281073	0.041987571
Two non-null Gaussian mixture	0.1	-0.083167621	-0.048322203	0.060501936	0.017347195	-0.214986674
Two non-null Gaussian mixture	0.1	-0.135858658	-0.018628756	-0.190183128	0.098782901	0.575456939
Two non-null Gaussian mixture	0.1	0.059708007	-0.089525595	0.072598712	-0.201959807	-0.05242058
Two non-null Gaussian mixture	0.1	0.033572908	0.118428801	-0.018435635	0.225511949	0.247878797
Two non-null Gaussian mixture	0.1	-0.146688081	0.120641247	-0.020641309	0.150718975	-0.418590749
Two non-null Gaussian mixture	0.1	0.05413345	-0.015113564	0.115113536	-0.001050209	0.075607015
Two non-null Gaussian mixture	0.1	-0.086314921	-0.212671777	-0.274365596	-1.181371324	-0.339461961
Two non-null Gaussian mixture	0.1	-0.031204246	-0.00786267	-0.011645548	-0.005840739	-0.000588138
Two non-null Gaussian mixture	0.1	-0.011375024	-0.037798476	0.002050537	-0.007167234	0.013832625
Two non-null Gaussian mixture	0.1	0.008840898	0.016361594	0.003729695	0.031623085	-0.011102038
Two non-null Gaussian mixture	0.1	0.027820727	-0.114666886	0.024194001	0.003798846	-0.000668505
Two non-null Gaussian mixture	0.1	-0.036004825	-0.05463062	-0.004068304	-0.012288522	0.076040632
Two non-null Gaussian mixture	0.1	-0.115754328	-0.008249122	-0.161292725	0.014568023	-0.191933058
Two non-null Gaussian mixture	0.1	-0.059165885	0.014681814	-0.059739439	-0.011463642	0.013512113
Two non-null Gaussian mixture	0.1	0.020203324	0.02531916	-0.119019977	0.066037672	0.263768865
Two non-null Gaussian mixture	0.1	0.051020411	-0.028872869	0.043298596	0.050368908	0.014972868
Two non-null Gaussian mixture	0.1	0.015216077	0.286454928	-0.186505742	0.194171609	-0.001722857
Two non-null Gaussian mixture	0.1	-0.046443907	0.06302033	-0.058549183	0.213935922	0.003476592
Two non-null Gaussian mixture	0.1	0.179509963	0.204958216	-0.104958365	0.119675107	0.563489479
Two non-null Gaussian mixture	0.1	-0.36980347	-0.281675944	-0.260810625	-1.162790348	0.287519169
Two non-null Gaussian mixture	0.1	0.051384431	0.24705366	-0.147054351	0.070038428	0.12076401
Two non-null Gaussian mixture	0.1	-0.048977362	-0.054814143	0.019840239	-0.056163247	0.025158474
Two non-null Gaussian mixture	0.1	-0.209078588	0.210747394	-0.110756849	0.207783344	0.072889294
Two non-null Gaussian mixture	0.1	0.289953476	-0.154394713	-0.244873608	-1.063437449	2.141906006
Two non-null Gaussian mixture	0.1	0.096898431	0.052595825	-0.347718792	0.005584833	1.406858509
Two non-null Gaussian mixture	0.1	-0.062011763	0.007053882	-0.021301903	0.006832427	-0.091251063
Two non-null Gaussian mixture	0.1	0.001761246	0.019267178	-0.004336313	-0.006783882	-0.000847726
Two non-null Gaussian mixture	0.1	-0.039583845	0.020868447	-0.184600131	0.023979817	0.425722086
Two non-null Gaussian mixture	0.1	-0.040663971	-0.055717312	0.155716361	-0.053916188	-0.077106976
Two non-null Gaussian mixture	0.1	0.034633887	-0.080375472	-0.006324312	-0.328993808	0.002551538
Two non-null Gaussian mixture	0.1	-0.097207779	-0.304667594	-0.352358176	-2.256398325	-2.639101065
Two non-null Gaussian mixture	0.1	0.186999457	-0.373302379	-0.385656796	-1.699362263	2.387452915
Two non-null Gaussian mixture	0.1	0.008043973	0.019707543	-0.0388113	0.030754077	-0.003898983
Two non-null Gaussian mixture	0.1	0.027336217	-0.108012554	0.207784127	-0.432580673	-0.318106824
Two non-null Gaussian mixture	0.1	-0.000504158	-0.030531456	0.006991547	0.015668439	0.132541504
Two non-null Gaussian mixture	0.1	0.040316762	-0.16829251	-0.397277213	-0.924618385	2.723861266
Two non-null Gaussian mixture	0.1	0.090812352	0.054187334	0.036176378	0.048230349	-0.0089781
Two non-null Gaussian mixture	0.1	-0.100440502	0.010270405	-0.191723746	0.01634801	0.89119387
Two non-null Gaussian mixture	0.1	0.769376549	0.180175764	-0.227361735	-0.020857836	1.543363218
Two non-null Gaussian mixture	0.1	-0.063995689	0.029462536	-0.016754841	0.007785118	-0.077717456
Two non-null Gaussian mixture	0.1	-0.096010724	-0.01297021	0.005733842	0.173385824	0.003524142
Two non-null Gaussian mixture	0.1	0.002605022	-0.025178189	0.04537989	-0.039693399	-0.033349186
Two non-null Gaussian mixture	0.1	0.067419898	-0.031246401	0.052281261	0.003700779	-0.006957444
Two non-null Gaussian mixture	0.1	0.05240717	0.061883345	0.03811665	0.12219144	-0.037843643
Two non-null Gaussian mixture	0.1	0.027312034	-0.04912729	0.149127226	0.008840953	0.094177918
Two non-null Gaussian mixture	0.1	-0.040861833	-0.019990858	0.119989941	0.045909999	-0.302727258
Two non-null Gaussian mixture	0.1	-0.159684961	-0.061303259	0.16128794	0.062516865	-0.0602146
Two non-null Gaussian mixture	0.1	0.153840333	0.397429609	-0.423616275	0.176938683	3.946152526
Two non-null Gaussian mixture	0.1	0.142854984	-0.023752727	-0.023219341	-0.330707391	0.210991321
Two non-null Gaussian mixture	0.1	0.112131538	-0.083752824	0.058324627	-0.362049612	0.011113091
Two non-null Gaussian mixture	0.1	-0.092353025	-0.294206196	0.394205481	-0.321269585	-0.487078065
Two non-null Gaussian mixture	0.1	0.327916466	-0.183124827	-0.254745266	-1.160045583	1.144896032
Two non-null Gaussian mixture	0.1	0.051999804	0.059596503	0.040403482	0.058994462	-0.159049301
Two non-null Gaussian mixture	0.1	0.004890546	-0.013119446	0.016619546	0.002753168	-0.028095108
Two non-null Gaussian mixture	0.1	0.000921704	0.004800975	0.043138406	-0.000187188	-0.115404747
Two non-null Gaussian mixture	0.1	0.019876436	-0.123554132	0.008767939	-0.251205347	-0.001208609
Two non-null Gaussian mixture	0.1	0.117771961	-0.116880919	0.117556964	-0.118935531	0.08007189
Two non-null Gaussian mixture	0.1	0.071575076	-0.061183325	0.081309351	0.002299285	-0.053339364
Two non-null Gaussian mixture	0.1	0.281514397	-0.254775478	0.071058576	-1.250404864	-0.07076586
Two non-null Gaussian mixture	0.1	0.041793481	-0.211605515	-0.331871073	-0.47469974	-4.417449167
Two non-null Gaussian mixture	0.1	-0.028917087	0.068304808	0.031695169	0.216934391	0.013465429
Two non-null Gaussian mixture	0.1	0.026057259	0.033834252	0.000463553	-0.00276018	0.017525976
Two non-null Gaussian mixture	0.1	-0.040757647	-0.008779561	0.030621439	0.003057928	-0.203618168
Two non-null Gaussian mixture	0.1	-0.07321927	-0.073212033	0.173212001	-0.111506727	-0.08337199
Two non-null Gaussian mixture	0.1	0.10791763	0.08833102	0.011668827	-0.005724185	0.089339902
Two non-null Gaussian mixture	0.1	-0.284805246	-0.289422339	-0.130629832	-0.296982411	0.115458234
Two non-null Gaussian mixture	0.1	0.052836278	0.08427639	0.015723452	0.054841527	-0.005866044
Two non-null Gaussian mixture	0.1	-0.024334746	-0.01324616	0.016219387	0.017378644	-0.030499645
Two non-null Gaussian mixture	0.1	-0.045468959	-0.274481038	0.293629625	-0.934623568	-0.348811964
Two non-null Gaussian mixture	0.1	-0.001871916	-0.095519234	-0.037849569	-0.29138104	-0.004425478
Two non-null Gaussian mixture	0.1	0.078505822	-0.043191175	0.038275039	0.013323175	0.010450222
Two non-null Gaussian mixture	0.1	-0.226333972	-0.253734235	-0.14297223	-0.680760785	0.110595264
Two non-null Gaussian mixture	0.1	0.083380987	0.113301927	-0.013304852	0.102431754	-0.024780517
Two non-null Gaussian mixture	0.1	0.179957733	-0.033781495	0.009243907	-0.611147235	0.002819217
Two non-null Gaussian mixture	0.1	-0.139618674	-0.10659573	-0.306842057	-0.033383437	1.23846851
Two non-null Gaussian mixture	0.1	-0.030397351	0.025767196	0.008087487	0.01435422	-0.19605974
Two non-null Gaussian mixture	0.1	-0.203232965	-0.213897107	0.313896921	-0.134452425	-0.701640932
Two non-null Gaussian mixture	0.1	0.06239617	0.005396615	0.052533448	0.023534102	0.019307671
Two non-null Gaussian mixture	0.1	0.084731682	0.043436589	-0.012113582	-0.04225303	-0.094127359
Two non-null Gaussian mixture	0.1	-0.004589869	-0.39359736	0.125094663	0.455991948	-0.000740611
Two non-null Gaussian mixture	0.1	0.159703278	-0.371744523	-0.422816257	-2.912347243	3.330133395
Two non-null Gaussian mixture	0.1	-0.071522685	-0.290758006	0.390757714	0.431120473	-0.41381272
Two non-null Gaussian mixture	0.1	-0.011112022	-0.012685156	0.024402168	0.000816657	-0.002132189
Two non-null Gaussian mixture	0.1	-0.067470709	0.123471695	-0.047428575	0.19996781	-0.024694404
Two non-null Gaussian mixture	0.1	0.046202835	-0.000244384	-0.023884988	-0.087620957	0.025167366
Two non-null Gaussian mixture	0.1	-0.170314489	-0.228224802	-0.252111591	-0.697863835	0.935269978
Two non-null Gaussian mixture	0.1	-0.003950406	0.026273848	-0.039267388	-0.014366693	-0.002952061
Two non-null Gaussian mixture	0.1	0.089797792	-0.231636274	-0.373599577	-1.286842228	2.435269846
Two non-null Gaussian mixture	0.1	0.028742237	0.023255716	-0.022583139	-0.020775115	0.036743627
Two non-null Gaussian mixture	0.1	0.020006237	0.252485736	-0.152495797	0.20083104	0.494993831
Two non-null Gaussian mixture	0.1	0.163190253	-0.019083293	0.119078547	-0.081068496	0.069314979
Two non-null Gaussian mixture	0.1	0.121228281	-0.0753424	-0.008739541	-0.73383349	-0.027284954
Two non-null Gaussian mixture	0.1	0.050673052	-0.031027527	0.051031052	-0.031935345	0.024038497
Two non-null Gaussian mixture	0.1	0.080909165	-0.157899025	0.050969947	-0.002865906	0.052745874
Two non-null Gaussian mixture	0.1	-0.286274447	-0.327969906	-0.137520586	0.495678506	-3.429648463
Two non-null Gaussian mixture	0.1	-0.321173474	-0.00593547	-0.062383744	0.349613946	-0.000325694
Two non-null Gaussian mixture	0.1	-0.556288014	0.356150881	-0.411274197	1.191995364	-0.336220418
Two non-null Gaussian mixture	0.1	0.02449173	0.124510305	-0.024510667	0.517514896	0.162245847
Two non-null Gaussian mixture	0.1	-0.145154294	-0.070402989	-0.34391419	-0.392716949	0.671878098
Two non-null Gaussian mixture	0.1	0.004468353	0.056722775	0.001484276	-0.010801627	-0.049730029
Two non-null Gaussian mixture	0.1	0.091758663	0.030933701	-0.123209587	0.029307383	0.125485634
Two non-null Gaussian mixture	0.1	0.076212428	0.076199866	0.023800014	0.061864791	0.032031694
Two non-null Gaussian mixture	0.1	-0.023749676	-0.019732054	-0.048212114	0.077944514	0.244419845
Two non-null Gaussian mixture	0.1	0.143369794	0.046949148	0.053042029	-0.013225089	0.005483076
Two non-null Gaussian mixture	0.1	-0.297545322	-0.33013611	-0.331945425	3.664103173	0.32980803
Two non-null Gaussian mixture	0.1	0.020761785	0.036934153	0.03100895	0.023031575	0.000949428
Two non-null Gaussian mixture	0.1	0.112462991	0.029168737	0.070831256	0.0415671	0.178384584
Two non-null Gaussian mixture	0.1	-0.046225857	-0.033072182	-0.054400461	-0.012239044	0.245727164
Two non-null Gaussian mixture	0.1	0.103125446	-0.118800333	0.035711005	-0.682820444	-0.005723319
Two non-null Gaussian mixture	0.1	-0.641434055	0.542299628	-0.442299628	0.907984431	5.34568496
Two non-null Gaussian mixture	0.1	0.072283365	0.00518135	-0.163573688	0.00593771	0.268209829
Two non-null Gaussian mixture	0.1	-0.303374825	-0.225330781	0.325330781	-0.850480942	-0.726421146
Two non-null Gaussian mixture	0.1	-0.014985113	0.026378053	-0.031502444	-0.001810881	-0.006215583
Two non-null Gaussian mixture	0.1	-0.07766323	-0.044021611	-0.093163434	-0.020757947	0.278637218
Two non-null Gaussian mixture	0.1	-0.037812362	-0.048749283	0.037254254	0.009695239	0.030808975
Two non-null Gaussian mixture	0.1	-0.006889626	-0.147927651	-0.257257513	-0.054201763	1.893015237
Two non-null Gaussian mixture	0.1	-0.352475327	0.337817479	-0.335055974	0.947361085	0.936343069
Two non-null Gaussian mixture	0.1	0.024635389	0.049387673	-0.072507458	0.082290921	-0.037379593
Two non-null Gaussian mixture	0.1	0.047077004	0.065841955	-0.026082835	-0.082728788	0.032571364
Two non-null Gaussian mixture	0.1	0.008272824	0.014319362	-0.025663936	0.029533749	0.02528536
Two non-null Gaussian mixture	0.1	-0.013555883	-0.034667041	-0.038142062	-0.006686357	0.17835547
Two non-null Gaussian mixture	0.1	0.076833335	0.046522711	-0.025742753	-0.026588685	0.009925014
Two non-null Gaussian mixture	0.1	-0.131926683	0.07655324	0.023290214	0.063157015	-0.440957023
Two non-null Gaussian mixture	0.1	0.222163272	-0.089964599	-0.139728243	-0.070607589	1.080766997
Two non-null Gaussian mixture	0.1	0.254146111	-0.402795343	0.054082103	-2.134391329	-1.972388438
Two non-null Gaussian mixture	0.1	-0.296540762	-0.09740346	0.02300494	-0.09230107	-0.328049115
Two non-null Gaussian mixture	0.1	-0.306603729	-0.357235951	-0.391442514	-0.647323504	1.409729234
Two non-null Gaussian mixture	0.1	-0.00157743	-0.000819572	0.014595548	0.07648651	-0.015738641
Two non-null Gaussian mixture	0.1	-0.20076978	-0.096040043	-0.33066409	0.979221101	0.21843615
Two non-null Gaussian mixture	0.1	0.109838322	0.160919539	-0.060919551	0.238101887	0.228188529
Two non-null Gaussian mixture	0.1	0.013862063	0.044121051	-0.05434847	0.001593099	-0.000190972
Two non-null Gaussian mixture	0.1	-0.079033625	-0.07413365	-0.150238701	-0.005738527	-0.121630081
Two non-null Gaussian mixture	0.1	-0.05795605	-0.021871368	-0.411274344	-0.082519439	0.981456205
Two non-null Gaussian mixture	0.1	-0.002755004	-0.028708092	0.027652532	0.008701796	0.003930707
Two non-null Gaussian mixture	0.1	-0.089672363	-0.038388137	0.03263399	0.083246508	-0.0585634
Two non-null Gaussian mixture	0.1	0.032115316	0.00399031	0.096009671	0.000237043	-0.062554004
Two non-null Gaussian mixture	0.1	0.066830506	-0.030746855	-0.071336339	-0.338965602	0.294414532
Two non-null Gaussian mixture	0.1	0.002201019	0.078408953	-0.153391373	0.020239183	-0.036365808
Two non-null Gaussian mixture	0.1	-0.053923627	-0.168294211	-0.026484228	-0.971052701	-0.026267556
Two non-null Gaussian mixture	0.1	-0.119494881	-0.142518182	-0.0293995	0.099250445	-0.017874096
Two non-null Gaussian mixture	0.1	0.022062736	0.025400675	0.014889873	-0.00132967	-0.049234697
Two non-null Gaussian mixture	0.1	0.452724306	-0.231189645	-0.231040609	-1.825501718	1.505727031
Two non-null Gaussian mixture	0.1	-0.032906609	-0.014519855	-0.165678863	0.038757864	0.845914362
Two non-null Gaussian mixture	0.1	0.095952574	-0.013360209	0.081337056	-0.001696902	0.014122238
Two non-null Gaussian mixture	0.1	-0.226137192	-0.091849424	-0.027113504	0.199690612	0.026666536
Two non-null Gaussian mixture	0.1	-0.010592768	0.001383676	0.098614901	-0.047261833	-0.229433185
Two non-null Gaussian mixture	0.1	0.043629278	0.081411008	0.018588959	0.04653154	-0.00789603
Two non-null Gaussian mixture	0.1	0.042452781	-0.16936756	-0.220970775	-0.021810643	1.52369968
Two non-null Gaussian mixture	0.1	-0.091111184	-0.084754879	0.184743885	-0.09892319	-0.188424694
Two non-null Gaussian mixture	0.1	-0.50318168	-0.440223402	-0.255019636	5.459805064	0.678200294
Two non-null Gaussian mixture	0.1	-0.245778778	-0.036078587	-0.042789631	0.08280707	-0.104339703
Two non-null Gaussian mixture	0.1	-0.063340794	-0.037487402	-0.425472071	-0.187592798	1.378907852
Two non-null Gaussian mixture	0.1	-0.015970099	-0.007927884	-0.006229325	0.015151924	0.000936268
Two non-null Gaussian mixture	0.1	0.130431407	-0.009409067	0.109409048	-0.048964428	-0.046226508
Two non-null Gaussian mixture	0.1	-0.083312276	-0.303492218	0.258588343	-0.553835399	-0.102987669
Two non-null Gaussian mixture	0.1	0.045718171	-0.030170761	0.040154497	-0.01532194	0.033993525
Two non-null Gaussian mixture	0.1	-0.109744036	-0.42133754	-0.105191243	-2.087931215	-0.018486613
Two non-null Gaussian mixture	0.1	0.317294372	-0.006444438	-0.32223099	-0.243542172	2.026094096
Two non-null Gaussian mixture	0.1	-0.105082696	-0.055914198	-0.015283752	-0.14813726	-0.116318043
Two non-null Gaussian mixture	0.1	0.135781666	-0.025660163	-0.182675107	-0.199281242	0.845067011
Two non-null Gaussian mixture	0.1	-0.283339644	-0.210730575	-0.33196006	3.388498692	1.9032032
Two non-null Gaussian mixture	0.1	0.120662498	0.074572037	0.025424081	-0.098843886	0.071200439
Two non-null Gaussian mixture	0.1	-0.108911099	0.063926945	-0.060962404	-0.017113947	-0.01624202
Two non-null Gaussian mixture	0.1	-0.438387618	-0.40505854	-0.195503124	3.157011767	0.118229542
Two non-null Gaussian mixture	0.1	-0.021071166	-0.040006686	-0.012826502	-0.009195444	0.048906879
Two non-null Gaussian mixture	0.1	-0.029625149	0.012219091	-0.003654379	0.046558277	-0.053105108
Two non-null Gaussian mixture	0.1	0.340718824	-0.364452056	-0.366691994	-2.515615187	2.800181477
Two non-null Gaussian mixture	0.1	0.03190539	-0.001774479	-0.111817164	0.001146927	0.160366965
Two non-null Gaussian mixture	0.1	-0.419995418	-0.290576174	-0.417483948	-0.850458985	-4.611919903
Two non-null Gaussian mixture	0.1	-0.15921439	-0.23537312	-0.299190832	1.410389321	0.287091766
Two non-null Gaussian mixture	0.1	-0.00770297	0.008364453	0.091634978	-0.001113619	-0.281245553
Two non-null Gaussian mixture	0.1	-0.076267877	-0.420343332	-0.249200773	-2.414715731	1.297229636
Two non-null Gaussian mixture	0.1	-0.026038393	0.01311762	-0.01632705	0.030753664	-0.0495793
Two non-null Gaussian mixture	0.1	0.04789895	-0.157452424	-0.125069916	-1.034917402	-0.011003026
Two non-null Gaussian mixture	0.1	0.045724726	-0.04770966	0.044010247	0.004434617	-0.006244957
Two non-null Gaussian mixture	0.1	-0.096843072	-0.08255666	0.145003947	0.114960277	-0.146706596
Two non-null Gaussian mixture	0.3	-0.065122338	-0.036177932	0.057162646	0.017051936	-0.002300703
Two non-null Gaussian mixture	0.3	-0.015729646	-0.016527311	0.039907821	-0.002849189	-0.005688189
Two non-null Gaussian mixture	0.3	-0.109152683	-0.05243616	-0.01303034	-0.154101912	-0.094795241
Two non-null Gaussian mixture	0.3	-0.220126591	-0.162923507	-0.275547265	-1.205500928	1.393905142
Two non-null Gaussian mixture	0.3	-0.040527526	-0.032527415	-0.020637657	-0.033032535	0.000276327
Two non-null Gaussian mixture	0.3	-0.023653034	-0.196098492	-0.083786118	-0.353602344	-0.148950149
Two non-null Gaussian mixture	0.3	-0.085817938	-0.040274113	-0.085921592	-0.000355049	0.262315978
Two non-null Gaussian mixture	0.3	-0.030887758	-0.162238005	0.462233035	-0.463287384	-0.488826743
Two non-null Gaussian mixture	0.3	0.085550298	0.013532103	0.217818439	-0.008273981	0.082189217
Two non-null Gaussian mixture	0.3	-0.237659364	-0.142086664	-0.141440756	-0.053475811	0.212443981
Two non-null Gaussian mixture	0.3	0.077649967	-0.117123883	-0.048282347	-0.685428894	0.528277595
Two non-null Gaussian mixture	0.3	-0.027028764	-0.02794903	-0.021548734	0.006737657	-0.023380398
Two non-null Gaussian mixture	0.3	-0.134849784	-0.119611443	-0.082403404	-0.45048479	0.163422756
Two non-null Gaussian mixture	0.3	0.047816046	0.029947992	0.014198674	0.094603433	0.014513058
Two non-null Gaussian mixture	0.3	0.00094784	-0.278970354	-0.266450828	-1.520873681	2.057755939
Two non-null Gaussian mixture	0.3	-0.127860733	-0.065723369	-0.210279492	-0.379731643	0.259362503
Two non-null Gaussian mixture	0.3	0.08573917	-0.080416706	0.021279262	-0.489668291	0.007473677
Two non-null Gaussian mixture	0.3	0.107594141	0.066177742	0.029896453	0.004726746	0.000624211
Two non-null Gaussian mixture	0.3	-0.094319814	-0.331640625	-0.141827883	4.566923519	0.580900307
Two non-null Gaussian mixture	0.3	0.229622195	0.198398685	0.10160083	0.035598482	-0.289962302
Two non-null Gaussian mixture	0.3	-0.033484369	-0.013267508	-0.01216843	-0.008168286	0.000734455
Two non-null Gaussian mixture	0.3	-0.02418671	-0.015688152	-0.022367083	-0.087275366	0.040472778
Two non-null Gaussian mixture	0.3	-0.055384311	-0.18960971	0.001794562	-0.368549024	-0.047073816
Two non-null Gaussian mixture	0.3	0.042503775	0.258332142	0.041667399	0.768077297	0.043530027
Two non-null Gaussian mixture	0.3	0.048159385	-0.003714942	0.009240252	-0.016901107	0.078704353
Two non-null Gaussian mixture	0.3	-0.076122459	-0.231142261	-0.264832208	-1.357461449	0.83966185
Two non-null Gaussian mixture	0.3	-0.104466387	0.011485327	-0.180974018	0.172063879	0.362990439
Two non-null Gaussian mixture	0.3	-0.068143195	0.391970786	-0.091983251	0.345221582	0.017806639
Two non-null Gaussian mixture	0.3	0.146084558	-0.00724595	0.167218656	-0.003677719	-0.0597349
Two non-null Gaussian mixture	0.3	-0.104704818	0.043178356	-0.044384948	-0.000363676	0.036933266
Two non-null Gaussian mixture	0.3	0.076151731	0.000745304	0.299253201	-0.004286734	0.003319891
Two non-null Gaussian mixture	0.3	-0.025410708	-0.022490723	0.072900886	0.005991412	-0.046410683
Two non-null Gaussian mixture	0.3	0.178053976	-0.031189771	0.061927507	0.006584621	0.169800847
Two non-null Gaussian mixture	0.3	-0.076547032	-0.184009648	-0.005320712	-0.700180314	0.007115266
Two non-null Gaussian mixture	0.3	0.173541279	0.04353516	0.118506364	0.054689543	-0.046083847
Two non-null Gaussian mixture	0.3	0.200910433	0.191320832	0.108678391	-0.011564406	-0.178044656
Two non-null Gaussian mixture	0.3	0.000911078	0.054533165	0.079681982	-0.066049216	-0.183222149
Two non-null Gaussian mixture	0.3	-0.055679562	0.257710718	-0.158771138	0.198218541	0.367903238
Two non-null Gaussian mixture	0.3	-0.122246815	-0.08138975	-0.179036788	-0.156067925	0.343595918
Two non-null Gaussian mixture	0.3	-0.11985512	-0.260856708	-0.011743671	-1.531592247	-0.243885619
Two non-null Gaussian mixture	0.3	-0.020663132	-0.013264534	0.067581399	0.028537969	-0.138312335
Two non-null Gaussian mixture	0.3	-0.138193604	-0.054708907	0.035047058	0.099763311	-0.01105812
Two non-null Gaussian mixture	0.3	-0.104620939	-0.094311473	-0.08531714	-0.129612008	0.057695887
Two non-null Gaussian mixture	0.3	0.166067351	0.123608559	0.176386726	0.00171995	-0.068573664
Two non-null Gaussian mixture	0.3	0.068610923	-0.077800678	-0.007077856	-0.120219527	0.17606636
Two non-null Gaussian mixture	0.3	-0.275937553	-0.021917054	-0.125990545	0.087460032	-0.592147614
Two non-null Gaussian mixture	0.3	0.122752084	0.109067949	0.021766697	0.153448942	0.008800814
Two non-null Gaussian mixture	0.3	0.036104968	-0.030811938	-0.171244696	0.003891754	0.560607188
Two non-null Gaussian mixture	0.3	-0.03738911	-0.041865764	-0.199265592	0.064524626	1.753908961
Two non-null Gaussian mixture	0.3	0.025245216	0.017647723	-0.020387834	-0.01384523	-0.005063025
Two non-null Gaussian mixture	0.3	0.013535111	-0.01914247	0.000278624	0.008155332	0.110106778
Two non-null Gaussian mixture	0.3	0.120654888	-0.000820189	0.027866423	-0.32255323	-0.025848554
Two non-null Gaussian mixture	0.3	-0.076832732	-0.017110769	-0.045162701	0.014944591	0.058222065
Two non-null Gaussian mixture	0.3	-0.588779704	-0.192122537	0.179845571	-0.209698032	-1.021955628
Two non-null Gaussian mixture	0.3	-0.195493377	-0.172052217	-0.140122409	-0.442319456	-0.00974566
Two non-null Gaussian mixture	0.3	0.141559396	0.021739976	-0.024442942	-0.384268131	0.00978742
Two non-null Gaussian mixture	0.3	0.029632845	-0.202579986	-0.172628735	3.440886976	-0.116206709
Two non-null Gaussian mixture	0.3	-0.122430927	-0.005284295	0.003940641	0.363312227	-0.001853681
Two non-null Gaussian mixture	0.3	-0.138617013	-0.12321964	-0.026063103	-0.650794293	0.006394982
Two non-null Gaussian mixture	0.3	-0.07550795	-0.062050129	0.170230732	0.004763666	0.013226158
Two non-null Gaussian mixture	0.3	0.265078595	0.12730536	0.041435407	0.094672155	0.088486558
Two non-null Gaussian mixture	0.3	0.067263088	0.036329942	-0.084677888	0.002228738	0.461588333
Two non-null Gaussian mixture	0.3	-0.184846478	-0.120117486	-0.282264447	-0.516878548	-2.34597806
Two non-null Gaussian mixture	0.3	0.23164787	0.042994236	-0.238691574	0.189395112	2.401917382
Two non-null Gaussian mixture	0.3	0.201483676	-0.154579164	-0.101992344	-1.304977515	0.853051341
Two non-null Gaussian mixture	0.3	-0.112833512	-0.027462148	-0.071551416	-0.056412249	0.233844659
Two non-null Gaussian mixture	0.3	-0.028391228	0.003506909	0.013141374	0.143099384	0.008550254
Two non-null Gaussian mixture	0.3	-0.070427132	0.068461055	0.231538227	0.038665013	-0.24158169
Two non-null Gaussian mixture	0.3	-0.098650066	-0.001847046	-0.335500687	-0.046264419	3.524730581
Two non-null Gaussian mixture	0.3	0.040980128	0.037487358	-0.032445569	0.046082073	0.061287498
Two non-null Gaussian mixture	0.3	-0.06408337	-0.005693614	0.134300492	-0.007574572	-0.75612237
Two non-null Gaussian mixture	0.3	-0.044267276	-0.088390786	-0.041515573	-0.031342948	0.027310188
Two non-null Gaussian mixture	0.3	0.082536072	-0.09275226	-0.063338526	-1.337237899	0.077074241
Two non-null Gaussian mixture	0.3	0.069661596	-0.010501392	0.024932927	-0.052824541	-0.010344454
Two non-null Gaussian mixture	0.3	-0.186488647	-0.235806934	-0.066196143	-1.332134163	0.126230429
Two non-null Gaussian mixture	0.3	0.100314253	0.049217411	0.032694864	0.005382093	0.056623078
Two non-null Gaussian mixture	0.3	0.117319293	0.050772396	-0.004772517	-0.008062105	0.02775372
Two non-null Gaussian mixture	0.3	-0.205031194	-0.091511325	-0.037996436	-0.352370636	-0.183459233
Two non-null Gaussian mixture	0.3	0.208197486	0.129662653	-0.010267708	-0.17313291	0.043041509
Two non-null Gaussian mixture	0.3	-0.070092782	0.009161302	-0.043521695	0.03638119	0.005534107
Two non-null Gaussian mixture	0.3	0.060905715	-0.054882351	0.036822166	0.017159758	0.026714854
Two non-null Gaussian mixture	0.3	-0.216647518	-0.255786063	-0.251312763	4.134466217	0.546392516
Two non-null Gaussian mixture	0.3	0.334748701	-0.10227339	0.192455341	-0.71761236	0.144236743
Two non-null Gaussian mixture	0.3	-0.140127861	-0.096327547	-0.036386564	-0.260848172	0.00222085
Two non-null Gaussian mixture	0.3	-0.097620161	-0.022118958	0.1214114	-0.101883743	-0.47310091
Two non-null Gaussian mixture	0.3	-0.031367711	-0.017460118	-0.03016774	0.020983636	-0.003423026
Two non-null Gaussian mixture	0.3	0.1105254	0.041644201	-0.012080254	-0.138638868	0.08963259
Two non-null Gaussian mixture	0.3	0.133391039	-0.298492184	0.0453944	-1.834369487	-0.014182855
Two non-null Gaussian mixture	0.3	0.095073651	0.065987429	0.026805237	-0.005456638	-0.139968479
Two non-null Gaussian mixture	0.3	-0.121742917	-0.147334868	0.006614748	-0.423703106	0.01410674
Two non-null Gaussian mixture	0.3	0.121584015	0.05930378	0.009781687	-0.08343515	-0.007589445
Two non-null Gaussian mixture	0.3	-0.090028409	-0.085285388	-0.094574327	-0.396467624	0.177745215
Two non-null Gaussian mixture	0.3	-0.103876252	-0.056772541	0.139179548	-0.031376158	-0.261294917
Two non-null Gaussian mixture	0.3	-0.084437619	-0.034714362	0.268686007	-0.128842114	-0.386148706
Two non-null Gaussian mixture	0.3	0.27091806	-0.173233664	-0.315742038	-2.240426819	2.72262526
Two non-null Gaussian mixture	0.3	-0.056987377	0.036974155	-0.11829979	0.036378867	0.015398567
Two non-null Gaussian mixture	0.3	0.162509495	0.287064847	0.012705248	0.380063728	0.030391108
Two non-null Gaussian mixture	0.3	-0.054829238	-0.02917031	-0.234928679	0.052962124	0.087978436
Two non-null Gaussian mixture	0.3	0.239617867	0.006217158	0.293698844	-0.209161194	-0.062346796
Two non-null Gaussian mixture	0.3	-0.103402745	-0.10784525	0.005501527	-0.812390548	0.048885889
Two non-null Gaussian mixture	0.3	-0.086998541	-0.034868403	0.012212483	-0.014211873	0.064338177
Two non-null Gaussian mixture	0.3	0.249388869	-0.282288778	-0.320408677	-3.410000703	2.87154743
Two non-null Gaussian mixture	0.3	0.016203429	0.042636183	0.016029188	-0.00625786	-0.000692948
Two non-null Gaussian mixture	0.3	-0.107657316	-0.047006741	0.082287488	0.019023206	0.001656892
Two non-null Gaussian mixture	0.3	-0.046897909	-0.093181237	-0.142404985	-0.343087641	0.195636824
Two non-null Gaussian mixture	0.3	0.037897828	0.006103047	-0.232060927	0.006939764	0.963136841
Two non-null Gaussian mixture	0.3	0.157724713	0.172884138	0.127067144	0.333673761	-0.183114407
Two non-null Gaussian mixture	0.3	0.14617472	0.064972526	-0.323715743	0.104433995	2.300639918
Two non-null Gaussian mixture	0.3	-0.172459253	-0.122893175	-0.034181828	-0.070192892	0.147753038
Two non-null Gaussian mixture	0.3	0.182310314	0.175657886	0.124332244	0.155903289	-0.266721654
Two non-null Gaussian mixture	0.3	-0.086912698	-0.060774762	0.077155249	-0.008264852	-0.116304992
Two non-null Gaussian mixture	0.3	-0.022317501	-0.005090926	-0.006637655	-0.003076539	0.002038446
Two non-null Gaussian mixture	0.3	-0.041018766	0.016871727	0.283119833	-0.070197836	-0.350331391
Two non-null Gaussian mixture	0.3	-0.075829937	0.490499385	-0.317851057	0.203462742	1.755621138
Two non-null Gaussian mixture	0.3	0.051660374	0.045784135	0.006234889	-0.00337306	-0.003137986
Two non-null Gaussian mixture	0.3	0.106415124	-0.148862383	0.341889985	-0.642767292	-0.863756637
Two non-null Gaussian mixture	0.3	0.192935974	-0.155234253	0.02312911	-1.39598367	-0.104298514
Two non-null Gaussian mixture	0.3	0.015892855	-0.029020066	0.037427117	-0.143284056	0.005132744
Two non-null Gaussian mixture	0.3	-0.034842267	-0.008650298	-0.042016804	-0.053155455	0.013450313
Two non-null Gaussian mixture	0.3	-0.096479392	0.046844297	0.027757776	0.444141213	-0.036990591
Two non-null Gaussian mixture	0.3	0.040553614	0.104173948	-0.090929515	-0.000788133	0.003653085
Two non-null Gaussian mixture	0.3	0.240421616	0.441713028	-0.240774841	0.81351076	1.151735953
Two non-null Gaussian mixture	0.3	-0.003419619	-0.0498098	0.130258588	0.004173751	-0.1106836
Two non-null Gaussian mixture	0.3	-0.011196716	-0.008903968	0.012248895	0.021208768	-0.019295993
Two non-null Gaussian mixture	0.3	-0.010921072	-0.005960591	0.005874927	0.002213456	0.01809397
Two non-null Gaussian mixture	0.3	0.161898522	-0.036695283	0.05757876	-0.317562867	0.006018652
Two non-null Gaussian mixture	0.3	0.001507461	0.249381416	0.050618555	0.252973592	-0.028384336
Two non-null Gaussian mixture	0.3	0.235685372	0.1550265	0.144912413	0.359530759	0.059418412
Two non-null Gaussian mixture	0.3	-0.30987434	-0.043503058	-0.150263116	-0.035145829	0.589225919
Two non-null Gaussian mixture	0.3	0.007916878	0.023615143	-0.078810105	-0.116115589	0.172120868
Two non-null Gaussian mixture	0.3	0.261110646	0.378681482	-0.078682077	0.172981366	0.526886908
Two non-null Gaussian mixture	0.3	0.117472302	0.284193424	0.015806279	0.084227706	-0.008032833
Two non-null Gaussian mixture	0.3	0.0170653	-0.097583712	0.021459227	0.000745798	-0.019255852
Two non-null Gaussian mixture	0.3	-0.008843814	-0.016582983	0.00305198	0.020475013	0.007601103
Two non-null Gaussian mixture	0.3	-0.165481015	-0.241862191	-0.066450648	-0.248630274	0.138910824
Two non-null Gaussian mixture	0.3	-0.189138371	-0.016767161	-0.027621744	0.245033928	-0.087995666
Two non-null Gaussian mixture	0.3	0.312810314	0.131690322	-0.016246715	0.113854719	0.619687943
Two non-null Gaussian mixture	0.3	-0.006773497	0.1419479	0.029635964	0.397603957	0.044437324
Two non-null Gaussian mixture	0.3	-0.195213166	-0.070941223	-0.101326107	0.327345509	0.305064885
Two non-null Gaussian mixture	0.3	0.127307088	0.018179026	0.281761863	0.069573754	0.133491881
Two non-null Gaussian mixture	0.3	-0.220723688	-0.028575588	-0.240469842	0.031410464	0.582740171
Two non-null Gaussian mixture	0.3	-0.092709824	-0.03229538	0.010408448	0.004857315	-0.024397532
Two non-null Gaussian mixture	0.3	-0.035628816	-0.202649103	-0.197892153	-1.703697126	-2.841152837
Two non-null Gaussian mixture	0.3	0.021834165	-0.001285008	0.025258968	0.003712441	-0.075102769
Two non-null Gaussian mixture	0.3	-0.008119295	-0.054580264	0.354579873	-0.011512724	-0.101588546
Two non-null Gaussian mixture	0.3	-0.041312373	-0.223757311	-0.184488441	-1.732871114	1.47070882
Two non-null Gaussian mixture	0.3	0.020225224	-0.06542543	0.048206076	-0.014407309	0.002864031
Two non-null Gaussian mixture	0.3	0.224174228	0.095187421	0.048139823	-0.076453226	0.011223162
Two non-null Gaussian mixture	0.3	0.094294669	-0.107735182	0.024004993	0.221695814	0.051153586
Two non-null Gaussian mixture	0.3	-0.027698384	-0.04160814	0.029349497	-0.087792874	0.006311235
Two non-null Gaussian mixture	0.3	-0.282432166	0.308528112	-0.125165631	0.310545755	0.080985728
Two non-null Gaussian mixture	0.3	0.154588247	0.106973647	0.193026344	-0.088156826	-0.311120644
Two non-null Gaussian mixture	0.3	-0.007735095	-0.035121971	0.035857987	0.018581075	0.043545851
Two non-null Gaussian mixture	0.3	-0.038032695	0.02032967	0.028465084	0.159484958	-0.001667195
Two non-null Gaussian mixture	0.3	-0.025949638	0.007255423	0.011390521	-0.008299251	-0.176933382
Two non-null Gaussian mixture	0.3	0.273784729	0.180407209	0.119583561	0.106086629	-0.051603647
Two non-null Gaussian mixture	0.3	-0.119686384	-0.294859529	0.011505639	-0.939376305	-0.010088107
Two non-null Gaussian mixture	0.3	0.038752541	0.052526153	0.049432835	0.34980022	-0.100236078
Two non-null Gaussian mixture	0.3	0.008941922	0.405426141	-0.105431589	0.324129506	0.318346017
Two non-null Gaussian mixture	0.3	0.004750618	-0.063545251	0.005238862	-0.07496953	-0.005006817
Two non-null Gaussian mixture	0.3	0.042770129	0.052738626	-0.034747808	0.002024974	-0.027379315
Two non-null Gaussian mixture	0.3	0.080047908	0.455229083	-0.178304618	0.833803984	0.912517799
Two non-null Gaussian mixture	0.3	-0.038468113	0.00525058	-0.031836	-0.164339995	-0.055472597
Two non-null Gaussian mixture	0.3	0.051422542	0.252430416	0.047568029	0.234255679	-0.074634034
Two non-null Gaussian mixture	0.3	-0.333393159	-0.253931896	-0.242993646	0.292602482	0.87854306
Two non-null Gaussian mixture	0.3	-0.019576181	-0.124552067	-0.003022489	-0.759389143	-0.054711457
Two non-null Gaussian mixture	0.3	0.287591985	0.19279663	0.10720307	0.146248973	0.005113745
Two non-null Gaussian mixture	0.3	0.195684649	0.046287558	0.082743995	-0.018611901	-0.127393996
Two non-null Gaussian mixture	0.3	-0.17769231	-0.073511812	-0.144232658	-0.009807557	0.180019279
Two non-null Gaussian mixture	0.3	-0.104083017	0.051649542	0.087648899	0.122265616	-0.494725774
Two non-null Gaussian mixture	0.3	-0.011129086	0.183949382	-0.21783956	0.055161779	0.215151034
Two non-null Gaussian mixture	0.3	-0.29656326	0.464623927	-0.164624229	0.878118199	-0.49939256
Two non-null Gaussian mixture	0.3	-0.034292358	-0.057933033	-0.003456369	0.030729519	0.031560068
Two non-null Gaussian mixture	0.3	-0.042685722	-0.137248435	-0.04520727	-0.917825598	0.051688056
Two non-null Gaussian mixture	0.3	0.128101331	0.04659077	0.030314031	-0.043268264	0.032222864
Two non-null Gaussian mixture	0.3	-0.022214071	0.073310369	-0.079692611	-0.009113503	0.0211671
Two non-null Gaussian mixture	0.3	-0.15172642	-0.070376196	-0.053296714	0.015226256	-0.029963391
Two non-null Gaussian mixture	0.3	-0.32384803	-0.12097157	-0.185616727	0.045361155	0.703071711
Two non-null Gaussian mixture	0.3	-0.206902558	-0.134942024	-0.310460351	-0.130852024	-0.132362556
Two non-null Gaussian mixture	0.3	-0.044287803	-0.013632479	-0.204449732	0.032145993	0.229398445
Two non-null Gaussian mixture	0.3	-0.074877502	0.017517993	-0.068892935	0.001899544	-0.082041213
Two non-null Gaussian mixture	0.3	-0.718805592	0.133255174	-0.17560198	1.027128713	0.309316105
Two non-null Gaussian mixture	0.3	0.04578604	0.274378307	0.02562144	0.002589642	0.003705469
Two non-null Gaussian mixture	0.3	-0.141311944	-0.002734355	-0.117998541	0.052018173	0.261021769
Two non-null Gaussian mixture	0.3	-0.196880436	-0.234652145	-0.072403171	-1.554149015	-0.040368662
Two non-null Gaussian mixture	0.3	-0.000231916	0.252045676	0.047938374	0.266844271	0.014221931
Two non-null Gaussian mixture	0.3	-0.059562826	-0.041442913	0.067523798	-0.034561515	-0.348601633
Two non-null Gaussian mixture	0.3	-0.091001136	-0.340491738	-0.165319886	-5.615197811	-1.819044908
Two non-null Gaussian mixture	0.3	0.14453711	0.055242694	-0.068059529	0.646276161	0.038752759
Two non-null Gaussian mixture	0.3	0.145012017	0.004245327	0.072225598	-0.385875286	-0.077109608
Two non-null Gaussian mixture	0.3	0.016081982	0.049459241	-0.150229977	0.001333332	1.130390439
Two non-null Gaussian mixture	0.3	0.036201503	0.008214263	0.14689216	0.092665628	-0.081292133
Two non-null Gaussian mixture	0.3	0.042404287	0.063783623	-0.005917728	0.011166248	-0.027545755
Two non-null Gaussian mixture	0.3	0.080112676	0.060250109	-0.020003074	0.018903098	0.020879948
Two non-null Gaussian mixture	0.3	0.163494005	0.083950629	0.083773716	-0.183593673	0.025512909
Two non-null Gaussian mixture	0.3	-0.059049555	-0.022021564	-0.000280804	-0.074185509	-0.186212083
Two non-null Gaussian mixture	0.3	0.043456029	-0.031999885	0.021311204	-0.148402564	0.023714701
Two non-null Gaussian mixture	0.3	0.02812059	0.037339724	0.081682653	-0.000215964	-0.035192967
Two non-null Gaussian mixture	0.3	-0.084316626	-0.078732879	-0.057764527	0.087732453	0.354554777
Two non-null Gaussian mixture	0.3	-0.048018185	-0.034671176	0.001770166	-0.026768771	0.019941289
Two non-null Gaussian mixture	0.3	-0.063711072	-0.069912859	-0.068595042	-0.219153438	-0.21411044
Two non-null Gaussian mixture	0.3	-0.161910712	-0.165540337	0.04449044	-0.517785971	-0.169097548
Two non-null Gaussian mixture	0.3	-0.059937393	-0.011717657	0.010947137	0.027452349	-0.166580764
Two non-null Gaussian mixture	0.3	-0.174295946	-0.075555676	-0.042985093	-0.470088637	-0.207138499
Two non-null Gaussian mixture	0.3	0.093362501	0.020469676	0.011014788	0.051168358	0.080882988
Two non-null Gaussian mixture	0.3	0.310186963	-0.152935574	-0.310791352	-1.514336584	4.037094853
Two non-null Gaussian mixture	0.3	0.227420803	0.087202549	-0.159675406	0.006361549	1.202302588
Two non-null Gaussian mixture	0.3	0.057297596	0.148724394	0.08166945	0.336554398	-0.119734781
Two non-null Gaussian mixture	0.3	-0.07965637	-0.016177013	0.017175125	0.088835745	-0.05268569
Two non-null Gaussian mixture	0.3	0.586522971	-0.239028432	-0.205682448	-2.717289069	2.675848127
Two non-null Gaussian mixture	0.3	0.117744814	0.01908021	0.031779961	0.00267902	0.00697793
Two non-null Gaussian mixture	0.3	0.008935208	-0.028647583	-0.007017141	-0.15715001	-0.001781442
Two non-null Gaussian mixture	0.3	-0.07696474	-0.001889517	0.236918533	0.025886535	-0.535055027
Two non-null Gaussian mixture	0.3	-0.138481981	-0.335349016	-0.178373854	-1.826630559	0.531949385
Two non-null Gaussian mixture	0.3	-0.067613958	-0.027849368	0.025751455	0.004630429	-0.175177329
Two non-null Gaussian mixture	0.3	-0.512517745	0.479207277	-0.179208694	1.042790065	1.094806257
Two non-null Gaussian mixture	0.3	-0.185935052	-0.124016884	-0.203299017	-0.879634055	0.071924611
Two non-null Gaussian mixture	0.3	0.130012106	0.033923147	-0.024440695	-0.313855032	-0.033704725
Two non-null Gaussian mixture	0.3	-0.075618848	-0.014306655	-0.030782796	0.01110803	0.040696163
Two non-null Gaussian mixture	0.3	0.008607739	0.019184635	0.037019591	0.027328331	-0.01836498
Two non-null Gaussian mixture	0.3	-0.070868233	0.005252398	-0.02445904	0.002781458	-0.037257901
Two non-null Gaussian mixture	0.3	-0.160370548	-0.11315149	0.012005043	-0.10108976	0.048242607
Two non-null Gaussian mixture	0.3	-0.172563263	-0.065362052	-0.054927477	0.001697741	0.031044274
Two non-null Gaussian mixture	0.3	0.070522296	-0.174777064	-0.012249574	-1.28925885	0.02780586
Two non-null Gaussian mixture	0.3	0.110182574	0.17058188	0.018114529	0.297620725	-0.004379631
Two non-null Gaussian mixture	0.3	0.021443586	0.007574698	-0.009238937	-0.007455928	0.049875102
Two non-null Gaussian mixture	0.3	0.074269557	0.053029508	0.246954489	0.280293673	-0.724541149
Two non-null Gaussian mixture	0.3	0.040153161	-0.001785718	-0.205975925	-0.25953196	1.816707995
Two non-null Gaussian mixture	0.3	0.023122081	-0.005265626	-0.028165838	-0.062956623	0.125254444
Two non-null Gaussian mixture	0.3	0.015911004	-0.016042042	-0.023836111	-0.076507088	0.102584128
Two non-null Gaussian mixture	0.3	0.082167902	0.019832188	0.062507847	0.073788138	-0.051776106
Two non-null Gaussian mixture	0.3	0.004667174	0.021918457	-0.031037389	-0.004711583	0.053451508
Two non-null Gaussian mixture	0.3	0.013577418	-0.085736448	-0.288930977	0.995462056	1.471082792
Two non-null Gaussian mixture	0.3	-0.130854048	0.041764426	0.067263886	0.002764675	-0.578161482
Two non-null Gaussian mixture	0.3	-0.015340326	-0.258816164	-0.169981472	-1.790977674	0.394098033
Two non-null Gaussian mixture	0.3	-0.021212792	0.008472979	-0.022930941	-0.008182971	-0.000885764
Two non-null Gaussian mixture	0.3	0.17020616	0.084772583	0.081458533	-0.043075423	-0.196274416
Two non-null Gaussian mixture	0.3	0.072283202	0.084194087	0.099608429	-0.046602694	-0.107345515
Two non-null Gaussian mixture	0.3	-0.112944602	-0.144334631	-0.068047692	-0.097659281	0.375213194
Two non-null Gaussian mixture	0.3	0.046235823	0.016958635	0.024889537	-0.024664686	-0.047479335
Two non-null Gaussian mixture	0.3	-0.004312182	0.033371667	-0.016714581	0.00120108	0.040275928
Two non-null Gaussian mixture	0.3	-0.055473702	0.051119262	-0.041209947	0.083616613	-0.008477247
Two non-null Gaussian mixture	0.3	-0.313808063	-0.226324605	-0.310870489	-1.121009883	-2.141916401
Two non-null Gaussian mixture	0.3	-0.030301121	0.010859187	0.28914076	-0.043030719	-0.829941968
Two non-null Gaussian mixture	0.3	-0.147740451	-0.331440171	-0.15823363	5.218832783	0.977802585
Two non-null Gaussian mixture	0.3	-0.000433608	-0.007083696	-0.145398263	-0.095160859	0.540505627
Two non-null Gaussian mixture	0.3	-0.075415624	0.020667853	-0.181292263	-0.145942979	0.841679617
Two non-null Gaussian mixture	0.3	-0.065319578	-0.036889482	0.014406061	0.070632519	0.009737198
Two non-null Gaussian mixture	0.3	-0.014874791	-0.05007183	0.054678074	0.006091061	-0.044271146
Two non-null Gaussian mixture	0.3	0.033217932	-0.063970519	0.184775725	-0.004966198	-0.177147
Two non-null Gaussian mixture	0.3	0.018288099	-0.023153673	0.012209658	0.033167528	0.015136662
Two non-null Gaussian mixture	0.3	-0.009138267	0.001127038	-0.1250867	-0.138565274	0.101145993
Two non-null Gaussian mixture	0.3	-0.130150548	-0.052528567	-0.166180757	0.045117256	0.053961149
Two non-null Gaussian mixture	0.3	-0.080774191	-0.122389163	-0.13474405	-0.384037951	0.578639934
Two non-null Gaussian mixture	0.3	-0.073175758	0.059068409	-0.126908299	0.01705827	0.151692968
Two non-null Gaussian mixture	0.3	-0.15021067	0.083872555	0.002943211	0.579606402	0.001701308
Two non-null Gaussian mixture	0.3	-0.118263358	-0.340027473	-0.03405685	4.906709121	0.209458352
Two non-null Gaussian mixture	0.3	0.05483275	-0.018048322	0.317974002	0.735599628	-0.507706499
Two non-null Gaussian mixture	0.3	0.002607514	0.018932375	-0.012156766	0.014119747	0.000974259
Two non-null Gaussian mixture	0.3	-0.125427415	-0.076569611	-0.113791257	-0.417085364	0.427665945
Two non-null Gaussian mixture	0.3	0.115497888	0.097612847	0.004579325	0.02601789	0.306489471
Two non-null Gaussian mixture	0.3	-0.014514685	-0.022255295	0.003071426	-0.128094798	-0.05429439
Two non-null Gaussian mixture	0.3	-0.009544277	0.005038236	-0.198317784	-0.045924195	-0.023499914
Two non-null Gaussian mixture	0.3	0.000927367	-0.013595898	-0.008849264	-0.043535464	0.023525333
Two non-null Gaussian mixture	0.3	-0.129713309	0.032655698	-0.064398917	0.115414537	0.027528352
Two non-null Gaussian mixture	0.3	0.066044419	-0.019225367	0.008435563	0.019729621	0.184387595
Two non-null Gaussian mixture	0.3	-0.033920942	-0.063111067	-0.034901999	-0.064649358	-0.005032983
Two non-null Gaussian mixture	0.3	0.227595165	-0.205971325	0.05883868	-1.691679857	0.255693839
Two non-null Gaussian mixture	0.3	0.021188935	-0.010781368	-0.134219872	-0.01104061	0.665871009
Two non-null Gaussian mixture	0.3	-0.194463814	-0.192073798	0.49207321	0.189672192	-0.271949434
Two non-null Gaussian mixture	0.3	-0.000922799	-0.000271268	-0.037011522	0.000984079	0.027395644
Two non-null Gaussian mixture	0.3	-0.097769819	0.322792699	-0.022799813	0.393540735	0.01474024
Two non-null Gaussian mixture	0.3	-0.348004573	-0.341822289	-0.089970928	4.556426076	0.04032135
Two non-null Gaussian mixture	0.3	-0.059690406	-0.03972323	-0.04980213	-0.306378543	0.02832557
Two non-null Gaussian mixture	0.3	0.062503214	0.085355976	0.015634476	0.020356903	0.003107603
Two non-null Gaussian mixture	0.3	0.047036615	0.052616123	0.022703939	-0.042673847	-0.008166979
Two non-null Gaussian mixture	0.3	-0.083333879	-0.049276153	-0.150372509	-0.062769223	0.481389778
Two non-null Gaussian mixture	0.3	0.00573066	0.047004217	-0.015322867	0.072696842	-0.002048531
Two non-null Gaussian mixture	0.3	-0.082955077	0.174323015	0.034490005	1.057763593	-0.051074415
Two non-null Gaussian mixture	0.3	-0.193974063	-0.086101032	-0.082315908	-0.062526563	0.008466693
Two non-null Gaussian mixture	0.3	-0.184314564	-0.232328621	-0.080125269	-0.739407991	-0.047378638
Two non-null Gaussian mixture	0.3	-0.021433255	0.119609969	-0.054025068	0.371493021	0.358188763
Two non-null Gaussian mixture	0.3	-0.002747285	-0.055748212	-0.027348321	0.021874457	0.121897318
Two non-null Gaussian mixture	0.3	0.286209725	0.041389944	-0.001386354	0.045350743	0.705918768
Two non-null Gaussian mixture	0.3	-0.005026731	-0.064951777	0.021803691	0.002858234	0.005112546
Two non-null Gaussian mixture	0.3	0.085759435	0.075083142	-0.007084021	0.003217959	0.039170284
Two non-null Gaussian mixture	0.3	0.066991562	0.000886235	0.028823872	-0.018315773	0.141359514
Two non-null Gaussian mixture	0.3	0.126374962	0.11173166	-0.045112889	-0.038683481	-0.015564508
Two non-null Gaussian mixture	0.3	-0.176035208	-0.035388195	0.00094362	0.278785258	-0.084179788
Two non-null Gaussian mixture	0.3	0.0242814	-0.018942855	0.007510587	-0.118285975	-0.02302185
Two non-null Gaussian mixture	0.3	-0.204529416	-0.065163935	-0.006364731	-0.269421885	-0.48750215
Two non-null Gaussian mixture	0.3	-0.006935058	0.168123236	-0.000631631	0.061534296	-0.012383699
Two non-null Gaussian mixture	0.3	0.030964257	0.018970121	0.086883723	0.123450293	-0.004378688
Two non-null Gaussian mixture	0.3	-0.068833433	-0.041972031	0.011202215	0.039992102	-0.046761455
Two non-null Gaussian mixture	0.3	0.029311728	-0.086566807	0.045897892	0.059016649	-0.014110927
Two non-null Gaussian mixture	0.3	0.027293967	-0.176650038	0.050969868	-0.376987625	0.019556123
Two non-null Gaussian mixture	0.3	-0.233134161	-0.089605403	0.049314673	0.072989201	-0.024997782
Two non-null Gaussian mixture	0.3	0.630914007	-0.232538199	-0.011947861	-2.504669236	1.168215159
Two non-null Gaussian mixture	0.3	-0.052014684	0.037422444	-0.067441549	-0.006166312	-0.033147069
Two non-null Gaussian mixture	0.3	0.065495913	-0.056385528	0.052448143	-0.009761462	-0.02785321
Two non-null Gaussian mixture	0.3	0.101200911	-0.042724053	0.027726118	-0.002324289	0.156220911
Two non-null Gaussian mixture	0.3	0.050645176	-0.323522146	-0.267834722	-2.558305447	2.488299069
Two non-null Gaussian mixture	0.3	-0.111757766	-0.026067013	-0.030938339	0.000133558	0.009864616
Two non-null Gaussian mixture	0.3	-0.247249219	0.538656211	-0.238677254	0.462525507	1.710046844
Two non-null Gaussian mixture	0.3	-0.0726769	0.002826895	-0.012723062	0.108886346	-0.004456664
Two non-null Gaussian mixture	0.3	0.165331976	0.023375684	-0.188003114	0.000445129	1.779420227
Two non-null Gaussian mixture	0.3	0.253051108	0.243594155	0.05639976	0.141010376	-0.010314171
Two non-null Gaussian mixture	0.3	-0.332828501	-0.087330087	-0.31929614	0.00252234	-6.111024602
Two non-null Gaussian mixture	0.3	0.329784215	0.037579191	0.061579163	-0.831992896	-0.458101739
Two non-null Gaussian mixture	0.3	0.022222061	-0.063192803	0.363187066	-0.133526578	-0.53096314
Two non-null Gaussian mixture	0.3	0.096240248	0.24966156	0.05033041	0.465234591	0.00854707
Two non-null Gaussian mixture	0.3	-0.036103946	-0.020905825	0.154405164	0.000625038	-0.079134994
Two non-null Gaussian mixture	0.3	0.13913771	0.26221088	-0.215909683	0.095986224	0.783161122
Two non-null Gaussian mixture	0.3	-0.022232623	-0.004801525	0.054367526	-0.001329494	-0.255843661
Two non-null Gaussian mixture	0.3	0.000588039	-0.015265563	-0.039628531	0.000212943	0.247867155
Two non-null Gaussian mixture	0.3	0.094471564	0.491460856	-0.191506109	0.229214131	2.243397012
Two non-null Gaussian mixture	0.3	0.053349897	-0.041844784	-0.029769471	-0.178118554	0.151941634
Two non-null Gaussian mixture	0.3	-0.104131605	-0.292695515	-0.107994837	-0.236076671	0.436708609
Two non-null Gaussian mixture	0.3	-0.077623305	-0.223242448	-0.043577725	-1.272350624	-0.016160822
Two non-null Gaussian mixture	0.3	0.112338516	-0.054252171	0.12504678	-0.381613087	0.023319064
Two non-null Gaussian mixture	0.3	-0.076554418	-0.060630189	-0.254520734	-0.036941503	0.666984043
Two non-null Gaussian mixture	0.3	0.148462655	-0.029332896	-0.048584752	-0.618215121	-0.01542387
Two non-null Gaussian mixture	0.3	0.059024584	0.089854047	0.075825971	0.475231127	-0.004496646
Two non-null Gaussian mixture	0.3	-0.293252076	0.07127928	-0.180664109	0.561067405	0.508747296
Two non-null Gaussian mixture	0.3	0.004447984	-0.001168626	0.008249257	-0.033329225	-0.041920347
Two non-null Gaussian mixture	0.3	-0.082612074	-0.025120537	0.004532952	0.031911705	-0.034163088
Two non-null Gaussian mixture	0.3	0.387920894	-0.297039575	-0.20540358	-3.20806452	2.142438018
Two non-null Gaussian mixture	0.3	-0.077229778	0.036003065	0.097955363	0.042900433	-0.462259903
Two non-null Gaussian mixture	0.3	0.059570171	0.030700218	0.05862307	0.059030702	-0.003667489
Two non-null Gaussian mixture	0.3	0.075411679	0.023966619	-0.313089693	-0.002747642	1.779386598
Two non-null Gaussian mixture	0.3	0.058842974	0.019661279	0.280338594	-0.002487439	-0.060739014
Two non-null Gaussian mixture	0.3	-0.06420048	-0.209324143	-0.103442044	-1.653562074	0.151693425
Two non-null Gaussian mixture	0.3	-0.024181113	0.140116817	-0.176137088	0.070067857	0.005697028
Two non-null Gaussian mixture	0.3	-0.091660002	-0.074192874	-0.234831303	-0.067118976	1.153289919
Two non-null Gaussian mixture	0.3	-0.230928151	0.248112955	0.051377815	1.028849912	-0.876773891
Two non-null Gaussian mixture	0.3	0.067019428	0.037117399	-0.145716441	-0.023248901	0.575031601
Two non-null Gaussian mixture	0.3	0.272892723	-0.079795285	0.061357015	-0.702121479	-0.054304865
Two non-null Gaussian mixture	0.3	0.046460918	0.064712664	0.131814458	0.26549445	-0.078236399
Two non-null Gaussian mixture	0.3	-0.103324346	0.058390519	-0.128265182	0.054107559	0.013268173
Two non-null Gaussian mixture	0.3	0.037198289	0.018051989	-0.037400246	0.138866806	0.274309104
Two non-null Gaussian mixture	0.3	0.106007937	0.019445905	0.069751024	-0.156913604	-0.037293014
Two non-null Gaussian mixture	0.3	0.02539986	0.031976163	-0.023986153	-0.000172714	-0.019662546
Two non-null Gaussian mixture	0.3	0.016310978	0.005890934	-0.039214242	0.050137341	0.134663377
Two non-null Gaussian mixture	0.3	0.079168831	0.038543395	0.044193847	0.275466725	0.052462392
Two non-null Gaussian mixture	0.3	0.089162674	0.220298505	-0.210849075	0.32815169	1.024984248
Two non-null Gaussian mixture	0.3	-0.140911555	-0.045428626	-0.00330166	-0.075848021	0.052371734
Two non-null Gaussian mixture	0.3	-0.29558573	-0.278764445	-0.107726373	0.029023738	0.508820677
Two non-null Gaussian mixture	0.3	-0.349404572	-0.282777782	0.475809863	-2.412412995	-1.298759566
Two non-null Gaussian mixture	0.3	0.154014826	0.100672358	0.042139655	-0.027114013	0.009134201
Two non-null Gaussian mixture	0.3	0.117979319	0.103127155	0.031925675	0.012713628	-0.015600028
Two non-null Gaussian mixture	0.3	0.005169842	0.282698335	0.017300809	0.067429674	8.62E-06
Two non-null Gaussian mixture	0.3	0.022111828	-0.017690922	0.125196853	0.001427773	-0.122321567
Two non-null Gaussian mixture	0.3	-0.049663398	0.192822453	-0.000993536	0.62176944	0.041621393
Two non-null Gaussian mixture	0.3	-0.202632119	-0.141932308	0.004163613	-0.881247688	-0.023676261
Two non-null Gaussian mixture	0.3	0.106568923	0.061958315	-0.188591555	-0.002888648	1.111253165
Two non-null Gaussian mixture	0.3	-0.020502167	-0.022981373	-0.030570114	-0.119652726	-0.013724207
Two non-null Gaussian mixture	0.3	0.115769733	0.002533075	0.038754381	-0.01356698	0.177037397
Two non-null Gaussian mixture	0.3	0.028305872	0.013961856	-0.011579598	-0.022506584	0.006244105
Two non-null Gaussian mixture	0.3	0.028014709	-0.003728937	-0.041657256	-0.037329298	0.178453951
Two non-null Gaussian mixture	0.3	-0.047648322	0.21561206	-0.140227963	0.07195445	0.420071155
Two non-null Gaussian mixture	0.3	0.083063942	-0.238270893	0.074059464	-1.415869334	0.01188189
Two non-null Gaussian mixture	0.3	-0.089867119	-0.071598296	-0.023115994	0.020522786	0.001467661
Two non-null Gaussian mixture	0.3	0.037106092	0.259410575	-0.157700207	1.057847485	0.554511102
Two non-null Gaussian mixture	0.3	-0.030056931	-0.000725721	-0.003609932	0.027021787	-0.032315146
Two non-null Gaussian mixture	0.3	0.130944796	-0.322805304	0.065677258	-2.589952783	-0.205740319
Two non-null Gaussian mixture	0.3	0.062587443	0.02968232	0.004285671	-0.007037418	0.078247846
Two non-null Gaussian mixture	0.3	0.021622515	0.310624587	-0.010626756	0.120629097	-0.018126088
Two non-null Gaussian mixture	0.3	0.053270036	-0.016716865	0.049445176	0.095854373	0.006795922
Two non-null Gaussian mixture	0.3	-0.029313837	-0.032869908	0.019968719	0.010998074	0.005241108
Two non-null Gaussian mixture	0.3	-0.21878699	0.151393041	0.012289475	0.753088117	0.052678285
Two non-null Gaussian mixture	0.3	0.123549575	0.037406264	0.028630142	0.014021168	0.051612313
Two non-null Gaussian mixture	0.3	0.356701027	0.114783179	0.185199966	-0.279081419	-0.125796759
Two non-null Gaussian mixture	0.3	-0.060338408	-0.309599976	-0.327916785	-2.609234587	2.695653001
Two non-null Gaussian mixture	0.3	-0.057464111	-0.03716308	-0.005021345	0.121099458	0.044160074
Two non-null Gaussian mixture	0.3	-0.023443615	-0.046165618	0.346164153	0.019144606	-0.761588266
Two non-null Gaussian mixture	0.3	-0.046284239	-0.110801483	0.000738221	0.220111333	-0.01214322
Two non-null Gaussian mixture	0.3	0.131384862	0.223204697	0.076790168	0.337459732	-0.004472101
Two non-null Gaussian mixture	0.3	-0.034265087	0.027576142	0.122278247	0.095372532	-0.062368686
Two non-null Gaussian mixture	0.3	0.123165559	0.119897011	0.034580911	0.281583744	-0.116299963
Two non-null Gaussian mixture	0.3	0.278093445	-0.000826289	0.300763525	-0.24333433	-0.30257097
Two non-null Gaussian mixture	0.3	-0.160503662	-0.120985289	-0.281573879	-0.369693517	1.487538136
Two non-null Gaussian mixture	0.3	-0.03021264	0.013929145	0.021643851	0.009477375	-0.154975696
Two non-null Gaussian mixture	0.3	0.225112497	0.213878883	0.086101495	0.067803737	-0.00561039
Two non-null Gaussian mixture	0.3	-0.017221582	-0.081217094	-0.000472651	-0.199368179	0.150642758
Two non-null Gaussian mixture	0.3	-0.054564444	-0.009747282	-0.213916785	0.08536566	1.473530506
Two non-null Gaussian mixture	0.3	-0.118104277	-0.041238683	-0.020650085	0.005926287	-0.05047145
Two non-null Gaussian mixture	0.3	0.050296211	0.03611403	-0.076768457	0.027380543	0.069448123
Two non-null Gaussian mixture	0.3	-0.007700955	0.356162298	-0.056162444	0.353770015	0.069222026
Two non-null Gaussian mixture	0.3	0.100943987	-0.175988915	-0.03434236	-1.283550551	-0.383347717
Two non-null Gaussian mixture	0.3	-0.020681622	0.00672936	0.03309195	-0.002831423	-0.076805728
Two non-null Gaussian mixture	0.3	0.011249421	-0.018864729	-0.209196172	-0.155639376	1.3189358
Two non-null Gaussian mixture	0.3	0.136757078	0.056144369	0.24385496	0.009443021	-0.296123102
Two non-null Gaussian mixture	0.3	-0.050520555	-0.043193683	-0.052052016	0.043428182	0.042677611
Two non-null Gaussian mixture	0.3	-0.293678409	0.237789008	-0.265392426	0.755925093	1.540549849
Two non-null Gaussian mixture	0.3	-0.027608564	-0.019788953	-0.016318368	0.0179677	0.074302051
Two non-null Gaussian mixture	0.3	0.000482163	0.011901188	-0.087367045	-0.068293032	0.331636346
Two non-null Gaussian mixture	0.3	-0.087552786	0.043813771	-0.107676005	0.016321946	0.329885428
Two non-null Gaussian mixture	0.3	0.077433174	0.05548131	0.048626665	0.016097157	0.00064001
Two non-null Gaussian mixture	0.3	0.258910426	0.183221065	0.116776226	0.211783522	0.195204842
Two non-null Gaussian mixture	0.3	0.019945484	0.001356691	-0.004269659	-0.054158085	0.00913701
Two non-null Gaussian mixture	0.3	0.114612848	0.148416256	-0.008087045	0.150832561	0.245099499
Two non-null Gaussian mixture	0.3	0.072887443	0.187940757	0.112059152	0.53725979	-0.03788187
Two non-null Gaussian mixture	0.3	0.084474258	-0.087605894	0.0013829	-0.428906365	0.000236215
Two non-null Gaussian mixture	0.3	-0.057627657	-0.088594111	0.103534002	-0.143638127	-0.064489657
Two non-null Gaussian mixture	0.3	-0.103226355	-0.051686205	0.351617936	0.003560409	-0.121008746
Two non-null Gaussian mixture	0.3	0.297304905	-0.31027757	-0.253691867	-3.368838862	3.342477927
Two non-null Gaussian mixture	0.3	-0.003588137	0.014483009	-0.036188165	0.002904919	0.079420122
Two non-null Gaussian mixture	0.3	-0.227775624	-0.193036771	-0.32647221	-0.773636569	-4.521328116
Two non-null Gaussian mixture	0.3	-0.074959171	-0.230116685	0.099147574	-1.624575752	-0.245948481
Two non-null Gaussian mixture	0.3	-0.207483203	0.480516939	-0.180581756	0.048539284	1.501923783
Two non-null Gaussian mixture	0.3	0.140208933	-0.125208854	-0.000333361	-1.100816283	0.213693397
Two non-null Gaussian mixture	0.3	0.240662433	0.266610874	0.03338873	-0.176754968	0.062497303
Two non-null Gaussian mixture	0.3	0.04014649	0.058416566	-0.250411105	-0.048039644	1.233707297
Two non-null Gaussian mixture	0.3	0.057994802	0.081177608	0.016274569	-0.080028711	-0.047287873
Two non-null Gaussian mixture	0.3	0.057629798	-0.039624934	0.018840646	-0.216787465	0.004799888
Two non-null Gaussian mixture	0.3	-0.062704742	0.006689821	0.008143937	0.244451789	0.020266957
Two non-null Gaussian mixture	0.3	-0.02603115	-0.002185865	0.006546672	5.03E-05	-0.068493723
Two non-null Gaussian mixture	0.3	0.010731944	-0.027369075	0.030398051	-0.005676335	0.074339374
Two non-null Gaussian mixture	0.3	0.07074549	0.30838967	-0.008440305	-0.016377374	0.154166075
Two non-null Gaussian mixture	0.3	-0.072985595	0.008557949	-0.055783242	-0.023108331	-0.248546322
Two non-null Gaussian mixture	0.3	0.030205582	0.043728538	-0.035768965	0.018067483	-0.012903515
Two non-null Gaussian mixture	0.3	-0.073692569	-0.011222253	0.02683785	0.221432045	0.001693299
Two non-null Gaussian mixture	0.3	-0.043477077	-0.023213632	-0.024857679	0.002831921	0.102715895
Two non-null Gaussian mixture	0.3	0.129645253	0.020304409	-0.187739551	-0.157699925	1.22900956
Two non-null Gaussian mixture	0.3	-0.159511216	0.620343187	-0.320348212	0.336647384	1.83450107
Two non-null Gaussian mixture	0.3	0.023536612	0.076571812	-0.039745527	-0.058091767	-0.015358214
Two non-null Gaussian mixture	0.3	0.119211579	0.277330041	0.022668674	0.144804809	-0.016859694
Two non-null Gaussian mixture	0.3	0.236336456	0.055494601	0.016907296	-0.178257338	0.041647367
Two non-null Gaussian mixture	0.3	-0.029516482	-0.066531361	0.014427259	-0.014910419	0.00549345
Two non-null Gaussian mixture	0.3	0.142999908	-0.255726847	-0.054923179	-0.933540832	0.5965386
Two non-null Gaussian mixture	0.3	0.062398378	-0.111447427	0.051428932	-0.784913409	0.188645663
Two non-null Gaussian mixture	0.3	0.123978605	-0.010038399	0.07545759	-0.205992179	0.014265192
Two non-null Gaussian mixture	0.3	-0.076020319	-0.224404565	-0.121280151	-1.419950751	-0.055381516
Two non-null Gaussian mixture	0.3	-0.056904552	-0.199699937	0.499699818	-0.874390436	-0.167436491
Two non-null Gaussian mixture	0.3	0.103178236	0.094611165	0.014926006	0.133335123	-0.007026901
Two non-null Gaussian mixture	0.3	-0.238324751	-0.078198561	-0.321020471	-0.016886733	1.904236373
Two non-null Gaussian mixture	0.3	0.006676629	-0.016667794	-0.198931295	-0.004312907	1.031151293
Two non-null Gaussian mixture	0.3	0.143925837	0.0592965	0.01517169	0.000445479	-0.160485475
Two non-null Gaussian mixture	0.3	-0.004288969	0.492058929	-0.281737015	0.078713376	1.508613138
Two non-null Gaussian mixture	0.3	-0.093080439	-0.307673495	-0.05230127	-2.319746467	0.15944408
Two non-null Gaussian mixture	0.3	-0.009292617	-0.001452974	-0.016937848	0.045064969	0.094187237
Two non-null Gaussian mixture	0.3	-0.068608843	-0.107467817	-0.05813806	-0.555041544	0.019536694
Two non-null Gaussian mixture	0.3	0.032989319	-0.057338548	-0.228656338	-0.062873827	1.074333167
Two non-null Gaussian mixture	0.3	0.073958489	0.013079891	0.069835074	-0.137659606	-0.003918028
Two non-null Gaussian mixture	0.3	-0.179833447	-0.069982086	-0.020169172	0.051271607	-0.046086947
Two non-null Gaussian mixture	0.3	0.050098951	0.033398199	-0.02683787	0.04006903	0.100313581
Two non-null Gaussian mixture	0.3	-0.17087883	-0.041143308	-0.11786991	0.342271656	0.641328626
Two non-null Gaussian mixture	0.3	0.007626744	-0.078014864	-0.026562161	-0.471723889	0.016778962
Two non-null Gaussian mixture	0.3	0.364150092	-0.284299011	0.167998549	-2.315578754	-0.211045879
Two non-null Gaussian mixture	0.3	0.026884926	0.16212077	-0.005333123	0.133831885	0.000758996
Two non-null Gaussian mixture	0.3	0.285760178	0.020691297	-0.011604804	-0.702608388	0.055226847
Two non-null Gaussian mixture	0.3	0.060018813	-0.026448801	0.107964009	-0.023317152	-0.248619884
Two non-null Gaussian mixture	0.3	-0.327067589	-0.197075447	0.497051725	-0.620596445	-0.901088523
Two non-null Gaussian mixture	0.3	0.188722432	-0.01092351	0.130745773	-0.01197633	-0.734875073
Two non-null Gaussian mixture	0.3	-0.031838267	-0.016827799	-0.010673839	0.066217311	0.030528057
Two non-null Gaussian mixture	0.3	-0.092903332	-0.197026646	0.027933249	-0.116909459	0.165903989
Two non-null Gaussian mixture	0.3	-0.020196505	0.033905208	-0.004292099	0.013011337	-0.088672668
Two non-null Gaussian mixture	0.3	-0.330163952	-0.135036589	0.117926169	-0.158211428	-0.286311391
Two non-null Gaussian mixture	0.3	0.172682539	0.151211617	0.105982869	0.053594108	-0.351638388
Two non-null Gaussian mixture	0.3	0.048004635	-0.00094229	0.06088708	-0.013506864	0.106793795
Two non-null Gaussian mixture	0.3	0.134307955	-0.03282463	0.008511092	-0.182143022	0.320822975
Two non-null Gaussian mixture	0.3	-0.033069583	-0.064940271	-0.081015665	-0.030623949	0.199429334
Two non-null Gaussian mixture	0.3	0.137567745	0.007496388	0.218007499	-0.092740841	-0.271464397
Two non-null Gaussian mixture	0.3	0.052220515	-0.014288795	0.045313964	0.035868157	0.042662963
Two non-null Gaussian mixture	0.3	0.119278934	0.043417101	0.051316362	0.060961572	-0.023205773
Two non-null Gaussian mixture	0.3	0.015992703	0.091841218	-0.015000409	0.040853011	-0.007083385
Two non-null Gaussian mixture	0.3	-0.254059716	-0.109312282	-0.289639488	-0.592190081	0.024742403
Two non-null Gaussian mixture	0.3	-0.011777723	0.062907108	-0.069600697	0.000255937	0.049571844
Two non-null Gaussian mixture	0.3	0.058449593	-0.137666119	0.009769233	-1.520481566	0.003401949
Two non-null Gaussian mixture	0.3	-0.16813734	-0.246482948	0.184579176	-0.796827282	-0.549126234
Two non-null Gaussian mixture	0.3	-0.245763702	-0.188592582	-0.257777216	-0.976347428	-2.194763789
Two non-null Gaussian mixture	0.3	0.060795735	0.19099652	0.109003169	-0.042766977	-0.028913687
Two non-null Gaussian mixture	0.3	-0.071309121	-0.303385366	-0.238612312	-2.586881564	1.602282648
Two non-null Gaussian mixture	0.3	-0.162180196	-0.050429409	-0.02822046	0.053760763	0.153860503
Two non-null Gaussian mixture	0.3	-0.099318709	-0.021968416	0.321967789	0.027262941	-0.4487657
Two non-null Gaussian mixture	0.3	-0.040411344	-0.117013244	-0.216525124	-1.006132637	1.041434549
Two non-null Gaussian mixture	0.3	0.021366622	0.015070706	-0.00152605	-0.03584255	-0.029955827
Two non-null Gaussian mixture	0.3	-0.158352972	-0.044522197	-0.071136809	0.012830333	-0.068209537
Two non-null Gaussian mixture	0.3	-0.083379775	-0.080124854	0.10927343	-0.022466252	-0.236833325
Two non-null Gaussian mixture	0.3	-0.012884645	-0.029799006	0.016565721	0.079989661	-0.003987224
Two non-null Gaussian mixture	0.3	0.04388819	-0.019929972	0.024983513	-0.012952901	-0.000193848
Two non-null Gaussian mixture	0.3	-0.048789965	-0.020910898	-0.019958907	-0.000197788	0.032492525
Two non-null Gaussian mixture	0.3	-0.168528445	-0.090183339	-0.307555758	-0.036233177	1.136919146
Two non-null Gaussian mixture	0.3	-0.206108653	-0.215239991	-0.130812266	-0.190083032	0.622686922
Two non-null Gaussian mixture	0.3	0.027220515	0.004822295	0.018006925	0.001934845	0.025294591
Two non-null Gaussian mixture	0.3	0.009974696	0.029424819	-0.212394373	-0.020048642	1.621068297
Two non-null Gaussian mixture	0.3	-0.11490208	-0.042030385	-0.030052254	-0.130741815	-0.070246836
Two non-null Gaussian mixture	0.3	-0.232647832	-0.196804277	0.435632641	-0.913944282	-0.542756224
Two non-null Gaussian mixture	0.3	0.109977037	-0.054878461	-0.244843691	-0.512683819	1.836281656
Two non-null Gaussian mixture	0.3	0.073335087	-0.121295755	0.033168032	-0.129763221	0.020342993
Two non-null Gaussian mixture	0.3	-0.214110276	0.384072947	-0.122132533	0.460266617	-0.083568599
Two non-null Gaussian mixture	0.3	-0.024516532	-0.018240069	0.318238739	0.026133619	-0.238118968
Two non-null Gaussian mixture	0.3	-0.081587581	-0.039755258	-0.010679475	-0.14985251	-0.014840509
Two non-null Gaussian mixture	0.3	0.242564461	0.16526216	0.134737674	0.193998111	-0.025798733
Two non-null Gaussian mixture	0.3	-0.069261776	-0.241638609	-0.024225908	0.127422773	0.522047568
Two non-null Gaussian mixture	0.3	0.03575778	-0.021594102	-0.087226533	-0.016023957	0.710073671
Two non-null Gaussian mixture	0.3	0.378753398	0.071049758	0.050760968	-0.343860265	0.016142538
Two non-null Gaussian mixture	0.3	-0.075527105	-0.161896457	-0.02808973	-0.386002636	-0.000322097
Two non-null Gaussian mixture	0.3	0.019287789	0.197210825	0.102786353	0.048228663	-0.441611717
Two non-null Gaussian mixture	0.3	0.103541559	0.077035969	0.222962235	0.120010979	-0.179666763
Two non-null Gaussian mixture	0.3	0.070358205	-0.099501827	-0.230479708	-0.495229308	1.487167595
Two non-null Gaussian mixture	0.3	-0.027172962	-0.265045722	0.010921865	-1.283750688	0.02561035
Two non-null Gaussian mixture	0.3	-0.087896733	0.113736968	0.044751501	0.371705372	-0.041874122
Two non-null Gaussian mixture	0.3	0.081538201	-0.027312845	0.006350185	-0.261470662	0.01107995
Two non-null Gaussian mixture	0.3	0.39413448	0.17301458	-0.141905076	0.086963782	1.676091614
Two non-null Gaussian mixture	0.3	-0.079425428	-0.072450118	0.125576094	0.187162703	-0.282915505
Two non-null Gaussian mixture	0.3	-0.179564738	-0.109731294	-0.118946942	-0.422288553	0.354987313
Two non-null Gaussian mixture	0.3	-0.127899843	-0.05530373	-0.092535618	-0.102062269	0.16136143
Two non-null Gaussian mixture	0.3	-0.678661845	0.600088102	-0.300089429	1.123649166	1.825392518
Two non-null Gaussian mixture	0.3	0.193701046	0.048753078	0.028334027	-0.38203929	-0.395160345
Two non-null Gaussian mixture	0.3	-0.030579721	-0.061001285	0.012670138	-0.056836084	-0.02371045
Two non-null Gaussian mixture	0.3	0.048146632	0.035542971	-0.052179407	0.028652965	0.017521524
Two non-null Gaussian mixture	0.3	-0.177264726	-0.265739094	-0.056759545	-1.131679759	0.038063987
Two non-null Gaussian mixture	0.3	-0.107681139	0.094797099	-0.124176054	0.485804058	0.238418935
Two non-null Gaussian mixture	0.3	-0.311902047	-0.21963338	-0.205590918	-0.289782293	0.449498222
Two non-null Gaussian mixture	0.3	-0.102607412	-0.001913015	-0.077557121	-0.072548654	0.149966728
Two non-null Gaussian mixture	0.3	0.131167483	-0.177817674	0.041440395	-0.460299779	0.019205372
Two non-null Gaussian mixture	0.3	0.141444904	0.280134081	0.01986589	-0.150685264	0.001839308
Two non-null Gaussian mixture	0.3	0.153021222	-0.006410137	0.013780511	0.022589455	0.392989577
Two non-null Gaussian mixture	0.3	-0.0875478	-0.248734632	-0.030283458	-0.682616795	0.060351028
Two non-null Gaussian mixture	0.3	-0.087074043	-0.029762912	-0.026193888	-0.030582333	-0.014287242
Two non-null Gaussian mixture	0.3	0.021222392	0.177020539	-0.130244459	0.171893061	0.343981662
Two non-null Gaussian mixture	0.3	-0.191593989	-0.055596636	-0.043527922	-0.013720688	-0.00652497
Two non-null Gaussian mixture	0.3	-0.03190791	0.280805242	0.019194514	0.416632672	-0.004410446
Two non-null Gaussian mixture	0.3	0.066496535	-0.009806797	0.025975167	-0.029380215	0.024628344
Two non-null Gaussian mixture	0.3	0.050943392	-0.031839279	0.019278604	-0.183965946	0.034727783
Two non-null Gaussian mixture	0.3	0.03977135	-0.161417568	-0.100395207	-0.848990094	0.897071819
Two non-null Gaussian mixture	0.3	0.427195786	0.154636073	-0.137285275	0.415694838	1.216210014
Two non-null Gaussian mixture	0.3	0.047538455	-0.014591304	0.038423401	0.13333369	0.093740394
Two non-null Gaussian mixture	0.3	-0.105704693	-0.035817633	-0.037094346	-0.08161627	0.007160856
Two non-null Gaussian mixture	0.3	0.01956688	0.026681356	-0.274314498	0.029058589	1.164386134
Two non-null Gaussian mixture	0.3	0.056155436	0.015410325	0.082913447	-0.015978126	-0.104293326
Two non-null Gaussian mixture	0.3	-0.030376264	0.011372723	-0.019668066	0.003328977	-0.105385831
Two non-null Gaussian mixture	0.3	-0.015856183	-0.027617536	-0.016674415	-0.094879498	0.063156114
Two non-null Gaussian mixture	0.3	0.004679651	-0.047214578	0.035999354	-0.01427892	-0.08075451
Two non-null Gaussian mixture	0.3	0.070632658	-0.0478711	0.347783249	-0.079945015	-0.295487494
Two non-null Gaussian mixture	0.3	-0.006695	0.019643842	-0.011078454	0.028448396	0.011576759
Two non-null Gaussian mixture	0.3	0.049296409	-0.005060508	-0.084879649	-0.004789019	0.32633578
Two non-null Gaussian mixture	0.3	-0.142234202	0.006917765	-0.033636629	0.000695059	-0.291186122
Two non-null Gaussian mixture	0.3	-0.071034826	-0.237014707	0.015078129	-0.213117186	0.015849683
Two non-null Gaussian mixture	0.3	-0.034049665	0.006144369	0.013263617	0.145475044	-0.002173015
Two non-null Gaussian mixture	0.3	0.067750343	0.008540351	-0.002311738	0.00337231	0.163904271
Two non-null Gaussian mixture	0.3	0.023752832	0.017093104	-0.083700872	0.0172747	0.350311372
Two non-null Gaussian mixture	0.3	-0.108549689	-0.200819641	0.01230571	-0.913236082	-0.034314432
Two non-null Gaussian mixture	0.3	0.551226318	0.030579674	0.269287953	-0.656743475	-0.449709664
Two non-null Gaussian mixture	0.3	-0.266473505	-0.189718486	-0.340275718	-1.16398073	2.753323729
Two non-null Gaussian mixture	0.3	0.060583637	0.025078511	-0.2032799	-0.032630711	0.884083014
Two non-null Gaussian mixture	0.3	-0.038611637	0.13598308	0.164012429	0.170011752	-0.406756167
Two non-null Gaussian mixture	0.3	0.214735566	0.064032351	0.235967619	0.014243786	-0.001595082
Two non-null Gaussian mixture	0.3	0.118073337	0.02933434	0.035427461	-0.130445572	0.124160396
Two non-null Gaussian mixture	0.3	-0.099348551	-0.077521943	-0.010381079	-0.309977706	0.065671955
Two non-null Gaussian mixture	0.3	-0.09482011	-0.046015061	0.346014892	-0.038031314	-0.450936196
Two non-null Gaussian mixture	0.3	-0.079975398	-0.018529591	-0.072276082	-0.010145017	0.201846657
Two non-null Gaussian mixture	0.3	0.006722513	0.041695567	0.012776775	0.111029178	-0.002729772
Two non-null Gaussian mixture	0.3	0.056695591	0.015507047	-0.039951965	-0.118169173	0.031283724
Two non-null Gaussian mixture	0.3	-0.072324196	-0.023208094	0.016344556	-0.000259981	-0.294356733
Two non-null Gaussian mixture	0.3	-0.044847379	-0.059690128	0.005717523	-0.006686625	-0.120264538
Two non-null Gaussian mixture	0.3	-1.017271501	0.149226642	0.150771663	1.806200045	-1.698750102
Two non-null Gaussian mixture	0.3	-0.008215111	-0.23825506	-0.340023462	-1.929383973	4.155068301
Two non-null Gaussian mixture	0.3	-0.076079807	-0.215008524	-0.139298785	-1.289988792	0.689493062
Two non-null Gaussian mixture	0.3	-0.195798015	-0.22055533	-0.05499648	-0.339779835	-0.024803268
Two non-null Gaussian mixture	0.3	0.144471581	0.261789981	0.038209296	0.032086183	-0.094652869
Two non-null Gaussian mixture	0.3	0.074506205	0.019265457	0.280734414	-0.03314831	-0.542778959
Two non-null Gaussian mixture	0.3	-0.0443361	-0.210859743	0.068844251	-0.464083558	-0.010236853
Two non-null Gaussian mixture	0.3	0.021812856	0.065983253	-0.006866128	0.002645153	-0.048021784
Two non-null Gaussian mixture	0.3	-0.14043575	-0.34265638	-0.159985481	-2.496137025	1.123628526
Two non-null Gaussian mixture	0.3	0.215057895	0.106396694	0.193603127	0.072772697	-0.051274514
Two non-null Gaussian mixture	0.3	-0.04147006	-0.032308808	0.003600231	0.061316556	0.007545229
Two non-null Gaussian mixture	0.3	0.004665138	0.05989323	-0.111417798	-0.000189255	0.735639976
Two non-null Gaussian mixture	0.3	-0.097206156	0.082806492	-0.079882283	0.029339058	0.015637597
Two non-null Gaussian mixture	0.3	0.177922963	-0.204156399	0.037669922	-1.5370599	-0.043057775
Two non-null Gaussian mixture	0.3	0.181757784	0.072191069	0.227808716	-0.065256061	-0.229128014
Two non-null Gaussian mixture	0.3	0.020927608	-0.006130206	0.080420088	0.248490626	0.000451552
Two non-null Gaussian mixture	0.3	-0.129930883	-0.031626699	0.047767909	-0.015521335	-0.214098659
Two non-null Gaussian mixture	0.3	-0.085736665	-0.169810049	-0.172596091	-0.340023607	1.324340938
Two non-null Gaussian mixture	0.3	0.223629713	0.232065149	0.067934274	0.154036353	0.04489232
Two non-null Gaussian mixture	0.3	0.205347667	-0.217058608	0.291641823	-1.682980218	-1.05015877
Two non-null Gaussian mixture	0.3	0.150796112	0.072177029	-0.005003091	0.022033151	0.004045217
Two non-null Gaussian mixture	0.3	0.009947125	0.01113359	-0.03447472	0.001862816	-0.006918802
Two non-null Gaussian mixture	0.3	-0.031494837	0.025433555	0.102741697	-0.001269258	-0.32072834
Two non-null Gaussian mixture	0.3	0.155648357	-0.016869633	-0.016228741	-0.016714318	0.516095189
Two non-null Gaussian mixture	0.3	-0.14351206	-0.050517809	-0.246965522	0.004262848	-0.369375104
Two non-null Gaussian mixture	0.3	-0.143912898	-0.022880609	-0.053483621	0.003099924	0.092753963
Two non-null Gaussian mixture	0.3	-0.046544129	-0.02764395	-0.023854843	-0.028037129	0.026355508
Two non-null Gaussian mixture	0.3	-0.090195831	-0.046548152	-0.037272025	-0.033453179	0.036372339
Two non-null Gaussian mixture	0.3	-0.085491544	0.005568376	-0.091282944	0.013932408	0.116540976
Two non-null Gaussian mixture	0.3	0.165458345	0.131198473	0.168800789	0.223624952	-0.069425702
Two non-null Gaussian mixture	0.3	-0.040578555	-0.320279018	0.139044334	-1.591818549	-0.145617878
Two non-null Gaussian mixture	0.3	0.022716935	-0.051328021	-0.017325364	-0.182617486	-0.040059219
Two non-null Gaussian mixture	0.3	0.09090813	-0.10423724	-0.001630285	-0.072870434	0.227711221
Two non-null Gaussian mixture	0.3	-0.04992685	-0.093104186	-0.274554143	1.737240254	0.724123426
Two non-null Gaussian mixture	0.3	0.040522972	-0.099757234	0.027169554	-0.180636259	-0.018839647
Two non-null Gaussian mixture	0.3	0.041583518	0.032909892	-0.005084488	-0.028898304	0.010171972
Two non-null Gaussian mixture	0.3	0.105540025	-0.037699053	0.009074374	-0.000593109	0.33857997
Two non-null Gaussian mixture	0.3	0.133244727	0.089098213	-0.044421846	0.025294956	0.18216846
Two non-null Gaussian mixture	0.3	0.056605108	0.040742607	-0.324934834	-0.048245928	2.311742431
Two non-null Gaussian mixture	0.3	0.141009776	-0.016210806	0.06350415	-0.055855157	0.021144649
Two non-null Gaussian mixture	0.3	0.003191461	0.055693051	-0.329679069	0.432703174	4.615364642
Two non-null Gaussian mixture	0.3	0.05368852	-0.034764331	0.008080508	-0.212900197	0.016387319
Two non-null Gaussian mixture	0.3	-0.064083222	-0.029115651	-0.081831796	0.009547932	0.07785835
Two non-null Gaussian mixture	0.3	0.001533617	-0.060776001	-0.06709611	-0.275237005	-0.017616091
Two non-null Gaussian mixture	0.3	0.029948133	0.06279978	0.022019085	0.414764859	-0.016709899
Two non-null Gaussian mixture	0.3	-0.09144371	-0.228381651	0.469519312	-1.312574505	-0.32754524
Two non-null Gaussian mixture	0.3	-0.010429071	-0.048909782	0.020569524	-0.152633987	0.008121175
Two non-null Gaussian mixture	0.3	0.034251745	-0.029334796	0.003811606	0.041919386	0.201520618
Two non-null Gaussian mixture	0.3	-0.06264098	-0.04678973	-0.194619304	0.005900744	0.031252783
Two non-null Gaussian mixture	0.3	0.053002358	-0.007127093	-0.012386757	-0.208342669	-0.000849859
Two non-null Gaussian mixture	0.3	-0.128875256	-0.048006429	0.079800602	0.028164291	-0.089603769
Two non-null Gaussian mixture	0.3	-0.05927076	0.30020106	-0.000214676	0.437896062	0.013220918
Two non-null Gaussian mixture	0.3	-0.011999479	0.033397254	0.061357394	0.040458751	-0.234667136
Two non-null Gaussian mixture	0.3	-0.032536811	-0.134591259	0.008596366	-1.194227518	-0.033886463
Two non-null Gaussian mixture	0.3	0.016094159	-0.340100339	-0.327232318	-4.163370626	2.865344261
Two non-null Gaussian mixture	0.3	-0.168045455	0.003127989	-0.180292157	-0.022363542	0.295925883
Two non-null Gaussian mixture	0.3	0.174536073	0.009124444	-0.050113748	-0.070339592	0.770055807
Two non-null Gaussian mixture	0.3	-0.132332237	-0.06857896	0.232693142	0.027316917	-0.24838528
Two non-null Gaussian mixture	0.3	-0.197781314	-0.144669505	-0.327322484	-0.059634502	1.79041204
Two non-null Gaussian mixture	0.3	-0.01264185	-0.041953848	0.019399777	0.049597089	-0.04074179
Two non-null Gaussian mixture	0.3	-0.027728031	-0.298420077	-0.114472842	-2.440777921	0.203832655
Two non-null Gaussian mixture	0.3	-0.014405991	0.008163397	0.119234451	0.030339352	-0.567265043
Two non-null Gaussian mixture	0.3	0.094887611	0.090257332	0.01525379	0.157975126	-0.048179489
Two non-null Gaussian mixture	0.3	-0.045678285	-0.040337097	0.335464117	-0.018647563	-0.23207138
Two non-null Gaussian mixture	0.3	-0.065190347	-0.056472278	0.206937406	-0.199978604	-0.66526821
Two non-null Gaussian mixture	0.3	-0.283510591	0.550639558	-0.250642619	0.997804694	1.596900687
Two non-null Gaussian mixture	0.3	-0.047789577	-0.0123404	-0.324848687	0.031461082	1.616022775
Two non-null Gaussian mixture	0.3	0.095717813	0.449977209	-0.149981283	0.191557823	0.169828684
Two non-null Gaussian mixture	0.3	-0.030203401	-0.012587372	0.004722002	-0.012166428	-0.014200087
Two non-null Gaussian mixture	0.3	0.07656786	0.069236929	0.052898834	0.050763763	-0.00355469
Two non-null Gaussian mixture	0.3	-0.007738942	-0.034677941	0.024516418	0.008348162	-0.01211295
Two non-null Gaussian mixture	0.3	-0.025968505	-0.050028947	0.00351931	0.064710803	-0.014466798
Two non-null Gaussian mixture	0.3	-0.070294875	-0.188902861	-0.008055308	-0.199298353	0.014791319
Two non-null Gaussian mixture	0.3	0.068752451	-0.298025747	0.133981193	-1.521783639	-0.50502281
Two non-null Gaussian mixture	0.3	-0.054604239	-0.316367948	-0.21403375	-1.045006707	2.092787726
Two non-null Gaussian mixture	0.3	0.038243601	0.034628988	-0.050153301	-0.028434098	-0.067635007
Two non-null Gaussian mixture	0.3	-0.068641233	-0.127027136	-0.094855891	-0.320436307	-0.049041795
Two non-null Gaussian mixture	0.3	-0.074798557	0.087329827	0.212670052	0.339839249	-0.480027268
Two non-null Gaussian mixture	0.3	0.038335817	-0.009830721	0.037662495	-0.02363631	-0.008116013
Two non-null Gaussian mixture	0.3	-0.080732504	-0.043066103	-0.039400911	-0.177392094	-0.022739594
Two non-null Gaussian mixture	0.3	-0.046124853	-0.149543805	-0.038620373	-0.542899756	-0.09540155
Two non-null Gaussian mixture	0.3	0.04491226	-0.203530982	-0.193944557	-1.223710333	1.101278093
Two non-null Gaussian mixture	0.3	-0.127531307	-0.080353085	0.00204195	-0.105697945	-0.021095504
Two non-null Gaussian mixture	0.3	-0.002461006	-0.009114031	0.036231507	0.013115667	-0.053493362
Two non-null Gaussian mixture	0.3	-0.060417061	-0.325627626	-0.261324812	-3.180641753	2.225723983
Two non-null Gaussian mixture	0.3	0.107874874	0.090114208	-0.000772701	-0.005522738	-0.067316702
Two non-null Gaussian mixture	0.3	0.33874599	-0.058224903	-0.234299201	-0.904351938	2.33149745
Two non-null Gaussian mixture	0.3	-0.073835863	-0.058845738	-0.004525939	-0.056822725	0.083241079
Two non-null Gaussian mixture	0.3	0.042000812	-0.330204335	-0.310491138	-3.770572511	3.757294594
Two non-null Gaussian mixture	0.3	-0.042152352	-0.086322954	-0.022320843	-0.294339099	-0.019451537
Two non-null Gaussian mixture	0.3	0.021902693	-0.004326901	-0.123647011	0.00236892	0.914419073
Two non-null Gaussian mixture	0.3	-0.072590644	0.011544169	0.049599305	0.008832447	-0.349676371
Two non-null Gaussian mixture	0.3	-0.254039601	-0.128885093	-0.056868326	-0.117533355	-0.143906121
Two non-null Gaussian mixture	0.3	0.147428482	0.057140326	0.020698469	-0.048435751	-0.058477956
Two non-null Gaussian mixture	0.3	0.081773985	-0.260858162	-0.072155008	-2.060857564	0.059627437
Two non-null Gaussian mixture	0.3	0.127206742	0.064271418	-0.063229241	-0.275562887	0.269966291
Two non-null Gaussian mixture	0.3	-0.027270458	0.017576404	-0.009961498	0.178129574	0.06282548
Two non-null Gaussian mixture	0.3	0.134409035	-0.178284074	0.091634185	-0.676689718	-0.068957525
Two non-null Gaussian mixture	0.3	-0.10601657	-0.052507138	-0.074823112	-0.201940552	0.095326357
Two non-null Gaussian mixture	0.3	-0.006761521	0.022848371	-0.009322743	-0.001915695	-0.071391973
Two non-null Gaussian mixture	0.3	0.201291652	0.134784651	0.165215196	0.038070941	-0.085662978
Two non-null Gaussian mixture	0.3	-0.001230299	-0.00012136	-0.002033	-0.005626526	-0.003545729
Two non-null Gaussian mixture	0.3	-0.045663033	-0.023377505	0.010822325	-0.002387018	-0.00092358
Two non-null Gaussian mixture	0.3	-0.386403005	-0.227823765	0.151127773	-0.31222838	-0.500039196
Two non-null Gaussian mixture	0.3	0.051258869	-0.205510276	-0.322250156	-2.276143475	2.165082386
Two non-null Gaussian mixture	0.3	0.10446764	0.023609686	-0.13292207	0.135118546	0.698088072
Two non-null Gaussian mixture	0.3	0.123593891	0.091893564	0.04025794	0.020857587	-0.129332792
Two non-null Gaussian mixture	0.3	-0.062303179	-0.317031127	0.025637156	-1.637759208	-0.04422114
Two non-null Gaussian mixture	0.3	-0.149844775	-0.094350375	-0.029838492	0.00482487	-0.024340591
Two non-null Gaussian mixture	0.3	0.196201468	0.154418163	0.073649729	0.353843236	-0.033829275
Two non-null Gaussian mixture	0.3	0.008596357	-0.057710168	-0.016239823	-0.137639309	0.028273591
Two non-null Gaussian mixture	0.3	0.142432189	0.024556087	0.27543308	0.007211161	-0.259091446
Two non-null Gaussian mixture	0.3	0.342592579	0.108383658	-0.175441624	-0.054827901	1.339366665
Two non-null Gaussian mixture	0.3	-0.065563155	-0.039175806	0.013232042	-0.046460543	-0.00277622
Two non-null Gaussian mixture	0.3	-0.052667873	-0.143861291	-0.290264983	0.142244389	0.863423346
Two non-null Gaussian mixture	0.3	0.08768012	-0.108853477	0.062021902	-0.802956516	0.015722792
Two non-null Gaussian mixture	0.3	-0.076124857	0.029368677	-0.031191361	0.220555041	-3.71E-05
Two non-null Gaussian mixture	0.3	-0.122095206	-0.228518786	-0.206397219	0.83475319	-0.174535035
Two non-null Gaussian mixture	0.3	0.010829857	0.04627358	-0.090430116	-0.114162141	0.115839073
Two non-null Gaussian mixture	0.3	0.233347559	0.15467226	0.120748022	-0.196880027	-0.097493146
Two non-null Gaussian mixture	0.3	-0.003002641	-0.058337506	-0.006540342	-0.281226316	0.043008772
Two non-null Gaussian mixture	0.3	0.071913112	-0.051015177	0.045439585	0.02409736	0.041694942
Two non-null Gaussian mixture	0.3	0.019221973	0.026304945	0.094239876	0.100273278	0.00366714
Two non-null Gaussian mixture	0.3	-0.081948121	-0.010968651	-0.264529712	0.070381951	-0.227685148
Two non-null Gaussian mixture	0.3	0.005873506	0.019820824	-0.004694163	-0.036983622	-0.021140293
Two non-null Gaussian mixture	0.3	-0.039048416	0.017712898	-0.022701621	0.053428528	-0.003442173
Two non-null Gaussian mixture	0.3	-0.085233681	0.014355799	0.038342878	0.492401733	-0.008850174
Two non-null Gaussian mixture	0.3	-0.043780148	-0.013007598	-0.100867752	0.033930886	0.268732671
Two non-null Gaussian mixture	0.3	0.128862828	-0.328950764	0.072955942	-2.52068659	0.014173033
Two non-null Gaussian mixture	0.3	0.016477224	-0.056235371	0.007957171	0.007218378	0.047737411
Two non-null Gaussian mixture	0.3	0.0258921	0.008392756	0.04041089	-0.004886382	0.014429391
Two non-null Gaussian mixture	0.3	-0.264386734	-0.176113514	-0.009299605	-0.475922486	-0.012119284
Two non-null Gaussian mixture	0.3	-0.025640187	-0.307047472	-0.040070725	-0.971653805	-0.010570213
Two non-null Gaussian mixture	0.3	-0.208413547	0.20838336	-0.074167226	1.246836426	0.102767143
Two non-null Gaussian mixture	0.3	-0.007088906	0.102196795	0.021049751	0.192918475	0.004240175
Two non-null Gaussian mixture	0.3	0.069084781	0.001438886	-0.139369019	0.010633432	0.459190807
Two non-null Gaussian mixture	0.3	0.031900433	0.010601206	0.021704631	-0.053320038	-0.025432681
Two non-null Gaussian mixture	0.3	0.129887806	0.180901706	0.119098139	-0.07924688	-0.015189537
Two non-null Gaussian mixture	0.3	-0.150493612	0.176655662	0.123343795	0.499743761	-0.030822157
Two non-null Gaussian mixture	0.3	-0.050635604	-0.015357771	-0.00880589	0.136596999	0.040810957
Two non-null Gaussian mixture	0.3	-0.020991557	-0.31631078	0.61631078	-1.593640697	-0.542706779
Two non-null Gaussian mixture	0.3	0.12076502	0.043800185	0.256195121	0.107246221	-0.045605402
Two non-null Gaussian mixture	0.3	0.07377013	-0.315840341	-0.335697056	-3.537805841	3.416082456
Two non-null Gaussian mixture	0.3	0.112097521	0.056454413	0.049473104	0.074258385	-0.029348753
Two non-null Gaussian mixture	0.3	0.109732559	-0.1125032	-0.264020138	-0.048561803	1.638960272
Two non-null Gaussian mixture	0.3	0.098618891	0.082168956	0.080021209	0.388691271	-0.069752918
Two non-null Gaussian mixture	0.3	0.063279959	0.037391618	0.042322541	-0.00150647	-0.013385995
Two non-null Gaussian mixture	0.3	-0.169471526	-0.225728416	-0.114230681	-0.466235807	1.015747589
Two non-null Gaussian mixture	0.3	-0.004990964	0.022220677	-0.112233533	0.002020061	0.269425562
Two non-null Gaussian mixture	0.3	-0.116597028	-0.084872532	-0.151993291	-0.767550566	0.796330046
Two non-null Gaussian mixture	0.3	0.045848365	-0.10580078	0.05426799	-0.107320235	0.197732782
Two non-null Gaussian mixture	0.3	-0.027276662	0.021787855	-0.061430519	-0.19456776	-0.11080168
Two non-null Gaussian mixture	0.3	-0.08505615	0.040837492	-0.026342483	0.174162653	0.006120717
Two non-null Gaussian mixture	0.3	-0.062198913	-0.151615282	-0.042617662	-0.368681217	0.119311051
Two non-null Gaussian mixture	0.3	-0.425204643	0.581628701	-0.281634286	0.588534718	1.759027573
Two non-null Gaussian mixture	0.3	0.101450115	-0.238713241	0.107738222	-0.820847196	-0.047946158
Two non-null Gaussian mixture	0.3	-0.246858002	-0.250481284	-0.120357838	0.084031504	0.015811492
Two non-null Gaussian mixture	0.3	-0.084181262	-0.009552868	-0.139662155	0.003333062	0.534387606
Two non-null Gaussian mixture	0.3	-0.070969724	0.014214494	-0.055150517	-0.007354445	0.163446715
Two non-null Gaussian mixture	0.3	0.106917759	0.215893347	0.050688673	0.454203977	0.014310397
Two non-null Gaussian mixture	0.3	0.164024931	0.024984033	0.074221758	-0.125695967	-0.078609265
Two non-null Gaussian mixture	0.3	0.137452788	0.061266395	0.238733408	-0.116825197	-0.121183063
Two non-null Gaussian mixture	0.3	-0.088286767	0.016529079	-0.053014248	0.047731823	0.095542065
Two non-null Gaussian mixture	0.3	0.034773471	-0.03887025	-0.003747198	-0.079709559	0.082061077
Two non-null Gaussian mixture	0.3	-0.156712682	-0.217944173	-0.341165581	-1.444597605	2.877088767
Two non-null Gaussian mixture	0.3	-0.125924623	-0.02700614	-0.119386937	0.016555971	0.201682485
Two non-null Gaussian mixture	0.3	-0.110417376	-0.140687806	-0.084288169	-0.779168515	0.314709784
Two non-null Gaussian mixture	0.3	0.02574429	0.005434309	0.051147867	0.162763928	-0.068154297
Two non-null Gaussian mixture	0.3	-0.129636047	0.005826001	-0.080637499	-0.011110012	-0.096963084
Two non-null Gaussian mixture	0.3	-0.126421515	-0.056284745	-0.243382491	-0.140745171	0.985813179
Two non-null Gaussian mixture	0.3	-0.008139638	-0.032301878	-0.023321256	-0.260576587	0.024260489
Two non-null Gaussian mixture	0.3	-0.041105964	0.03168093	-0.045453555	0.05545117	-0.008097307
Two non-null Gaussian mixture	0.3	-0.105007417	0.001546113	-0.066660005	-0.007956606	-0.186750675
Two non-null Gaussian mixture	0.3	0.541940353	0.276816263	-0.050704799	-0.163650405	0.914673293
Two non-null Gaussian mixture	0.3	0.037681382	0.095565631	0.0079073	0.115402136	-0.070032912
Two non-null Gaussian mixture	0.3	0.110598935	0.041437197	-0.065796732	-0.072157142	0.247105238
Two non-null Gaussian mixture	0.3	-0.13663157	0.097013637	-0.266126772	0.31097451	1.096007973
Two non-null Gaussian mixture	0.3	0.235254405	0.163348183	0.136651531	0.021249662	-0.017493583
Two non-null Gaussian mixture	0.3	0.037520785	0.28682993	0.012933727	0.184058792	-0.011159662
Two non-null Gaussian mixture	0.3	-0.065208372	0.053111686	-0.037805875	0.081344504	-0.178533131
Two non-null Gaussian mixture	0.3	0.073906479	0.133532328	0.016383526	0.366698719	-0.13838108
Two non-null Gaussian mixture	0.3	0.116925052	0.069869598	-0.002349765	-0.178000795	0.01455021
Two non-null Gaussian mixture	0.3	-0.012800257	-0.130382044	-0.029304262	0.15320715	0.471198471
Two non-null Gaussian mixture	0.3	0.403354715	0.18240064	0.117598691	0.009625408	0.352082606
Two non-null Gaussian mixture	0.3	-0.241787878	-0.296766975	-0.131927038	-2.153186705	0.191611621
Two non-null Gaussian mixture	0.3	-0.102940049	-0.128994313	0.032644119	-0.059419925	0.0149954
Two non-null Gaussian mixture	0.3	0.063718271	0.010865992	0.02715536	-0.012506335	0.012516777
Two non-null Gaussian mixture	0.3	-0.074591362	0.01042901	0.289570712	-0.005903992	-1.143780755
Two non-null Gaussian mixture	0.3	0.240868498	-0.329432998	0.629432626	-3.993958723	-0.591174956
Two non-null Gaussian mixture	0.3	-0.125114524	0.082135635	0.005417137	0.459703132	0.003542082
Two non-null Gaussian mixture	0.3	0.031795355	0.024755732	0.00904769	-0.027647862	-0.039708678
Two non-null Gaussian mixture	0.3	-0.231351256	-0.12018469	0.014771869	0.703263291	-0.114922622
Two non-null Gaussian mixture	0.3	0.127711067	0.074747858	0.028381012	-0.161000823	0.011053915
Two non-null Gaussian mixture	0.3	0.006416924	0.035060097	-0.002965131	-0.030695985	-0.00509258
Two non-null Gaussian mixture	0.3	0.254401294	0.147923323	-0.039722976	0.076477053	0.734099202
Two non-null Gaussian mixture	0.3	0.07990537	-0.02800243	-0.176029177	-0.333454469	-0.197076702
Two non-null Gaussian mixture	0.3	-0.580577081	-0.233260001	0.533260001	-0.161056351	-1.212849531
Two non-null Gaussian mixture	0.3	-0.182842797	0.211837737	-0.024627213	0.909354053	0.001146444
Two non-null Gaussian mixture	0.3	0.023400244	0.006045117	-0.13097225	-0.132086413	0.550571435
Two non-null Gaussian mixture	0.3	0.024153884	0.014625059	-0.009078454	0.001060253	0.018067256
Two non-null Gaussian mixture	0.3	0.10021517	-0.008502412	0.137431511	-0.07478291	0.134360438
Two non-null Gaussian mixture	0.3	-0.029232643	0.075089612	-0.245546487	-0.006493529	1.356282702
Two non-null Gaussian mixture	0.3	0.23890037	0.117893846	0.182106117	-0.15274964	-0.109750068
Two non-null Gaussian mixture	0.3	0.017969172	0.266572088	0.033411392	0.206727704	-0.078799589
Two non-null Gaussian mixture	0.3	0.085311122	-0.006427882	0.062953368	-0.004965913	-0.06335871
Two non-null Gaussian mixture	0.3	0.087665889	0.319915776	-0.019916673	0.012398099	0.179348507
Two non-null Gaussian mixture	0.3	-0.053103766	-0.007340623	-0.075593084	-0.058441731	0.113240206
Two non-null Gaussian mixture	0.3	0.107851768	-0.340063357	-0.232750392	-3.733308889	2.712223076
Two non-null Gaussian mixture	0.3	-0.056577768	-0.050602542	0.045807345	-0.098946694	-0.189384641
Two non-null Gaussian mixture	0.3	0.008936087	0.053618143	-0.076607659	0.07202656	0.054637492
Two non-null Gaussian mixture	0.3	0.136197544	0.076670377	-0.199257586	0.018303371	1.309848394
Two non-null Gaussian mixture	0.3	-0.055632978	-0.068258625	0.046793884	0.331451154	0.161458105
Two non-null Gaussian mixture	0.3	0.189666827	-0.138047535	0.052170389	-0.112299508	0.469962798
Two non-null Gaussian mixture	0.3	0.02268201	0.030294822	0.039126805	-0.001952954	-0.168955528
Two non-null Gaussian mixture	0.3	0.201002571	0.248942419	0.051057479	0.049111016	-0.029978346
Two non-null Gaussian mixture	0.3	0.190956523	0.011743611	0.03471089	-0.159789099	0.064164047
Two non-null Gaussian mixture	0.3	0.10261097	-0.294429778	0.060679392	-1.14867752	0.309810333
Two non-null Gaussian mixture	0.3	0.193146035	-0.024776862	0.324776861	-0.312731122	0.083525044
Two non-null Gaussian mixture	0.3	0.067685367	0.301685672	-0.001696082	0.305803637	-0.430370714
Two non-null Gaussian mixture	0.3	0.064131234	0.053767868	0.246226045	-0.018911412	-0.079293039
Two non-null Gaussian mixture	0.3	-0.010229617	-0.033957066	0.03929317	0.080715296	-0.031190566
Two non-null Gaussian mixture	0.3	-0.177245993	-0.136421173	0.19363661	-0.087487587	-0.389808444
Two non-null Gaussian mixture	0.3	0.515278972	-0.026321166	-0.115025011	-0.884626728	1.476496971
Two non-null Gaussian mixture	0.3	0.13483196	0.055756421	0.185712713	0.027419963	-0.168296897
Two non-null Gaussian mixture	0.3	0.064122553	0.067019643	-0.010426783	0.139999518	-0.009675409
Two non-null Gaussian mixture	0.3	-0.040808205	-0.068095466	-0.056628572	-0.24421777	0.293155918
Two non-null Gaussian mixture	0.3	-0.014728174	0.542012212	-0.242023548	0.343855246	0.823245361
Two non-null Gaussian mixture	0.3	0.057535456	-0.155791894	-0.281009642	-1.436430341	2.723305905
Two non-null Gaussian mixture	0.3	0.008838486	0.034820862	0.049151512	0.154770047	0.009263293
Two non-null Gaussian mixture	0.3	0.053241966	0.167178159	0.003485559	0.542070956	-0.009271506
Two non-null Gaussian mixture	0.3	-0.272977237	-0.174110104	-0.25288878	-0.068449097	1.326247209
Two non-null Gaussian mixture	0.3	-0.015370939	0.267309307	-0.332903878	0.270398859	3.138540862
Two non-null Gaussian mixture	0.3	-0.011846048	-0.102921341	0.067123532	-0.368578492	-0.019279676
Two non-null Gaussian mixture	0.3	0.335984257	0.104351249	0.195645286	-0.052179797	0.027212434
Two non-null Gaussian mixture	0.3	-0.117700325	-0.058675618	-0.013388843	-0.043983528	-0.01598681
Two non-null Gaussian mixture	0.3	0.047782907	0.078264364	0.042567699	0.00123621	-0.007468257
Two non-null Gaussian mixture	0.3	-0.370924864	-0.311639247	0.61163905	-3.212092389	-1.466439034
Two non-null Gaussian mixture	0.3	-0.158094864	-0.232225568	-0.018951584	-0.848096283	-0.013518747
Two non-null Gaussian mixture	0.3	0.235362139	0.056602969	0.243392906	-0.032892716	0.272558449
Two non-null Gaussian mixture	0.3	0.01300607	-0.028389614	0.03421102	-0.032757623	0.023005117
Two non-null Gaussian mixture	0.3	-0.130858092	-0.060848655	-0.011888494	-0.027733321	-0.411854057
Two non-null Gaussian mixture	0.3	-0.24283304	-0.063321998	0.054045077	-0.051027678	-0.854856856
Two non-null Gaussian mixture	0.3	0.00361431	-0.143810724	-0.032793505	-0.311820222	0.251572343
Two non-null Gaussian mixture	0.3	-0.032482781	0.005576966	-0.30353102	0.004618145	2.264101186
Two non-null Gaussian mixture	0.3	-0.078056853	0.035771717	-0.253963394	1.305456889	1.176775777
Two non-null Gaussian mixture	0.3	-0.025079196	-0.051076254	-0.019845501	-0.121429309	-0.012035741
Two non-null Gaussian mixture	0.3	0.038303518	-0.017564969	0.03714717	0.000526983	0.021858981
Two non-null Gaussian mixture	0.3	0.028443198	0.038702776	-0.178037313	0.002219455	1.258814621
Two non-null Gaussian mixture	0.3	0.002554944	-0.040006559	0.0607244	0.035910137	-0.123826206
Two non-null Gaussian mixture	0.3	-0.151839004	-0.147953274	0.017402469	-0.921184231	-0.451942935
Two non-null Gaussian mixture	0.3	0.091244264	-0.039474045	0.034254762	-0.380044722	2.56E-05
Two non-null Gaussian mixture	0.3	0.343427124	0.046927956	-0.093091604	-0.113059683	1.217033503
Two non-null Gaussian mixture	0.3	0.00162912	0.016144226	0.026648287	0.115860329	-0.006321572
Two non-null Gaussian mixture	0.3	0.010315236	-0.005647143	0.035086171	0.019100265	-0.05399698
Two non-null Gaussian mixture	0.3	0.160538438	-0.137060198	0.437056819	-0.588083033	-0.219164565
Two non-null Gaussian mixture	0.3	-0.015911895	-0.122957907	0.018987017	-0.375944406	0.017196358
Two non-null Gaussian mixture	0.3	0.012483417	-0.08052343	0.114259979	-0.133795221	-0.158281538
Two non-null Gaussian mixture	0.3	0.144655428	-0.305698496	-0.312770201	-3.172075421	3.654204026
Two non-null Gaussian mixture	0.3	-0.075168508	-0.0780244	-0.023300034	-0.160108611	-0.011848683
Two non-null Gaussian mixture	0.3	-0.107050418	-0.00103071	-0.067159716	0.033813801	0.439151632
Two non-null Gaussian mixture	0.3	0.043024215	0.040751458	-0.063355153	-0.091180975	0.029564239
Two non-null Gaussian mixture	0.3	-0.060221993	0.018810042	-0.025180496	0.135812313	0.012422403
Two non-null Gaussian mixture	0.3	-0.199272467	-0.148769623	0.048104194	-0.436622293	-0.41823124
Two non-null Gaussian mixture	0.3	-0.004434414	-0.06332705	-0.020577683	-0.173766049	0.005306318
Two non-null Gaussian mixture	0.3	-0.071035621	0.073427842	-0.010480515	0.217310244	-0.045132982
Two non-null Gaussian mixture	0.3	0.08377082	0.33457688	-0.034577312	0.429998026	-0.032750695
Two non-null Gaussian mixture	0.3	0.038794037	-0.007699421	0.307699131	-0.000298349	-0.022347447
Two non-null Gaussian mixture	0.3	-0.006820079	-0.175958337	-0.253170748	-1.543868943	-0.586892859
Two non-null Gaussian mixture	0.3	-0.023889197	-0.013897956	0.021023905	0.059059987	-0.001733161
Two non-null Gaussian mixture	0.3	0.003346065	-0.006402901	-0.012407866	-0.036495138	0.000305839
Two non-null Gaussian mixture	0.3	-0.062419248	-0.021509062	-0.025577229	0.030493504	0.005020954
Two non-null Gaussian mixture	0.3	-0.128456353	-0.017840103	-0.040992609	0.071999284	-0.00384397
Two non-null Gaussian mixture	0.3	0.036679769	-0.021345553	0.025589094	-0.02101163	0.099897586
Two non-null Gaussian mixture	0.3	-0.122612024	-0.026003924	-0.131289536	-0.040950611	-0.207184944
Two non-null Gaussian mixture	0.3	0.006883065	-0.028503994	0.014072799	0.016518453	0.003267378
Two non-null Gaussian mixture	0.3	0.053495443	0.020613824	0.017141008	0.033209768	0.027890463
Two non-null Gaussian mixture	0.3	-0.059090548	-0.03000975	-0.009249378	0.00829458	0.000359206
Two non-null Gaussian mixture	0.3	-0.024903826	-0.198593242	-0.240063921	1.04142404	-0.190932722
Two non-null Gaussian mixture	0.3	-0.021099652	0.00354874	0.015013984	0.14724672	-0.002395147
Two non-null Gaussian mixture	0.3	0.065627286	0.063540482	0.044015098	0.082420556	-0.048601213
Two non-null Gaussian mixture	0.3	-0.380274265	-0.237472712	-0.263352993	-1.100192881	0.71246837
Two non-null Gaussian mixture	0.3	0.024119242	0.403289798	-0.103290395	0.155922145	0.106567219
Two non-null Gaussian mixture	0.3	-0.037765355	-0.048838092	0.055925592	-0.067558729	0.030820202
Two non-null Gaussian mixture	0.3	-0.216793946	0.406958483	-0.107033999	0.372724623	0.074068532
Two non-null Gaussian mixture	0.3	0.088988109	-0.048461848	-0.205727182	-0.184555027	2.129862389
Two non-null Gaussian mixture	0.3	0.049399642	0.019203096	-0.245918895	0.001747376	1.125989386
Two non-null Gaussian mixture	0.3	0.019364575	0.001806652	0.236645472	-0.010766888	-0.5265148
Two non-null Gaussian mixture	0.3	0.02531471	-0.014312033	0.01942849	-0.006131915	0.000581107
Two non-null Gaussian mixture	0.3	-0.000935002	0.106148956	0.193841958	0.06717513	-0.242141115
Two non-null Gaussian mixture	0.3	-0.329439598	-0.288592512	-0.235018685	-0.042067377	-1.628665675
Two non-null Gaussian mixture	0.3	0.043528402	-0.023769712	0.002672345	-0.169723608	0.001800599
Two non-null Gaussian mixture	0.3	-0.05348066	-0.021861811	-0.016318022	-0.019727965	-0.046688571
Two non-null Gaussian mixture	0.3	0.020545193	-0.332497896	-0.162360119	-3.500192972	0.185068891
Two non-null Gaussian mixture	0.3	0.015615386	0.00258808	-0.001499831	-0.036979418	-0.001934527
Two non-null Gaussian mixture	0.3	-0.165073498	-0.179307656	-0.170041326	-0.802494173	0.436328788
Two non-null Gaussian mixture	0.3	0.116970273	0.015255827	0.043813291	0.02163932	0.123978033
Two non-null Gaussian mixture	0.3	-0.036795755	-0.154139277	-0.244151437	-0.922784677	0.607421464
Two non-null Gaussian mixture	0.3	0.23068484	0.093265182	0.206733836	0.054721104	-0.045721305
Two non-null Gaussian mixture	0.3	-0.002425578	-0.001885958	-0.182490294	0.014656824	1.874512657
Two non-null Gaussian mixture	0.3	0.67457798	0.187613256	-0.237760131	0.099655135	2.662120751
Two non-null Gaussian mixture	0.3	-0.057334837	0.026184682	-0.023095299	-0.006638153	-0.065068856
Two non-null Gaussian mixture	0.3	-0.057843036	-0.005453221	-0.058554548	0.164331413	0.034088225
Two non-null Gaussian mixture	0.3	-0.065198178	-0.050442508	0.350441667	-0.03165963	-0.412516911
Two non-null Gaussian mixture	0.3	0.092887944	-0.061923813	0.08189232	0.00289452	-0.018305272
Two non-null Gaussian mixture	0.3	0.190343473	0.215214055	0.084785933	0.482340458	0.050029642
Two non-null Gaussian mixture	0.3	0.128183798	-0.01005567	0.310054883	0.085529494	0.067657403
Two non-null Gaussian mixture	0.3	-0.022722497	0.03476405	-0.053862788	0.074020388	0.230431921
Two non-null Gaussian mixture	0.3	-0.20996559	-0.225547605	0.525545003	-0.103987714	-0.32074278
Two non-null Gaussian mixture	0.3	0.028640785	0.328289789	-0.147779975	0.30420756	-0.473687759
Two non-null Gaussian mixture	0.3	0.028117143	-0.099643245	0.006323684	-0.651963513	0.151482607
Two non-null Gaussian mixture	0.3	0.058829228	-0.040241396	0.062846186	-0.166074189	-0.03624195
Two non-null Gaussian mixture	0.3	-0.030292972	-0.167746334	0.467731659	-0.258710269	-0.565265
Two non-null Gaussian mixture	0.3	0.354975817	0.006089323	-0.1585225	-0.478228112	1.175777271
Two non-null Gaussian mixture	0.3	0.099141033	0.096827234	0.203169499	0.127931544	-0.509032037
Two non-null Gaussian mixture	0.3	-0.083992246	0.018695005	-0.044458477	0.007259565	-0.030894737
Two non-null Gaussian mixture	0.3	-0.045849992	-0.00130051	-0.039731087	-0.000724446	0.000690253
Two non-null Gaussian mixture	0.3	-0.025787288	-0.059979983	-0.011653395	-0.140422118	-0.000409719
Two non-null Gaussian mixture	0.3	-0.092272013	-0.108604134	0.046840722	-0.13179763	0.051588784
Two non-null Gaussian mixture	0.3	0.048794318	-0.055334472	0.056524189	0.005356733	-0.034854393
Two non-null Gaussian mixture	0.3	0.222375599	0.066261415	0.049039157	-0.349728286	-0.167719937
Two non-null Gaussian mixture	0.3	0.07807233	-0.09229444	-0.318320819	-1.013704889	-2.839685307
Two non-null Gaussian mixture	0.3	-0.022913313	-0.054459338	-0.038159751	-0.128421766	0.006221862
Two non-null Gaussian mixture	0.3	0.082327597	0.051161867	0.040584249	-0.015445935	-0.024791282
Two non-null Gaussian mixture	0.3	-0.026488003	-0.028882213	0.008697471	0.007830859	-0.057477075
Two non-null Gaussian mixture	0.3	-0.067247318	-0.048996481	0.211904743	-0.125336715	-0.141688777
Two non-null Gaussian mixture	0.3	0.24764571	0.188299863	0.111698327	0.027674188	0.032417534
Two non-null Gaussian mixture	0.3	-0.115115851	-0.227078216	-0.01491708	-0.402236869	0.083432818
Two non-null Gaussian mixture	0.3	0.147256817	0.293298837	0.006700572	0.143750238	0.040883203
Two non-null Gaussian mixture	0.3	-0.053741861	-0.016926475	0.003042804	0.071792278	-0.026635343
Two non-null Gaussian mixture	0.3	-0.227218987	-0.284877317	-0.275005251	-1.725105765	1.477080346
Two non-null Gaussian mixture	0.3	0.114731983	-0.052916871	0.069346102	-0.514019816	-0.042887447
Two non-null Gaussian mixture	0.3	0.047938729	-0.06533653	0.038952454	0.039216338	-0.04544634
Two non-null Gaussian mixture	0.3	-0.164167632	-0.213324892	-0.123033069	-1.074846135	0.103448601
Two non-null Gaussian mixture	0.3	0.076582972	0.080674316	-0.024198412	0.13042487	0.118704004
Two non-null Gaussian mixture	0.3	0.294573872	-0.011197826	0.013531372	-0.877794514	0.009230869
Two non-null Gaussian mixture	0.3	-0.038831323	-0.075163897	-0.131735527	-0.024107997	0.590327886
Two non-null Gaussian mixture	0.3	-0.11530926	-0.020549384	-0.045902962	-0.019878817	-0.053695357
Two non-null Gaussian mixture	0.3	-0.090085629	-0.32687605	0.626875462	-3.924948196	-0.844879977
Two non-null Gaussian mixture	0.3	0.01801425	-0.020861449	0.051916682	0.051348856	-0.010302631
Two non-null Gaussian mixture	0.3	0.060386066	0.012547549	0.00175701	-0.058111262	0.004730815
Two non-null Gaussian mixture	0.3	-0.01589855	0.024137267	-0.262785528	0.060060945	0.055681478
Two non-null Gaussian mixture	0.3	0.135522148	-0.281631145	-0.33102338	-2.790593597	3.456047256
Two non-null Gaussian mixture	0.3	0.075621261	-0.198473838	-0.314605898	-1.122905305	2.228281643
Two non-null Gaussian mixture	0.3	-0.020702179	-0.019259265	0.155415255	0.043540619	-0.067224287
Two non-null Gaussian mixture	0.3	-0.064854537	-0.030424652	-0.053711313	-0.414063458	0.019800465
Two non-null Gaussian mixture	0.3	0.054181249	0.005374112	0.108781735	-0.085819893	-0.005631217
Two non-null Gaussian mixture	0.3	-0.384415756	-0.240488085	-0.2856287	-0.848094069	1.268671088
Two non-null Gaussian mixture	0.3	0.066572781	0.091255984	0.024914304	0.011078547	-0.069044873
Two non-null Gaussian mixture	0.3	0.313646804	0.211991521	-0.202248719	-0.032879582	1.52456828
Two non-null Gaussian mixture	0.3	-0.020112187	-0.055468608	0.009919354	-0.227298917	-0.054118886
Two non-null Gaussian mixture	0.3	-0.153829065	-0.146458348	-0.201682492	-0.30462656	0.746200131
Two non-null Gaussian mixture	0.3	0.248826814	0.083435949	0.216555947	-0.002637625	-0.058047759
Two non-null Gaussian mixture	0.3	0.030324091	-0.079581699	0.004877995	-0.658331399	-0.086837027
Two non-null Gaussian mixture	0.3	-0.020689937	-0.042399666	-0.00028794	-0.023387641	-0.015970587
Two non-null Gaussian mixture	0.3	0.039590255	-0.19909209	0.106405852	0.014297825	-0.199132844
Two non-null Gaussian mixture	0.3	-0.040993272	0.028369003	-0.082930807	0.12028981	-0.075902456
Two non-null Gaussian mixture	0.3	-0.149450512	0.002559701	-0.022134486	0.277047228	0.002649977
Two non-null Gaussian mixture	0.3	-0.391528123	0.190237181	-0.232068837	0.934265183	0.49639146
Two non-null Gaussian mixture	0.3	0.046357786	0.014397261	0.009939063	0.389872434	0.144081314
Two non-null Gaussian mixture	0.3	-0.000241215	-0.027416381	-0.142376782	-0.302632393	0.2437762
Two non-null Gaussian mixture	0.3	0.013585113	0.032399684	-0.008152442	-0.025012484	0.008154183
Two non-null Gaussian mixture	0.3	0.165802103	0.060651696	-0.230850101	0.004099074	0.325744297
Two non-null Gaussian mixture	0.3	-0.033573768	-0.069245093	-0.003799489	-0.071853925	0.030079956
Two non-null Gaussian mixture	0.3	0.167873173	-0.010562681	0.310557209	0.043068705	-0.215158126
Two non-null Gaussian mixture	0.3	-0.124077795	-0.056503952	-0.081252336	-0.231271373	-0.061032763
Two non-null Gaussian mixture	0.3	-0.072050157	-0.054991981	-0.104447329	0.013406997	0.641815476
Two non-null Gaussian mixture	0.3	0.045726936	0.071616572	-0.020072466	0.012670518	0.018136809
Two non-null Gaussian mixture	0.3	0.090382283	0.031916986	0.268069721	0.024645896	-0.016135692
Two non-null Gaussian mixture	0.3	0.001126853	-0.004891781	0.013937905	-0.00855163	-0.002708728
Two non-null Gaussian mixture	0.3	-0.008733218	-0.052070571	-0.027684596	-0.419368091	0.025487897
Two non-null Gaussian mixture	0.3	0.285487566	0.005749773	-0.146492549	-0.289677937	1.578873426
Two non-null Gaussian mixture	0.3	0.048974934	0.010235045	-0.204882729	0.0068907	0.369183601
Two non-null Gaussian mixture	0.3	0.031250196	0.145871826	-0.247230839	0.131193552	0.601644063
Two non-null Gaussian mixture	0.3	0.062263421	0.039377618	0.025278847	-0.001316093	-0.00337475
Two non-null Gaussian mixture	0.3	-0.08026671	-0.194888728	0.045079064	-0.779329967	-0.05211234
Two non-null Gaussian mixture	0.3	0.024904615	-0.041046368	0.016488791	-0.062462142	0.200309264
Two non-null Gaussian mixture	0.3	0.025607825	-0.020369518	0.063307394	0.010164729	0.04981759
Two non-null Gaussian mixture	0.3	0.014771447	-0.04259966	-0.204890546	-0.015506553	1.98692645
Two non-null Gaussian mixture	0.3	-0.086353531	0.456988976	-0.156989592	1.105185268	0.555378927
Two non-null Gaussian mixture	0.3	0.060859345	0.062978051	-0.093700228	0.068192522	-0.043655556
Two non-null Gaussian mixture	0.3	-0.13283118	0.154339786	-0.058176982	0.233338121	-0.00049935
Two non-null Gaussian mixture	0.3	0.119806985	0.057626227	0.058457021	0.044111014	0.049765476
Two non-null Gaussian mixture	0.3	-0.118529063	-0.067027465	-0.028031048	-0.015195232	0.007171075
Two non-null Gaussian mixture	0.3	0.144912806	0.096073317	-0.043263054	-0.000117296	0.01977147
Two non-null Gaussian mixture	0.3	-0.19062701	-0.01683668	-0.275525658	-0.013489631	1.42160451
Two non-null Gaussian mixture	0.3	0.155316414	-0.080495696	-0.002156906	-0.089077029	0.413904788
Two non-null Gaussian mixture	0.3	0.236719181	-0.227801804	-0.039679595	-1.647757433	-1.650604222
Two non-null Gaussian mixture	0.3	-0.269413617	-0.101915944	-0.031280235	-0.159508456	-0.091128907
Two non-null Gaussian mixture	0.3	-0.15924556	-0.23833416	-0.285207566	-0.48626276	1.513454284
Two non-null Gaussian mixture	0.3	-0.059507666	-0.020745096	-0.033637908	0.026487378	0.261551269
Two non-null Gaussian mixture	0.3	-0.0851988	0.631620014	-0.331621808	0.523374774	2.535926639
Two non-null Gaussian mixture	0.3	0.201215844	0.235648011	0.064351985	0.304895922	0.192216331
Two non-null Gaussian mixture	0.3	-0.004080575	0.017607992	-0.034995346	0.003044261	0.02502846
Two non-null Gaussian mixture	0.3	-0.106693355	-0.084814055	-0.073070991	0.029631388	-0.272173819
Two non-null Gaussian mixture	0.3	-0.043514073	-0.025639566	-0.313170156	-0.11730429	0.876163553
Two non-null Gaussian mixture	0.3	-0.034473086	-0.036243824	0.020742453	0.043825659	0.004774047
Two non-null Gaussian mixture	0.3	-0.050043642	-0.071666542	0.093595123	0.040704001	-0.091310762
Two non-null Gaussian mixture	0.3	0.18727805	0.034454907	0.265545044	-0.134205966	-0.100896334
Two non-null Gaussian mixture	0.3	-0.012388608	-0.056373354	-0.084822507	-0.477914943	0.430286657
Two non-null Gaussian mixture	0.3	0.112350781	0.057745512	-0.007953906	-0.033356384	-0.052517178
Two non-null Gaussian mixture	0.3	-0.057347792	-0.135254582	-0.027273343	-0.836852717	0.104590183
Two non-null Gaussian mixture	0.3	0.052811809	-0.241581039	0.037736448	-0.602445141	0.00202791
Two non-null Gaussian mixture	0.3	0.028843285	0.034194027	-0.006340259	-0.007665971	0.048932737
Two non-null Gaussian mixture	0.3	0.396622701	-0.160868144	-0.117736093	-1.60925532	1.096960997
Two non-null Gaussian mixture	0.3	-0.021698493	0.037972052	-0.131582513	0.3091832	0.928723387
Two non-null Gaussian mixture	0.3	0.009198409	-0.020655303	-0.00424787	-0.001893833	0.048555845
Two non-null Gaussian mixture	0.3	-0.15875001	-0.066540515	0.024585664	0.327609317	-0.010147758
Two non-null Gaussian mixture	0.3	0.213289438	0.218905655	0.081093105	-0.0603244	0.04136447
Two non-null Gaussian mixture	0.3	0.004023561	0.30234032	-0.002340839	0.033366662	0.013113578
Two non-null Gaussian mixture	0.3	0.024434042	-0.151704077	-0.134957549	-0.127938866	0.95897884
Two non-null Gaussian mixture	0.3	0.043511605	-0.029172672	0.329158961	-0.032543164	-0.199860144
Two non-null Gaussian mixture	0.3	0.038058585	0.091507833	0.208492089	-0.042320904	-0.762075335
Two non-null Gaussian mixture	0.3	-0.315032533	0.019653391	-0.107701279	0.084941226	-0.024417645
Two non-null Gaussian mixture	0.3	-0.011874097	-0.009923401	-0.279974039	-0.143567701	-0.66686069
Two non-null Gaussian mixture	0.3	-0.052790784	-0.013147863	-0.026844233	0.044633657	-0.00292299
Two non-null Gaussian mixture	0.3	0.120233978	0.231901905	0.068098081	0.031045183	-0.026155559
Two non-null Gaussian mixture	0.3	-0.030115737	0.526047023	-0.226048312	0.255070288	0.016941249
Two non-null Gaussian mixture	0.3	-0.029366593	-0.030689377	0.00165743	-0.022137846	0.033503599
Two non-null Gaussian mixture	0.3	0.068727115	0.257738761	0.042112177	-0.015671259	-0.060655305
Two non-null Gaussian mixture	0.3	0.216973159	-0.033447568	-0.215927251	-0.437626875	1.342867417
Two non-null Gaussian mixture	0.3	-0.142713876	-0.134617089	0.001943755	-0.188115541	-0.235524843
Two non-null Gaussian mixture	0.3	-0.012975251	0.009422694	-0.189620718	-0.047695367	0.773801113
Two non-null Gaussian mixture	0.3	0.04062062	0.01108341	0.022900739	-0.116873431	-0.201344225
Two non-null Gaussian mixture	0.3	0.134785539	0.244867755	0.055126298	-0.009878598	0.080783965
Two non-null Gaussian mixture	0.3	0.010339202	0.071034053	-0.012383663	-0.023032901	-0.023557599
Two non-null Gaussian mixture	0.3	-0.025726878	-0.02070249	-0.008556575	0.047995176	0.047716829
Two non-null Gaussian mixture	0.3	0.022141475	-0.014322969	0.041450382	-0.017185302	0.026964895
Two non-null Gaussian mixture	0.3	0.079912777	0.098293017	0.04427126	0.148596156	-0.002184131
Two non-null Gaussian mixture	0.3	0.187861381	-0.312742929	-0.288394668	-3.054749459	2.659410271
Two non-null Gaussian mixture	0.3	-0.006826701	-0.009211154	0.003430433	0.007668176	0.035453748
Two non-null Gaussian mixture	0.3	-0.017858275	0.02706325	0.051660542	0.221509915	-0.007624549
Two non-null Gaussian mixture	0.3	-0.097771077	-0.288203701	-0.155438286	1.507634581	0.469334564
Two non-null Gaussian mixture	0.3	-0.04996098	-0.004225429	-0.187303117	-0.005674672	-0.316533779
Two non-null Gaussian mixture	0.3	-0.137097562	0.582516225	-0.282551949	0.372064827	2.04153664
Two non-null Gaussian mixture	0.3	-0.064196861	0.007104126	-0.033089206	0.044601758	-0.056884181
Two non-null Gaussian mixture	0.3	0.029144138	-0.096109937	-0.109804859	-0.750847733	-0.018106681
Two non-null Gaussian mixture	0.3	0.071443723	-0.047760349	0.055982132	0.010144321	-0.002630206
Two non-null Gaussian mixture	0.3	-0.193283034	-0.16254273	0.221996222	0.008916596	-0.372389585
Two non-null Gaussian mixture	0.3	0.013603055	-0.02994986	-0.003746352	0.026760373	0.182249135
Two non-null Gaussian mixture	0.3	-0.091174394	-0.025671045	-0.054832106	-0.2025397	-0.005602163
Two non-null Gaussian mixture	0.3	0.326193216	0.021333069	-0.15111393	-0.570102637	0.809106595
Two non-null Gaussian mixture	0.3	-0.002315377	-0.014940623	0.003194734	0.000218777	0.020756994
Two non-null Gaussian mixture	0.5	0.135353457	0.070588276	0.018579374	0.000160001	-0.007236785
[truncated: 17,981 more rows]
