# Supplementary material for: Total genetic contribution assessment across the human genome
Source: Nat Commun. 2021 May 14;12:2845. doi: 10.1038/s41467-021-23124-w (PMC8121943; doi:10.1038/s41467-021-23124-w)
Supplement: Supplementary file 6 — Source Data [file 41467_2021_23124_MOESM6_ESM.zip › Source_Data.supplementary_fig21b.txt]

Traits	Estimate	Std. Error	t value	Pr(>|t|)	R2	R	R.se
Diet	13.1518344339217	5.43363863690217	2.42044701769491	0.0155126633964679	0.000371480331383393	0.0192738250324992	0.00796291961426796
Lifestyle	-2.71364839695725	4.09744678738786	-0.662277886148515	0.507802797486802	2.77349079055236e-05	-0.00526639420339226	0.00795194028600146
Mental health	19.0406853398859	5.37346856991587	3.54346268004393	0.0003960596367517	0.000801767680689391	0.028315502479903	0.00799091313685064
Physical measures	-9.19920657169494	7.21651036581176	-1.27474445478194	0.202418507162811	0.000103136081731963	-0.0101555936179015	0.00796676822543132
Medical conditions	3.56511277855509	5.67570385538427	0.628135799434468	0.529924014966813	2.48422604774885e-05	0.00498420108718424	0.00793491008102338
