# Supplementary material for: Total genetic contribution assessment across the human genome
Source: Nat Commun. 2021 May 14;12:2845. doi: 10.1038/s41467-021-23124-w (PMC8121943; doi:10.1038/s41467-021-23124-w)
Supplement: Supplementary file 6 — Source Data [file 41467_2021_23124_MOESM6_ESM.zip › Source_Data.supplementary_fig19.txt]

phenotype1	phenotype2	Low-MAF-estimated phenotypic correlation	LDSC-intercept-estimated phenotypic correlation
134	135	0.00708678	0.0082
134	2966_irnt	-0.002264428	-0.0042
134	3761_irnt	-0.000849082	-0.005
134	2443	0.014616035	0.0024
134	2453	0.869601903	0.8798
134	2463	0.01390365	0.0084
134	2473	0.076531262	0.0769
134	2986	-0.003173942	-0.0044
134	3005	-0.001830945	-0.0047
134	6150_100	-0.003841838	-0.0022
134	6150_1	-0.003893955	-8.00E-04
134	6150_2	0.006172341	-5.00E-04
134	6150_3	0.010557952	0.01
134	6151_1	0.007729609	-0.002
134	6151_7	0.012928579	0.0092
134	6151_2	0.007183534	0.0067
134	6151_5	0.002903607	0.0055
134	6151_6	0.001594688	0.0017
134	6152_100	-0.009384126	-0.0081
134	6152_8	0.00486642	0.0085
134	6152_9	0.001618181	-0.0019
134	6152_6	0.015999475	0.0021
134	6152_7	0.022618848	0.0259
134	6152_5	0.021942714	0.0267
134	20001_1059	0.298069475	0.3
134	20001_1061	0.313647213	0.3231
134	20001_1022	0.201223257	0.2077
134	20001_1003	0.186117722	0.1872
134	20002_1065	0.00570635	0.002
134	20002_1456	-0.005030343	-0.0089
134	20002_1113	0.012177161	0.0019
134	20002_1452	-0.003870015	0.0014
134	20002_1311	0.000887164	2.00E-04
134	20002_1226	0.008211739	-0.0069
134	20002_1473	-0.001652314	-0.0028
134	20002_1223	0.006969904	0.0018
134	20002_1078	-0.007851194	0.0045
134	20002_1220	0.014192498	0.003
134	20002_1286	0.00998019	-0.0018
134	20002_1265	-0.004282565	9.00E-04
134	20002_1374	-0.000591749	-0.0042
134	20002_1398	0.013638098	-0.0042
134	20002_1261	-0.000689455	-0.0045
134	20002_1466	0.002536761	0.0038
134	20002_1465	-0.0021633	0.0022
134	20002_1278	0.004710946	0.0023
134	20002_1463	0.001273509	0.0062
134	20002_1387	-0.003701368	-0.0021
134	20002_1474	0.013196721	7.67E-05
134	20002_1471	0.008750588	-0.0021
134	20002_1478	-0.006408077	-0.0082
134	20002_1453	-0.002548371	-0.002
134	20002_1197	0.002095567	0.0121
134	20002_1162	0.013162964	0.007
134	20002_1247	0.008455452	1.00E-04
134	20002_99999	0.013665555	0.0174
134	20002_1294	-0.001250522	-0.0013
134	20002_1264	0.001171317	5.00E-04
134	20002_1458	0.001088834	0.0042
134	20002_1201	0.009416493	0.0047
134	20002_1385	0.004896466	0.002
134	20002_1257	0.002415457	0.0023
134	20002_1460	0.006640182	0.006
134	20002_1651	-0.004177631	NA
134	20002_1416	0.0005028	-0.0029
134	20002_1476	-0.002595142	-0.0082
134	20002_1154	-0.007784129	-0.0041
134	20002_1312	0.001609473	0.0019
134	20002_1331	-8.89E-05	0.0075
134	20002_1242	-0.001516534	-0.0093
134	20002_1138	0.007944925	0.0081
134	20002_1313	-0.000736707	-0.0073
134	20002_1598	0.00860732	0.0073
134	20002_1421	0.010376536	-0.0065
134	20002_1462	-0.005909964	1.73E-05
134	20002_1457	-0.003611182	-0.0029
134	20002_1494	0.007112649	0.0067
134	20002_1405	0.007720192	0.0077
134	20002_1287	0.003839381	-0.0031
134	20002_1436	-0.005559355	0.0028
134	20002_1225	3.52E-05	-0.0029
134	20002_1309	0.021367472	0.0174
134	20002_1330	0.009698011	0.0077
134	20002_1502	0.005532888	0.0029
134	20002_1297	-0.006659039	0.0023
134	20002_1291	-0.004108605	-0.0012
134	20002_1415	0.004881557	-0.0116
134	20002_1467	-0.002098033	NA
134	20002_1434	0.0072629	8.00E-04
134	20002_1295	-0.003477227	-3.00E-04
134	20002_1482	-0.001992487	-0.0036
134	20002_1190	0.004986856	0.0091
134	20002_1538	0.002042552	0.0035
134	20002_1513	0.002619801	0.0107
134	20002_1412	0.005437436	0.0086
134	20002_1464	-0.000790567	-0.0028
134	20002_1066	0.000480848	0.0018
134	20002_1125	0.002949337	-0.0014
134	20002_1142	0.006526626	-0.0047
134	20002_1406	0.00225485	0.0014
134	20002_1417	-0.009725438	0.0017
134	20002_1277	0.004176282	-0.003
134	20002_1077	0.000976214	0.0043
134	20002_1139	0.005276865	0.0098
134	20002_1112	0.000783421	0.0115
134	20002_1082	0.006395317	0.0014
134	20002_1202	0.002869497	0.0043
134	20002_1266	0.008383233	0.0045
134	20002_1386	0.004676765	0.003
134	20002_1072	-0.009369941	NA
134	20002_1440	0.002408133	0.0099
134	20002_1479	-0.001671857	0.0063
134	20002_1281	-0.005887488	0.006
134	20002_1571	0.000586929	NA
134	20002_1413	-0.001548326	-9.00E-04
134	20002_1442	0.000517744	-0.0032
134	20002_1537	0.002427121	0.0065
134	20002_1534	-0.00215317	0.0038
134	20002_1196	-0.00074837	0.0033
134	20002_1123	0.010466589	0.0053
134	20002_1568	0.001589371	0.0082
135	2966_irnt	-0.007066657	-0.0151
135	3761_irnt	-0.006038902	-0.003
135	2443	0.170365706	0.1673
135	2453	0.003672626	0.0069
135	2463	0.041484212	0.0403
135	2473	0.28056131	0.298
135	2986	-0.005629615	-0.0012
135	3005	0.009058419	0.0104
135	6150_100	-0.399434012	-0.4183
135	6150_1	0.10940443	0.1108
135	6150_2	0.126347806	0.1441
135	6150_3	0.091101195	0.1004
135	6151_1	0.016112016	0.0241
135	6151_7	0.033353129	0.0287
135	6151_2	0.01290793	0.0219
135	6151_5	0.016653287	0.0116
135	6151_6	0.013198436	0.0158
135	6152_100	-0.247226505	-0.245
135	6152_8	0.257109404	0.2621
135	6152_9	0.136543621	0.1305
135	6152_6	0.098857563	0.0975
135	6152_7	0.070243872	0.0708
135	6152_5	0.105653089	0.1029
135	20001_1059	-0.003275419	-4.00E-04
135	20001_1061	0.001707517	0.002
135	20001_1022	-8.09E-05	0.005
135	20001_1003	0.004429629	0.0031
135	20002_1065	0.377863911	0.3938
135	20002_1456	0.035360257	0.0472
135	20002_1113	0.090235507	0.089
135	20002_1452	0.128103463	0.1303
135	20002_1311	0.070275849	0.074
135	20002_1226	0.163877972	0.1529
135	20002_1473	0.274144066	0.2889
135	20002_1223	0.058598833	0.0664
135	20002_1078	0.062549948	0.0424
135	20002_1220	0.15746234	0.1512
135	20002_1286	0.200836919	0.1937
135	20002_1265	0.136032155	0.1299
135	20002_1374	0.070922137	0.0605
135	20002_1398	0.091619276	0.086
135	20002_1261	0.036625305	0.0477
135	20002_1466	0.089734064	0.0906
135	20002_1465	0.194869757	0.2019
135	20002_1278	0.083026529	0.0748
135	20002_1463	0.045048894	0.0527
135	20002_1387	0.194432923	0.1906
135	20002_1474	0.111840492	0.1143
135	20002_1471	0.060928597	0.0604
135	20002_1478	0.06529235	0.058
135	20002_1453	0.071666716	0.0815
135	20002_1197	0.060343532	0.0738
135	20002_1162	0.095222025	0.1024
135	20002_1247	0.049419808	0.0473
135	20002_99999	0.158163655	0.1504
135	20002_1294	0.091937561	0.1042
135	20002_1264	0.061333605	0.0667
135	20002_1458	0.073364804	0.0618
135	20002_1201	0.054155868	0.0545
135	20002_1385	0.064516123	0.0458
135	20002_1257	0.043912275	0.0352
135	20002_1460	0.042528474	0.0397
135	20002_1651	0.054870307	NA
135	20002_1416	0.062874892	0.0633
135	20002_1476	0.081350936	0.0731
135	20002_1154	0.117627131	0.1148
135	20002_1312	0.097965812	0.1001
135	20002_1331	0.038627431	0.0471
135	20002_1242	0.067541477	0.0612
135	20002_1138	0.15072907	0.1613
135	20002_1313	0.033635356	0.0345
135	20002_1598	0.075873451	0.0721
135	20002_1421	0.036939203	0.0354
135	20002_1462	0.038869581	0.0393
135	20002_1457	0.052421396	0.0454
135	20002_1494	0.044036765	0.0448
135	20002_1405	0.055449869	0.0523
135	20002_1287	0.092990854	0.0995
135	20002_1436	0.07681308	0.0776
135	20002_1225	0.063511298	0.0709
135	20002_1309	0.077827645	0.0717
135	20002_1330	0.055966917	0.0621
135	20002_1502	0.076661192	0.072
135	20002_1297	0.066957169	0.0666
135	20002_1291	0.039497993	0.0414
135	20002_1415	0.063739059	0.0621
135	20002_1467	0.055071706	NA
135	20002_1434	0.043672879	0.0457
135	20002_1295	0.057720481	0.0528
135	20002_1482	0.04854499	0.0535
135	20002_1190	0.043303173	0.0375
135	20002_1538	0.06249559	0.0626
135	20002_1513	0.051913752	0.0505
135	20002_1412	0.067938476	0.0706
135	20002_1464	0.066281722	0.0812
135	20002_1066	0.040143349	0.0428
135	20002_1125	0.044750691	0.0469
135	20002_1142	0.064350396	0.0693
135	20002_1406	0.073312457	0.0735
135	20002_1417	0.05176715	0.0508
135	20002_1277	0.063360227	0.0529
135	20002_1077	0.049528731	0.0549
135	20002_1139	0.036234528	0.0424
135	20002_1112	0.041112996	0.0424
135	20002_1082	0.041618747	0.0269
135	20002_1202	0.043844129	0.0407
135	20002_1266	0.0481708	0.0536
135	20002_1386	0.082238527	0.085
135	20002_1072	0.042722569	NA
135	20002_1440	0.044745657	0.0459
135	20002_1479	0.032751778	0.039
135	20002_1281	0.036939814	0.0415
135	20002_1571	0.05883265	NA
135	20002_1413	0.042159695	0.0465
135	20002_1442	0.043141723	0.0446
135	20002_1537	0.041407561	0.0403
135	20002_1534	0.064824003	0.0527
135	20002_1196	0.056763569	0.0631
135	20002_1123	0.049202183	0.0474
135	20002_1568	0.0517479	0.0532
2966_irnt	3761_irnt	0.001910409	0.0088
2966_irnt	2443	-0.035146692	-0.045
2966_irnt	2453	-0.005462095	-0.0026
2966_irnt	2463	-0.004500716	-0.004
2966_irnt	2473	-0.024001572	-0.0288
2966_irnt	2986	0.007510582	0.0043
2966_irnt	3005	-0.000998052	-0.0077
2966_irnt	6150_100	-0.00178704	0.0159
2966_irnt	6150_1	-0.045542459	-0.0506
2966_irnt	6150_2	-0.052037322	-0.0701
2966_irnt	6150_3	-0.017534596	-0.025
2966_irnt	6151_1	-0.002995529	-0.0018
2966_irnt	6151_7	-0.006207951	-0.0032
2966_irnt	6151_2	-0.002966654	-0.0027
2966_irnt	6151_5	0.001638967	-0.0109
2966_irnt	6151_6	0.00328932	0.0026
2966_irnt	6152_100	0.010354458	0.0078
2966_irnt	6152_8	-0.002904005	-0.0071
2966_irnt	6152_9	-0.008947302	-0.0016
2966_irnt	6152_6	-0.001050363	-0.007
2966_irnt	6152_7	0.000225331	-0.0029
2966_irnt	6152_5	-0.00742862	-0.0045
2966_irnt	20001_1059	0.002396434	-0.0013
2966_irnt	20001_1061	-0.005135266	-0.0036
2966_irnt	20001_1022	-0.009936413	-0.004
2966_irnt	20001_1003	-0.003472455	-0.0048
2966_irnt	20002_1065	0.005895164	-0.0102
2966_irnt	20002_1456	-0.004021694	0.0027
2966_irnt	20002_1113	-0.003657581	-0.0083
2966_irnt	20002_1452	0.000529539	0.0065
2966_irnt	20002_1311	0.003180955	-0.0043
2966_irnt	20002_1226	-0.000268343	-0.0052
2966_irnt	20002_1473	-0.012163266	-0.0233
2966_irnt	20002_1223	-0.003138266	-0.0208
2966_irnt	20002_1078	-0.00774258	-0.0145
2966_irnt	20002_1220	-0.035783795	-0.0398
2966_irnt	20002_1286	-0.006339423	-0.0116
2966_irnt	20002_1265	0.000289366	-0.0012
2966_irnt	20002_1374	-0.003739155	-0.0043
2966_irnt	20002_1398	0.004287342	-7.00E-04
2966_irnt	20002_1261	0.005040617	-0.0153
2966_irnt	20002_1466	-0.029954754	-0.0378
2966_irnt	20002_1465	-0.010769087	-0.0057
2966_irnt	20002_1278	-0.002846654	-0.0038
2966_irnt	20002_1463	-0.010989126	0.0022
2966_irnt	20002_1387	0.003392359	0.006
2966_irnt	20002_1474	-0.000671957	-0.0012
2966_irnt	20002_1471	-0.006194126	-0.013
2966_irnt	20002_1478	-0.000786989	0.0024
2966_irnt	20002_1453	0.002712789	6.00E-04
2966_irnt	20002_1197	-0.007858038	-0.0149
2966_irnt	20002_1162	-0.006799144	-0.0019
2966_irnt	20002_1247	-0.00686263	0.0162
2966_irnt	20002_99999	-0.000535631	-0.0036
2966_irnt	20002_1294	0.004379479	0.0135
2966_irnt	20002_1264	0.002335646	3.00E-04
2966_irnt	20002_1458	-0.002475223	-0.0117
2966_irnt	20002_1201	-0.000378996	0.0027
2966_irnt	20002_1385	0.002886531	0.0019
2966_irnt	20002_1257	-0.00515993	-0.0057
2966_irnt	20002_1460	-0.001515142	-0.0011
2966_irnt	20002_1651	0.004521804	NA
2966_irnt	20002_1416	-0.008292136	-0.0038
2966_irnt	20002_1476	0.002354447	0.0072
2966_irnt	20002_1154	-0.001409373	0.0027
2966_irnt	20002_1312	-0.003887173	-0.004
2966_irnt	20002_1331	-0.000600231	-0.0105
2966_irnt	20002_1242	0.000561118	0.0022
2966_irnt	20002_1138	-0.002387349	-0.0062
2966_irnt	20002_1313	0.003824897	-0.0015
2966_irnt	20002_1598	0.000164725	-8.00E-04
2966_irnt	20002_1421	0.000992585	0.0016
2966_irnt	20002_1462	0.00078238	0.0068
2966_irnt	20002_1457	0.003887846	-0.0038
2966_irnt	20002_1494	0.000809924	-0.0025
2966_irnt	20002_1405	-0.010559627	-0.0124
2966_irnt	20002_1287	-0.002657345	-0.0073
2966_irnt	20002_1436	0.002795072	-0.0069
2966_irnt	20002_1225	0.004196208	2.00E-04
2966_irnt	20002_1309	-0.003900834	0.0017
2966_irnt	20002_1330	0.00187915	-0.0052
2966_irnt	20002_1502	-0.003885102	-6.00E-04
2966_irnt	20002_1297	-0.005351113	0.0058
2966_irnt	20002_1291	0.000502359	0.0121
2966_irnt	20002_1415	-0.001346245	0.0033
2966_irnt	20002_1467	5.92E-05	NA
2966_irnt	20002_1434	0.005570011	-0.0051
2966_irnt	20002_1295	-0.003005291	-0.0057
2966_irnt	20002_1482	0.006326977	0.0029
2966_irnt	20002_1190	0.002093714	0.0018
2966_irnt	20002_1538	0.003503185	-0.008
2966_irnt	20002_1513	-0.002780207	0.0059
2966_irnt	20002_1412	0.001248723	-0.0023
2966_irnt	20002_1464	-0.000866566	2.00E-04
2966_irnt	20002_1066	-0.003473046	-0.0029
2966_irnt	20002_1125	-0.001111816	-0.0034
2966_irnt	20002_1142	0.005542345	0.0027
2966_irnt	20002_1406	0.000370077	-0.0027
2966_irnt	20002_1417	-0.002237818	0.0065
2966_irnt	20002_1277	0.002892539	0.0022
2966_irnt	20002_1077	-0.000102813	0.0028
2966_irnt	20002_1139	-0.001305594	3.00E-04
2966_irnt	20002_1112	-0.003016137	0.0029
2966_irnt	20002_1082	0.004000065	-0.0013
2966_irnt	20002_1202	-0.003348677	-0.009
2966_irnt	20002_1266	-0.004646579	0.0038
2966_irnt	20002_1386	-0.000451184	-0.0018
2966_irnt	20002_1072	-0.010817932	NA
2966_irnt	20002_1440	-0.00403073	-0.0149
2966_irnt	20002_1479	-0.005837219	5.00E-04
2966_irnt	20002_1281	-0.004842964	-3.00E-04
2966_irnt	20002_1571	-0.006794715	NA
2966_irnt	20002_1413	0.000716523	-0.0047
2966_irnt	20002_1442	0.001847381	0.0048
2966_irnt	20002_1537	-0.005226893	5.00E-04
2966_irnt	20002_1534	0.005707606	5.71E-05
2966_irnt	20002_1196	-0.004704323	-0.0048
2966_irnt	20002_1123	-0.007295267	-0.0063
2966_irnt	20002_1568	-0.00749799	-0.0068
3761_irnt	2443	0.001616347	0.002
3761_irnt	2453	-0.000283364	-0.0021
3761_irnt	2463	-0.009261821	0.0022
3761_irnt	2473	-0.002697976	6.00E-04
3761_irnt	2986	0.001335137	-0.0024
3761_irnt	3005	0.005551504	8.00E-04
3761_irnt	6150_100	-0.019339967	-0.0158
3761_irnt	6150_1	0.005187684	0.0039
3761_irnt	6150_2	0.014546979	0.0131
3761_irnt	6150_3	0.005623786	0.0031
3761_irnt	6151_1	-0.009882062	-0.0012
3761_irnt	6151_7	-0.005607129	0.0064
3761_irnt	6151_2	0.002279635	0.0013
3761_irnt	6151_5	-0.005122757	-0.0023
3761_irnt	6151_6	-0.004502725	8.06E-05
3761_irnt	6152_100	-0.000763015	0.013
3761_irnt	6152_8	-0.074248439	-0.0845
3761_irnt	6152_9	0.001274241	-0.0114
3761_irnt	6152_6	-0.001214715	0.0014
3761_irnt	6152_7	0.008357495	0.0053
3761_irnt	6152_5	-0.004194254	0.0012
3761_irnt	20001_1059	0.001128793	0.005
3761_irnt	20001_1061	-0.001435866	0.0029
3761_irnt	20001_1022	0.000905028	-0.0015
3761_irnt	20001_1003	0.003219817	-0.0016
3761_irnt	20002_1065	0.019735392	0.0131
3761_irnt	20002_1456	-0.00214385	0.0024
3761_irnt	20002_1113	-0.001399298	7.00E-04
3761_irnt	20002_1452	-0.047049579	-0.0709
3761_irnt	20002_1311	0.00029329	0.0064
3761_irnt	20002_1226	0.001391778	0.0086
3761_irnt	20002_1473	0.005802496	0.0139
3761_irnt	20002_1223	-0.006298366	-9.00E-04
3761_irnt	20002_1078	0.008572073	-0.0033
3761_irnt	20002_1220	0.005748422	0.0029
3761_irnt	20002_1286	0.00177594	0.0062
3761_irnt	20002_1265	-0.000355432	-0.002
3761_irnt	20002_1374	0.006084586	0.006
3761_irnt	20002_1398	-0.006299092	-0.0019
3761_irnt	20002_1261	0.001496936	-0.0081
3761_irnt	20002_1466	-0.005309204	0.0022
3761_irnt	20002_1465	0.0129508	0.0181
3761_irnt	20002_1278	-0.003426698	7.00E-04
3761_irnt	20002_1463	0.005427223	0.0089
3761_irnt	20002_1387	-0.009714274	-0.0259
3761_irnt	20002_1474	0.007293198	0.008
3761_irnt	20002_1471	-0.00284564	-0.0082
3761_irnt	20002_1478	0.004465521	0.0062
3761_irnt	20002_1453	0.010943794	0.0119
3761_irnt	20002_1197	0.00242974	-0.0038
3761_irnt	20002_1162	0.000794718	0.0098
3761_irnt	20002_1247	0.001952546	0.0092
3761_irnt	20002_99999	0.001087912	5.00E-04
3761_irnt	20002_1294	-0.00184358	-0.0037
3761_irnt	20002_1264	-0.002464259	-2.41E-05
3761_irnt	20002_1458	-0.000592936	0.0154
3761_irnt	20002_1201	0.008075401	-0.0043
3761_irnt	20002_1385	-0.012521354	-0.0086
3761_irnt	20002_1257	0.001419892	0.0096
3761_irnt	20002_1460	0.002372595	5.00E-04
3761_irnt	20002_1651	0.005078814	NA
3761_irnt	20002_1416	0.006358868	0.0059
3761_irnt	20002_1476	0.000291509	-2.00E-04
3761_irnt	20002_1154	0.010246659	0.0176
3761_irnt	20002_1312	0.002929703	-7.00E-04
3761_irnt	20002_1331	0.005467685	0.0029
3761_irnt	20002_1242	0.001688672	0.003
3761_irnt	20002_1138	0.003671423	0.0166
3761_irnt	20002_1313	0.008043508	0.0097
3761_irnt	20002_1598	0.001081768	0.0027
3761_irnt	20002_1421	-0.004130125	0.0079
3761_irnt	20002_1462	-4.71E-06	-0.0023
3761_irnt	20002_1457	-0.000768513	0.0013
3761_irnt	20002_1494	-0.00029282	-0.0038
3761_irnt	20002_1405	0.006967831	0.0049
3761_irnt	20002_1287	0.002028537	0.004
3761_irnt	20002_1436	-0.007147938	0.0011
3761_irnt	20002_1225	0.009305045	-0.0014
3761_irnt	20002_1309	-0.010508717	-0.0021
3761_irnt	20002_1330	0.00058135	0.0094
3761_irnt	20002_1502	-2.47E-05	-0.0074
3761_irnt	20002_1297	-0.001245206	0.0037
3761_irnt	20002_1291	0.002749532	0.0018
3761_irnt	20002_1415	0.00898702	0.0057
3761_irnt	20002_1467	0.00285352	NA
3761_irnt	20002_1434	-0.001264426	-0.0027
3761_irnt	20002_1295	0.006769486	-7.00E-04
3761_irnt	20002_1482	-0.001504281	0.005
3761_irnt	20002_1190	0.007861338	-0.0066
3761_irnt	20002_1538	0.009485195	0.0049
3761_irnt	20002_1513	-0.006042343	1.00E-04
3761_irnt	20002_1412	-0.002590306	-0.0113
3761_irnt	20002_1464	0.000488687	-0.001
3761_irnt	20002_1066	0.003659117	0.004
3761_irnt	20002_1125	0.00122596	4.00E-04
3761_irnt	20002_1142	0.008336986	0.0095
3761_irnt	20002_1406	0.002720991	0.002
3761_irnt	20002_1417	0.007804438	0.0096
3761_irnt	20002_1277	-0.004842283	-7.00E-04
3761_irnt	20002_1077	0.00028907	-0.0031
3761_irnt	20002_1139	-0.002690767	8.00E-04
3761_irnt	20002_1112	-0.001964009	3.00E-04
3761_irnt	20002_1082	-0.00484457	0.0041
3761_irnt	20002_1202	-7.79E-05	2.00E-04
3761_irnt	20002_1266	0.011677034	-4.00E-04
3761_irnt	20002_1386	-0.000788296	0.0025
3761_irnt	20002_1072	-0.003491129	NA
3761_irnt	20002_1440	-0.00657443	0.0012
3761_irnt	20002_1479	-0.000866926	0.0054
3761_irnt	20002_1281	-0.001893221	0.0063
3761_irnt	20002_1571	-0.00080268	NA
3761_irnt	20002_1413	0.006456214	0.0133
3761_irnt	20002_1442	0.002683319	0.001
3761_irnt	20002_1537	0.004328339	0.0035
3761_irnt	20002_1534	-0.000874506	5.00E-04
3761_irnt	20002_1196	0.000657976	0.0021
3761_irnt	20002_1123	-0.003447867	0.0064
3761_irnt	20002_1568	-0.001033433	0.0048
2443	2453	0.010525759	0.0036
2443	2463	0.00581187	0.0056
2443	2473	0.058046195	0.0568
2443	2986	0.002237169	-0.0052
2443	3005	0.000786924	0.0097
2443	6150_100	-0.174420052	-0.1795
2443	6150_1	0.089652472	0.0878
2443	6150_2	0.110720625	0.1056
2443	6150_3	0.051179113	0.0503
2443	6151_1	0.006064727	0.0075
2443	6151_7	0.009576664	0.0071
2443	6151_2	0.003226623	0.009
2443	6151_5	-0.00337372	-0.004
2443	6151_6	0.003354711	0.0043
2443	6152_100	1.07E-05	-0.0033
2443	6152_8	0.023973071	0.0199
2443	6152_9	-0.018571772	-0.0134
2443	6152_6	0.013035317	0.0211
2443	6152_7	0.023312856	0.0145
2443	6152_5	0.023365415	0.0091
2443	20001_1059	0.010628897	-0.0021
2443	20001_1061	-0.008541783	-0.0104
2443	20001_1022	0.004084824	0.0065
2443	20001_1003	0.005128132	0.0023
2443	20002_1065	0.170836151	0.1791
2443	20002_1456	-0.004417247	-0.0027
2443	20002_1113	0.016655698	0.0221
2443	20002_1452	-0.008575335	-0.0118
2443	20002_1311	0.009764929	0.014
2443	20002_1226	0.029920437	0.0296
2443	20002_1473	0.154943191	0.1629
2443	20002_1223	0.346065424	0.3592
2443	20002_1078	0.004253039	-0.0011
2443	20002_1220	0.894396836	0.9269
2443	20002_1286	0.028934999	0.0164
2443	20002_1265	-0.012061726	-0.0154
2443	20002_1374	-0.004673922	-2.00E-04
2443	20002_1398	-0.003897037	0.0046
2443	20002_1261	-0.002120243	-0.0029
2443	20002_1466	0.031921108	0.0385
2443	20002_1465	0.017602644	0.016
2443	20002_1278	0.032388448	0.0187
2443	20002_1463	0.010381699	0.0055
2443	20002_1387	-0.017172541	-0.0141
2443	20002_1474	0.013748717	0.0146
2443	20002_1471	0.011472967	0.0166
2443	20002_1478	0.004706409	-3.00E-04
2443	20002_1453	0.002194689	0.0058
2443	20002_1197	0.0156373	0.0141
2443	20002_1162	0.020719441	0.0273
2443	20002_1247	0.006786829	-0.0021
2443	20002_99999	0.004827616	0.0053
2443	20002_1294	-0.001149968	-0.0045
2443	20002_1264	0.002917301	0.0038
2443	20002_1458	0.008559127	0.008
2443	20002_1201	0.003855264	0.0062
2443	20002_1385	0.001809795	-0.0046
2443	20002_1257	-0.000760448	0.0033
2443	20002_1460	-0.00043211	-0.0039
2443	20002_1651	0.004552258	NA
2443	20002_1416	-0.00343962	-0.0026
2443	20002_1476	-0.00105726	0.0025
2443	20002_1154	-0.000560239	-0.0079
2443	20002_1312	0.001541393	-0.0061
2443	20002_1331	0.020627431	0.0194
2443	20002_1242	0.000790508	-0.0016
2443	20002_1138	0.007180649	0.0057
2443	20002_1313	0.002095485	0.0055
2443	20002_1598	0.002636584	0.0058
2443	20002_1421	-0.006347105	-0.005
2443	20002_1462	0.001550778	2.00E-04
2443	20002_1457	0.006830823	0.0075
2443	20002_1494	-0.003617731	-0.0075
2443	20002_1405	0.012285341	0.0011
2443	20002_1287	-0.001700632	0.003
2443	20002_1436	-0.002823844	-0.0037
2443	20002_1225	0.009267717	0.0066
2443	20002_1309	-0.002185451	-0.0048
2443	20002_1330	0.016074421	0.017
2443	20002_1502	0.003164802	0.0037
2443	20002_1297	0.006268985	0.0079
2443	20002_1291	0.003369299	0.0075
2443	20002_1415	-0.00937803	-0.0033
2443	20002_1467	0.002175038	NA
2443	20002_1434	0.002351478	-0.0036
2443	20002_1295	0.006151567	0.0027
2443	20002_1482	0.001623179	-0.0039
2443	20002_1190	-0.003657565	0.0024
2443	20002_1538	0.013503683	0.0096
2443	20002_1513	0.001520452	-0.0025
2443	20002_1412	-0.004187866	0.0108
2443	20002_1464	0.011918443	0.0124
2443	20002_1066	0.006770053	0.0047
2443	20002_1125	0.002260229	0.0064
2443	20002_1142	0.00791267	0.0117
2443	20002_1406	-0.006336231	-0.0038
2443	20002_1417	-0.003906728	-0.0012
2443	20002_1277	0.013690309	0.0139
2443	20002_1077	0.01120146	0.0106
2443	20002_1139	0.002966152	0.0056
2443	20002_1112	0.00663489	0.0107
2443	20002_1082	0.005330716	0.0047
2443	20002_1202	0.015383725	0.007
2443	20002_1266	0.002761018	6.00E-04
2443	20002_1386	0.007719506	0.015
2443	20002_1072	0.035426738	NA
2443	20002_1440	-0.006210033	-0.0056
2443	20002_1479	0.006375345	0.0054
2443	20002_1281	0.002508016	0.0034
2443	20002_1571	-0.00294674	NA
2443	20002_1413	-0.004566578	5.00E-04
2443	20002_1442	0.00431777	-0.0095
2443	20002_1537	0.007600317	-2.00E-04
2443	20002_1534	0.00395969	-3.00E-04
2443	20002_1196	0.011987539	0.0113
2443	20002_1123	0.035688667	0.0322
2443	20002_1568	0.001427179	-0.0101
2453	2463	0.014429066	0.0052
2453	2473	0.079181523	0.0743
2453	2986	-0.001670481	-3.00E-04
2453	3005	-0.003749938	-0.0016
2453	6150_100	-0.002221556	-0.0029
2453	6150_1	-5.74E-05	-0.004
2453	6150_2	0.004294111	-6.00E-04
2453	6150_3	0.009297181	0.0045
2453	6151_1	0.007751152	-0.0025
2453	6151_7	0.013933816	0.0057
2453	6151_2	0.008520835	0.0085
2453	6151_5	0.001653641	0.0012
2453	6151_6	0.001871656	-7.00E-04
2453	6152_100	-0.009976578	-0.0056
2453	6152_8	0.006622474	0.0086
2453	6152_9	0.00307264	-0.003
2453	6152_6	0.01541601	-7.00E-04
2453	6152_7	0.02319139	0.0225
2453	6152_5	0.022922969	0.0219
2453	20001_1059	0.265101958	0.2691
2453	20001_1061	0.207482495	0.2188
2453	20001_1022	0.188868912	0.1984
2453	20001_1003	0.129637148	0.138
2453	20002_1065	0.004194461	0.0037
2453	20002_1456	-0.008422049	-0.0125
2453	20002_1113	0.01014925	-0.0015
2453	20002_1452	-0.007209022	-0.0016
2453	20002_1311	0.005100932	-0.0021
2453	20002_1226	0.011752492	-0.0048
2453	20002_1473	-0.004263933	-0.0074
2453	20002_1223	0.006308959	5.00E-04
2453	20002_1078	-0.008421973	0.0075
2453	20002_1220	0.009170012	0.0033
2453	20002_1286	0.008980119	-9.00E-04
2453	20002_1265	-0.007542202	-0.0037
2453	20002_1374	-0.003317806	-0.0079
2453	20002_1398	0.009841944	-0.0061
2453	20002_1261	-0.000331358	-0.0043
2453	20002_1466	-0.00046277	0.0033
2453	20002_1465	-0.003323425	-0.0022
2453	20002_1278	0.001601114	6.00E-04
2453	20002_1463	0.001747857	0.0069
2453	20002_1387	-0.003683169	-0.0079
2453	20002_1474	0.01561507	0.0029
2453	20002_1471	0.006322203	-0.0027
2453	20002_1478	-0.007545506	-0.0097
2453	20002_1453	-0.005884422	-0.0043
2453	20002_1197	0.00115648	0.0102
2453	20002_1162	0.011657881	0.0054
2453	20002_1247	0.006552849	0.0016
2453	20002_99999	0.013879446	0.0187
2453	20002_1294	-0.002627768	-0.0025
2453	20002_1264	-0.001054748	6.00E-04
2453	20002_1458	-0.003214939	0.0084
2453	20002_1201	0.006522241	0.0051
2453	20002_1385	0.003553004	0.0034
2453	20002_1257	0.000117322	0.0052
2453	20002_1460	0.007872236	0.009
2453	20002_1651	-0.005844374	NA
2453	20002_1416	-0.003839242	-0.0063
2453	20002_1476	-0.002365931	-0.008
2453	20002_1154	-0.007803146	-6.00E-04
2453	20002_1312	0.000738528	2.00E-04
2453	20002_1331	7.21E-05	0.0089
2453	20002_1242	-0.004903236	-0.0056
2453	20002_1138	0.004567567	0.0053
2453	20002_1313	-0.001274476	-0.0074
2453	20002_1598	0.003651686	0.0045
2453	20002_1421	0.009555262	-0.0081
2453	20002_1462	-0.004817496	-0.0028
2453	20002_1457	-0.002964095	9.00E-04
2453	20002_1494	-0.003423113	0.0053
2453	20002_1405	0.009566422	0.0093
2453	20002_1287	0.002892959	-0.0046
2453	20002_1436	-0.007535808	-4.00E-04
2453	20002_1225	0.001440872	-0.0028
2453	20002_1309	0.02318263	0.0163
2453	20002_1330	0.008774971	0.0079
2453	20002_1502	-0.000352211	0.001
2453	20002_1297	-0.005979175	-6.00E-04
2453	20002_1291	-0.001864144	0.004
2453	20002_1415	0.006600211	-0.0121
2453	20002_1467	0.000335844	NA
2453	20002_1434	0.005124604	-9.83E-05
2453	20002_1295	-0.002719385	-0.0015
2453	20002_1482	-0.007688419	-0.0025
2453	20002_1190	0.00149292	0.0063
2453	20002_1538	-0.001590384	0.0039
2453	20002_1513	0.003589021	0.0118
2453	20002_1412	-0.000304143	0.0044
2453	20002_1464	0.000236734	-0.0035
2453	20002_1066	-8.14E-05	5.00E-04
2453	20002_1125	-0.001927289	-0.0052
2453	20002_1142	0.003802374	-0.0031
2453	20002_1406	0.000642554	0.0026
2453	20002_1417	-0.012508032	0.0027
2453	20002_1277	0.002924217	-7.00E-04
2453	20002_1077	-0.003192732	5.00E-04
2453	20002_1139	0.007182524	0.0128
2453	20002_1112	-3.98E-05	0.0117
2453	20002_1082	0.005692159	0.0027
2453	20002_1202	0.001058995	0.0019
2453	20002_1266	0.00522118	0.0043
2453	20002_1386	0.007407788	0.0058
2453	20002_1072	-0.008274514	NA
2453	20002_1440	0.006225482	0.0114
2453	20002_1479	-0.000541955	0.0086
2453	20002_1281	-0.001857771	0.0047
2453	20002_1571	0.000525068	NA
2453	20002_1413	-0.001381119	0.0025
2453	20002_1442	0.001086128	-0.0042
2453	20002_1537	0.001253813	0.0045
2453	20002_1534	-0.006847668	-3.00E-04
2453	20002_1196	-0.004174938	0.0035
2453	20002_1123	0.012502758	0.003
2453	20002_1568	-2.52E-05	0.0084
2463	2473	0.03562617	0.0373
2463	2986	0.014296782	0.0177
2463	3005	-0.001939261	-0.0037
2463	6150_100	-0.006128024	5.00E-04
2463	6150_1	0.003340535	0.01
2463	6150_2	0.009296162	0.0057
2463	6150_3	0.021755058	0.0124
2463	6151_1	0.359284101	0.3664
2463	6151_7	0.724523995	0.7204
2463	6151_2	0.25149165	0.25
2463	6151_5	0.433715341	0.4353
2463	6151_6	0.314630603	0.3102
2463	6152_100	-0.027597666	-0.0259
2463	6152_8	0.022784216	0.0253
2463	6152_9	0.016811882	0.0111
2463	6152_6	0.025390434	0.018
2463	6152_7	0.015617729	0.0222
2463	6152_5	0.01690902	0.0274
2463	20001_1059	0.000152893	-0.0018
2463	20001_1061	0.005899882	0.0077
2463	20001_1022	-2.21E-05	-1.08E-05
2463	20001_1003	0.001907292	4.00E-04
2463	20002_1065	0.00297557	-0.0022
2463	20002_1456	0.000488703	-0.001
2463	20002_1113	0.020951785	0.0159
2463	20002_1452	-0.000532405	-0.0072
2463	20002_1311	-0.000499906	0.0042
2463	20002_1226	0.003137597	-0.0013
2463	20002_1473	-0.005743582	-0.0088
2463	20002_1223	0.000835732	-0.0031
2463	20002_1078	0.000327523	-4.00E-04
2463	20002_1220	0.004752044	0.0088
2463	20002_1286	0.026396854	0.0208
2463	20002_1265	0.010561731	0.0051
2463	20002_1374	0.00287569	0.0081
2463	20002_1398	0.010428089	0.0106
2463	20002_1261	0.004304024	0.0042
2463	20002_1466	0.005598931	0.003
2463	20002_1465	0.003107512	0.0142
2463	20002_1278	0.006848698	0.0064
2463	20002_1463	-0.006368439	-0.002
2463	20002_1387	0.001549907	0.0019
2463	20002_1474	0.022884021	0.0119
2463	20002_1471	0.000434257	0.0013
2463	20002_1478	0.004292126	0.003
2463	20002_1453	0.001923555	0.0024
2463	20002_1197	0.001534171	-0.0025
2463	20002_1162	0.001265129	0.0037
2463	20002_1247	0.015608293	0.001
2463	20002_99999	0.019060314	0.0232
2463	20002_1294	0.005066899	0.0049
2463	20002_1264	0.018300253	0.0169
2463	20002_1458	0.003062288	0.0049
2463	20002_1201	0.000751988	0.0036
2463	20002_1385	0.003924644	-0.0028
2463	20002_1257	0.006891536	0.003
2463	20002_1460	-0.003554327	0.0054
2463	20002_1651	0.049538896	NA
2463	20002_1416	0.010317521	0.0028
2463	20002_1476	9.52E-05	-0.0038
2463	20002_1154	0.005918101	0.0113
2463	20002_1312	-0.005217905	0.0059
2463	20002_1331	0.009659475	-0.0024
2463	20002_1242	0.003814299	0.0086
2463	20002_1138	0.006615076	0.0092
2463	20002_1313	-0.001182771	-2.00E-04
2463	20002_1598	-0.003066103	-5.00E-04
2463	20002_1421	0.011378602	0.001
2463	20002_1462	-0.003784336	-8.00E-04
2463	20002_1457	0.004691765	0.0026
2463	20002_1494	-0.005445691	-0.0021
2463	20002_1405	0.001013248	0.003
2463	20002_1287	0.001725821	0.0051
2463	20002_1436	0.001876213	-0.0033
2463	20002_1225	-0.000547687	-0.0088
2463	20002_1309	0.083811451	0.0986
2463	20002_1330	0.00813771	-0.0015
2463	20002_1502	0.003778775	0.0044
2463	20002_1297	0.015384278	0.0067
2463	20002_1291	-0.002094941	0.0053
2463	20002_1415	0.001509314	0.0024
2463	20002_1467	-0.000987268	NA
2463	20002_1434	0.006183871	0.0035
2463	20002_1295	-0.000881676	0.0057
2463	20002_1482	-0.002058167	0.0032
2463	20002_1190	0.009450319	0.0036
2463	20002_1538	0.00014361	0.0025
2463	20002_1513	-0.000697789	0.0018
2463	20002_1412	0.007843458	0.0085
2463	20002_1464	0.009453405	0.0027
2463	20002_1066	0.001900314	0.0024
2463	20002_1125	0.007250796	0.0064
2463	20002_1142	0.016092387	0.014
2463	20002_1406	0.016835587	0.0047
2463	20002_1417	0.003463611	5.00E-04
2463	20002_1277	-0.00070212	0.0055
2463	20002_1077	0.00444981	0.0074
2463	20002_1139	-0.001612397	0.012
2463	20002_1112	0.011235598	0.0069
2463	20002_1082	0.006033648	-2.00E-04
2463	20002_1202	0.009797272	0.0039
2463	20002_1266	0.010757009	0.0191
2463	20002_1386	0.006482911	0.0107
2463	20002_1072	-0.000887943	NA
2463	20002_1440	0.001907333	0.0034
2463	20002_1479	0.003481355	0.0059
2463	20002_1281	0.001803851	0.0051
2463	20002_1571	0.013982674	NA
2463	20002_1413	-0.007659505	3.00E-04
2463	20002_1442	0.010694189	0.0045
2463	20002_1537	0.001137554	-4.00E-04
2463	20002_1534	-0.002747273	0.0066
2463	20002_1196	0.007079652	0.0159
2463	20002_1123	0.000434805	2.00E-04
2463	20002_1568	0.00491824	0.0063
2473	2986	0.007067988	0.0061
2473	3005	0.003330302	0.0084
2473	6150_100	-0.081201461	-0.0807
2473	6150_1	0.042048487	0.0489
2473	6150_2	0.070558891	0.0799
2473	6150_3	0.056853522	0.064
2473	6151_1	0.010345795	0.0123
2473	6151_7	0.028336144	0.0247
2473	6151_2	0.015002394	0.0183
2473	6151_5	0.015728238	0.0212
2473	6151_6	0.018162843	0.0197
2473	6152_100	-0.064747487	-0.0648
2473	6152_8	0.047079877	0.0529
2473	6152_9	0.037378322	0.0336
2473	6152_6	0.058192205	0.0555
2473	6152_7	0.041954005	0.0414
2473	6152_5	0.049794891	0.0554
2473	20001_1059	0.010679393	0.0107
2473	20001_1061	0.007093701	0.0156
2473	20001_1022	0.020144183	0.0192
2473	20001_1003	0.004298083	0.0135
2473	20002_1065	0.064676623	0.0619
2473	20002_1456	0.059842026	0.0677
2473	20002_1113	0.053132053	0.0495
2473	20002_1452	0.000401923	0.0145
2473	20002_1311	0.04522339	0.0543
2473	20002_1226	0.129170419	0.1169
2473	20002_1473	0.065296902	0.0654
2473	20002_1223	0.016173209	0.0178
2473	20002_1078	0.060944698	0.0569
2473	20002_1220	0.054350193	0.0515
2473	20002_1286	0.086084957	0.0743
2473	20002_1265	0.018023457	0.0157
2473	20002_1374	0.000313805	0.0055
2473	20002_1398	0.043586865	0.0503
2473	20002_1261	0.118029242	0.119
2473	20002_1466	0.033214217	0.0235
2473	20002_1465	0.114281735	0.1311
2473	20002_1278	0.031466056	0.0353
2473	20002_1463	0.088554524	0.0881
2473	20002_1387	0.005247506	0.008
2473	20002_1474	0.052579777	0.0608
2473	20002_1471	0.098207343	0.1033
2473	20002_1478	0.036975509	0.0418
2473	20002_1453	0.01027404	0.0203
2473	20002_1197	0.026184812	0.0359
2473	20002_1162	0.043576875	0.0529
2473	20002_1247	0.039970276	0.0418
2473	20002_99999	0.067876611	0.0693
2473	20002_1294	0.038047472	0.034
2473	20002_1264	0.116529733	0.1184
2473	20002_1458	0.060886805	0.0543
2473	20002_1201	0.024041541	0.0233
2473	20002_1385	0.01776551	0.0189
2473	20002_1257	0.015305409	0.022
2473	20002_1460	0.013761	0.007
2473	20002_1651	0.007518867	NA
2473	20002_1416	0.00748753	0.0109
2473	20002_1476	0.018059018	0.0177
2473	20002_1154	0.037723205	0.0444
2473	20002_1312	0.045239929	0.0526
2473	20002_1331	0.04264161	0.0515
2473	20002_1242	0.038861959	0.0342
2473	20002_1138	0.037121806	0.0419
2473	20002_1313	0.057768232	0.0556
2473	20002_1598	0.004810767	0.0141
2473	20002_1421	0.032790842	0.0348
2473	20002_1462	0.075844112	0.0873
2473	20002_1457	0.020233	0.026
2473	20002_1494	0.00571004	0.0089
2473	20002_1405	0.04739302	0.0475
2473	20002_1287	0.026236451	0.0165
2473	20002_1436	0.005997137	0.0118
2473	20002_1225	0.065482881	0.0682
2473	20002_1309	0.117129789	0.1155
2473	20002_1330	0.020685099	0.0193
2473	20002_1502	0.008226401	0.011
2473	20002_1297	0.040137885	0.0504
2473	20002_1291	0.071444426	0.0695
2473	20002_1415	0.017674566	0.0144
2473	20002_1467	0.01357209	NA
2473	20002_1434	0.054088371	0.0573
2473	20002_1295	0.017945649	0.0231
2473	20002_1482	0.068480193	0.079
2473	20002_1190	0.021868353	0.0182
2473	20002_1538	0.03683255	0.0323
2473	20002_1513	-0.001841809	6.00E-04
2473	20002_1412	0.013051815	0.0211
2473	20002_1464	0.117405572	0.1269
2473	20002_1066	0.052464305	0.0611
2473	20002_1125	0.014320515	0.0276
2473	20002_1142	0.032214479	0.0452
2473	20002_1406	0.013182751	0.017
2473	20002_1417	0.004334107	0.0021
2473	20002_1277	0.015936569	0.0197
2473	20002_1077	0.039500877	0.0545
2473	20002_1139	0.04659151	0.038
2473	20002_1112	0.046150864	0.0504
2473	20002_1082	0.032217476	0.0241
2473	20002_1202	0.017758055	0.0164
2473	20002_1266	0.016274136	0.0212
2473	20002_1386	0.014859313	0.0229
2473	20002_1072	0.009271473	NA
2473	20002_1440	0.056574958	0.0548
2473	20002_1479	0.036137686	0.0419
2473	20002_1281	0.01431868	0.017
2473	20002_1571	-0.00478228	NA
2473	20002_1413	-0.00039543	0.008
2473	20002_1442	0.004991379	0.009
2473	20002_1537	0.001626825	0.0034
2473	20002_1534	0.01297976	0.0074
2473	20002_1196	0.016376852	0.0123
2473	20002_1123	0.051285533	0.0473
2473	20002_1568	-0.002529511	0.0047
2986	3005	-0.001481364	-0.0027
2986	6150_100	0.017069648	0.0158
2986	6150_1	0.004504595	0.0098
2986	6150_2	0.00206165	-0.0011
2986	6150_3	0.011417559	0.0042
2986	6151_1	0.004041097	0.0019
2986	6151_7	0.009506336	0.0132
2986	6151_2	0.011651386	0.0196
2986	6151_5	0.004754859	0.0054
2986	6151_6	0.005254816	4.00E-04
2986	6152_100	-0.003298926	-0.0061
2986	6152_8	-0.004713795	-0.0029
2986	6152_9	0.003874609	0.0052
2986	6152_6	0.004122614	0.0037
2986	6152_7	0.001443964	-0.0025
2986	6152_5	0.002027778	0.0032
2986	20001_1059	-0.004848914	-0.0029
2986	20001_1061	-0.002119772	-9.00E-04
2986	20001_1022	0.003034915	-0.0031
2986	20001_1003	-0.004592256	-6.00E-04
2986	20002_1065	-0.018784651	-0.0171
2986	20002_1456	0.007648398	0.0148
2986	20002_1113	0.003887014	-0.0014
2986	20002_1452	-0.004285422	9.00E-04
2986	20002_1311	-0.003858522	0.0013
2986	20002_1226	0.020472517	0.0083
2986	20002_1473	-0.019971735	-0.0166
2986	20002_1223	-0.070202008	-0.0849
2986	20002_1078	-0.006483	0.0014
2986	20002_1220	0.009310506	-0.0019
2986	20002_1286	-0.00223281	0.0021
2986	20002_1265	-0.001464024	-0.0038
2986	20002_1374	0.001051655	-0.0032
2986	20002_1398	-0.002040008	-0.0017
2986	20002_1261	0.002904133	0.005
2986	20002_1466	-0.008590584	-0.0025
2986	20002_1465	-0.00899988	-0.0146
2986	20002_1278	0.011376149	0.0093
2986	20002_1463	-0.009938133	2.00E-04
2986	20002_1387	0.005176132	0.0026
2986	20002_1474	-0.005728486	-0.005
2986	20002_1471	0.000435035	-0.0044
2986	20002_1478	-0.000568131	-0.0077
2986	20002_1453	-0.00661802	0.0023
2986	20002_1197	0.002051288	-0.0021
2986	20002_1162	0.00195309	0.0032
2986	20002_1247	-0.006670563	-0.0037
2986	20002_99999	0.004139028	0.0052
2986	20002_1294	-0.004413327	-0.0047
2986	20002_1264	0.001161496	0.0061
2986	20002_1458	-0.002625576	-0.0078
2986	20002_1201	-0.009919514	-4.00E-04
2986	20002_1385	-0.001606024	-4.00E-04
2986	20002_1257	0.001853592	0.004
2986	20002_1460	0.001899527	0.0013
2986	20002_1651	0.011239533	NA
2986	20002_1416	-0.003067604	0.0021
2986	20002_1476	-0.002358053	0.0031
2986	20002_1154	-0.000834886	-0.0043
2986	20002_1312	-0.001137985	-0.0038
2986	20002_1331	0.016996096	0.0011
2986	20002_1242	-0.00021885	0.0046
2986	20002_1138	-0.002417464	-0.0066
2986	20002_1313	0.000533531	0.0032
2986	20002_1598	9.87E-05	-0.0063
2986	20002_1421	-0.005105657	-0.0052
2986	20002_1462	-0.001431145	0.0064
2986	20002_1457	-0.006242153	-0.005
2986	20002_1494	-0.00170034	0.0039
2986	20002_1405	-0.003080419	0.0063
2986	20002_1287	0.001156025	-0.0027
2986	20002_1436	0.000550248	-0.0011
2986	20002_1225	0.011956381	0.0141
2986	20002_1309	0.002635976	0.0047
2986	20002_1330	0.005421123	0.0048
2986	20002_1502	0.004003454	-0.0022
2986	20002_1297	0.001749968	-0.0033
2986	20002_1291	0.002753827	-0.0048
2986	20002_1415	-0.001687128	7.00E-04
2986	20002_1467	0.000293801	NA
2986	20002_1434	0.003346478	0.0037
2986	20002_1295	0.001706975	0.0046
2986	20002_1482	0.000771077	8.00E-04
2986	20002_1190	-0.001955412	-0.0086
2986	20002_1538	-0.001442757	0.0026
2986	20002_1513	-0.003096478	-0.0089
2986	20002_1412	-0.003807934	-4.00E-04
2986	20002_1464	0.002928373	0.0102
2986	20002_1066	-0.001512595	-0.004
2986	20002_1125	-8.00E-05	0.0037
2986	20002_1142	-0.002945097	-0.0022
2986	20002_1406	-0.001367236	0.0061
2986	20002_1417	-0.001694008	-0.0082
2986	20002_1277	-0.000374725	-0.0014
2986	20002_1077	-0.000157006	-0.0086
2986	20002_1139	0.000352842	-0.002
2986	20002_1112	0.002510697	0.0081
2986	20002_1082	-0.006053931	-0.0026
2986	20002_1202	-0.007231472	0.01
2986	20002_1266	-0.000192832	-0.0025
2986	20002_1386	-0.002788242	7.00E-04
2986	20002_1072	8.03E-05	NA
2986	20002_1440	0.002179047	-9.00E-04
2986	20002_1479	0.004762445	0.0018
2986	20002_1281	0.002144713	-0.0035
2986	20002_1571	-0.00069071	NA
2986	20002_1413	0.007127199	-0.0019
2986	20002_1442	-0.004059541	0.0046
2986	20002_1537	0.001436902	-0.0016
2986	20002_1534	-0.004016246	0.0028
2986	20002_1196	0.003337527	0.0054
2986	20002_1123	-0.006320111	-0.0104
2986	20002_1568	-0.003586083	-0.0021
3005	6150_100	-0.01315579	-0.0122
3005	6150_1	0.002312864	5.00E-04
3005	6150_2	0.00674208	0.0047
3005	6150_3	0.001098098	0.0172
3005	6151_1	0.091012636	0.0965
3005	6151_7	-0.116741944	-0.1313
3005	6151_2	-0.008062714	-0.0067
3005	6151_5	0.098057327	0.1141
3005	6151_6	0.042724309	0.0546
3005	6152_100	0.001369236	0.008
3005	6152_8	-0.004220423	-0.0061
3005	6152_9	-0.002029912	-0.0094
3005	6152_6	0.006511217	0.0062
3005	6152_7	-0.002216994	0.0045
3005	6152_5	0.002304896	0.0051
3005	20001_1059	-0.00204955	-0.0039
3005	20001_1061	-0.004132087	-0.0072
3005	20001_1022	0.001057294	0.0044
3005	20001_1003	-0.000243711	-0.0073
3005	20002_1065	0.0144851	0.0091
3005	20002_1456	-0.00120261	0.0042
3005	20002_1113	0.002874413	0.0037
3005	20002_1452	-0.005355562	-0.0027
3005	20002_1311	0.006678632	0.0036
3005	20002_1226	-0.005938385	-0.0012
3005	20002_1473	0.009595081	0.0085
3005	20002_1223	-0.006071205	0.0088
3005	20002_1078	0.00535316	0.0067
3005	20002_1220	0.00444653	0.0031
3005	20002_1286	0.010717432	0.01
3005	20002_1265	0.000231163	0.0019
3005	20002_1374	-0.000102551	-6.00E-04
3005	20002_1398	-0.001952094	-0.0021
3005	20002_1261	0.007030981	0.0131
3005	20002_1466	0.003574384	0.0015
3005	20002_1465	0.004382442	0.0018
3005	20002_1278	0.000471194	0.0034
3005	20002_1463	0.005144442	-0.0016
3005	20002_1387	-0.001898068	-0.0026
3005	20002_1474	-0.005467262	0.0082
3005	20002_1471	0.001879306	0.0051
3005	20002_1478	0.003853357	0.0052
3005	20002_1453	0.000416716	6.00E-04
3005	20002_1197	0.010355424	0.005
3005	20002_1162	0.002511216	-0.0014
3005	20002_1247	0.003973339	-0.0042
3005	20002_99999	0.000926068	-0.0074
3005	20002_1294	0.0034492	0.0029
3005	20002_1264	0.003085385	0.0141
3005	20002_1458	0.007156803	0.0044
3005	20002_1201	-0.004788616	4.00E-04
3005	20002_1385	-0.009058195	2.00E-04
3005	20002_1257	-0.001223983	-0.006
3005	20002_1460	0.002588562	0.012
3005	20002_1651	-0.00777581	NA
3005	20002_1416	0.001180924	7.00E-04
3005	20002_1476	0.001579219	0.0014
3005	20002_1154	0.006333304	0.0039
3005	20002_1312	0.006600454	0.004
3005	20002_1331	-0.00267186	-0.0033
3005	20002_1242	0.011234	0.0044
3005	20002_1138	0.001009616	0.0058
3005	20002_1313	0.004983335	0.0038
3005	20002_1598	0.004619296	2.00E-04
3005	20002_1421	-0.010726249	0.0122
3005	20002_1462	-0.00035627	0.0049
3005	20002_1457	0.004620948	-0.003
3005	20002_1494	-0.000405598	0.0013
3005	20002_1405	0.000949729	0.0011
3005	20002_1287	0.002934841	-7.00E-04
3005	20002_1436	-0.004311178	-0.0018
3005	20002_1225	-0.002090705	-4.00E-04
3005	20002_1309	0.010968813	0.022
3005	20002_1330	-0.007464223	-0.0017
3005	20002_1502	0.003000131	-0.0034
3005	20002_1297	0.001649816	0.0061
3005	20002_1291	-0.001413371	0.0017
3005	20002_1415	-0.002339837	-0.0021
3005	20002_1467	0.00197252	NA
3005	20002_1434	-0.003514286	-0.0034
3005	20002_1295	-0.006744458	0.0015
3005	20002_1482	0.006122012	0.001
3005	20002_1190	0.006882203	0.0062
3005	20002_1538	-0.004562426	-0.006
3005	20002_1513	-0.000579257	0.0011
3005	20002_1412	-0.000201941	0.0011
3005	20002_1464	0.005800408	0.0013
3005	20002_1066	0.003699054	-7.00E-04
3005	20002_1125	0.00269081	-0.0083
3005	20002_1142	0.001391729	9.00E-04
3005	20002_1406	-0.008808932	1.00E-04
3005	20002_1417	-0.001966193	-0.0041
3005	20002_1277	0.005212551	0.0072
3005	20002_1077	-7.46E-05	0.0047
3005	20002_1139	-0.001480672	-0.0093
3005	20002_1112	0.009866521	0.0043
3005	20002_1082	0.002430428	0.0034
3005	20002_1202	-0.001510258	-0.0059
3005	20002_1266	-0.000275492	-0.009
3005	20002_1386	0.00179797	0.0048
3005	20002_1072	0.002207345	NA
3005	20002_1440	-0.003155198	-0.0034
3005	20002_1479	-0.00233736	-0.0059
3005	20002_1281	0.000502684	-0.0033
3005	20002_1571	-0.004855335	NA
3005	20002_1413	-0.0001346	-5.00E-04
3005	20002_1442	0.000456913	-0.0015
3005	20002_1537	-0.000751127	0.0018
3005	20002_1534	-0.002551973	-0.0041
3005	20002_1196	0.00436328	-5.00E-04
3005	20002_1123	0.006979496	0.0037
3005	20002_1568	0.002650899	-0.008
6150_100	6150_1	-0.211749282	-0.2221
6150_100	6150_2	-0.245220207	-0.2653
6150_100	6150_3	-0.179012183	-0.1901
6150_100	6151_1	-0.008571848	-0.0087
6150_100	6151_7	-0.005369578	0.0047
6150_100	6151_2	-0.00091393	-0.0049
6150_100	6151_5	-0.001256614	0.0056
6150_100	6151_6	-0.002778433	-0.0048
6150_100	6152_100	0.011381366	0.0013
6150_100	6152_8	-0.0290187	-0.0221
6150_100	6152_9	0.014073664	0.0274
6150_100	6152_6	-0.037339484	-0.0273
6150_100	6152_7	-0.018314357	-0.0219
6150_100	6152_5	-0.023365259	-0.0319
6150_100	20001_1059	-0.000632723	0.0045
6150_100	20001_1061	0.004184939	0.0063
6150_100	20001_1022	0.002759532	-0.0035
6150_100	20001_1003	-0.005833266	0.0014
6150_100	20002_1065	-0.898906148	-0.9431
6150_100	20002_1456	0.008649433	0.0105
6150_100	20002_1113	-0.034704651	-0.0254
6150_100	20002_1452	0.01240219	0.0076
6150_100	20002_1311	-0.012335974	-0.0161
6150_100	20002_1226	-0.030819232	-0.0252
6150_100	20002_1473	-0.252116067	-0.2851
6150_100	20002_1223	-0.056041577	-0.0629
6150_100	20002_1078	-0.014865558	-0.0049
6150_100	20002_1220	-0.16429673	-0.1638
6150_100	20002_1286	-0.043985138	-0.0344
6150_100	20002_1265	0.009836571	0.0114
6150_100	20002_1374	0.001424384	0.0081
6150_100	20002_1398	0.009881873	0.0117
6150_100	20002_1261	0.012235175	0.0027
6150_100	20002_1466	-0.0646906	-0.0676
6150_100	20002_1465	-0.039866732	-0.0411
6150_100	20002_1278	-0.015731192	-0.0061
6150_100	20002_1463	-0.00978445	-0.0062
6150_100	20002_1387	0.02295036	0.0253
6150_100	20002_1474	-0.022020709	-0.0229
6150_100	20002_1471	-0.022805921	-0.0306
6150_100	20002_1478	-0.020735967	-0.004
6150_100	20002_1453	-0.001894281	-0.0138
6150_100	20002_1197	-0.013189093	-0.0253
6150_100	20002_1162	-0.029483652	-0.0256
6150_100	20002_1247	-0.007551973	-8.00E-04
6150_100	20002_99999	-0.01461673	-0.002
6150_100	20002_1294	0.003813672	-0.0039
6150_100	20002_1264	-0.010517384	-0.0012
6150_100	20002_1458	-0.013799583	-0.0138
6150_100	20002_1201	-0.002012506	-8.00E-04
6150_100	20002_1385	-0.002489281	0.0156
6150_100	20002_1257	-0.0046344	0.0054
6150_100	20002_1460	-0.000307925	0.0014
6150_100	20002_1651	-0.001555491	NA
6150_100	20002_1416	0.000594174	0.0042
6150_100	20002_1476	-0.003094977	-0.0039
6150_100	20002_1154	-0.006355709	0.002
6150_100	20002_1312	-0.00254837	-0.0055
6150_100	20002_1331	-0.005109245	-0.01
6150_100	20002_1242	-0.003854094	-0.0016
6150_100	20002_1138	-0.031360334	-0.0334
6150_100	20002_1313	-0.006483397	-0.0053
6150_100	20002_1598	0.001694397	0.0072
6150_100	20002_1421	-0.008230219	-0.0066
6150_100	20002_1462	0.001049651	0.0134
6150_100	20002_1457	-0.009860481	-0.0029
6150_100	20002_1494	0.00203215	0.0035
6150_100	20002_1405	-0.02800687	-0.0303
6150_100	20002_1287	-0.018212453	-0.0208
6150_100	20002_1436	0.008639393	0.0031
6150_100	20002_1225	-0.014667601	-0.0063
6150_100	20002_1309	0.008598134	0.0104
6150_100	20002_1330	-0.003722966	-0.0023
6150_100	20002_1502	0.00155269	0.0037
6150_100	20002_1297	-0.002391793	-0.0037
6150_100	20002_1291	-0.014894924	-0.0039
6150_100	20002_1415	0.003418294	-9.00E-04
6150_100	20002_1467	-0.002524637	NA
6150_100	20002_1434	-0.007458254	-0.0062
6150_100	20002_1295	-0.003096312	-0.0032
6150_100	20002_1482	0.002490193	-0.0083
6150_100	20002_1190	0.003838368	0.0056
6150_100	20002_1538	-0.009062064	-0.0148
6150_100	20002_1513	0.002605768	-0.0019
6150_100	20002_1412	0.012426073	1.34E-05
6150_100	20002_1464	-0.016440461	-0.0212
6150_100	20002_1066	-0.013029872	-0.0218
6150_100	20002_1125	0.000498227	-8.00E-04
6150_100	20002_1142	-0.017469486	-0.0236
6150_100	20002_1406	-0.001500627	0.0069
6150_100	20002_1417	-0.004181424	-3.00E-04
6150_100	20002_1277	-0.010462138	0.0067
6150_100	20002_1077	-0.008921174	-0.0163
6150_100	20002_1139	0.000136923	-0.0028
6150_100	20002_1112	-0.008007423	-0.0105
6150_100	20002_1082	-0.055640441	-0.0558
6150_100	20002_1202	-0.005647862	0.0045
6150_100	20002_1266	-0.006846654	-0.0091
6150_100	20002_1386	-0.01007555	-0.0094
6150_100	20002_1072	-0.066060124	NA
6150_100	20002_1440	-0.005949317	0.0027
6150_100	20002_1479	-0.00579003	0.006
6150_100	20002_1281	0.005172679	0.0036
6150_100	20002_1571	0.004598322	NA
6150_100	20002_1413	0.007802157	-0.0013
6150_100	20002_1442	-0.000345107	-8.00E-04
6150_100	20002_1537	0.001482302	0.0044
6150_100	20002_1534	-0.006623835	1.00E-04
6150_100	20002_1196	0.008050784	-0.0076
6150_100	20002_1123	-0.027966366	-0.0265
6150_100	20002_1568	0.008232704	0.0153
6150_1	6150_2	0.319153136	0.3299
6150_1	6150_3	0.060325806	0.054
6150_1	6151_1	0.002675651	0.0073
6150_1	6151_7	0.002532678	0.0082
6150_1	6151_2	0.006929519	-0.0014
6150_1	6151_5	-0.000666929	0.0095
6150_1	6151_6	0.002656234	0.0035
6150_1	6152_100	-0.010551077	-0.0014
6150_1	6152_8	0.011242495	0.0037
6150_1	6152_9	-0.013796699	-0.0209
6150_1	6152_6	0.038421484	0.0357
6150_1	6152_7	0.036627343	0.0308
6150_1	6152_5	0.026859795	0.026
6150_1	20001_1059	-0.004139276	0.0022
6150_1	20001_1061	-0.011420038	-0.0082
6150_1	20001_1022	-0.001509175	3.00E-04
6150_1	20001_1003	0.005299605	0.0073
6150_1	20002_1065	0.070323471	0.0773
6150_1	20002_1456	0.001795713	0.0025
6150_1	20002_1113	0.037318141	0.0323
6150_1	20002_1452	0.005961049	-0.0133
6150_1	20002_1311	0.003875443	0.0085
6150_1	20002_1226	0.008933581	0.0081
6150_1	20002_1473	0.082553034	0.1102
6150_1	20002_1223	0.036275455	0.041
6150_1	20002_1078	0.008470623	0.0065
6150_1	20002_1220	0.081068693	0.0768
6150_1	20002_1286	0.005427142	0.0164
6150_1	20002_1265	-0.00786586	-0.0052
6150_1	20002_1374	-0.002192801	-0.0075
6150_1	20002_1398	0.003505771	-3.00E-04
6150_1	20002_1261	-0.007615143	8.00E-04
6150_1	20002_1466	0.017444027	0.0175
6150_1	20002_1465	0.001236706	0.0033
6150_1	20002_1278	0.010355231	0.0111
6150_1	20002_1463	0.00480324	7.00E-04
6150_1	20002_1387	-0.012614107	-0.0225
6150_1	20002_1474	0.008233535	0.0104
6150_1	20002_1471	0.023350666	0.0192
6150_1	20002_1478	0.008845029	-0.0019
6150_1	20002_1453	-0.00632258	0.0051
6150_1	20002_1197	0.006536393	0.0042
6150_1	20002_1162	0.011264985	0.0097
6150_1	20002_1247	0.000743047	0.0038
6150_1	20002_99999	0.012159622	-0.0023
6150_1	20002_1294	-0.005345553	0.004
6150_1	20002_1264	0.004784003	0.0054
6150_1	20002_1458	0.006032289	0.0051
6150_1	20002_1201	0.010772833	-0.0067
6150_1	20002_1385	0.008925914	-0.0068
6150_1	20002_1257	0.003810846	-1.00E-04
6150_1	20002_1460	-3.15E-05	-2.00E-04
6150_1	20002_1651	-0.006783791	NA
6150_1	20002_1416	0.000875212	-8.00E-04
6150_1	20002_1476	0.000760429	0.0018
6150_1	20002_1154	-0.007207663	-0.0028
6150_1	20002_1312	-0.000818858	3.00E-04
6150_1	20002_1331	3.51E-05	0.0081
6150_1	20002_1242	-0.005603287	-6.00E-04
6150_1	20002_1138	0.007287196	0.0159
6150_1	20002_1313	0.004093714	5.00E-04
6150_1	20002_1598	7.29E-05	-8.00E-04
6150_1	20002_1421	-0.000905441	0.0028
6150_1	20002_1462	-0.000474076	-0.0048
6150_1	20002_1457	0.018034283	0.0098
6150_1	20002_1494	-0.000971618	-0.0068
6150_1	20002_1405	0.011556446	-0.0013
6150_1	20002_1287	0.005573092	-0.0015
6150_1	20002_1436	-0.006640273	-0.0053
6150_1	20002_1225	0.005868873	0.0063
6150_1	20002_1309	0.003938302	-3.00E-04
6150_1	20002_1330	0.00769783	0.0138
6150_1	20002_1502	0.002005001	0.0024
6150_1	20002_1297	0.00516843	0.0056
6150_1	20002_1291	-0.000752345	-0.0039
6150_1	20002_1415	-0.006931622	4.00E-04
6150_1	20002_1467	-0.001656824	NA
6150_1	20002_1434	0.004749749	-0.0038
6150_1	20002_1295	0.001905561	0.0037
6150_1	20002_1482	-0.002133628	0.0016
6150_1	20002_1190	0.00330076	0.0032
6150_1	20002_1538	-0.000276107	0.0015
6150_1	20002_1513	-0.002665872	0.0026
6150_1	20002_1412	-0.002004291	0.0059
6150_1	20002_1464	0.00717444	0.0129
6150_1	20002_1066	0.007224072	0.0074
6150_1	20002_1125	0.006366241	0.0064
6150_1	20002_1142	0.008526866	0.0159
6150_1	20002_1406	-0.002969383	-0.0115
6150_1	20002_1417	0.009871578	-0.0155
6150_1	20002_1277	0.005933494	6.00E-04
6150_1	20002_1077	0.012379476	0.012
6150_1	20002_1139	0.0081635	-7.00E-04
6150_1	20002_1112	0.017437607	0.0079
6150_1	20002_1082	0.006759085	0.0031
6150_1	20002_1202	-0.001384942	-0.0012
6150_1	20002_1266	0.002078415	0.003
6150_1	20002_1386	0.002987705	0.0111
6150_1	20002_1072	0.015292896	NA
6150_1	20002_1440	0.000550628	-0.0043
6150_1	20002_1479	-0.00126471	-0.0049
6150_1	20002_1281	-0.006174361	-0.0036
6150_1	20002_1571	-0.00807256	NA
6150_1	20002_1413	-0.003655185	-0.0027
6150_1	20002_1442	0.010397335	0.0028
6150_1	20002_1537	0.004310646	0.0064
6150_1	20002_1534	0.011830675	-0.0077
6150_1	20002_1196	-0.000429602	-0.0088
6150_1	20002_1123	0.011940856	0.019
6150_1	20002_1568	-0.00620523	-0.0074
6150_2	6150_3	0.064752754	0.0707
6150_2	6151_1	0.008528073	0.0095
6150_2	6151_7	0.007214401	0.0062
6150_2	6151_2	0.005532326	0.0048
6150_2	6151_5	0.008642039	-8.00E-04
6150_2	6151_6	0.003308858	0.0049
6150_2	6152_100	-0.014693183	-0.01
6150_2	6152_8	0.021393262	0.0179
6150_2	6152_9	-0.012277968	-0.0178
6150_2	6152_6	0.049520884	0.0497
6150_2	6152_7	0.029307581	0.0217
6150_2	6152_5	0.024688447	0.0212
6150_2	20001_1059	-0.003072279	-0.0032
6150_2	20001_1061	0.00055494	-0.0082
6150_2	20001_1022	-0.002172596	0.0028
6150_2	20001_1003	0.001972483	0.0062
6150_2	20002_1065	0.109088627	0.1155
6150_2	20002_1456	-0.001226774	8.00E-04
6150_2	20002_1113	0.046480132	0.0409
6150_2	20002_1452	-0.0044643	-0.013
6150_2	20002_1311	0.012595849	0.0154
6150_2	20002_1226	0.018526296	0.0236
6150_2	20002_1473	0.137852034	0.1582
6150_2	20002_1223	0.032835765	0.0376
6150_2	20002_1078	0.01175107	0.0105
6150_2	20002_1220	0.106755306	0.0977
6150_2	20002_1286	0.025067452	0.0287
6150_2	20002_1265	-0.006625891	-0.0075
6150_2	20002_1374	-0.003257832	-0.0059
6150_2	20002_1398	0.000611407	0.0034
6150_2	20002_1261	-0.004351314	7.00E-04
6150_2	20002_1466	0.019157891	0.0217
6150_2	20002_1465	0.028188547	0.0326
6150_2	20002_1278	0.011915896	0.0065
6150_2	20002_1463	0.00485706	0.0028
6150_2	20002_1387	-0.015708969	-0.0128
6150_2	20002_1474	0.020193685	0.0275
6150_2	20002_1471	0.012689488	0.0094
6150_2	20002_1478	0.012901784	0.011
6150_2	20002_1453	-0.000768877	0.0091
6150_2	20002_1197	0.009103032	0.002
6150_2	20002_1162	0.01101224	0.0205
6150_2	20002_1247	0.003554305	0.0091
6150_2	20002_99999	0.008283168	0.0041
6150_2	20002_1294	-0.003112325	0.0081
6150_2	20002_1264	0.011224788	0.001
6150_2	20002_1458	0.013441125	0.013
6150_2	20002_1201	0.012226211	0.0103
6150_2	20002_1385	-0.001753078	-0.0021
6150_2	20002_1257	0.003694129	0.0104
6150_2	20002_1460	0.000129186	-9.00E-04
6150_2	20002_1651	-0.00312775	NA
6150_2	20002_1416	0.000432887	-8.00E-04
6150_2	20002_1476	0.000301943	8.00E-04
6150_2	20002_1154	0.005871498	-0.0011
6150_2	20002_1312	0.008741269	0.0073
6150_2	20002_1331	0.006869777	0.0211
6150_2	20002_1242	-0.000621372	0.005
6150_2	20002_1138	0.025471796	0.0312
6150_2	20002_1313	0.0039006	0.0051
6150_2	20002_1598	-0.009728399	0.0028
6150_2	20002_1421	0.002418139	0.001
6150_2	20002_1462	-0.000403939	-0.006
6150_2	20002_1457	0.021502283	0.016
6150_2	20002_1494	0.002328321	-0.0045
6150_2	20002_1405	0.020350868	0.0051
6150_2	20002_1287	0.001732999	0.0034
6150_2	20002_1436	0.0001495	0.0076
6150_2	20002_1225	-0.004073518	0.0016
6150_2	20002_1309	0.004035373	0.0044
6150_2	20002_1330	0.012374769	0.0157
6150_2	20002_1502	0.006814095	0.0026
6150_2	20002_1297	0.003081145	-0.0019
6150_2	20002_1291	0.005101175	0.0084
6150_2	20002_1415	0.006065876	0.0026
6150_2	20002_1467	-0.001924591	NA
6150_2	20002_1434	0.008330641	0.0049
6150_2	20002_1295	0.006824479	0.0024
6150_2	20002_1482	0.005273551	0.0035
6150_2	20002_1190	0.003855608	0.0011
6150_2	20002_1538	0.007529758	0.0079
6150_2	20002_1513	-0.003636682	-0.0022
6150_2	20002_1412	-0.000500244	0.0186
6150_2	20002_1464	0.016116629	0.0188
6150_2	20002_1066	0.025652661	0.0275
6150_2	20002_1125	0.000823075	0.0082
6150_2	20002_1142	0.015568897	0.0166
6150_2	20002_1406	-0.005100742	-0.0027
6150_2	20002_1417	0.011423441	-0.0117
6150_2	20002_1277	0.007275789	-3.00E-04
6150_2	20002_1077	-0.005124663	0.0056
6150_2	20002_1139	0.012149684	0.0074
6150_2	20002_1112	0.02267704	0.0227
6150_2	20002_1082	0.021224536	0.01
6150_2	20002_1202	0.007513293	0.0077
6150_2	20002_1266	0.006182894	0.0077
6150_2	20002_1386	0.00215652	3.00E-04
6150_2	20002_1072	0.016584568	NA
6150_2	20002_1440	0.007726016	6.00E-04
6150_2	20002_1479	0.007137885	0.007
6150_2	20002_1281	-0.007021973	-0.0084
6150_2	20002_1571	-0.001564053	NA
6150_2	20002_1413	-0.000986162	0.0051
6150_2	20002_1442	0.004154631	2.94E-05
6150_2	20002_1537	-0.001212949	-0.0017
6150_2	20002_1534	0.003091671	4.00E-04
6150_2	20002_1196	0.002968098	-0.0051
6150_2	20002_1123	0.012814895	0.0208
6150_2	20002_1568	-0.004079043	-0.0094
6150_3	6151_1	0.008558976	0.0016
6150_3	6151_7	0.014521847	0.0058
6150_3	6151_2	0.008570885	0.0054
6150_3	6151_5	0.009162987	0.0074
6150_3	6151_6	0.008833033	0.0118
6150_3	6152_100	-0.01466247	-0.0121
6150_3	6152_8	0.016735677	0.0189
6150_3	6152_9	-0.001527395	-0.0097
6150_3	6152_6	0.027775298	0.0274
6150_3	6152_7	0.020148125	0.0229
6150_3	6152_5	0.036726948	0.0344
6150_3	20001_1059	0.007789587	-0.0022
6150_3	20001_1061	-0.000571979	0.0057
6150_3	20001_1022	0.021476288	0.0018
6150_3	20001_1003	0.005745176	0.0023
6150_3	20002_1065	0.068905958	0.0791
6150_3	20002_1456	0.003271565	0.0026
6150_3	20002_1113	0.02582827	0.024
6150_3	20002_1452	0.004147321	-4.00E-04
6150_3	20002_1311	0.014535248	0.0163
6150_3	20002_1226	0.007553263	0.0045
6150_3	20002_1473	0.077723757	0.0814
6150_3	20002_1223	0.018307746	0.013
6150_3	20002_1078	0.006015274	0.0054
6150_3	20002_1220	0.051437543	0.0489
6150_3	20002_1286	0.017140896	0.03
6150_3	20002_1265	0.009176937	0.0073
6150_3	20002_1374	0.004059271	-0.0063
6150_3	20002_1398	0.00230339	2.00E-04
6150_3	20002_1261	0.003603005	-0.0024
6150_3	20002_1466	0.018947958	0.0125
6150_3	20002_1465	0.006308169	0.0221
6150_3	20002_1278	0.006213916	0.0069
6150_3	20002_1463	0.005029412	0.0077
6150_3	20002_1387	-0.013780548	-0.0103
6150_3	20002_1474	0.006089588	0.0194
6150_3	20002_1471	0.050877598	0.0288
6150_3	20002_1478	0.006726421	0.0161
6150_3	20002_1453	0.009155847	0.0014
6150_3	20002_1197	0.005075811	0.0011
6150_3	20002_1162	0.014150097	0.0165
6150_3	20002_1247	0.007751768	0.0062
6150_3	20002_99999	0.017566687	0.0046
6150_3	20002_1294	-0.000269876	0.0047
6150_3	20002_1264	0.032078943	0.0418
6150_3	20002_1458	0.004505594	0.0051
6150_3	20002_1201	0.011587464	0.0029
6150_3	20002_1385	0.00196339	0.0103
6150_3	20002_1257	0.006879968	0.009
6150_3	20002_1460	-0.004045163	-0.0015
6150_3	20002_1651	0.011944042	NA
6150_3	20002_1416	0.015958527	-2.00E-04
6150_3	20002_1476	0.01329576	0.0043
6150_3	20002_1154	-0.003439341	0.0071
6150_3	20002_1312	0.00696085	0.005
6150_3	20002_1331	0.02283218	0.0126
6150_3	20002_1242	0.016576494	-0.0041
6150_3	20002_1138	0.006771657	0.01
6150_3	20002_1313	0.009594757	0.0134
6150_3	20002_1598	0.0021914	-4.00E-04
6150_3	20002_1421	0.009366471	0.0018
6150_3	20002_1462	0.003014126	0.0033
6150_3	20002_1457	0.000655951	-0.0044
6150_3	20002_1494	0.005721858	0.007
6150_3	20002_1405	0.005566575	0.0049
6150_3	20002_1287	0.004013909	0.012
6150_3	20002_1436	0.012155008	-0.0017
6150_3	20002_1225	0.013173189	0.0043
6150_3	20002_1309	0.011261955	0.008
6150_3	20002_1330	0.004789624	0.0092
6150_3	20002_1502	0.009226894	0.0113
6150_3	20002_1297	0.006622974	0.0098
6150_3	20002_1291	0.01703967	0.0048
6150_3	20002_1415	-0.002995464	-0.0039
6150_3	20002_1467	0.000399911	NA
6150_3	20002_1434	0.015563901	0.0061
6150_3	20002_1295	0.002632091	0.0034
6150_3	20002_1482	0.007812141	0.0067
6150_3	20002_1190	0.001605461	-0.0051
6150_3	20002_1538	-0.003931817	0.0087
6150_3	20002_1513	-0.001034587	0.0045
6150_3	20002_1412	-0.003062015	0.0053
6150_3	20002_1464	0.00151397	0.0185
6150_3	20002_1066	0.020042388	0.019
6150_3	20002_1125	3.20E-05	0.0077
6150_3	20002_1142	0.014348486	0.0138
6150_3	20002_1406	0.003582283	0.0058
6150_3	20002_1417	-0.003633478	-0.0011
6150_3	20002_1277	0.005865927	0.002
6150_3	20002_1077	0.000255891	0.0074
6150_3	20002_1139	0.00518847	0.0023
6150_3	20002_1112	0.00890059	0.0059
6150_3	20002_1082	0.297346586	0.2856
6150_3	20002_1202	0.006555446	0.0057
6150_3	20002_1266	0.002767412	0.0052
6150_3	20002_1386	0.014232088	0.0048
6150_3	20002_1072	0.013164411	NA
6150_3	20002_1440	-0.001742788	-7.00E-04
6150_3	20002_1479	0.008844166	0.0036
6150_3	20002_1281	0.000468922	-0.002
6150_3	20002_1571	0.002758252	NA
6150_3	20002_1413	0.00438386	-7.00E-04
6150_3	20002_1442	0.007882139	-0.0022
6150_3	20002_1537	0.003565615	-7.00E-04
6150_3	20002_1534	0.000905121	-3.00E-04
6150_3	20002_1196	-0.002122285	0.0076
6150_3	20002_1123	-0.001866991	0.0066
6150_3	20002_1568	0.002331344	-0.002
6151_1	6151_7	0.02579419	0.0314
6151_1	6151_2	0.095705449	0.1074
6151_1	6151_5	0.054399271	0.0471
6151_1	6151_6	0.022906546	0.021
6151_1	6152_100	-0.014594687	-0.0093
6151_1	6152_8	0.01507313	0.0117
6151_1	6152_9	0.009804424	0.0053
6151_1	6152_6	0.005987861	0.0034
6151_1	6152_7	0.011379785	0.0126
6151_1	6152_5	0.011424512	0.0144
6151_1	20001_1059	0.002698118	-0.0049
6151_1	20001_1061	0.003212677	8.00E-04
6151_1	20001_1022	-0.002223472	0.0028
6151_1	20001_1003	-0.001403084	0.0026
6151_1	20002_1065	0.005618904	0.004
6151_1	20002_1456	-0.005813621	-0.0059
6151_1	20002_1113	0.004072464	0.0034
6151_1	20002_1452	-0.007555764	0.0035
6151_1	20002_1311	-0.003547337	-4.00E-04
6151_1	20002_1226	-0.001257139	0.0023
6151_1	20002_1473	0.003756324	0.0077
6151_1	20002_1223	-0.004221553	0.0043
6151_1	20002_1078	0.003878289	1.00E-04
6151_1	20002_1220	0.008798112	0.0058
6151_1	20002_1286	0.009068375	0.0087
6151_1	20002_1265	0.004680755	-0.0106
6151_1	20002_1374	0.001420835	0.0019
6151_1	20002_1398	0.004576596	-0.0049
6151_1	20002_1261	0.003838531	0.0044
6151_1	20002_1466	0.000193899	0.0044
6151_1	20002_1465	-0.001982019	0.0074
6151_1	20002_1278	-0.000323424	0.0059
6151_1	20002_1463	0.000432053	0.0024
6151_1	20002_1387	0.005443536	0.0023
6151_1	20002_1474	0.005226446	0.0026
6151_1	20002_1471	-0.001676582	0.0047
6151_1	20002_1478	0.002099865	0.0061
6151_1	20002_1453	0.001554581	0.0029
6151_1	20002_1197	0.00578849	-0.008
6151_1	20002_1162	-0.001142357	0.0073
6151_1	20002_1247	0.0104305	-0.003
6151_1	20002_99999	0.000180876	0.0028
6151_1	20002_1294	0.005599991	0.0024
6151_1	20002_1264	0.01226332	0.0158
6151_1	20002_1458	0.006752333	0.0064
6151_1	20002_1201	-0.003771812	0.0037
6151_1	20002_1385	0.005120233	-0.0017
6151_1	20002_1257	-0.002424134	-2.00E-04
6151_1	20002_1460	0.00114691	0.0056
6151_1	20002_1651	0.09623792	NA
6151_1	20002_1416	0.011931317	0.0057
6151_1	20002_1476	0.001122051	0.0038
6151_1	20002_1154	-0.005819116	-0.0057
6151_1	20002_1312	-0.006259016	0.0045
6151_1	20002_1331	-0.003152211	-0.0013
6151_1	20002_1242	0.001245273	0.0026
6151_1	20002_1138	0.008206597	0.0079
6151_1	20002_1313	0.010026276	7.00E-04
6151_1	20002_1598	-0.001917161	0.0013
6151_1	20002_1421	-0.001375683	-8.07E-05
6151_1	20002_1462	-0.002670447	0.0018
6151_1	20002_1457	-0.002842304	-0.0024
6151_1	20002_1494	-0.003262885	-0.0082
6151_1	20002_1405	-0.002209016	0.007
6151_1	20002_1287	-0.002528056	-0.0041
6151_1	20002_1436	-0.004520787	-0.0057
6151_1	20002_1225	0.000780377	-0.0046
6151_1	20002_1309	0.022567205	0.0298
6151_1	20002_1330	-0.00302864	-0.0064
6151_1	20002_1502	0.003783669	0.0025
6151_1	20002_1297	0.000888406	-0.0012
6151_1	20002_1291	0.004250273	0.0146
6151_1	20002_1415	-0.005092038	-0.0082
6151_1	20002_1467	-0.006010549	NA
6151_1	20002_1434	0.003607779	-0.0024
6151_1	20002_1295	-0.001352164	-0.0032
6151_1	20002_1482	0.002906835	-0.0046
6151_1	20002_1190	0.001697213	5.00E-04
6151_1	20002_1538	-0.001319242	0.0025
6151_1	20002_1513	0.004496576	0.0017
6151_1	20002_1412	0.003112403	0.0069
6151_1	20002_1464	0.004789461	0.001
6151_1	20002_1066	0.007693696	0.003
6151_1	20002_1125	0.003761069	-8.00E-04
6151_1	20002_1142	0.001306331	0.003
6151_1	20002_1406	-0.000400251	0.0105
6151_1	20002_1417	-0.001047808	0.008
6151_1	20002_1277	0.005037883	0.0058
6151_1	20002_1077	0.001471792	8.00E-04
6151_1	20002_1139	0.000694151	0.0024
6151_1	20002_1112	0.007883014	-0.004
6151_1	20002_1082	0.004217719	-0.0025
6151_1	20002_1202	0.002518427	2.02E-05
6151_1	20002_1266	0.005065421	0.0085
6151_1	20002_1386	-0.001516064	0.0035
6151_1	20002_1072	0.000675312	NA
6151_1	20002_1440	-0.004974539	0.0018
6151_1	20002_1479	0.004285395	8.00E-04
6151_1	20002_1281	-0.002581597	0.0043
6151_1	20002_1571	0.003212814	NA
6151_1	20002_1413	-0.004548932	0.0015
6151_1	20002_1442	0.006611783	0.0061
6151_1	20002_1537	0.004717036	0.0094
6151_1	20002_1534	-0.006266273	7.00E-04
6151_1	20002_1196	0.001918534	0.0069
6151_1	20002_1123	0.003864459	-0.0018
6151_1	20002_1568	0.002827927	8.00E-04
6151_7	6151_2	0.037402559	0.0285
6151_7	6151_5	0.036893604	0.0298
6151_7	6151_6	0.031613682	0.0317
6151_7	6152_100	-0.023844376	-0.0262
6151_7	6152_8	0.019021251	0.0218
6151_7	6152_9	0.016716705	0.0137
6151_7	6152_6	0.018025295	0.0169
6151_7	6152_7	0.006419777	0.0169
6151_7	6152_5	0.006074254	0.0171
6151_7	20001_1059	0.003380412	0.0021
6151_7	20001_1061	0.004417859	0.0066
6151_7	20001_1022	0.005203645	-3.00E-04
6151_7	20001_1003	0.00932591	0.0053
6151_7	20002_1065	0.004482433	-0.0061
6151_7	20002_1456	0.001296922	-0.0063
6151_7	20002_1113	0.01458452	0.016
6151_7	20002_1452	0.003429115	-0.0045
6151_7	20002_1311	0.005088026	0.0092
6151_7	20002_1226	0.005334601	0.0024
6151_7	20002_1473	-0.003232724	-0.0069
6151_7	20002_1223	0.00679635	-9.00E-04
6151_7	20002_1078	-0.001776722	-0.0026
6151_7	20002_1220	0.007684015	0.0117
6151_7	20002_1286	0.024179894	0.0148
6151_7	20002_1265	0.010453379	0.0116
6151_7	20002_1374	0.004194794	0.0098
6151_7	20002_1398	0.015367067	0.0153
6151_7	20002_1261	0.005740137	0.0012
6151_7	20002_1466	0.00943916	0.0039
6151_7	20002_1465	0.007216804	0.0176
6151_7	20002_1278	0.00760491	0.0089
6151_7	20002_1463	-0.000389332	-0.0014
6151_7	20002_1387	0.005389449	0.0012
6151_7	20002_1474	0.023551755	0.011
6151_7	20002_1471	0.001753256	0.007
6151_7	20002_1478	0.003582279	0.01
6151_7	20002_1453	0.000101906	0.002
6151_7	20002_1197	-0.00143704	-0.0024
6151_7	20002_1162	0.003646916	0.0086
6151_7	20002_1247	0.011921616	0.002
6151_7	20002_99999	0.02086624	0.0258
6151_7	20002_1294	0.000580804	5.00E-04
6151_7	20002_1264	0.014556771	0.0093
6151_7	20002_1458	0.003047409	0.004
6151_7	20002_1201	0.003849927	0.005
6151_7	20002_1385	0.007435914	0.0014
6151_7	20002_1257	0.009167313	0.0047
6151_7	20002_1460	-0.000129248	0.0021
6151_7	20002_1651	0.012821302	NA
6151_7	20002_1416	0.011529208	0.0028
6151_7	20002_1476	0.001968725	-0.0072
6151_7	20002_1154	0.013356365	0.0151
6151_7	20002_1312	-0.005252984	0.0078
6151_7	20002_1331	0.009547158	-2.00E-04
6151_7	20002_1242	0.0045125	0.0049
6151_7	20002_1138	0.006436854	0.008
6151_7	20002_1313	-0.003411283	-9.00E-04
6151_7	20002_1598	-0.004765193	-0.0043
6151_7	20002_1421	0.017466808	0.0056
6151_7	20002_1462	-0.001755995	0.0015
6151_7	20002_1457	0.005737416	0.0044
6151_7	20002_1494	-0.000808449	0.0061
6151_7	20002_1405	0.006906829	0.0015
6151_7	20002_1287	0.006868021	0.0076
6151_7	20002_1436	-0.00382344	-5.00E-04
6151_7	20002_1225	0.001548424	-0.0074
6151_7	20002_1309	0.038437217	0.0444
6151_7	20002_1330	0.006116472	2.70E-05
6151_7	20002_1502	0.003066993	8.00E-04
6151_7	20002_1297	0.009505894	0.0095
6151_7	20002_1291	-0.000825385	0.0012
6151_7	20002_1415	0.003670334	0.0024
6151_7	20002_1467	0.00310868	NA
6151_7	20002_1434	0.006536391	0.0097
6151_7	20002_1295	0.005779668	0.0099
6151_7	20002_1482	-0.001370009	0.0043
6151_7	20002_1190	0.009400102	0.005
6151_7	20002_1538	0.004156145	0.0078
6151_7	20002_1513	-0.001380539	0.0034
6151_7	20002_1412	0.00922761	0.0064
6151_7	20002_1464	0.006577523	0.0035
6151_7	20002_1066	0.000138143	0.0077
6151_7	20002_1125	0.008106126	0.0099
6151_7	20002_1142	0.01932529	0.022
6151_7	20002_1406	0.016718267	0.0041
6151_7	20002_1417	0.010115481	0.0026
6151_7	20002_1277	-0.002332821	0.0082
6151_7	20002_1077	0.006844523	0.0103
6151_7	20002_1139	0.004792199	0.0152
6151_7	20002_1112	0.011068772	0.0068
6151_7	20002_1082	0.006185884	-5.00E-04
6151_7	20002_1202	0.004713118	0.0076
6151_7	20002_1266	0.01126266	0.0207
6151_7	20002_1386	0.011119261	0.0066
6151_7	20002_1072	-0.001748257	NA
6151_7	20002_1440	0.006818629	0.0099
6151_7	20002_1479	0.005518429	0.0086
6151_7	20002_1281	0.009300755	0.0082
6151_7	20002_1571	0.0171326	NA
6151_7	20002_1413	-0.002308188	0.001
6151_7	20002_1442	0.01255681	0.0091
6151_7	20002_1537	0.002754137	-0.0014
6151_7	20002_1534	0.002181407	0.011
6151_7	20002_1196	0.009978592	0.0167
6151_7	20002_1123	0.000220913	0.0018
6151_7	20002_1568	0.004653569	0.0105
6151_2	6151_5	0.035521026	0.0348
6151_2	6151_6	0.058154565	0.0478
6151_2	6152_100	-0.011978446	-0.0044
6151_2	6152_8	0.007320989	0.0017
6151_2	6152_9	0.005820305	-0.0014
6151_2	6152_6	0.011335394	0.0101
6151_2	6152_7	0.02005774	0.022
6151_2	6152_5	0.025802301	0.02
6151_2	20001_1059	-0.006284057	-0.0034
6151_2	20001_1061	0.010288914	0.0011
6151_2	20001_1022	0.005290282	0.0094
6151_2	20001_1003	0.002622265	-0.0022
6151_2	20002_1065	-0.002646543	0.0048
6151_2	20002_1456	0.003552662	0.0047
6151_2	20002_1113	0.010288291	0.0098
6151_2	20002_1452	-0.006464419	-0.0045
6151_2	20002_1311	0.002979324	0.0042
6151_2	20002_1226	0.004130486	0.0012
6151_2	20002_1473	0.004065504	0.002
6151_2	20002_1223	0.000156389	0.0037
6151_2	20002_1078	0.003182901	-0.0061
6151_2	20002_1220	0.004373389	0.0084
6151_2	20002_1286	0.010914685	0.0062
6151_2	20002_1265	0.002442067	7.00E-04
6151_2	20002_1374	-0.000879894	0.0092
6151_2	20002_1398	0.004973398	0.0105
6151_2	20002_1261	0.006409385	0.0059
6151_2	20002_1466	0.004309719	-1.00E-04
6151_2	20002_1465	0.002473791	0.0146
6151_2	20002_1278	0.004019669	6.00E-04
6151_2	20002_1463	-0.004492393	-0.0105
6151_2	20002_1387	0.001434126	-0.0028
6151_2	20002_1474	0.004909599	0.0085
6151_2	20002_1471	-0.000427989	0.005
6151_2	20002_1478	-0.000742392	-0.0051
6151_2	20002_1453	-0.000628004	0.0111
6151_2	20002_1197	-0.0016637	0.0012
6151_2	20002_1162	0.001151598	-0.0042
6151_2	20002_1247	0.007843715	0.0057
6151_2	20002_99999	0.010165653	0.0043
6151_2	20002_1294	0.002877377	-3.00E-04
6151_2	20002_1264	0.006077325	0.0145
6151_2	20002_1458	-0.002590711	0.003
6151_2	20002_1201	-0.000427138	-0.0012
6151_2	20002_1385	0.003063474	0.004
6151_2	20002_1257	0.000909214	0.0079
6151_2	20002_1460	-0.001122743	0.0063
6151_2	20002_1651	0.031206873	NA
6151_2	20002_1416	0.003621679	0.0034
6151_2	20002_1476	0.00542069	2.00E-04
6151_2	20002_1154	-0.000293255	0.0027
6151_2	20002_1312	-0.004840475	0.0051
6151_2	20002_1331	0.003825422	0.0062
6151_2	20002_1242	-0.010701034	0.0039
6151_2	20002_1138	0.006306111	0.0145
6151_2	20002_1313	-0.004452685	0.0012
6151_2	20002_1598	-0.004704597	0.008
6151_2	20002_1421	0.008577728	-0.0059
6151_2	20002_1462	-0.002844983	-0.0052
6151_2	20002_1457	-0.001754791	6.00E-04
6151_2	20002_1494	-0.005273519	6.00E-04
6151_2	20002_1405	-0.009102942	0.0104
6151_2	20002_1287	0.003036606	0.0051
6151_2	20002_1436	0.003391231	-8.00E-04
6151_2	20002_1225	0.008048865	0.003
6151_2	20002_1309	0.023771323	0.0265
6151_2	20002_1330	0.010130592	-0.0057
6151_2	20002_1502	0.00015183	0.0013
6151_2	20002_1297	0.004368102	0.0071
6151_2	20002_1291	-0.001543546	0.0022
6151_2	20002_1415	0.003171895	0.0092
6151_2	20002_1467	-0.005587819	NA
6151_2	20002_1434	0.004715016	-5.00E-04
6151_2	20002_1295	0.000272026	0.007
6151_2	20002_1482	0.007783043	0.0065
6151_2	20002_1190	0.003706586	-7.00E-04
6151_2	20002_1538	0.003370957	0.0017
6151_2	20002_1513	0.000847344	0.0014
6151_2	20002_1412	-0.001739678	0.0104
6151_2	20002_1464	0.014255947	0.0022
6151_2	20002_1066	0.002077215	0.0022
6151_2	20002_1125	-0.003702643	0.0022
6151_2	20002_1142	0.007547535	0.0055
6151_2	20002_1406	0.007078481	0.003
6151_2	20002_1417	0.00351908	1.82E-05
6151_2	20002_1277	0.002278532	-0.0018
6151_2	20002_1077	0.001840763	-0.0017
6151_2	20002_1139	-0.002640367	0.004
6151_2	20002_1112	-0.001288201	0.0022
6151_2	20002_1082	-0.003267002	0.0032
6151_2	20002_1202	0.005104303	0.0053
6151_2	20002_1266	0.0085822	0.0119
6151_2	20002_1386	4.71E-05	0.0072
6151_2	20002_1072	0.001888872	NA
6151_2	20002_1440	0.014845155	-0.0034
6151_2	20002_1479	0.012488545	0.0068
6151_2	20002_1281	-0.000794971	-0.0014
6151_2	20002_1571	-0.004317276	NA
6151_2	20002_1413	-0.007322733	-0.0036
6151_2	20002_1442	-0.000353409	0.0044
6151_2	20002_1537	0.006198519	0.0034
6151_2	20002_1534	0.000945039	0.0102
6151_2	20002_1196	0.002512478	0.0059
6151_2	20002_1123	0.007005363	0.008
6151_2	20002_1568	0.000686805	0.0064
6151_5	6151_6	0.082589402	0.0819
6151_5	6152_100	-0.009191496	-0.0068
6151_5	6152_8	0.009460504	0.006
6151_5	6152_9	0.005591932	0.0027
6151_5	6152_6	0.017852574	0.0103
6151_5	6152_7	0.006022429	0.0132
6151_5	6152_5	0.005538301	0.0168
6151_5	20001_1059	-0.000108224	-0.0034
6151_5	20001_1061	0.007173807	0.0061
6151_5	20001_1022	-0.003192171	-0.002
6151_5	20001_1003	-0.004331824	-0.0015
6151_5	20002_1065	0.000652578	-0.0046
6151_5	20002_1456	0.003500715	0.0064
6151_5	20002_1113	0.014210172	0.0069
6151_5	20002_1452	0.000280778	-0.005
6151_5	20002_1311	-0.002015387	-0.0077
6151_5	20002_1226	0.002082019	-8.00E-04
6151_5	20002_1473	-0.008215365	-0.0095
6151_5	20002_1223	3.22E-05	-0.0031
6151_5	20002_1078	0.00426073	0.0043
6151_5	20002_1220	-0.003050616	-0.0013
6151_5	20002_1286	0.009359695	0.0108
6151_5	20002_1265	0.006488383	9.00E-04
6151_5	20002_1374	0.003985211	-1.00E-04
6151_5	20002_1398	-0.002288473	0.0037
6151_5	20002_1261	0.001868372	0.0014
6151_5	20002_1466	-0.001186771	0.0063
6151_5	20002_1465	0.001221088	3.00E-04
6151_5	20002_1278	0.004885283	-5.00E-04
6151_5	20002_1463	-0.005283318	0.0024
6151_5	20002_1387	-0.001256112	0.0025
6151_5	20002_1474	0.006569291	0.0094
6151_5	20002_1471	-0.000425942	-0.009
6151_5	20002_1478	0.004143337	-0.0083
6151_5	20002_1453	0.009855606	0.0066
6151_5	20002_1197	0.008130857	0.0069
6151_5	20002_1162	-0.000540101	-0.0091
6151_5	20002_1247	0.006043548	0.0025
6151_5	20002_99999	0.00195887	0.0041
6151_5	20002_1294	-0.000532765	0.0037
6151_5	20002_1264	0.01173715	0.0054
6151_5	20002_1458	0.002502007	-5.00E-04
6151_5	20002_1201	0.004106577	0.0025
6151_5	20002_1385	-0.00088247	-2.00E-04
6151_5	20002_1257	0.006578248	-0.0015
6151_5	20002_1460	-0.000144346	0.0058
6151_5	20002_1651	0.013409501	NA
6151_5	20002_1416	0.000675107	-0.0034
6151_5	20002_1476	0.0002419	4.28E-05
6151_5	20002_1154	-0.002207832	0.0058
6151_5	20002_1312	0.001642985	-0.0013
6151_5	20002_1331	0.002804478	-0.0011
6151_5	20002_1242	-0.003862928	0.0068
6151_5	20002_1138	-0.002111334	-5.00E-04
6151_5	20002_1313	0.003183438	0.0018
6151_5	20002_1598	0.008027682	0.0034
6151_5	20002_1421	0.000783778	-0.0027
6151_5	20002_1462	0.002734403	0.0032
6151_5	20002_1457	0.004434394	0.0044
6151_5	20002_1494	0.006001184	0.0013
6151_5	20002_1405	0.004792531	-0.0023
6151_5	20002_1287	-0.002558847	-0.0032
6151_5	20002_1436	0.008417498	5.00E-04
6151_5	20002_1225	-0.002302361	-0.0052
6151_5	20002_1309	0.077802987	0.08
6151_5	20002_1330	0.005522371	0.0024
6151_5	20002_1502	0.005242319	0.0077
6151_5	20002_1297	0.018987952	-0.0038
6151_5	20002_1291	-0.001139766	-7.00E-04
6151_5	20002_1415	0.00452698	-1.00E-04
6151_5	20002_1467	0.003886882	NA
6151_5	20002_1434	0.001114277	-0.0049
6151_5	20002_1295	0.001017081	-0.0013
6151_5	20002_1482	0.003020114	0.0035
6151_5	20002_1190	0.01157257	0.003
6151_5	20002_1538	-0.001178311	-0.002
6151_5	20002_1513	0.003294656	-0.0011
6151_5	20002_1412	0.007279727	-9.00E-04
[truncated: 5,382 more rows]
