# Supplementary material for: Total genetic contribution assessment across the human genome
Source: Nat Commun. 2021 May 14;12:2845. doi: 10.1038/s41467-021-23124-w (PMC8121943; doi:10.1038/s41467-021-23124-w)
Supplement: Supplementary file 6 — Source Data [file 41467_2021_23124_MOESM6_ESM.zip › Source_Data.supplementary_fig3.txt]

True model	pi0	1-Specificity	Sensitivity
NULL	1	0	0
NULL	1	0.01	0.034034034
NULL	1	0.02	0.056056056
NULL	1	0.03	0.075075075
NULL	1	0.04	0.089089089
NULL	1	0.05	0.11011011
NULL	1	0.06	0.131131131
NULL	1	0.07	0.147147147
NULL	1	0.08	0.164164164
NULL	1	0.09	0.178178178
NULL	1	0.1	0.191191191
NULL	1	0.11	0.197197197
NULL	1	0.12	0.205205205
NULL	1	0.13	0.217217217
NULL	1	0.14	0.228228228
NULL	1	0.15	0.233233233
NULL	1	0.16	0.247247247
NULL	1	0.17	0.257257257
NULL	1	0.18	0.266266266
NULL	1	0.19	0.274274274
NULL	1	0.2	0.281281281
NULL	1	0.21	0.286286286
NULL	1	0.22	0.296296296
NULL	1	0.23	0.304304304
NULL	1	0.24	0.316316316
NULL	1	0.25	0.32032032
NULL	1	0.26	0.326326326
NULL	1	0.27	0.336336336
NULL	1	0.28	0.342342342
NULL	1	0.29	0.353353353
NULL	1	0.3	0.359359359
NULL	1	0.31	0.368368368
NULL	1	0.32	0.373373373
NULL	1	0.33	0.378378378
NULL	1	0.34	0.384384384
NULL	1	0.35	0.39039039
NULL	1	0.36	0.401401401
NULL	1	0.37	0.407407407
NULL	1	0.38	0.417417417
NULL	1	0.39	0.422422422
NULL	1	0.4	0.433433433
NULL	1	0.41	0.44044044
NULL	1	0.42	0.447447447
NULL	1	0.43	0.454454454
NULL	1	0.44	0.458458458
NULL	1	0.45	0.465465465
NULL	1	0.46	0.473473473
NULL	1	0.47	0.482482482
NULL	1	0.48	0.492492492
NULL	1	0.49	0.502502503
NULL	1	0.5	0.507507508
NULL	1	0.51	0.516516517
NULL	1	0.52	0.522522523
NULL	1	0.53	0.533533534
NULL	1	0.54	0.544544545
NULL	1	0.55	0.555555556
NULL	1	0.56	0.563563564
NULL	1	0.57	0.572572573
NULL	1	0.58	0.580580581
NULL	1	0.59	0.58958959
NULL	1	0.6	0.600600601
NULL	1	0.61	0.611611612
NULL	1	0.62	0.626626627
NULL	1	0.63	0.634634635
NULL	1	0.64	0.640640641
NULL	1	0.65	0.647647648
NULL	1	0.66	0.654654655
NULL	1	0.67	0.666666667
NULL	1	0.68	0.680680681
NULL	1	0.69	0.697697698
NULL	1	0.7	0.706706707
NULL	1	0.71	0.715715716
NULL	1	0.72	0.724724725
NULL	1	0.73	0.732732733
NULL	1	0.74	0.741741742
NULL	1	0.75	0.753753754
NULL	1	0.76	0.763763764
NULL	1	0.77	0.77977978
NULL	1	0.78	0.787787788
NULL	1	0.79	0.795795796
NULL	1	0.8	0.807807808
NULL	1	0.81	0.820820821
NULL	1	0.82	0.833833834
NULL	1	0.83	0.846846847
NULL	1	0.84	0.854854855
NULL	1	0.85	0.868868869
NULL	1	0.86	0.874874875
NULL	1	0.87	0.888888889
NULL	1	0.88	0.896896897
NULL	1	0.89	0.907907908
NULL	1	0.9	0.916916917
NULL	1	0.91	0.920920921
NULL	1	0.92	0.932932933
NULL	1	0.93	0.942942943
NULL	1	0.94	0.952952953
NULL	1	0.95	0.963963964
NULL	1	0.96	0.972972973
NULL	1	0.97	0.97997998
NULL	1	0.98	0.981981982
NULL	1	0.99	0.98998999
NULL	1	1	1
two non-null Gaussian	0.1	0	0
two non-null Gaussian	0.1	0.01	0.034034034
two non-null Gaussian	0.1	0.02	0.056056056
two non-null Gaussian	0.1	0.03	0.075075075
two non-null Gaussian	0.1	0.04	0.089089089
two non-null Gaussian	0.1	0.05	0.11011011
two non-null Gaussian	0.1	0.06	0.131131131
two non-null Gaussian	0.1	0.07	0.147147147
two non-null Gaussian	0.1	0.08	0.164164164
two non-null Gaussian	0.1	0.09	0.178178178
two non-null Gaussian	0.1	0.1	0.191191191
two non-null Gaussian	0.1	0.11	0.197197197
two non-null Gaussian	0.1	0.12	0.205205205
two non-null Gaussian	0.1	0.13	0.217217217
two non-null Gaussian	0.1	0.14	0.228228228
two non-null Gaussian	0.1	0.15	0.233233233
two non-null Gaussian	0.1	0.16	0.247247247
two non-null Gaussian	0.1	0.17	0.257257257
two non-null Gaussian	0.1	0.18	0.266266266
two non-null Gaussian	0.1	0.19	0.274274274
two non-null Gaussian	0.1	0.2	0.281281281
two non-null Gaussian	0.1	0.21	0.286286286
two non-null Gaussian	0.1	0.22	0.296296296
two non-null Gaussian	0.1	0.23	0.304304304
two non-null Gaussian	0.1	0.24	0.316316316
two non-null Gaussian	0.1	0.25	0.32032032
two non-null Gaussian	0.1	0.26	0.326326326
two non-null Gaussian	0.1	0.27	0.336336336
two non-null Gaussian	0.1	0.28	0.342342342
two non-null Gaussian	0.1	0.29	0.353353353
two non-null Gaussian	0.1	0.3	0.359359359
two non-null Gaussian	0.1	0.31	0.368368368
two non-null Gaussian	0.1	0.32	0.373373373
two non-null Gaussian	0.1	0.33	0.378378378
two non-null Gaussian	0.1	0.34	0.384384384
two non-null Gaussian	0.1	0.35	0.39039039
two non-null Gaussian	0.1	0.36	0.401401401
two non-null Gaussian	0.1	0.37	0.407407407
two non-null Gaussian	0.1	0.38	0.417417417
two non-null Gaussian	0.1	0.39	0.422422422
two non-null Gaussian	0.1	0.4	0.433433433
two non-null Gaussian	0.1	0.41	0.44044044
two non-null Gaussian	0.1	0.42	0.447447447
two non-null Gaussian	0.1	0.43	0.454454454
two non-null Gaussian	0.1	0.44	0.458458458
two non-null Gaussian	0.1	0.45	0.465465465
two non-null Gaussian	0.1	0.46	0.473473473
two non-null Gaussian	0.1	0.47	0.482482482
two non-null Gaussian	0.1	0.48	0.492492492
two non-null Gaussian	0.1	0.49	0.502502503
two non-null Gaussian	0.1	0.5	0.507507508
two non-null Gaussian	0.1	0.51	0.516516517
two non-null Gaussian	0.1	0.52	0.522522523
two non-null Gaussian	0.1	0.53	0.533533534
two non-null Gaussian	0.1	0.54	0.544544545
two non-null Gaussian	0.1	0.55	0.555555556
two non-null Gaussian	0.1	0.56	0.563563564
two non-null Gaussian	0.1	0.57	0.572572573
two non-null Gaussian	0.1	0.58	0.580580581
two non-null Gaussian	0.1	0.59	0.58958959
two non-null Gaussian	0.1	0.6	0.600600601
two non-null Gaussian	0.1	0.61	0.611611612
two non-null Gaussian	0.1	0.62	0.626626627
two non-null Gaussian	0.1	0.63	0.634634635
two non-null Gaussian	0.1	0.64	0.640640641
two non-null Gaussian	0.1	0.65	0.647647648
two non-null Gaussian	0.1	0.66	0.654654655
two non-null Gaussian	0.1	0.67	0.666666667
two non-null Gaussian	0.1	0.68	0.680680681
two non-null Gaussian	0.1	0.69	0.697697698
two non-null Gaussian	0.1	0.7	0.706706707
two non-null Gaussian	0.1	0.71	0.715715716
two non-null Gaussian	0.1	0.72	0.724724725
two non-null Gaussian	0.1	0.73	0.732732733
two non-null Gaussian	0.1	0.74	0.741741742
two non-null Gaussian	0.1	0.75	0.753753754
two non-null Gaussian	0.1	0.76	0.763763764
two non-null Gaussian	0.1	0.77	0.77977978
two non-null Gaussian	0.1	0.78	0.787787788
two non-null Gaussian	0.1	0.79	0.795795796
two non-null Gaussian	0.1	0.8	0.807807808
two non-null Gaussian	0.1	0.81	0.820820821
two non-null Gaussian	0.1	0.82	0.833833834
two non-null Gaussian	0.1	0.83	0.846846847
two non-null Gaussian	0.1	0.84	0.854854855
two non-null Gaussian	0.1	0.85	0.868868869
two non-null Gaussian	0.1	0.86	0.874874875
two non-null Gaussian	0.1	0.87	0.888888889
two non-null Gaussian	0.1	0.88	0.896896897
two non-null Gaussian	0.1	0.89	0.907907908
two non-null Gaussian	0.1	0.9	0.916916917
two non-null Gaussian	0.1	0.91	0.920920921
two non-null Gaussian	0.1	0.92	0.932932933
two non-null Gaussian	0.1	0.93	0.942942943
two non-null Gaussian	0.1	0.94	0.952952953
two non-null Gaussian	0.1	0.95	0.963963964
two non-null Gaussian	0.1	0.96	0.972972973
two non-null Gaussian	0.1	0.97	0.97997998
two non-null Gaussian	0.1	0.98	0.981981982
two non-null Gaussian	0.1	0.99	0.98998999
two non-null Gaussian	0.1	1	1
two non-null Gaussian	0.3	0	0
two non-null Gaussian	0.3	0.01	0.034034034
two non-null Gaussian	0.3	0.02	0.056056056
two non-null Gaussian	0.3	0.03	0.075075075
two non-null Gaussian	0.3	0.04	0.089089089
two non-null Gaussian	0.3	0.05	0.11011011
two non-null Gaussian	0.3	0.06	0.131131131
two non-null Gaussian	0.3	0.07	0.147147147
two non-null Gaussian	0.3	0.08	0.164164164
two non-null Gaussian	0.3	0.09	0.178178178
two non-null Gaussian	0.3	0.1	0.191191191
two non-null Gaussian	0.3	0.11	0.197197197
two non-null Gaussian	0.3	0.12	0.205205205
two non-null Gaussian	0.3	0.13	0.217217217
two non-null Gaussian	0.3	0.14	0.228228228
two non-null Gaussian	0.3	0.15	0.233233233
two non-null Gaussian	0.3	0.16	0.247247247
two non-null Gaussian	0.3	0.17	0.257257257
two non-null Gaussian	0.3	0.18	0.266266266
two non-null Gaussian	0.3	0.19	0.274274274
two non-null Gaussian	0.3	0.2	0.281281281
two non-null Gaussian	0.3	0.21	0.286286286
two non-null Gaussian	0.3	0.22	0.296296296
two non-null Gaussian	0.3	0.23	0.304304304
two non-null Gaussian	0.3	0.24	0.316316316
two non-null Gaussian	0.3	0.25	0.32032032
two non-null Gaussian	0.3	0.26	0.326326326
two non-null Gaussian	0.3	0.27	0.336336336
two non-null Gaussian	0.3	0.28	0.342342342
two non-null Gaussian	0.3	0.29	0.353353353
two non-null Gaussian	0.3	0.3	0.359359359
two non-null Gaussian	0.3	0.31	0.368368368
two non-null Gaussian	0.3	0.32	0.373373373
two non-null Gaussian	0.3	0.33	0.378378378
two non-null Gaussian	0.3	0.34	0.384384384
two non-null Gaussian	0.3	0.35	0.39039039
two non-null Gaussian	0.3	0.36	0.401401401
two non-null Gaussian	0.3	0.37	0.407407407
two non-null Gaussian	0.3	0.38	0.417417417
two non-null Gaussian	0.3	0.39	0.422422422
two non-null Gaussian	0.3	0.4	0.433433433
two non-null Gaussian	0.3	0.41	0.44044044
two non-null Gaussian	0.3	0.42	0.447447447
two non-null Gaussian	0.3	0.43	0.454454454
two non-null Gaussian	0.3	0.44	0.458458458
two non-null Gaussian	0.3	0.45	0.465465465
two non-null Gaussian	0.3	0.46	0.473473473
two non-null Gaussian	0.3	0.47	0.482482482
two non-null Gaussian	0.3	0.48	0.492492492
two non-null Gaussian	0.3	0.49	0.502502503
two non-null Gaussian	0.3	0.5	0.507507508
two non-null Gaussian	0.3	0.51	0.516516517
two non-null Gaussian	0.3	0.52	0.522522523
two non-null Gaussian	0.3	0.53	0.533533534
two non-null Gaussian	0.3	0.54	0.544544545
two non-null Gaussian	0.3	0.55	0.555555556
two non-null Gaussian	0.3	0.56	0.563563564
two non-null Gaussian	0.3	0.57	0.572572573
two non-null Gaussian	0.3	0.58	0.580580581
two non-null Gaussian	0.3	0.59	0.58958959
two non-null Gaussian	0.3	0.6	0.600600601
two non-null Gaussian	0.3	0.61	0.611611612
two non-null Gaussian	0.3	0.62	0.626626627
two non-null Gaussian	0.3	0.63	0.634634635
two non-null Gaussian	0.3	0.64	0.640640641
two non-null Gaussian	0.3	0.65	0.647647648
two non-null Gaussian	0.3	0.66	0.654654655
two non-null Gaussian	0.3	0.67	0.666666667
two non-null Gaussian	0.3	0.68	0.680680681
two non-null Gaussian	0.3	0.69	0.697697698
two non-null Gaussian	0.3	0.7	0.706706707
two non-null Gaussian	0.3	0.71	0.715715716
two non-null Gaussian	0.3	0.72	0.724724725
two non-null Gaussian	0.3	0.73	0.732732733
two non-null Gaussian	0.3	0.74	0.741741742
two non-null Gaussian	0.3	0.75	0.753753754
two non-null Gaussian	0.3	0.76	0.763763764
two non-null Gaussian	0.3	0.77	0.77977978
two non-null Gaussian	0.3	0.78	0.787787788
two non-null Gaussian	0.3	0.79	0.795795796
two non-null Gaussian	0.3	0.8	0.807807808
two non-null Gaussian	0.3	0.81	0.820820821
two non-null Gaussian	0.3	0.82	0.833833834
two non-null Gaussian	0.3	0.83	0.846846847
two non-null Gaussian	0.3	0.84	0.854854855
two non-null Gaussian	0.3	0.85	0.868868869
two non-null Gaussian	0.3	0.86	0.874874875
two non-null Gaussian	0.3	0.87	0.888888889
two non-null Gaussian	0.3	0.88	0.896896897
two non-null Gaussian	0.3	0.89	0.907907908
two non-null Gaussian	0.3	0.9	0.916916917
two non-null Gaussian	0.3	0.91	0.920920921
two non-null Gaussian	0.3	0.92	0.932932933
two non-null Gaussian	0.3	0.93	0.942942943
two non-null Gaussian	0.3	0.94	0.952952953
two non-null Gaussian	0.3	0.95	0.963963964
two non-null Gaussian	0.3	0.96	0.972972973
two non-null Gaussian	0.3	0.97	0.97997998
two non-null Gaussian	0.3	0.98	0.981981982
two non-null Gaussian	0.3	0.99	0.98998999
two non-null Gaussian	0.3	1	1
two non-null Gaussian	0.5	0	0
two non-null Gaussian	0.5	0.01	0.034034034
two non-null Gaussian	0.5	0.02	0.056056056
two non-null Gaussian	0.5	0.03	0.075075075
two non-null Gaussian	0.5	0.04	0.089089089
two non-null Gaussian	0.5	0.05	0.11011011
two non-null Gaussian	0.5	0.06	0.131131131
two non-null Gaussian	0.5	0.07	0.147147147
two non-null Gaussian	0.5	0.08	0.164164164
two non-null Gaussian	0.5	0.09	0.178178178
two non-null Gaussian	0.5	0.1	0.191191191
two non-null Gaussian	0.5	0.11	0.197197197
two non-null Gaussian	0.5	0.12	0.205205205
two non-null Gaussian	0.5	0.13	0.217217217
two non-null Gaussian	0.5	0.14	0.228228228
two non-null Gaussian	0.5	0.15	0.233233233
two non-null Gaussian	0.5	0.16	0.247247247
two non-null Gaussian	0.5	0.17	0.257257257
two non-null Gaussian	0.5	0.18	0.266266266
two non-null Gaussian	0.5	0.19	0.274274274
two non-null Gaussian	0.5	0.2	0.281281281
two non-null Gaussian	0.5	0.21	0.286286286
two non-null Gaussian	0.5	0.22	0.296296296
two non-null Gaussian	0.5	0.23	0.304304304
two non-null Gaussian	0.5	0.24	0.316316316
two non-null Gaussian	0.5	0.25	0.32032032
two non-null Gaussian	0.5	0.26	0.326326326
two non-null Gaussian	0.5	0.27	0.336336336
two non-null Gaussian	0.5	0.28	0.342342342
two non-null Gaussian	0.5	0.29	0.353353353
two non-null Gaussian	0.5	0.3	0.359359359
two non-null Gaussian	0.5	0.31	0.368368368
two non-null Gaussian	0.5	0.32	0.373373373
two non-null Gaussian	0.5	0.33	0.378378378
two non-null Gaussian	0.5	0.34	0.384384384
two non-null Gaussian	0.5	0.35	0.39039039
two non-null Gaussian	0.5	0.36	0.401401401
two non-null Gaussian	0.5	0.37	0.407407407
two non-null Gaussian	0.5	0.38	0.417417417
two non-null Gaussian	0.5	0.39	0.422422422
two non-null Gaussian	0.5	0.4	0.433433433
two non-null Gaussian	0.5	0.41	0.44044044
two non-null Gaussian	0.5	0.42	0.447447447
two non-null Gaussian	0.5	0.43	0.454454454
two non-null Gaussian	0.5	0.44	0.458458458
two non-null Gaussian	0.5	0.45	0.465465465
two non-null Gaussian	0.5	0.46	0.473473473
two non-null Gaussian	0.5	0.47	0.482482482
two non-null Gaussian	0.5	0.48	0.492492492
two non-null Gaussian	0.5	0.49	0.502502503
two non-null Gaussian	0.5	0.5	0.507507508
two non-null Gaussian	0.5	0.51	0.516516517
two non-null Gaussian	0.5	0.52	0.522522523
two non-null Gaussian	0.5	0.53	0.533533534
two non-null Gaussian	0.5	0.54	0.544544545
two non-null Gaussian	0.5	0.55	0.555555556
two non-null Gaussian	0.5	0.56	0.563563564
two non-null Gaussian	0.5	0.57	0.572572573
two non-null Gaussian	0.5	0.58	0.580580581
two non-null Gaussian	0.5	0.59	0.58958959
two non-null Gaussian	0.5	0.6	0.600600601
two non-null Gaussian	0.5	0.61	0.611611612
two non-null Gaussian	0.5	0.62	0.626626627
two non-null Gaussian	0.5	0.63	0.634634635
two non-null Gaussian	0.5	0.64	0.640640641
two non-null Gaussian	0.5	0.65	0.647647648
two non-null Gaussian	0.5	0.66	0.654654655
two non-null Gaussian	0.5	0.67	0.666666667
two non-null Gaussian	0.5	0.68	0.680680681
two non-null Gaussian	0.5	0.69	0.697697698
two non-null Gaussian	0.5	0.7	0.706706707
two non-null Gaussian	0.5	0.71	0.715715716
two non-null Gaussian	0.5	0.72	0.724724725
two non-null Gaussian	0.5	0.73	0.732732733
two non-null Gaussian	0.5	0.74	0.741741742
two non-null Gaussian	0.5	0.75	0.753753754
two non-null Gaussian	0.5	0.76	0.763763764
two non-null Gaussian	0.5	0.77	0.77977978
two non-null Gaussian	0.5	0.78	0.787787788
two non-null Gaussian	0.5	0.79	0.795795796
two non-null Gaussian	0.5	0.8	0.807807808
two non-null Gaussian	0.5	0.81	0.820820821
two non-null Gaussian	0.5	0.82	0.833833834
two non-null Gaussian	0.5	0.83	0.846846847
two non-null Gaussian	0.5	0.84	0.854854855
two non-null Gaussian	0.5	0.85	0.868868869
two non-null Gaussian	0.5	0.86	0.874874875
two non-null Gaussian	0.5	0.87	0.888888889
two non-null Gaussian	0.5	0.88	0.896896897
two non-null Gaussian	0.5	0.89	0.907907908
two non-null Gaussian	0.5	0.9	0.916916917
two non-null Gaussian	0.5	0.91	0.920920921
two non-null Gaussian	0.5	0.92	0.932932933
two non-null Gaussian	0.5	0.93	0.942942943
two non-null Gaussian	0.5	0.94	0.952952953
two non-null Gaussian	0.5	0.95	0.963963964
two non-null Gaussian	0.5	0.96	0.972972973
two non-null Gaussian	0.5	0.97	0.97997998
two non-null Gaussian	0.5	0.98	0.981981982
two non-null Gaussian	0.5	0.99	0.98998999
two non-null Gaussian	0.5	1	1
two non-null Gaussian	0.7	0	0
two non-null Gaussian	0.7	0.01	0.034034034
two non-null Gaussian	0.7	0.02	0.056056056
two non-null Gaussian	0.7	0.03	0.075075075
two non-null Gaussian	0.7	0.04	0.089089089
two non-null Gaussian	0.7	0.05	0.11011011
two non-null Gaussian	0.7	0.06	0.131131131
two non-null Gaussian	0.7	0.07	0.147147147
two non-null Gaussian	0.7	0.08	0.164164164
two non-null Gaussian	0.7	0.09	0.178178178
two non-null Gaussian	0.7	0.1	0.191191191
two non-null Gaussian	0.7	0.11	0.197197197
two non-null Gaussian	0.7	0.12	0.205205205
two non-null Gaussian	0.7	0.13	0.217217217
two non-null Gaussian	0.7	0.14	0.228228228
two non-null Gaussian	0.7	0.15	0.233233233
two non-null Gaussian	0.7	0.16	0.247247247
two non-null Gaussian	0.7	0.17	0.257257257
two non-null Gaussian	0.7	0.18	0.266266266
two non-null Gaussian	0.7	0.19	0.274274274
two non-null Gaussian	0.7	0.2	0.281281281
two non-null Gaussian	0.7	0.21	0.286286286
two non-null Gaussian	0.7	0.22	0.296296296
two non-null Gaussian	0.7	0.23	0.304304304
two non-null Gaussian	0.7	0.24	0.316316316
two non-null Gaussian	0.7	0.25	0.32032032
two non-null Gaussian	0.7	0.26	0.326326326
two non-null Gaussian	0.7	0.27	0.336336336
two non-null Gaussian	0.7	0.28	0.342342342
two non-null Gaussian	0.7	0.29	0.353353353
two non-null Gaussian	0.7	0.3	0.359359359
two non-null Gaussian	0.7	0.31	0.368368368
two non-null Gaussian	0.7	0.32	0.373373373
two non-null Gaussian	0.7	0.33	0.378378378
two non-null Gaussian	0.7	0.34	0.384384384
two non-null Gaussian	0.7	0.35	0.39039039
two non-null Gaussian	0.7	0.36	0.401401401
two non-null Gaussian	0.7	0.37	0.407407407
two non-null Gaussian	0.7	0.38	0.417417417
two non-null Gaussian	0.7	0.39	0.422422422
two non-null Gaussian	0.7	0.4	0.433433433
two non-null Gaussian	0.7	0.41	0.44044044
two non-null Gaussian	0.7	0.42	0.447447447
two non-null Gaussian	0.7	0.43	0.454454454
two non-null Gaussian	0.7	0.44	0.458458458
two non-null Gaussian	0.7	0.45	0.465465465
two non-null Gaussian	0.7	0.46	0.473473473
two non-null Gaussian	0.7	0.47	0.482482482
two non-null Gaussian	0.7	0.48	0.492492492
two non-null Gaussian	0.7	0.49	0.502502503
two non-null Gaussian	0.7	0.5	0.507507508
two non-null Gaussian	0.7	0.51	0.516516517
two non-null Gaussian	0.7	0.52	0.522522523
two non-null Gaussian	0.7	0.53	0.533533534
two non-null Gaussian	0.7	0.54	0.544544545
two non-null Gaussian	0.7	0.55	0.555555556
two non-null Gaussian	0.7	0.56	0.563563564
two non-null Gaussian	0.7	0.57	0.572572573
two non-null Gaussian	0.7	0.58	0.580580581
two non-null Gaussian	0.7	0.59	0.58958959
two non-null Gaussian	0.7	0.6	0.600600601
two non-null Gaussian	0.7	0.61	0.611611612
two non-null Gaussian	0.7	0.62	0.626626627
two non-null Gaussian	0.7	0.63	0.634634635
two non-null Gaussian	0.7	0.64	0.640640641
two non-null Gaussian	0.7	0.65	0.647647648
two non-null Gaussian	0.7	0.66	0.654654655
two non-null Gaussian	0.7	0.67	0.666666667
two non-null Gaussian	0.7	0.68	0.680680681
two non-null Gaussian	0.7	0.69	0.697697698
two non-null Gaussian	0.7	0.7	0.706706707
two non-null Gaussian	0.7	0.71	0.715715716
two non-null Gaussian	0.7	0.72	0.724724725
two non-null Gaussian	0.7	0.73	0.732732733
two non-null Gaussian	0.7	0.74	0.741741742
two non-null Gaussian	0.7	0.75	0.753753754
two non-null Gaussian	0.7	0.76	0.763763764
two non-null Gaussian	0.7	0.77	0.77977978
two non-null Gaussian	0.7	0.78	0.787787788
two non-null Gaussian	0.7	0.79	0.795795796
two non-null Gaussian	0.7	0.8	0.807807808
two non-null Gaussian	0.7	0.81	0.820820821
two non-null Gaussian	0.7	0.82	0.833833834
two non-null Gaussian	0.7	0.83	0.846846847
two non-null Gaussian	0.7	0.84	0.854854855
two non-null Gaussian	0.7	0.85	0.868868869
two non-null Gaussian	0.7	0.86	0.874874875
two non-null Gaussian	0.7	0.87	0.888888889
two non-null Gaussian	0.7	0.88	0.896896897
two non-null Gaussian	0.7	0.89	0.907907908
two non-null Gaussian	0.7	0.9	0.916916917
two non-null Gaussian	0.7	0.91	0.920920921
two non-null Gaussian	0.7	0.92	0.932932933
two non-null Gaussian	0.7	0.93	0.942942943
two non-null Gaussian	0.7	0.94	0.952952953
two non-null Gaussian	0.7	0.95	0.963963964
two non-null Gaussian	0.7	0.96	0.972972973
two non-null Gaussian	0.7	0.97	0.97997998
two non-null Gaussian	0.7	0.98	0.981981982
two non-null Gaussian	0.7	0.99	0.98998999
two non-null Gaussian	0.7	1	1
two non-null Gaussian	0.9	0	0
two non-null Gaussian	0.9	0.01	0.034034034
two non-null Gaussian	0.9	0.02	0.056056056
two non-null Gaussian	0.9	0.03	0.075075075
two non-null Gaussian	0.9	0.04	0.089089089
two non-null Gaussian	0.9	0.05	0.11011011
two non-null Gaussian	0.9	0.06	0.131131131
two non-null Gaussian	0.9	0.07	0.147147147
two non-null Gaussian	0.9	0.08	0.164164164
two non-null Gaussian	0.9	0.09	0.178178178
two non-null Gaussian	0.9	0.1	0.191191191
two non-null Gaussian	0.9	0.11	0.197197197
two non-null Gaussian	0.9	0.12	0.205205205
two non-null Gaussian	0.9	0.13	0.217217217
two non-null Gaussian	0.9	0.14	0.228228228
two non-null Gaussian	0.9	0.15	0.233233233
two non-null Gaussian	0.9	0.16	0.247247247
two non-null Gaussian	0.9	0.17	0.257257257
two non-null Gaussian	0.9	0.18	0.266266266
two non-null Gaussian	0.9	0.19	0.274274274
two non-null Gaussian	0.9	0.2	0.281281281
two non-null Gaussian	0.9	0.21	0.286286286
two non-null Gaussian	0.9	0.22	0.296296296
two non-null Gaussian	0.9	0.23	0.304304304
two non-null Gaussian	0.9	0.24	0.316316316
two non-null Gaussian	0.9	0.25	0.32032032
two non-null Gaussian	0.9	0.26	0.326326326
two non-null Gaussian	0.9	0.27	0.336336336
two non-null Gaussian	0.9	0.28	0.342342342
two non-null Gaussian	0.9	0.29	0.353353353
two non-null Gaussian	0.9	0.3	0.359359359
two non-null Gaussian	0.9	0.31	0.368368368
two non-null Gaussian	0.9	0.32	0.373373373
two non-null Gaussian	0.9	0.33	0.378378378
two non-null Gaussian	0.9	0.34	0.384384384
two non-null Gaussian	0.9	0.35	0.39039039
two non-null Gaussian	0.9	0.36	0.401401401
two non-null Gaussian	0.9	0.37	0.407407407
two non-null Gaussian	0.9	0.38	0.417417417
two non-null Gaussian	0.9	0.39	0.422422422
two non-null Gaussian	0.9	0.4	0.433433433
two non-null Gaussian	0.9	0.41	0.44044044
two non-null Gaussian	0.9	0.42	0.447447447
two non-null Gaussian	0.9	0.43	0.454454454
two non-null Gaussian	0.9	0.44	0.458458458
two non-null Gaussian	0.9	0.45	0.465465465
two non-null Gaussian	0.9	0.46	0.473473473
two non-null Gaussian	0.9	0.47	0.482482482
two non-null Gaussian	0.9	0.48	0.492492492
two non-null Gaussian	0.9	0.49	0.502502503
two non-null Gaussian	0.9	0.5	0.507507508
two non-null Gaussian	0.9	0.51	0.516516517
two non-null Gaussian	0.9	0.52	0.522522523
two non-null Gaussian	0.9	0.53	0.533533534
two non-null Gaussian	0.9	0.54	0.544544545
two non-null Gaussian	0.9	0.55	0.555555556
two non-null Gaussian	0.9	0.56	0.563563564
two non-null Gaussian	0.9	0.57	0.572572573
two non-null Gaussian	0.9	0.58	0.580580581
two non-null Gaussian	0.9	0.59	0.58958959
two non-null Gaussian	0.9	0.6	0.600600601
two non-null Gaussian	0.9	0.61	0.611611612
two non-null Gaussian	0.9	0.62	0.626626627
two non-null Gaussian	0.9	0.63	0.634634635
two non-null Gaussian	0.9	0.64	0.640640641
two non-null Gaussian	0.9	0.65	0.647647648
two non-null Gaussian	0.9	0.66	0.654654655
two non-null Gaussian	0.9	0.67	0.666666667
two non-null Gaussian	0.9	0.68	0.680680681
two non-null Gaussian	0.9	0.69	0.697697698
two non-null Gaussian	0.9	0.7	0.706706707
two non-null Gaussian	0.9	0.71	0.715715716
two non-null Gaussian	0.9	0.72	0.724724725
two non-null Gaussian	0.9	0.73	0.732732733
two non-null Gaussian	0.9	0.74	0.741741742
two non-null Gaussian	0.9	0.75	0.753753754
two non-null Gaussian	0.9	0.76	0.763763764
two non-null Gaussian	0.9	0.77	0.77977978
two non-null Gaussian	0.9	0.78	0.787787788
two non-null Gaussian	0.9	0.79	0.795795796
two non-null Gaussian	0.9	0.8	0.807807808
two non-null Gaussian	0.9	0.81	0.820820821
two non-null Gaussian	0.9	0.82	0.833833834
two non-null Gaussian	0.9	0.83	0.846846847
two non-null Gaussian	0.9	0.84	0.854854855
two non-null Gaussian	0.9	0.85	0.868868869
two non-null Gaussian	0.9	0.86	0.874874875
two non-null Gaussian	0.9	0.87	0.888888889
two non-null Gaussian	0.9	0.88	0.896896897
two non-null Gaussian	0.9	0.89	0.907907908
two non-null Gaussian	0.9	0.9	0.916916917
two non-null Gaussian	0.9	0.91	0.920920921
two non-null Gaussian	0.9	0.92	0.932932933
two non-null Gaussian	0.9	0.93	0.942942943
two non-null Gaussian	0.9	0.94	0.952952953
two non-null Gaussian	0.9	0.95	0.963963964
two non-null Gaussian	0.9	0.96	0.972972973
two non-null Gaussian	0.9	0.97	0.97997998
two non-null Gaussian	0.9	0.98	0.981981982
two non-null Gaussian	0.9	0.99	0.98998999
two non-null Gaussian	0.9	1	1
one non-null Gaussian	0.1	0	0
one non-null Gaussian	0.1	0.01	0.034034034
one non-null Gaussian	0.1	0.02	0.056056056
one non-null Gaussian	0.1	0.03	0.075075075
one non-null Gaussian	0.1	0.04	0.089089089
one non-null Gaussian	0.1	0.05	0.11011011
one non-null Gaussian	0.1	0.06	0.131131131
one non-null Gaussian	0.1	0.07	0.147147147
one non-null Gaussian	0.1	0.08	0.164164164
one non-null Gaussian	0.1	0.09	0.178178178
one non-null Gaussian	0.1	0.1	0.191191191
one non-null Gaussian	0.1	0.11	0.197197197
one non-null Gaussian	0.1	0.12	0.205205205
one non-null Gaussian	0.1	0.13	0.217217217
one non-null Gaussian	0.1	0.14	0.228228228
one non-null Gaussian	0.1	0.15	0.233233233
one non-null Gaussian	0.1	0.16	0.247247247
one non-null Gaussian	0.1	0.17	0.257257257
one non-null Gaussian	0.1	0.18	0.266266266
one non-null Gaussian	0.1	0.19	0.274274274
one non-null Gaussian	0.1	0.2	0.281281281
one non-null Gaussian	0.1	0.21	0.286286286
one non-null Gaussian	0.1	0.22	0.296296296
one non-null Gaussian	0.1	0.23	0.304304304
one non-null Gaussian	0.1	0.24	0.316316316
one non-null Gaussian	0.1	0.25	0.32032032
one non-null Gaussian	0.1	0.26	0.326326326
one non-null Gaussian	0.1	0.27	0.336336336
one non-null Gaussian	0.1	0.28	0.342342342
one non-null Gaussian	0.1	0.29	0.353353353
one non-null Gaussian	0.1	0.3	0.359359359
one non-null Gaussian	0.1	0.31	0.368368368
one non-null Gaussian	0.1	0.32	0.373373373
one non-null Gaussian	0.1	0.33	0.378378378
one non-null Gaussian	0.1	0.34	0.384384384
one non-null Gaussian	0.1	0.35	0.39039039
one non-null Gaussian	0.1	0.36	0.401401401
one non-null Gaussian	0.1	0.37	0.407407407
one non-null Gaussian	0.1	0.38	0.417417417
one non-null Gaussian	0.1	0.39	0.422422422
one non-null Gaussian	0.1	0.4	0.433433433
one non-null Gaussian	0.1	0.41	0.44044044
one non-null Gaussian	0.1	0.42	0.447447447
one non-null Gaussian	0.1	0.43	0.454454454
one non-null Gaussian	0.1	0.44	0.458458458
one non-null Gaussian	0.1	0.45	0.465465465
one non-null Gaussian	0.1	0.46	0.473473473
one non-null Gaussian	0.1	0.47	0.482482482
one non-null Gaussian	0.1	0.48	0.492492492
one non-null Gaussian	0.1	0.49	0.502502503
one non-null Gaussian	0.1	0.5	0.507507508
one non-null Gaussian	0.1	0.51	0.516516517
one non-null Gaussian	0.1	0.52	0.522522523
one non-null Gaussian	0.1	0.53	0.533533534
one non-null Gaussian	0.1	0.54	0.544544545
one non-null Gaussian	0.1	0.55	0.555555556
one non-null Gaussian	0.1	0.56	0.563563564
one non-null Gaussian	0.1	0.57	0.572572573
one non-null Gaussian	0.1	0.58	0.580580581
one non-null Gaussian	0.1	0.59	0.58958959
one non-null Gaussian	0.1	0.6	0.600600601
one non-null Gaussian	0.1	0.61	0.611611612
one non-null Gaussian	0.1	0.62	0.626626627
one non-null Gaussian	0.1	0.63	0.634634635
one non-null Gaussian	0.1	0.64	0.640640641
one non-null Gaussian	0.1	0.65	0.647647648
one non-null Gaussian	0.1	0.66	0.654654655
one non-null Gaussian	0.1	0.67	0.666666667
one non-null Gaussian	0.1	0.68	0.680680681
one non-null Gaussian	0.1	0.69	0.697697698
one non-null Gaussian	0.1	0.7	0.706706707
one non-null Gaussian	0.1	0.71	0.715715716
one non-null Gaussian	0.1	0.72	0.724724725
one non-null Gaussian	0.1	0.73	0.732732733
one non-null Gaussian	0.1	0.74	0.741741742
one non-null Gaussian	0.1	0.75	0.753753754
one non-null Gaussian	0.1	0.76	0.763763764
one non-null Gaussian	0.1	0.77	0.77977978
one non-null Gaussian	0.1	0.78	0.787787788
one non-null Gaussian	0.1	0.79	0.795795796
one non-null Gaussian	0.1	0.8	0.807807808
one non-null Gaussian	0.1	0.81	0.820820821
one non-null Gaussian	0.1	0.82	0.833833834
one non-null Gaussian	0.1	0.83	0.846846847
one non-null Gaussian	0.1	0.84	0.854854855
one non-null Gaussian	0.1	0.85	0.868868869
one non-null Gaussian	0.1	0.86	0.874874875
one non-null Gaussian	0.1	0.87	0.888888889
one non-null Gaussian	0.1	0.88	0.896896897
one non-null Gaussian	0.1	0.89	0.907907908
one non-null Gaussian	0.1	0.9	0.916916917
one non-null Gaussian	0.1	0.91	0.920920921
one non-null Gaussian	0.1	0.92	0.932932933
one non-null Gaussian	0.1	0.93	0.942942943
one non-null Gaussian	0.1	0.94	0.952952953
one non-null Gaussian	0.1	0.95	0.963963964
one non-null Gaussian	0.1	0.96	0.972972973
one non-null Gaussian	0.1	0.97	0.97997998
one non-null Gaussian	0.1	0.98	0.981981982
one non-null Gaussian	0.1	0.99	0.98998999
one non-null Gaussian	0.1	1	1
one non-null Gaussian	0.3	0	0
one non-null Gaussian	0.3	0.01	0.034034034
one non-null Gaussian	0.3	0.02	0.056056056
one non-null Gaussian	0.3	0.03	0.075075075
one non-null Gaussian	0.3	0.04	0.089089089
one non-null Gaussian	0.3	0.05	0.11011011
one non-null Gaussian	0.3	0.06	0.131131131
one non-null Gaussian	0.3	0.07	0.147147147
one non-null Gaussian	0.3	0.08	0.164164164
one non-null Gaussian	0.3	0.09	0.178178178
one non-null Gaussian	0.3	0.1	0.191191191
one non-null Gaussian	0.3	0.11	0.197197197
one non-null Gaussian	0.3	0.12	0.205205205
one non-null Gaussian	0.3	0.13	0.217217217
one non-null Gaussian	0.3	0.14	0.228228228
one non-null Gaussian	0.3	0.15	0.233233233
one non-null Gaussian	0.3	0.16	0.247247247
one non-null Gaussian	0.3	0.17	0.257257257
one non-null Gaussian	0.3	0.18	0.266266266
one non-null Gaussian	0.3	0.19	0.274274274
one non-null Gaussian	0.3	0.2	0.281281281
one non-null Gaussian	0.3	0.21	0.286286286
one non-null Gaussian	0.3	0.22	0.296296296
one non-null Gaussian	0.3	0.23	0.304304304
one non-null Gaussian	0.3	0.24	0.316316316
one non-null Gaussian	0.3	0.25	0.32032032
one non-null Gaussian	0.3	0.26	0.326326326
one non-null Gaussian	0.3	0.27	0.336336336
one non-null Gaussian	0.3	0.28	0.342342342
one non-null Gaussian	0.3	0.29	0.353353353
one non-null Gaussian	0.3	0.3	0.359359359
one non-null Gaussian	0.3	0.31	0.368368368
one non-null Gaussian	0.3	0.32	0.373373373
one non-null Gaussian	0.3	0.33	0.378378378
one non-null Gaussian	0.3	0.34	0.384384384
one non-null Gaussian	0.3	0.35	0.39039039
one non-null Gaussian	0.3	0.36	0.401401401
one non-null Gaussian	0.3	0.37	0.407407407
one non-null Gaussian	0.3	0.38	0.417417417
one non-null Gaussian	0.3	0.39	0.422422422
one non-null Gaussian	0.3	0.4	0.433433433
one non-null Gaussian	0.3	0.41	0.44044044
one non-null Gaussian	0.3	0.42	0.447447447
one non-null Gaussian	0.3	0.43	0.454454454
one non-null Gaussian	0.3	0.44	0.458458458
one non-null Gaussian	0.3	0.45	0.465465465
one non-null Gaussian	0.3	0.46	0.473473473
one non-null Gaussian	0.3	0.47	0.482482482
one non-null Gaussian	0.3	0.48	0.492492492
one non-null Gaussian	0.3	0.49	0.502502503
one non-null Gaussian	0.3	0.5	0.507507508
one non-null Gaussian	0.3	0.51	0.516516517
one non-null Gaussian	0.3	0.52	0.522522523
one non-null Gaussian	0.3	0.53	0.533533534
one non-null Gaussian	0.3	0.54	0.544544545
one non-null Gaussian	0.3	0.55	0.555555556
one non-null Gaussian	0.3	0.56	0.563563564
one non-null Gaussian	0.3	0.57	0.572572573
one non-null Gaussian	0.3	0.58	0.580580581
one non-null Gaussian	0.3	0.59	0.58958959
one non-null Gaussian	0.3	0.6	0.600600601
one non-null Gaussian	0.3	0.61	0.611611612
one non-null Gaussian	0.3	0.62	0.626626627
one non-null Gaussian	0.3	0.63	0.634634635
one non-null Gaussian	0.3	0.64	0.640640641
one non-null Gaussian	0.3	0.65	0.647647648
one non-null Gaussian	0.3	0.66	0.654654655
one non-null Gaussian	0.3	0.67	0.666666667
one non-null Gaussian	0.3	0.68	0.680680681
one non-null Gaussian	0.3	0.69	0.697697698
one non-null Gaussian	0.3	0.7	0.706706707
one non-null Gaussian	0.3	0.71	0.715715716
one non-null Gaussian	0.3	0.72	0.724724725
one non-null Gaussian	0.3	0.73	0.732732733
one non-null Gaussian	0.3	0.74	0.741741742
one non-null Gaussian	0.3	0.75	0.753753754
one non-null Gaussian	0.3	0.76	0.763763764
one non-null Gaussian	0.3	0.77	0.77977978
one non-null Gaussian	0.3	0.78	0.787787788
one non-null Gaussian	0.3	0.79	0.795795796
one non-null Gaussian	0.3	0.8	0.807807808
one non-null Gaussian	0.3	0.81	0.820820821
one non-null Gaussian	0.3	0.82	0.833833834
one non-null Gaussian	0.3	0.83	0.846846847
one non-null Gaussian	0.3	0.84	0.854854855
one non-null Gaussian	0.3	0.85	0.868868869
one non-null Gaussian	0.3	0.86	0.874874875
one non-null Gaussian	0.3	0.87	0.888888889
one non-null Gaussian	0.3	0.88	0.896896897
one non-null Gaussian	0.3	0.89	0.907907908
one non-null Gaussian	0.3	0.9	0.916916917
one non-null Gaussian	0.3	0.91	0.920920921
one non-null Gaussian	0.3	0.92	0.932932933
one non-null Gaussian	0.3	0.93	0.942942943
one non-null Gaussian	0.3	0.94	0.952952953
one non-null Gaussian	0.3	0.95	0.963963964
one non-null Gaussian	0.3	0.96	0.972972973
one non-null Gaussian	0.3	0.97	0.97997998
one non-null Gaussian	0.3	0.98	0.981981982
one non-null Gaussian	0.3	0.99	0.98998999
one non-null Gaussian	0.3	1	1
one non-null Gaussian	0.5	0	0
one non-null Gaussian	0.5	0.01	0.034034034
one non-null Gaussian	0.5	0.02	0.056056056
one non-null Gaussian	0.5	0.03	0.075075075
one non-null Gaussian	0.5	0.04	0.089089089
one non-null Gaussian	0.5	0.05	0.11011011
one non-null Gaussian	0.5	0.06	0.131131131
one non-null Gaussian	0.5	0.07	0.147147147
one non-null Gaussian	0.5	0.08	0.164164164
one non-null Gaussian	0.5	0.09	0.178178178
one non-null Gaussian	0.5	0.1	0.191191191
one non-null Gaussian	0.5	0.11	0.197197197
one non-null Gaussian	0.5	0.12	0.205205205
one non-null Gaussian	0.5	0.13	0.217217217
one non-null Gaussian	0.5	0.14	0.228228228
one non-null Gaussian	0.5	0.15	0.233233233
one non-null Gaussian	0.5	0.16	0.247247247
one non-null Gaussian	0.5	0.17	0.257257257
one non-null Gaussian	0.5	0.18	0.266266266
one non-null Gaussian	0.5	0.19	0.274274274
one non-null Gaussian	0.5	0.2	0.281281281
one non-null Gaussian	0.5	0.21	0.286286286
one non-null Gaussian	0.5	0.22	0.296296296
one non-null Gaussian	0.5	0.23	0.304304304
one non-null Gaussian	0.5	0.24	0.316316316
one non-null Gaussian	0.5	0.25	0.32032032
one non-null Gaussian	0.5	0.26	0.326326326
one non-null Gaussian	0.5	0.27	0.336336336
one non-null Gaussian	0.5	0.28	0.342342342
one non-null Gaussian	0.5	0.29	0.353353353
one non-null Gaussian	0.5	0.3	0.359359359
one non-null Gaussian	0.5	0.31	0.368368368
one non-null Gaussian	0.5	0.32	0.373373373
one non-null Gaussian	0.5	0.33	0.378378378
one non-null Gaussian	0.5	0.34	0.384384384
one non-null Gaussian	0.5	0.35	0.39039039
one non-null Gaussian	0.5	0.36	0.401401401
one non-null Gaussian	0.5	0.37	0.407407407
one non-null Gaussian	0.5	0.38	0.417417417
one non-null Gaussian	0.5	0.39	0.422422422
one non-null Gaussian	0.5	0.4	0.433433433
one non-null Gaussian	0.5	0.41	0.44044044
one non-null Gaussian	0.5	0.42	0.447447447
one non-null Gaussian	0.5	0.43	0.454454454
one non-null Gaussian	0.5	0.44	0.458458458
one non-null Gaussian	0.5	0.45	0.465465465
one non-null Gaussian	0.5	0.46	0.473473473
one non-null Gaussian	0.5	0.47	0.482482482
one non-null Gaussian	0.5	0.48	0.492492492
one non-null Gaussian	0.5	0.49	0.502502503
one non-null Gaussian	0.5	0.5	0.507507508
one non-null Gaussian	0.5	0.51	0.516516517
one non-null Gaussian	0.5	0.52	0.522522523
one non-null Gaussian	0.5	0.53	0.533533534
one non-null Gaussian	0.5	0.54	0.544544545
one non-null Gaussian	0.5	0.55	0.555555556
one non-null Gaussian	0.5	0.56	0.563563564
one non-null Gaussian	0.5	0.57	0.572572573
one non-null Gaussian	0.5	0.58	0.580580581
one non-null Gaussian	0.5	0.59	0.58958959
one non-null Gaussian	0.5	0.6	0.600600601
one non-null Gaussian	0.5	0.61	0.611611612
one non-null Gaussian	0.5	0.62	0.626626627
one non-null Gaussian	0.5	0.63	0.634634635
one non-null Gaussian	0.5	0.64	0.640640641
one non-null Gaussian	0.5	0.65	0.647647648
one non-null Gaussian	0.5	0.66	0.654654655
one non-null Gaussian	0.5	0.67	0.666666667
one non-null Gaussian	0.5	0.68	0.680680681
one non-null Gaussian	0.5	0.69	0.697697698
one non-null Gaussian	0.5	0.7	0.706706707
one non-null Gaussian	0.5	0.71	0.715715716
one non-null Gaussian	0.5	0.72	0.724724725
one non-null Gaussian	0.5	0.73	0.732732733
one non-null Gaussian	0.5	0.74	0.741741742
one non-null Gaussian	0.5	0.75	0.753753754
one non-null Gaussian	0.5	0.76	0.763763764
one non-null Gaussian	0.5	0.77	0.77977978
one non-null Gaussian	0.5	0.78	0.787787788
one non-null Gaussian	0.5	0.79	0.795795796
one non-null Gaussian	0.5	0.8	0.807807808
one non-null Gaussian	0.5	0.81	0.820820821
one non-null Gaussian	0.5	0.82	0.833833834
one non-null Gaussian	0.5	0.83	0.846846847
one non-null Gaussian	0.5	0.84	0.854854855
one non-null Gaussian	0.5	0.85	0.868868869
one non-null Gaussian	0.5	0.86	0.874874875
one non-null Gaussian	0.5	0.87	0.888888889
one non-null Gaussian	0.5	0.88	0.896896897
one non-null Gaussian	0.5	0.89	0.907907908
one non-null Gaussian	0.5	0.9	0.916916917
one non-null Gaussian	0.5	0.91	0.920920921
one non-null Gaussian	0.5	0.92	0.932932933
one non-null Gaussian	0.5	0.93	0.942942943
one non-null Gaussian	0.5	0.94	0.952952953
one non-null Gaussian	0.5	0.95	0.963963964
one non-null Gaussian	0.5	0.96	0.972972973
one non-null Gaussian	0.5	0.97	0.97997998
one non-null Gaussian	0.5	0.98	0.981981982
one non-null Gaussian	0.5	0.99	0.98998999
one non-null Gaussian	0.5	1	1
one non-null Gaussian	0.7	0	0
one non-null Gaussian	0.7	0.01	0.034034034
one non-null Gaussian	0.7	0.02	0.056056056
one non-null Gaussian	0.7	0.03	0.075075075
one non-null Gaussian	0.7	0.04	0.089089089
one non-null Gaussian	0.7	0.05	0.11011011
one non-null Gaussian	0.7	0.06	0.131131131
one non-null Gaussian	0.7	0.07	0.147147147
one non-null Gaussian	0.7	0.08	0.164164164
one non-null Gaussian	0.7	0.09	0.178178178
one non-null Gaussian	0.7	0.1	0.191191191
one non-null Gaussian	0.7	0.11	0.197197197
one non-null Gaussian	0.7	0.12	0.205205205
one non-null Gaussian	0.7	0.13	0.217217217
one non-null Gaussian	0.7	0.14	0.228228228
one non-null Gaussian	0.7	0.15	0.233233233
one non-null Gaussian	0.7	0.16	0.247247247
one non-null Gaussian	0.7	0.17	0.257257257
one non-null Gaussian	0.7	0.18	0.266266266
one non-null Gaussian	0.7	0.19	0.274274274
one non-null Gaussian	0.7	0.2	0.281281281
one non-null Gaussian	0.7	0.21	0.286286286
one non-null Gaussian	0.7	0.22	0.296296296
one non-null Gaussian	0.7	0.23	0.304304304
one non-null Gaussian	0.7	0.24	0.316316316
one non-null Gaussian	0.7	0.25	0.32032032
one non-null Gaussian	0.7	0.26	0.326326326
one non-null Gaussian	0.7	0.27	0.336336336
one non-null Gaussian	0.7	0.28	0.342342342
one non-null Gaussian	0.7	0.29	0.353353353
one non-null Gaussian	0.7	0.3	0.359359359
one non-null Gaussian	0.7	0.31	0.368368368
one non-null Gaussian	0.7	0.32	0.373373373
one non-null Gaussian	0.7	0.33	0.378378378
one non-null Gaussian	0.7	0.34	0.384384384
one non-null Gaussian	0.7	0.35	0.39039039
one non-null Gaussian	0.7	0.36	0.401401401
one non-null Gaussian	0.7	0.37	0.407407407
one non-null Gaussian	0.7	0.38	0.417417417
one non-null Gaussian	0.7	0.39	0.422422422
one non-null Gaussian	0.7	0.4	0.433433433
one non-null Gaussian	0.7	0.41	0.44044044
one non-null Gaussian	0.7	0.42	0.447447447
one non-null Gaussian	0.7	0.43	0.454454454
one non-null Gaussian	0.7	0.44	0.458458458
one non-null Gaussian	0.7	0.45	0.465465465
one non-null Gaussian	0.7	0.46	0.473473473
one non-null Gaussian	0.7	0.47	0.482482482
one non-null Gaussian	0.7	0.48	0.492492492
one non-null Gaussian	0.7	0.49	0.502502503
one non-null Gaussian	0.7	0.5	0.507507508
one non-null Gaussian	0.7	0.51	0.516516517
one non-null Gaussian	0.7	0.52	0.522522523
one non-null Gaussian	0.7	0.53	0.533533534
one non-null Gaussian	0.7	0.54	0.544544545
one non-null Gaussian	0.7	0.55	0.555555556
one non-null Gaussian	0.7	0.56	0.563563564
one non-null Gaussian	0.7	0.57	0.572572573
one non-null Gaussian	0.7	0.58	0.580580581
one non-null Gaussian	0.7	0.59	0.58958959
one non-null Gaussian	0.7	0.6	0.600600601
one non-null Gaussian	0.7	0.61	0.611611612
one non-null Gaussian	0.7	0.62	0.626626627
one non-null Gaussian	0.7	0.63	0.634634635
one non-null Gaussian	0.7	0.64	0.640640641
one non-null Gaussian	0.7	0.65	0.647647648
one non-null Gaussian	0.7	0.66	0.654654655
one non-null Gaussian	0.7	0.67	0.666666667
one non-null Gaussian	0.7	0.68	0.680680681
one non-null Gaussian	0.7	0.69	0.697697698
one non-null Gaussian	0.7	0.7	0.706706707
one non-null Gaussian	0.7	0.71	0.715715716
one non-null Gaussian	0.7	0.72	0.724724725
one non-null Gaussian	0.7	0.73	0.732732733
one non-null Gaussian	0.7	0.74	0.741741742
one non-null Gaussian	0.7	0.75	0.753753754
one non-null Gaussian	0.7	0.76	0.763763764
one non-null Gaussian	0.7	0.77	0.77977978
one non-null Gaussian	0.7	0.78	0.787787788
one non-null Gaussian	0.7	0.79	0.795795796
one non-null Gaussian	0.7	0.8	0.807807808
one non-null Gaussian	0.7	0.81	0.820820821
one non-null Gaussian	0.7	0.82	0.833833834
one non-null Gaussian	0.7	0.83	0.846846847
one non-null Gaussian	0.7	0.84	0.854854855
one non-null Gaussian	0.7	0.85	0.868868869
one non-null Gaussian	0.7	0.86	0.874874875
one non-null Gaussian	0.7	0.87	0.888888889
one non-null Gaussian	0.7	0.88	0.896896897
one non-null Gaussian	0.7	0.89	0.907907908
one non-null Gaussian	0.7	0.9	0.916916917
one non-null Gaussian	0.7	0.91	0.920920921
one non-null Gaussian	0.7	0.92	0.932932933
one non-null Gaussian	0.7	0.93	0.942942943
one non-null Gaussian	0.7	0.94	0.952952953
one non-null Gaussian	0.7	0.95	0.963963964
one non-null Gaussian	0.7	0.96	0.972972973
one non-null Gaussian	0.7	0.97	0.97997998
one non-null Gaussian	0.7	0.98	0.981981982
one non-null Gaussian	0.7	0.99	0.98998999
one non-null Gaussian	0.7	1	1
one non-null Gaussian	0.9	0	0
one non-null Gaussian	0.9	0.01	0.034034034
one non-null Gaussian	0.9	0.02	0.056056056
one non-null Gaussian	0.9	0.03	0.075075075
one non-null Gaussian	0.9	0.04	0.089089089
one non-null Gaussian	0.9	0.05	0.11011011
one non-null Gaussian	0.9	0.06	0.131131131
one non-null Gaussian	0.9	0.07	0.147147147
one non-null Gaussian	0.9	0.08	0.164164164
one non-null Gaussian	0.9	0.09	0.178178178
one non-null Gaussian	0.9	0.1	0.191191191
one non-null Gaussian	0.9	0.11	0.197197197
one non-null Gaussian	0.9	0.12	0.205205205
one non-null Gaussian	0.9	0.13	0.217217217
one non-null Gaussian	0.9	0.14	0.228228228
one non-null Gaussian	0.9	0.15	0.233233233
one non-null Gaussian	0.9	0.16	0.247247247
one non-null Gaussian	0.9	0.17	0.257257257
one non-null Gaussian	0.9	0.18	0.266266266
one non-null Gaussian	0.9	0.19	0.274274274
one non-null Gaussian	0.9	0.2	0.281281281
one non-null Gaussian	0.9	0.21	0.286286286
one non-null Gaussian	0.9	0.22	0.296296296
one non-null Gaussian	0.9	0.23	0.304304304
one non-null Gaussian	0.9	0.24	0.316316316
one non-null Gaussian	0.9	0.25	0.32032032
one non-null Gaussian	0.9	0.26	0.326326326
one non-null Gaussian	0.9	0.27	0.336336336
one non-null Gaussian	0.9	0.28	0.342342342
one non-null Gaussian	0.9	0.29	0.353353353
one non-null Gaussian	0.9	0.3	0.359359359
one non-null Gaussian	0.9	0.31	0.368368368
one non-null Gaussian	0.9	0.32	0.373373373
one non-null Gaussian	0.9	0.33	0.378378378
one non-null Gaussian	0.9	0.34	0.384384384
one non-null Gaussian	0.9	0.35	0.39039039
one non-null Gaussian	0.9	0.36	0.401401401
one non-null Gaussian	0.9	0.37	0.407407407
one non-null Gaussian	0.9	0.38	0.417417417
one non-null Gaussian	0.9	0.39	0.422422422
one non-null Gaussian	0.9	0.4	0.433433433
one non-null Gaussian	0.9	0.41	0.44044044
one non-null Gaussian	0.9	0.42	0.447447447
one non-null Gaussian	0.9	0.43	0.454454454
one non-null Gaussian	0.9	0.44	0.458458458
one non-null Gaussian	0.9	0.45	0.465465465
one non-null Gaussian	0.9	0.46	0.473473473
one non-null Gaussian	0.9	0.47	0.482482482
one non-null Gaussian	0.9	0.48	0.492492492
one non-null Gaussian	0.9	0.49	0.502502503
one non-null Gaussian	0.9	0.5	0.507507508
one non-null Gaussian	0.9	0.51	0.516516517
one non-null Gaussian	0.9	0.52	0.522522523
one non-null Gaussian	0.9	0.53	0.533533534
one non-null Gaussian	0.9	0.54	0.544544545
one non-null Gaussian	0.9	0.55	0.555555556
one non-null Gaussian	0.9	0.56	0.563563564
one non-null Gaussian	0.9	0.57	0.572572573
one non-null Gaussian	0.9	0.58	0.580580581
one non-null Gaussian	0.9	0.59	0.58958959
one non-null Gaussian	0.9	0.6	0.600600601
one non-null Gaussian	0.9	0.61	0.611611612
one non-null Gaussian	0.9	0.62	0.626626627
one non-null Gaussian	0.9	0.63	0.634634635
one non-null Gaussian	0.9	0.64	0.640640641
one non-null Gaussian	0.9	0.65	0.647647648
one non-null Gaussian	0.9	0.66	0.654654655
one non-null Gaussian	0.9	0.67	0.666666667
one non-null Gaussian	0.9	0.68	0.680680681
one non-null Gaussian	0.9	0.69	0.697697698
one non-null Gaussian	0.9	0.7	0.706706707
one non-null Gaussian	0.9	0.71	0.715715716
one non-null Gaussian	0.9	0.72	0.724724725
one non-null Gaussian	0.9	0.73	0.732732733
one non-null Gaussian	0.9	0.74	0.741741742
one non-null Gaussian	0.9	0.75	0.753753754
one non-null Gaussian	0.9	0.76	0.763763764
one non-null Gaussian	0.9	0.77	0.77977978
one non-null Gaussian	0.9	0.78	0.787787788
one non-null Gaussian	0.9	0.79	0.795795796
one non-null Gaussian	0.9	0.8	0.807807808
one non-null Gaussian	0.9	0.81	0.820820821
one non-null Gaussian	0.9	0.82	0.833833834
one non-null Gaussian	0.9	0.83	0.846846847
one non-null Gaussian	0.9	0.84	0.854854855
one non-null Gaussian	0.9	0.85	0.868868869
one non-null Gaussian	0.9	0.86	0.874874875
one non-null Gaussian	0.9	0.87	0.888888889
one non-null Gaussian	0.9	0.88	0.896896897
one non-null Gaussian	0.9	0.89	0.907907908
one non-null Gaussian	0.9	0.9	0.916916917
one non-null Gaussian	0.9	0.91	0.920920921
one non-null Gaussian	0.9	0.92	0.932932933
one non-null Gaussian	0.9	0.93	0.942942943
one non-null Gaussian	0.9	0.94	0.952952953
one non-null Gaussian	0.9	0.95	0.963963964
one non-null Gaussian	0.9	0.96	0.972972973
one non-null Gaussian	0.9	0.97	0.97997998
one non-null Gaussian	0.9	0.98	0.981981982
one non-null Gaussian	0.9	0.99	0.98998999
one non-null Gaussian	0.9	1	1
three non-null Gaussian	0.1	0	0
three non-null Gaussian	0.1	0.01	0.034034034
three non-null Gaussian	0.1	0.02	0.056056056
three non-null Gaussian	0.1	0.03	0.075075075
three non-null Gaussian	0.1	0.04	0.089089089
three non-null Gaussian	0.1	0.05	0.11011011
three non-null Gaussian	0.1	0.06	0.131131131
three non-null Gaussian	0.1	0.07	0.147147147
three non-null Gaussian	0.1	0.08	0.164164164
three non-null Gaussian	0.1	0.09	0.178178178
three non-null Gaussian	0.1	0.1	0.191191191
three non-null Gaussian	0.1	0.11	0.197197197
three non-null Gaussian	0.1	0.12	0.205205205
three non-null Gaussian	0.1	0.13	0.217217217
three non-null Gaussian	0.1	0.14	0.228228228
three non-null Gaussian	0.1	0.15	0.233233233
three non-null Gaussian	0.1	0.16	0.247247247
three non-null Gaussian	0.1	0.17	0.257257257
three non-null Gaussian	0.1	0.18	0.266266266
three non-null Gaussian	0.1	0.19	0.274274274
three non-null Gaussian	0.1	0.2	0.281281281
three non-null Gaussian	0.1	0.21	0.286286286
three non-null Gaussian	0.1	0.22	0.296296296
three non-null Gaussian	0.1	0.23	0.304304304
three non-null Gaussian	0.1	0.24	0.316316316
three non-null Gaussian	0.1	0.25	0.32032032
three non-null Gaussian	0.1	0.26	0.326326326
three non-null Gaussian	0.1	0.27	0.336336336
three non-null Gaussian	0.1	0.28	0.342342342
three non-null Gaussian	0.1	0.29	0.353353353
three non-null Gaussian	0.1	0.3	0.359359359
three non-null Gaussian	0.1	0.31	0.368368368
three non-null Gaussian	0.1	0.32	0.373373373
three non-null Gaussian	0.1	0.33	0.378378378
three non-null Gaussian	0.1	0.34	0.384384384
three non-null Gaussian	0.1	0.35	0.39039039
three non-null Gaussian	0.1	0.36	0.401401401
three non-null Gaussian	0.1	0.37	0.407407407
three non-null Gaussian	0.1	0.38	0.417417417
three non-null Gaussian	0.1	0.39	0.422422422
three non-null Gaussian	0.1	0.4	0.433433433
three non-null Gaussian	0.1	0.41	0.44044044
three non-null Gaussian	0.1	0.42	0.447447447
three non-null Gaussian	0.1	0.43	0.454454454
three non-null Gaussian	0.1	0.44	0.458458458
three non-null Gaussian	0.1	0.45	0.465465465
three non-null Gaussian	0.1	0.46	0.473473473
three non-null Gaussian	0.1	0.47	0.482482482
three non-null Gaussian	0.1	0.48	0.492492492
three non-null Gaussian	0.1	0.49	0.502502503
three non-null Gaussian	0.1	0.5	0.507507508
three non-null Gaussian	0.1	0.51	0.516516517
three non-null Gaussian	0.1	0.52	0.522522523
three non-null Gaussian	0.1	0.53	0.533533534
three non-null Gaussian	0.1	0.54	0.544544545
three non-null Gaussian	0.1	0.55	0.555555556
three non-null Gaussian	0.1	0.56	0.563563564
three non-null Gaussian	0.1	0.57	0.572572573
three non-null Gaussian	0.1	0.58	0.580580581
three non-null Gaussian	0.1	0.59	0.58958959
three non-null Gaussian	0.1	0.6	0.600600601
three non-null Gaussian	0.1	0.61	0.611611612
three non-null Gaussian	0.1	0.62	0.626626627
three non-null Gaussian	0.1	0.63	0.634634635
three non-null Gaussian	0.1	0.64	0.640640641
three non-null Gaussian	0.1	0.65	0.647647648
three non-null Gaussian	0.1	0.66	0.654654655
three non-null Gaussian	0.1	0.67	0.666666667
three non-null Gaussian	0.1	0.68	0.680680681
three non-null Gaussian	0.1	0.69	0.697697698
three non-null Gaussian	0.1	0.7	0.706706707
three non-null Gaussian	0.1	0.71	0.715715716
three non-null Gaussian	0.1	0.72	0.724724725
three non-null Gaussian	0.1	0.73	0.732732733
three non-null Gaussian	0.1	0.74	0.741741742
three non-null Gaussian	0.1	0.75	0.753753754
three non-null Gaussian	0.1	0.76	0.763763764
three non-null Gaussian	0.1	0.77	0.77977978
three non-null Gaussian	0.1	0.78	0.787787788
three non-null Gaussian	0.1	0.79	0.795795796
three non-null Gaussian	0.1	0.8	0.807807808
three non-null Gaussian	0.1	0.81	0.820820821
three non-null Gaussian	0.1	0.82	0.833833834
three non-null Gaussian	0.1	0.83	0.846846847
three non-null Gaussian	0.1	0.84	0.854854855
three non-null Gaussian	0.1	0.85	0.868868869
three non-null Gaussian	0.1	0.86	0.874874875
three non-null Gaussian	0.1	0.87	0.888888889
three non-null Gaussian	0.1	0.88	0.896896897
three non-null Gaussian	0.1	0.89	0.907907908
three non-null Gaussian	0.1	0.9	0.916916917
three non-null Gaussian	0.1	0.91	0.920920921
three non-null Gaussian	0.1	0.92	0.932932933
three non-null Gaussian	0.1	0.93	0.942942943
three non-null Gaussian	0.1	0.94	0.952952953
three non-null Gaussian	0.1	0.95	0.963963964
three non-null Gaussian	0.1	0.96	0.972972973
three non-null Gaussian	0.1	0.97	0.97997998
three non-null Gaussian	0.1	0.98	0.981981982
three non-null Gaussian	0.1	0.99	0.98998999
three non-null Gaussian	0.1	1	1
three non-null Gaussian	0.3	0	0
three non-null Gaussian	0.3	0.01	0.034034034
three non-null Gaussian	0.3	0.02	0.056056056
three non-null Gaussian	0.3	0.03	0.075075075
three non-null Gaussian	0.3	0.04	0.089089089
three non-null Gaussian	0.3	0.05	0.11011011
three non-null Gaussian	0.3	0.06	0.131131131
three non-null Gaussian	0.3	0.07	0.147147147
three non-null Gaussian	0.3	0.08	0.164164164
three non-null Gaussian	0.3	0.09	0.178178178
three non-null Gaussian	0.3	0.1	0.191191191
three non-null Gaussian	0.3	0.11	0.197197197
three non-null Gaussian	0.3	0.12	0.205205205
three non-null Gaussian	0.3	0.13	0.217217217
three non-null Gaussian	0.3	0.14	0.228228228
three non-null Gaussian	0.3	0.15	0.233233233
three non-null Gaussian	0.3	0.16	0.247247247
three non-null Gaussian	0.3	0.17	0.257257257
three non-null Gaussian	0.3	0.18	0.266266266
three non-null Gaussian	0.3	0.19	0.274274274
three non-null Gaussian	0.3	0.2	0.281281281
three non-null Gaussian	0.3	0.21	0.286286286
three non-null Gaussian	0.3	0.22	0.296296296
three non-null Gaussian	0.3	0.23	0.304304304
three non-null Gaussian	0.3	0.24	0.316316316
three non-null Gaussian	0.3	0.25	0.32032032
three non-null Gaussian	0.3	0.26	0.326326326
three non-null Gaussian	0.3	0.27	0.336336336
three non-null Gaussian	0.3	0.28	0.342342342
three non-null Gaussian	0.3	0.29	0.353353353
three non-null Gaussian	0.3	0.3	0.359359359
three non-null Gaussian	0.3	0.31	0.368368368
three non-null Gaussian	0.3	0.32	0.373373373
three non-null Gaussian	0.3	0.33	0.378378378
three non-null Gaussian	0.3	0.34	0.384384384
three non-null Gaussian	0.3	0.35	0.39039039
three non-null Gaussian	0.3	0.36	0.401401401
three non-null Gaussian	0.3	0.37	0.407407407
three non-null Gaussian	0.3	0.38	0.417417417
three non-null Gaussian	0.3	0.39	0.422422422
three non-null Gaussian	0.3	0.4	0.433433433
three non-null Gaussian	0.3	0.41	0.44044044
three non-null Gaussian	0.3	0.42	0.447447447
three non-null Gaussian	0.3	0.43	0.454454454
three non-null Gaussian	0.3	0.44	0.458458458
three non-null Gaussian	0.3	0.45	0.465465465
three non-null Gaussian	0.3	0.46	0.473473473
three non-null Gaussian	0.3	0.47	0.482482482
three non-null Gaussian	0.3	0.48	0.492492492
three non-null Gaussian	0.3	0.49	0.502502503
three non-null Gaussian	0.3	0.5	0.507507508
three non-null Gaussian	0.3	0.51	0.516516517
three non-null Gaussian	0.3	0.52	0.522522523
three non-null Gaussian	0.3	0.53	0.533533534
three non-null Gaussian	0.3	0.54	0.544544545
three non-null Gaussian	0.3	0.55	0.555555556
three non-null Gaussian	0.3	0.56	0.563563564
three non-null Gaussian	0.3	0.57	0.572572573
three non-null Gaussian	0.3	0.58	0.580580581
three non-null Gaussian	0.3	0.59	0.58958959
three non-null Gaussian	0.3	0.6	0.600600601
three non-null Gaussian	0.3	0.61	0.611611612
three non-null Gaussian	0.3	0.62	0.626626627
three non-null Gaussian	0.3	0.63	0.634634635
three non-null Gaussian	0.3	0.64	0.640640641
three non-null Gaussian	0.3	0.65	0.647647648
three non-null Gaussian	0.3	0.66	0.654654655
three non-null Gaussian	0.3	0.67	0.666666667
three non-null Gaussian	0.3	0.68	0.680680681
three non-null Gaussian	0.3	0.69	0.697697698
three non-null Gaussian	0.3	0.7	0.706706707
three non-null Gaussian	0.3	0.71	0.715715716
three non-null Gaussian	0.3	0.72	0.724724725
three non-null Gaussian	0.3	0.73	0.732732733
three non-null Gaussian	0.3	0.74	0.741741742
three non-null Gaussian	0.3	0.75	0.753753754
three non-null Gaussian	0.3	0.76	0.763763764
three non-null Gaussian	0.3	0.77	0.77977978
three non-null Gaussian	0.3	0.78	0.787787788
three non-null Gaussian	0.3	0.79	0.795795796
three non-null Gaussian	0.3	0.8	0.807807808
three non-null Gaussian	0.3	0.81	0.820820821
three non-null Gaussian	0.3	0.82	0.833833834
three non-null Gaussian	0.3	0.83	0.846846847
three non-null Gaussian	0.3	0.84	0.854854855
three non-null Gaussian	0.3	0.85	0.868868869
three non-null Gaussian	0.3	0.86	0.874874875
three non-null Gaussian	0.3	0.87	0.888888889
three non-null Gaussian	0.3	0.88	0.896896897
three non-null Gaussian	0.3	0.89	0.907907908
three non-null Gaussian	0.3	0.9	0.916916917
three non-null Gaussian	0.3	0.91	0.920920921
three non-null Gaussian	0.3	0.92	0.932932933
three non-null Gaussian	0.3	0.93	0.942942943
three non-null Gaussian	0.3	0.94	0.952952953
three non-null Gaussian	0.3	0.95	0.963963964
three non-null Gaussian	0.3	0.96	0.972972973
three non-null Gaussian	0.3	0.97	0.97997998
three non-null Gaussian	0.3	0.98	0.981981982
three non-null Gaussian	0.3	0.99	0.98998999
three non-null Gaussian	0.3	1	1
three non-null Gaussian	0.5	0	0
three non-null Gaussian	0.5	0.01	0.034034034
three non-null Gaussian	0.5	0.02	0.056056056
three non-null Gaussian	0.5	0.03	0.075075075
three non-null Gaussian	0.5	0.04	0.089089089
three non-null Gaussian	0.5	0.05	0.11011011
three non-null Gaussian	0.5	0.06	0.131131131
three non-null Gaussian	0.5	0.07	0.147147147
three non-null Gaussian	0.5	0.08	0.164164164
three non-null Gaussian	0.5	0.09	0.178178178
three non-null Gaussian	0.5	0.1	0.191191191
three non-null Gaussian	0.5	0.11	0.197197197
three non-null Gaussian	0.5	0.12	0.205205205
three non-null Gaussian	0.5	0.13	0.217217217
three non-null Gaussian	0.5	0.14	0.228228228
three non-null Gaussian	0.5	0.15	0.233233233
three non-null Gaussian	0.5	0.16	0.247247247
three non-null Gaussian	0.5	0.17	0.257257257
three non-null Gaussian	0.5	0.18	0.266266266
three non-null Gaussian	0.5	0.19	0.274274274
three non-null Gaussian	0.5	0.2	0.281281281
three non-null Gaussian	0.5	0.21	0.286286286
three non-null Gaussian	0.5	0.22	0.296296296
three non-null Gaussian	0.5	0.23	0.304304304
three non-null Gaussian	0.5	0.24	0.316316316
three non-null Gaussian	0.5	0.25	0.32032032
three non-null Gaussian	0.5	0.26	0.326326326
three non-null Gaussian	0.5	0.27	0.336336336
three non-null Gaussian	0.5	0.28	0.342342342
three non-null Gaussian	0.5	0.29	0.353353353
three non-null Gaussian	0.5	0.3	0.359359359
three non-null Gaussian	0.5	0.31	0.368368368
three non-null Gaussian	0.5	0.32	0.373373373
three non-null Gaussian	0.5	0.33	0.378378378
three non-null Gaussian	0.5	0.34	0.384384384
three non-null Gaussian	0.5	0.35	0.39039039
three non-null Gaussian	0.5	0.36	0.401401401
three non-null Gaussian	0.5	0.37	0.407407407
three non-null Gaussian	0.5	0.38	0.417417417
three non-null Gaussian	0.5	0.39	0.422422422
three non-null Gaussian	0.5	0.4	0.433433433
three non-null Gaussian	0.5	0.41	0.44044044
three non-null Gaussian	0.5	0.42	0.447447447
three non-null Gaussian	0.5	0.43	0.454454454
three non-null Gaussian	0.5	0.44	0.458458458
three non-null Gaussian	0.5	0.45	0.465465465
three non-null Gaussian	0.5	0.46	0.473473473
three non-null Gaussian	0.5	0.47	0.482482482
three non-null Gaussian	0.5	0.48	0.492492492
three non-null Gaussian	0.5	0.49	0.502502503
three non-null Gaussian	0.5	0.5	0.507507508
three non-null Gaussian	0.5	0.51	0.516516517
three non-null Gaussian	0.5	0.52	0.522522523
three non-null Gaussian	0.5	0.53	0.533533534
three non-null Gaussian	0.5	0.54	0.544544545
three non-null Gaussian	0.5	0.55	0.555555556
three non-null Gaussian	0.5	0.56	0.563563564
three non-null Gaussian	0.5	0.57	0.572572573
three non-null Gaussian	0.5	0.58	0.580580581
three non-null Gaussian	0.5	0.59	0.58958959
three non-null Gaussian	0.5	0.6	0.600600601
three non-null Gaussian	0.5	0.61	0.611611612
three non-null Gaussian	0.5	0.62	0.626626627
three non-null Gaussian	0.5	0.63	0.634634635
three non-null Gaussian	0.5	0.64	0.640640641
three non-null Gaussian	0.5	0.65	0.647647648
three non-null Gaussian	0.5	0.66	0.654654655
three non-null Gaussian	0.5	0.67	0.666666667
three non-null Gaussian	0.5	0.68	0.680680681
three non-null Gaussian	0.5	0.69	0.697697698
three non-null Gaussian	0.5	0.7	0.706706707
three non-null Gaussian	0.5	0.71	0.715715716
three non-null Gaussian	0.5	0.72	0.724724725
three non-null Gaussian	0.5	0.73	0.732732733
three non-null Gaussian	0.5	0.74	0.741741742
three non-null Gaussian	0.5	0.75	0.753753754
three non-null Gaussian	0.5	0.76	0.763763764
three non-null Gaussian	0.5	0.77	0.77977978
three non-null Gaussian	0.5	0.78	0.787787788
three non-null Gaussian	0.5	0.79	0.795795796
three non-null Gaussian	0.5	0.8	0.807807808
three non-null Gaussian	0.5	0.81	0.820820821
three non-null Gaussian	0.5	0.82	0.833833834
three non-null Gaussian	0.5	0.83	0.846846847
three non-null Gaussian	0.5	0.84	0.854854855
three non-null Gaussian	0.5	0.85	0.868868869
three non-null Gaussian	0.5	0.86	0.874874875
three non-null Gaussian	0.5	0.87	0.888888889
three non-null Gaussian	0.5	0.88	0.896896897
three non-null Gaussian	0.5	0.89	0.907907908
three non-null Gaussian	0.5	0.9	0.916916917
three non-null Gaussian	0.5	0.91	0.920920921
three non-null Gaussian	0.5	0.92	0.932932933
three non-null Gaussian	0.5	0.93	0.942942943
three non-null Gaussian	0.5	0.94	0.952952953
three non-null Gaussian	0.5	0.95	0.963963964
three non-null Gaussian	0.5	0.96	0.972972973
three non-null Gaussian	0.5	0.97	0.97997998
three non-null Gaussian	0.5	0.98	0.981981982
three non-null Gaussian	0.5	0.99	0.98998999
three non-null Gaussian	0.5	1	1
three non-null Gaussian	0.7	0	0
three non-null Gaussian	0.7	0.01	0.034034034
three non-null Gaussian	0.7	0.02	0.056056056
three non-null Gaussian	0.7	0.03	0.075075075
three non-null Gaussian	0.7	0.04	0.089089089
three non-null Gaussian	0.7	0.05	0.11011011
three non-null Gaussian	0.7	0.06	0.131131131
three non-null Gaussian	0.7	0.07	0.147147147
three non-null Gaussian	0.7	0.08	0.164164164
three non-null Gaussian	0.7	0.09	0.178178178
three non-null Gaussian	0.7	0.1	0.191191191
three non-null Gaussian	0.7	0.11	0.197197197
three non-null Gaussian	0.7	0.12	0.205205205
three non-null Gaussian	0.7	0.13	0.217217217
three non-null Gaussian	0.7	0.14	0.228228228
three non-null Gaussian	0.7	0.15	0.233233233
three non-null Gaussian	0.7	0.16	0.247247247
three non-null Gaussian	0.7	0.17	0.257257257
three non-null Gaussian	0.7	0.18	0.266266266
three non-null Gaussian	0.7	0.19	0.274274274
three non-null Gaussian	0.7	0.2	0.281281281
three non-null Gaussian	0.7	0.21	0.286286286
three non-null Gaussian	0.7	0.22	0.296296296
three non-null Gaussian	0.7	0.23	0.304304304
three non-null Gaussian	0.7	0.24	0.316316316
three non-null Gaussian	0.7	0.25	0.32032032
three non-null Gaussian	0.7	0.26	0.326326326
three non-null Gaussian	0.7	0.27	0.336336336
three non-null Gaussian	0.7	0.28	0.342342342
three non-null Gaussian	0.7	0.29	0.353353353
three non-null Gaussian	0.7	0.3	0.359359359
three non-null Gaussian	0.7	0.31	0.368368368
three non-null Gaussian	0.7	0.32	0.373373373
three non-null Gaussian	0.7	0.33	0.378378378
three non-null Gaussian	0.7	0.34	0.384384384
three non-null Gaussian	0.7	0.35	0.39039039
three non-null Gaussian	0.7	0.36	0.401401401
three non-null Gaussian	0.7	0.37	0.407407407
three non-null Gaussian	0.7	0.38	0.417417417
three non-null Gaussian	0.7	0.39	0.422422422
three non-null Gaussian	0.7	0.4	0.433433433
three non-null Gaussian	0.7	0.41	0.44044044
three non-null Gaussian	0.7	0.42	0.447447447
three non-null Gaussian	0.7	0.43	0.454454454
three non-null Gaussian	0.7	0.44	0.458458458
three non-null Gaussian	0.7	0.45	0.465465465
three non-null Gaussian	0.7	0.46	0.473473473
three non-null Gaussian	0.7	0.47	0.482482482
three non-null Gaussian	0.7	0.48	0.492492492
three non-null Gaussian	0.7	0.49	0.502502503
three non-null Gaussian	0.7	0.5	0.507507508
three non-null Gaussian	0.7	0.51	0.516516517
three non-null Gaussian	0.7	0.52	0.522522523
three non-null Gaussian	0.7	0.53	0.533533534
three non-null Gaussian	0.7	0.54	0.544544545
three non-null Gaussian	0.7	0.55	0.555555556
three non-null Gaussian	0.7	0.56	0.563563564
three non-null Gaussian	0.7	0.57	0.572572573
three non-null Gaussian	0.7	0.58	0.580580581
three non-null Gaussian	0.7	0.59	0.58958959
three non-null Gaussian	0.7	0.6	0.600600601
three non-null Gaussian	0.7	0.61	0.611611612
three non-null Gaussian	0.7	0.62	0.626626627
three non-null Gaussian	0.7	0.63	0.634634635
three non-null Gaussian	0.7	0.64	0.640640641
three non-null Gaussian	0.7	0.65	0.647647648
three non-null Gaussian	0.7	0.66	0.654654655
three non-null Gaussian	0.7	0.67	0.666666667
three non-null Gaussian	0.7	0.68	0.680680681
three non-null Gaussian	0.7	0.69	0.697697698
three non-null Gaussian	0.7	0.7	0.706706707
three non-null Gaussian	0.7	0.71	0.715715716
three non-null Gaussian	0.7	0.72	0.724724725
three non-null Gaussian	0.7	0.73	0.732732733
three non-null Gaussian	0.7	0.74	0.741741742
three non-null Gaussian	0.7	0.75	0.753753754
three non-null Gaussian	0.7	0.76	0.763763764
three non-null Gaussian	0.7	0.77	0.77977978
three non-null Gaussian	0.7	0.78	0.787787788
three non-null Gaussian	0.7	0.79	0.795795796
three non-null Gaussian	0.7	0.8	0.807807808
three non-null Gaussian	0.7	0.81	0.820820821
three non-null Gaussian	0.7	0.82	0.833833834
three non-null Gaussian	0.7	0.83	0.846846847
three non-null Gaussian	0.7	0.84	0.854854855
three non-null Gaussian	0.7	0.85	0.868868869
three non-null Gaussian	0.7	0.86	0.874874875
three non-null Gaussian	0.7	0.87	0.888888889
three non-null Gaussian	0.7	0.88	0.896896897
three non-null Gaussian	0.7	0.89	0.907907908
three non-null Gaussian	0.7	0.9	0.916916917
three non-null Gaussian	0.7	0.91	0.920920921
three non-null Gaussian	0.7	0.92	0.932932933
three non-null Gaussian	0.7	0.93	0.942942943
three non-null Gaussian	0.7	0.94	0.952952953
three non-null Gaussian	0.7	0.95	0.963963964
three non-null Gaussian	0.7	0.96	0.972972973
three non-null Gaussian	0.7	0.97	0.97997998
three non-null Gaussian	0.7	0.98	0.981981982
three non-null Gaussian	0.7	0.99	0.98998999
three non-null Gaussian	0.7	1	1
three non-null Gaussian	0.9	0	0
three non-null Gaussian	0.9	0.01	0.034034034
three non-null Gaussian	0.9	0.02	0.056056056
three non-null Gaussian	0.9	0.03	0.075075075
three non-null Gaussian	0.9	0.04	0.089089089
three non-null Gaussian	0.9	0.05	0.11011011
three non-null Gaussian	0.9	0.06	0.131131131
three non-null Gaussian	0.9	0.07	0.147147147
three non-null Gaussian	0.9	0.08	0.164164164
three non-null Gaussian	0.9	0.09	0.178178178
three non-null Gaussian	0.9	0.1	0.191191191
three non-null Gaussian	0.9	0.11	0.197197197
three non-null Gaussian	0.9	0.12	0.205205205
three non-null Gaussian	0.9	0.13	0.217217217
three non-null Gaussian	0.9	0.14	0.228228228
three non-null Gaussian	0.9	0.15	0.233233233
three non-null Gaussian	0.9	0.16	0.247247247
three non-null Gaussian	0.9	0.17	0.257257257
three non-null Gaussian	0.9	0.18	0.266266266
three non-null Gaussian	0.9	0.19	0.274274274
three non-null Gaussian	0.9	0.2	0.281281281
three non-null Gaussian	0.9	0.21	0.286286286
three non-null Gaussian	0.9	0.22	0.296296296
three non-null Gaussian	0.9	0.23	0.304304304
three non-null Gaussian	0.9	0.24	0.316316316
three non-null Gaussian	0.9	0.25	0.32032032
three non-null Gaussian	0.9	0.26	0.326326326
three non-null Gaussian	0.9	0.27	0.336336336
three non-null Gaussian	0.9	0.28	0.342342342
three non-null Gaussian	0.9	0.29	0.353353353
three non-null Gaussian	0.9	0.3	0.359359359
three non-null Gaussian	0.9	0.31	0.368368368
three non-null Gaussian	0.9	0.32	0.373373373
three non-null Gaussian	0.9	0.33	0.378378378
three non-null Gaussian	0.9	0.34	0.384384384
three non-null Gaussian	0.9	0.35	0.39039039
three non-null Gaussian	0.9	0.36	0.401401401
three non-null Gaussian	0.9	0.37	0.407407407
three non-null Gaussian	0.9	0.38	0.417417417
three non-null Gaussian	0.9	0.39	0.422422422
three non-null Gaussian	0.9	0.4	0.433433433
three non-null Gaussian	0.9	0.41	0.44044044
three non-null Gaussian	0.9	0.42	0.447447447
three non-null Gaussian	0.9	0.43	0.454454454
three non-null Gaussian	0.9	0.44	0.458458458
three non-null Gaussian	0.9	0.45	0.465465465
three non-null Gaussian	0.9	0.46	0.473473473
three non-null Gaussian	0.9	0.47	0.482482482
three non-null Gaussian	0.9	0.48	0.492492492
three non-null Gaussian	0.9	0.49	0.502502503
three non-null Gaussian	0.9	0.5	0.507507508
three non-null Gaussian	0.9	0.51	0.516516517
three non-null Gaussian	0.9	0.52	0.522522523
three non-null Gaussian	0.9	0.53	0.533533534
three non-null Gaussian	0.9	0.54	0.544544545
three non-null Gaussian	0.9	0.55	0.555555556
three non-null Gaussian	0.9	0.56	0.563563564
three non-null Gaussian	0.9	0.57	0.572572573
three non-null Gaussian	0.9	0.58	0.580580581
three non-null Gaussian	0.9	0.59	0.58958959
three non-null Gaussian	0.9	0.6	0.600600601
three non-null Gaussian	0.9	0.61	0.611611612
three non-null Gaussian	0.9	0.62	0.626626627
three non-null Gaussian	0.9	0.63	0.634634635
three non-null Gaussian	0.9	0.64	0.640640641
three non-null Gaussian	0.9	0.65	0.647647648
three non-null Gaussian	0.9	0.66	0.654654655
three non-null Gaussian	0.9	0.67	0.666666667
three non-null Gaussian	0.9	0.68	0.680680681
three non-null Gaussian	0.9	0.69	0.697697698
three non-null Gaussian	0.9	0.7	0.706706707
three non-null Gaussian	0.9	0.71	0.715715716
three non-null Gaussian	0.9	0.72	0.724724725
three non-null Gaussian	0.9	0.73	0.732732733
three non-null Gaussian	0.9	0.74	0.741741742
three non-null Gaussian	0.9	0.75	0.753753754
three non-null Gaussian	0.9	0.76	0.763763764
three non-null Gaussian	0.9	0.77	0.77977978
three non-null Gaussian	0.9	0.78	0.787787788
three non-null Gaussian	0.9	0.79	0.795795796
three non-null Gaussian	0.9	0.8	0.807807808
three non-null Gaussian	0.9	0.81	0.820820821
three non-null Gaussian	0.9	0.82	0.833833834
three non-null Gaussian	0.9	0.83	0.846846847
three non-null Gaussian	0.9	0.84	0.854854855
three non-null Gaussian	0.9	0.85	0.868868869
three non-null Gaussian	0.9	0.86	0.874874875
three non-null Gaussian	0.9	0.87	0.888888889
three non-null Gaussian	0.9	0.88	0.896896897
three non-null Gaussian	0.9	0.89	0.907907908
three non-null Gaussian	0.9	0.9	0.916916917
three non-null Gaussian	0.9	0.91	0.920920921
three non-null Gaussian	0.9	0.92	0.932932933
three non-null Gaussian	0.9	0.93	0.942942943
three non-null Gaussian	0.9	0.94	0.952952953
three non-null Gaussian	0.9	0.95	0.963963964
three non-null Gaussian	0.9	0.96	0.972972973
three non-null Gaussian	0.9	0.97	0.97997998
three non-null Gaussian	0.9	0.98	0.981981982
three non-null Gaussian	0.9	0.99	0.98998999
three non-null Gaussian	0.9	1	1
two non-null t distribution	0.1	0	0
two non-null t distribution	0.1	0.01	0.034034034
two non-null t distribution	0.1	0.02	0.056056056
two non-null t distribution	0.1	0.03	0.075075075
two non-null t distribution	0.1	0.04	0.089089089
two non-null t distribution	0.1	0.05	0.11011011
two non-null t distribution	0.1	0.06	0.131131131
two non-null t distribution	0.1	0.07	0.147147147
two non-null t distribution	0.1	0.08	0.164164164
two non-null t distribution	0.1	0.09	0.178178178
two non-null t distribution	0.1	0.1	0.191191191
two non-null t distribution	0.1	0.11	0.197197197
two non-null t distribution	0.1	0.12	0.205205205
two non-null t distribution	0.1	0.13	0.217217217
two non-null t distribution	0.1	0.14	0.228228228
two non-null t distribution	0.1	0.15	0.233233233
two non-null t distribution	0.1	0.16	0.247247247
two non-null t distribution	0.1	0.17	0.257257257
two non-null t distribution	0.1	0.18	0.266266266
two non-null t distribution	0.1	0.19	0.274274274
two non-null t distribution	0.1	0.2	0.281281281
two non-null t distribution	0.1	0.21	0.286286286
two non-null t distribution	0.1	0.22	0.296296296
two non-null t distribution	0.1	0.23	0.304304304
two non-null t distribution	0.1	0.24	0.316316316
two non-null t distribution	0.1	0.25	0.32032032
two non-null t distribution	0.1	0.26	0.326326326
two non-null t distribution	0.1	0.27	0.336336336
two non-null t distribution	0.1	0.28	0.342342342
two non-null t distribution	0.1	0.29	0.353353353
two non-null t distribution	0.1	0.3	0.359359359
two non-null t distribution	0.1	0.31	0.368368368
two non-null t distribution	0.1	0.32	0.373373373
two non-null t distribution	0.1	0.33	0.378378378
two non-null t distribution	0.1	0.34	0.384384384
two non-null t distribution	0.1	0.35	0.39039039
two non-null t distribution	0.1	0.36	0.401401401
two non-null t distribution	0.1	0.37	0.407407407
two non-null t distribution	0.1	0.38	0.417417417
two non-null t distribution	0.1	0.39	0.422422422
two non-null t distribution	0.1	0.4	0.433433433
two non-null t distribution	0.1	0.41	0.44044044
two non-null t distribution	0.1	0.42	0.447447447
two non-null t distribution	0.1	0.43	0.454454454
two non-null t distribution	0.1	0.44	0.458458458
two non-null t distribution	0.1	0.45	0.465465465
two non-null t distribution	0.1	0.46	0.473473473
two non-null t distribution	0.1	0.47	0.482482482
two non-null t distribution	0.1	0.48	0.492492492
two non-null t distribution	0.1	0.49	0.502502503
two non-null t distribution	0.1	0.5	0.507507508
two non-null t distribution	0.1	0.51	0.516516517
two non-null t distribution	0.1	0.52	0.522522523
two non-null t distribution	0.1	0.53	0.533533534
two non-null t distribution	0.1	0.54	0.544544545
two non-null t distribution	0.1	0.55	0.555555556
two non-null t distribution	0.1	0.56	0.563563564
two non-null t distribution	0.1	0.57	0.572572573
two non-null t distribution	0.1	0.58	0.580580581
two non-null t distribution	0.1	0.59	0.58958959
two non-null t distribution	0.1	0.6	0.600600601
two non-null t distribution	0.1	0.61	0.611611612
two non-null t distribution	0.1	0.62	0.626626627
two non-null t distribution	0.1	0.63	0.634634635
two non-null t distribution	0.1	0.64	0.640640641
two non-null t distribution	0.1	0.65	0.647647648
two non-null t distribution	0.1	0.66	0.654654655
two non-null t distribution	0.1	0.67	0.666666667
two non-null t distribution	0.1	0.68	0.680680681
two non-null t distribution	0.1	0.69	0.697697698
two non-null t distribution	0.1	0.7	0.706706707
two non-null t distribution	0.1	0.71	0.715715716
two non-null t distribution	0.1	0.72	0.724724725
two non-null t distribution	0.1	0.73	0.732732733
two non-null t distribution	0.1	0.74	0.741741742
two non-null t distribution	0.1	0.75	0.753753754
two non-null t distribution	0.1	0.76	0.763763764
two non-null t distribution	0.1	0.77	0.77977978
two non-null t distribution	0.1	0.78	0.787787788
two non-null t distribution	0.1	0.79	0.795795796
two non-null t distribution	0.1	0.8	0.807807808
two non-null t distribution	0.1	0.81	0.820820821
two non-null t distribution	0.1	0.82	0.833833834
two non-null t distribution	0.1	0.83	0.846846847
two non-null t distribution	0.1	0.84	0.854854855
two non-null t distribution	0.1	0.85	0.868868869
two non-null t distribution	0.1	0.86	0.874874875
two non-null t distribution	0.1	0.87	0.888888889
two non-null t distribution	0.1	0.88	0.896896897
two non-null t distribution	0.1	0.89	0.907907908
two non-null t distribution	0.1	0.9	0.916916917
two non-null t distribution	0.1	0.91	0.920920921
two non-null t distribution	0.1	0.92	0.932932933
two non-null t distribution	0.1	0.93	0.942942943
two non-null t distribution	0.1	0.94	0.952952953
two non-null t distribution	0.1	0.95	0.963963964
two non-null t distribution	0.1	0.96	0.972972973
two non-null t distribution	0.1	0.97	0.97997998
two non-null t distribution	0.1	0.98	0.981981982
two non-null t distribution	0.1	0.99	0.98998999
two non-null t distribution	0.1	1	1
two non-null t distribution	0.3	0	0
two non-null t distribution	0.3	0.01	0.034034034
two non-null t distribution	0.3	0.02	0.056056056
two non-null t distribution	0.3	0.03	0.075075075
two non-null t distribution	0.3	0.04	0.089089089
two non-null t distribution	0.3	0.05	0.11011011
two non-null t distribution	0.3	0.06	0.131131131
two non-null t distribution	0.3	0.07	0.147147147
two non-null t distribution	0.3	0.08	0.164164164
two non-null t distribution	0.3	0.09	0.178178178
two non-null t distribution	0.3	0.1	0.191191191
two non-null t distribution	0.3	0.11	0.197197197
two non-null t distribution	0.3	0.12	0.205205205
two non-null t distribution	0.3	0.13	0.217217217
two non-null t distribution	0.3	0.14	0.228228228
two non-null t distribution	0.3	0.15	0.233233233
two non-null t distribution	0.3	0.16	0.247247247
two non-null t distribution	0.3	0.17	0.257257257
two non-null t distribution	0.3	0.18	0.266266266
two non-null t distribution	0.3	0.19	0.274274274
two non-null t distribution	0.3	0.2	0.281281281
two non-null t distribution	0.3	0.21	0.286286286
two non-null t distribution	0.3	0.22	0.296296296
two non-null t distribution	0.3	0.23	0.304304304
two non-null t distribution	0.3	0.24	0.316316316
two non-null t distribution	0.3	0.25	0.32032032
two non-null t distribution	0.3	0.26	0.326326326
two non-null t distribution	0.3	0.27	0.336336336
two non-null t distribution	0.3	0.28	0.342342342
two non-null t distribution	0.3	0.29	0.353353353
two non-null t distribution	0.3	0.3	0.359359359
two non-null t distribution	0.3	0.31	0.368368368
two non-null t distribution	0.3	0.32	0.373373373
two non-null t distribution	0.3	0.33	0.378378378
two non-null t distribution	0.3	0.34	0.384384384
two non-null t distribution	0.3	0.35	0.39039039
two non-null t distribution	0.3	0.36	0.401401401
two non-null t distribution	0.3	0.37	0.407407407
two non-null t distribution	0.3	0.38	0.417417417
two non-null t distribution	0.3	0.39	0.422422422
two non-null t distribution	0.3	0.4	0.433433433
two non-null t distribution	0.3	0.41	0.44044044
two non-null t distribution	0.3	0.42	0.447447447
two non-null t distribution	0.3	0.43	0.454454454
two non-null t distribution	0.3	0.44	0.458458458
two non-null t distribution	0.3	0.45	0.465465465
two non-null t distribution	0.3	0.46	0.473473473
two non-null t distribution	0.3	0.47	0.482482482
two non-null t distribution	0.3	0.48	0.492492492
two non-null t distribution	0.3	0.49	0.502502503
two non-null t distribution	0.3	0.5	0.507507508
two non-null t distribution	0.3	0.51	0.516516517
two non-null t distribution	0.3	0.52	0.522522523
two non-null t distribution	0.3	0.53	0.533533534
two non-null t distribution	0.3	0.54	0.544544545
two non-null t distribution	0.3	0.55	0.555555556
two non-null t distribution	0.3	0.56	0.563563564
two non-null t distribution	0.3	0.57	0.572572573
two non-null t distribution	0.3	0.58	0.580580581
two non-null t distribution	0.3	0.59	0.58958959
two non-null t distribution	0.3	0.6	0.600600601
two non-null t distribution	0.3	0.61	0.611611612
two non-null t distribution	0.3	0.62	0.626626627
two non-null t distribution	0.3	0.63	0.634634635
two non-null t distribution	0.3	0.64	0.640640641
two non-null t distribution	0.3	0.65	0.647647648
two non-null t distribution	0.3	0.66	0.654654655
two non-null t distribution	0.3	0.67	0.666666667
two non-null t distribution	0.3	0.68	0.680680681
two non-null t distribution	0.3	0.69	0.697697698
two non-null t distribution	0.3	0.7	0.706706707
two non-null t distribution	0.3	0.71	0.715715716
two non-null t distribution	0.3	0.72	0.724724725
two non-null t distribution	0.3	0.73	0.732732733
two non-null t distribution	0.3	0.74	0.741741742
two non-null t distribution	0.3	0.75	0.753753754
two non-null t distribution	0.3	0.76	0.763763764
two non-null t distribution	0.3	0.77	0.77977978
two non-null t distribution	0.3	0.78	0.787787788
two non-null t distribution	0.3	0.79	0.795795796
two non-null t distribution	0.3	0.8	0.807807808
two non-null t distribution	0.3	0.81	0.820820821
two non-null t distribution	0.3	0.82	0.833833834
two non-null t distribution	0.3	0.83	0.846846847
two non-null t distribution	0.3	0.84	0.854854855
two non-null t distribution	0.3	0.85	0.868868869
two non-null t distribution	0.3	0.86	0.874874875
two non-null t distribution	0.3	0.87	0.888888889
two non-null t distribution	0.3	0.88	0.896896897
two non-null t distribution	0.3	0.89	0.907907908
two non-null t distribution	0.3	0.9	0.916916917
two non-null t distribution	0.3	0.91	0.920920921
two non-null t distribution	0.3	0.92	0.932932933
two non-null t distribution	0.3	0.93	0.942942943
two non-null t distribution	0.3	0.94	0.952952953
two non-null t distribution	0.3	0.95	0.963963964
two non-null t distribution	0.3	0.96	0.972972973
two non-null t distribution	0.3	0.97	0.97997998
two non-null t distribution	0.3	0.98	0.981981982
two non-null t distribution	0.3	0.99	0.98998999
two non-null t distribution	0.3	1	1
two non-null t distribution	0.5	0	0
two non-null t distribution	0.5	0.01	0.034034034
two non-null t distribution	0.5	0.02	0.056056056
two non-null t distribution	0.5	0.03	0.075075075
two non-null t distribution	0.5	0.04	0.089089089
two non-null t distribution	0.5	0.05	0.11011011
two non-null t distribution	0.5	0.06	0.131131131
two non-null t distribution	0.5	0.07	0.147147147
two non-null t distribution	0.5	0.08	0.164164164
two non-null t distribution	0.5	0.09	0.178178178
two non-null t distribution	0.5	0.1	0.191191191
two non-null t distribution	0.5	0.11	0.197197197
two non-null t distribution	0.5	0.12	0.205205205
two non-null t distribution	0.5	0.13	0.217217217
two non-null t distribution	0.5	0.14	0.228228228
two non-null t distribution	0.5	0.15	0.233233233
two non-null t distribution	0.5	0.16	0.247247247
two non-null t distribution	0.5	0.17	0.257257257
two non-null t distribution	0.5	0.18	0.266266266
two non-null t distribution	0.5	0.19	0.274274274
two non-null t distribution	0.5	0.2	0.281281281
two non-null t distribution	0.5	0.21	0.286286286
two non-null t distribution	0.5	0.22	0.296296296
two non-null t distribution	0.5	0.23	0.304304304
two non-null t distribution	0.5	0.24	0.316316316
two non-null t distribution	0.5	0.25	0.32032032
two non-null t distribution	0.5	0.26	0.326326326
two non-null t distribution	0.5	0.27	0.336336336
two non-null t distribution	0.5	0.28	0.342342342
two non-null t distribution	0.5	0.29	0.353353353
two non-null t distribution	0.5	0.3	0.359359359
two non-null t distribution	0.5	0.31	0.368368368
two non-null t distribution	0.5	0.32	0.373373373
two non-null t distribution	0.5	0.33	0.378378378
two non-null t distribution	0.5	0.34	0.384384384
two non-null t distribution	0.5	0.35	0.39039039
two non-null t distribution	0.5	0.36	0.401401401
two non-null t distribution	0.5	0.37	0.407407407
two non-null t distribution	0.5	0.38	0.417417417
two non-null t distribution	0.5	0.39	0.422422422
two non-null t distribution	0.5	0.4	0.433433433
two non-null t distribution	0.5	0.41	0.44044044
two non-null t distribution	0.5	0.42	0.447447447
two non-null t distribution	0.5	0.43	0.454454454
two non-null t distribution	0.5	0.44	0.458458458
two non-null t distribution	0.5	0.45	0.465465465
two non-null t distribution	0.5	0.46	0.473473473
two non-null t distribution	0.5	0.47	0.482482482
two non-null t distribution	0.5	0.48	0.492492492
two non-null t distribution	0.5	0.49	0.502502503
two non-null t distribution	0.5	0.5	0.507507508
two non-null t distribution	0.5	0.51	0.516516517
two non-null t distribution	0.5	0.52	0.522522523
two non-null t distribution	0.5	0.53	0.533533534
two non-null t distribution	0.5	0.54	0.544544545
two non-null t distribution	0.5	0.55	0.555555556
two non-null t distribution	0.5	0.56	0.563563564
two non-null t distribution	0.5	0.57	0.572572573
two non-null t distribution	0.5	0.58	0.580580581
two non-null t distribution	0.5	0.59	0.58958959
two non-null t distribution	0.5	0.6	0.600600601
two non-null t distribution	0.5	0.61	0.611611612
two non-null t distribution	0.5	0.62	0.626626627
two non-null t distribution	0.5	0.63	0.634634635
two non-null t distribution	0.5	0.64	0.640640641
two non-null t distribution	0.5	0.65	0.647647648
two non-null t distribution	0.5	0.66	0.654654655
two non-null t distribution	0.5	0.67	0.666666667
two non-null t distribution	0.5	0.68	0.680680681
two non-null t distribution	0.5	0.69	0.697697698
two non-null t distribution	0.5	0.7	0.706706707
two non-null t distribution	0.5	0.71	0.715715716
two non-null t distribution	0.5	0.72	0.724724725
two non-null t distribution	0.5	0.73	0.732732733
two non-null t distribution	0.5	0.74	0.741741742
two non-null t distribution	0.5	0.75	0.753753754
two non-null t distribution	0.5	0.76	0.763763764
two non-null t distribution	0.5	0.77	0.77977978
two non-null t distribution	0.5	0.78	0.787787788
two non-null t distribution	0.5	0.79	0.795795796
two non-null t distribution	0.5	0.8	0.807807808
two non-null t distribution	0.5	0.81	0.820820821
two non-null t distribution	0.5	0.82	0.833833834
two non-null t distribution	0.5	0.83	0.846846847
two non-null t distribution	0.5	0.84	0.854854855
two non-null t distribution	0.5	0.85	0.868868869
two non-null t distribution	0.5	0.86	0.874874875
two non-null t distribution	0.5	0.87	0.888888889
two non-null t distribution	0.5	0.88	0.896896897
two non-null t distribution	0.5	0.89	0.907907908
two non-null t distribution	0.5	0.9	0.916916917
two non-null t distribution	0.5	0.91	0.920920921
two non-null t distribution	0.5	0.92	0.932932933
two non-null t distribution	0.5	0.93	0.942942943
two non-null t distribution	0.5	0.94	0.952952953
two non-null t distribution	0.5	0.95	0.963963964
two non-null t distribution	0.5	0.96	0.972972973
two non-null t distribution	0.5	0.97	0.97997998
two non-null t distribution	0.5	0.98	0.981981982
two non-null t distribution	0.5	0.99	0.98998999
two non-null t distribution	0.5	1	1
two non-null t distribution	0.7	0	0
two non-null t distribution	0.7	0.01	0.034034034
two non-null t distribution	0.7	0.02	0.056056056
two non-null t distribution	0.7	0.03	0.075075075
two non-null t distribution	0.7	0.04	0.089089089
two non-null t distribution	0.7	0.05	0.11011011
two non-null t distribution	0.7	0.06	0.131131131
two non-null t distribution	0.7	0.07	0.147147147
two non-null t distribution	0.7	0.08	0.164164164
two non-null t distribution	0.7	0.09	0.178178178
two non-null t distribution	0.7	0.1	0.191191191
two non-null t distribution	0.7	0.11	0.197197197
two non-null t distribution	0.7	0.12	0.205205205
two non-null t distribution	0.7	0.13	0.217217217
two non-null t distribution	0.7	0.14	0.228228228
two non-null t distribution	0.7	0.15	0.233233233
two non-null t distribution	0.7	0.16	0.247247247
two non-null t distribution	0.7	0.17	0.257257257
two non-null t distribution	0.7	0.18	0.266266266
two non-null t distribution	0.7	0.19	0.274274274
two non-null t distribution	0.7	0.2	0.281281281
two non-null t distribution	0.7	0.21	0.286286286
two non-null t distribution	0.7	0.22	0.296296296
two non-null t distribution	0.7	0.23	0.304304304
two non-null t distribution	0.7	0.24	0.316316316
two non-null t distribution	0.7	0.25	0.32032032
two non-null t distribution	0.7	0.26	0.326326326
two non-null t distribution	0.7	0.27	0.336336336
two non-null t distribution	0.7	0.28	0.342342342
two non-null t distribution	0.7	0.29	0.353353353
two non-null t distribution	0.7	0.3	0.359359359
two non-null t distribution	0.7	0.31	0.368368368
two non-null t distribution	0.7	0.32	0.373373373
two non-null t distribution	0.7	0.33	0.378378378
two non-null t distribution	0.7	0.34	0.384384384
two non-null t distribution	0.7	0.35	0.39039039
two non-null t distribution	0.7	0.36	0.401401401
two non-null t distribution	0.7	0.37	0.407407407
two non-null t distribution	0.7	0.38	0.417417417
two non-null t distribution	0.7	0.39	0.422422422
two non-null t distribution	0.7	0.4	0.433433433
two non-null t distribution	0.7	0.41	0.44044044
two non-null t distribution	0.7	0.42	0.447447447
two non-null t distribution	0.7	0.43	0.454454454
two non-null t distribution	0.7	0.44	0.458458458
two non-null t distribution	0.7	0.45	0.465465465
two non-null t distribution	0.7	0.46	0.473473473
two non-null t distribution	0.7	0.47	0.482482482
two non-null t distribution	0.7	0.48	0.492492492
two non-null t distribution	0.7	0.49	0.502502503
two non-null t distribution	0.7	0.5	0.507507508
two non-null t distribution	0.7	0.51	0.516516517
two non-null t distribution	0.7	0.52	0.522522523
two non-null t distribution	0.7	0.53	0.533533534
two non-null t distribution	0.7	0.54	0.544544545
two non-null t distribution	0.7	0.55	0.555555556
two non-null t distribution	0.7	0.56	0.563563564
two non-null t distribution	0.7	0.57	0.572572573
two non-null t distribution	0.7	0.58	0.580580581
two non-null t distribution	0.7	0.59	0.58958959
two non-null t distribution	0.7	0.6	0.600600601
two non-null t distribution	0.7	0.61	0.611611612
two non-null t distribution	0.7	0.62	0.626626627
two non-null t distribution	0.7	0.63	0.634634635
two non-null t distribution	0.7	0.64	0.640640641
two non-null t distribution	0.7	0.65	0.647647648
two non-null t distribution	0.7	0.66	0.654654655
two non-null t distribution	0.7	0.67	0.666666667
two non-null t distribution	0.7	0.68	0.680680681
two non-null t distribution	0.7	0.69	0.697697698
two non-null t distribution	0.7	0.7	0.706706707
two non-null t distribution	0.7	0.71	0.715715716
two non-null t distribution	0.7	0.72	0.724724725
two non-null t distribution	0.7	0.73	0.732732733
two non-null t distribution	0.7	0.74	0.741741742
two non-null t distribution	0.7	0.75	0.753753754
two non-null t distribution	0.7	0.76	0.763763764
two non-null t distribution	0.7	0.77	0.77977978
two non-null t distribution	0.7	0.78	0.787787788
two non-null t distribution	0.7	0.79	0.795795796
[truncated: 122 more rows]
