# Supplementary material for: Total genetic contribution assessment across the human genome
Source: Nat Commun. 2021 May 14;12:2845. doi: 10.1038/s41467-021-23124-w (PMC8121943; doi:10.1038/s41467-021-23124-w)
Supplement: Supplementary file 6 — Source Data [file 41467_2021_23124_MOESM6_ESM.zip › Source_Data.supplementary_fig2.txt]

True model	pi0	theta.D	pi-.D	pi+.D	mu-.D	mu+.D
Two non-null Gaussian mixture	0.1	0.224891399	-0.32827214	-0.358614317	0.444981582	1.4659126
Two non-null Gaussian mixture	0.1	0.05015469	0.535246761	-0.435246761	0.896479901	0.948974343
Two non-null Gaussian mixture	0.1	0.13273666	-0.416424365	0.516423879	-1.249999395	-1.072689591
Two non-null Gaussian mixture	0.1	0.119449471	-0.425581949	-0.405538693	-0.910389404	1.932106435
Two non-null Gaussian mixture	0.1	-0.055900251	-0.209184356	-0.446643785	0.320484773	2.471715845
Two non-null Gaussian mixture	0.1	0.073646606	0.546167844	-0.446167844	2.25128029	5.333471471
Two non-null Gaussian mixture	0.1	0.690775435	0.02945886	0.070541124	0.700052824	-1.392701351
Two non-null Gaussian mixture	0.1	0.061447004	-0.406814044	0.506814044	-0.960948715	-0.628883337
Two non-null Gaussian mixture	0.1	1.230739274	0.033404025	-0.037297804	-0.409645648	-1.917623565
Two non-null Gaussian mixture	0.1	0.561836497	-0.259555109	-0.156804231	-1.08655467	0.84093192
Two non-null Gaussian mixture	0.1	0.013162592	-0.40090615	0.50090615	-0.045313703	-0.473983938
Two non-null Gaussian mixture	0.1	0.224227169	-0.420225242	0.520225242	0.027477596	-2.072493395
Two non-null Gaussian mixture	0.1	0.38426638	-0.06835601	0.16835601	0.118418092	-2.681281425
Two non-null Gaussian mixture	0.1	0.657527051	-0.220153798	-0.191369031	-1.146068279	-0.239931774
Two non-null Gaussian mixture	0.1	0.955395037	-0.122413848	0.027376573	-0.961521167	-1.778654787
Two non-null Gaussian mixture	0.1	0.769072401	-0.180561956	-0.227485579	-0.092931123	-0.185014536
Two non-null Gaussian mixture	0.1	0.636441093	0.053158959	-0.055040869	1.104677853	-0.522845067
Two non-null Gaussian mixture	0.1	0.157987737	0.447557144	-0.393516593	0.376387123	0.173407418
Two non-null Gaussian mixture	0.1	0.677883449	0.01827467	-0.283278471	1.054008851	0.785230055
Two non-null Gaussian mixture	0.1	0.040411752	-0.398346646	0.498346434	0.695901618	-0.085705344
Two non-null Gaussian mixture	0.1	0.023398475	-0.273078503	-0.426786105	0.010508616	-0.115898078
Two non-null Gaussian mixture	0.1	-0.040895648	-0.428704349	0.528692616	-0.590821213	-0.509743781
Two non-null Gaussian mixture	0.1	0.022486588	-0.356417741	-0.391383961	-0.267944758	0.587842139
Two non-null Gaussian mixture	0.1	0.937289198	-0.185239323	-0.136912015	-1.646399291	-1.054190166
Two non-null Gaussian mixture	0.1	0.181350145	-0.294361328	-0.376677265	0.62984041	1.245023166
Two non-null Gaussian mixture	0.1	0.1489424	0.021243545	0.07875645	1.177767232	-0.1810983
Two non-null Gaussian mixture	0.1	0.807746156	-0.265984886	0.332680142	-0.395994686	-2.067297901
Two non-null Gaussian mixture	0.1	0.176945799	-0.327518832	-0.41197946	-0.356286711	1.088479746
Two non-null Gaussian mixture	0.1	0.8558784	-0.242666248	0.128551345	-0.187960571	-0.428353827
Two non-null Gaussian mixture	0.1	0.419531813	-0.280376484	-0.298292442	-0.894230432	1.295336919
Two non-null Gaussian mixture	0.1	0.577756896	0.146406673	-0.046408229	-0.405170239	-0.434964579
Two non-null Gaussian mixture	0.1	0.201990917	-0.30789348	-0.338885601	-0.087087573	1.042564314
Two non-null Gaussian mixture	0.1	0.140907437	-0.385019151	-0.387041775	-1.051287446	0.997261734
Two non-null Gaussian mixture	0.1	0.096827827	0.262127856	-0.399352559	1.218599972	1.38317225
Two non-null Gaussian mixture	0.1	0.37410926	-0.290830909	-0.305443781	0.681633335	1.301793271
Two non-null Gaussian mixture	0.1	0.140952753	-0.315955034	-0.358401179	0.27175519	-0.166806133
Two non-null Gaussian mixture	0.1	0.052676228	-0.003122119	-0.021869129	0.152447014	-0.395205251
Two non-null Gaussian mixture	0.1	0.277919431	-0.375917608	0.39029614	-0.858940593	-0.409353043
Two non-null Gaussian mixture	0.1	0.806020151	-0.153777538	-0.222324452	-0.034306788	0.118721459
Two non-null Gaussian mixture	0.1	0.096065625	0.046235054	0.053764296	0.046308198	-0.17148622
Two non-null Gaussian mixture	0.1	0.182249382	0.114447226	-0.01444965	1.215068661	-0.818620779
Two non-null Gaussian mixture	0.1	0.507817022	-0.337429377	0.309226814	0.126177817	-0.611655945
Two non-null Gaussian mixture	0.1	0.452222612	0.152568168	-0.294019993	0.75291053	-0.153991558
Two non-null Gaussian mixture	0.1	0.955931459	-0.147410424	-0.176324072	0.233906965	1.067838017
Two non-null Gaussian mixture	0.1	0.767985534	0.151248522	-0.163129495	0.800194606	0.420252764
Two non-null Gaussian mixture	0.1	0.495672768	-0.319090001	-0.291523309	-0.359386629	1.186546501
Two non-null Gaussian mixture	0.1	0.440368681	0.204290284	-0.303789758	0.907833006	0.318434305
Two non-null Gaussian mixture	0.1	0.053389264	-0.386405202	0.486405202	-0.103570533	-2.261120168
Two non-null Gaussian mixture	0.1	0.129666551	-0.433516842	0.505038765	-2.984025673	-2.07007941
Two non-null Gaussian mixture	0.1	0.369981583	-0.322488614	0.37373056	0.175376285	-2.010360692
Two non-null Gaussian mixture	0.1	0.816819216	0.062403009	0.037596991	0.924174997	-0.36189526
Two non-null Gaussian mixture	0.1	0.703069532	0.076122353	-0.266640175	0.843784646	0.587785537
Two non-null Gaussian mixture	0.1	0.3996265	-0.366951044	0.466951044	0.188393513	0.092074445
Two non-null Gaussian mixture	0.1	-0.210540264	-0.094427732	0.194427732	1.67767418	-2.177871333
Two non-null Gaussian mixture	0.1	0.425192641	-0.343281868	0.245339197	-0.271778212	-0.543655367
Two non-null Gaussian mixture	0.1	-0.053555068	-0.424529649	0.524529649	-2.237875181	-0.480197245
Two non-null Gaussian mixture	0.1	1.118420916	-0.170440042	0.105069902	-0.069877789	-0.053818931
Two non-null Gaussian mixture	0.1	0.91045558	-0.194228115	0.15143592	-0.845966689	-1.642857414
Two non-null Gaussian mixture	0.1	0.0604204	0.508905695	-0.408905695	0.441887569	-0.394184793
Two non-null Gaussian mixture	0.1	-0.113091303	0.022814363	0.077185637	1.91465069	-1.546199907
Two non-null Gaussian mixture	0.1	0.754362934	-0.227422134	-0.140159089	-0.434301118	0.374195916
Two non-null Gaussian mixture	0.1	0.587767901	0.338537732	-0.286591259	1.811040774	0.320636537
Two non-null Gaussian mixture	0.1	-0.154377878	-0.447079793	0.547079793	-3.857899915	-0.746542759
Two non-null Gaussian mixture	0.1	0.034998742	0.54790124	-0.447916479	0.920209148	4.470342105
Two non-null Gaussian mixture	0.1	0.384413037	-0.386070408	0.448156086	-1.979794718	-1.385051687
Two non-null Gaussian mixture	0.1	0.145924144	-0.433625611	0.533625255	-3.039886526	-2.087900277
Two non-null Gaussian mixture	0.1	0.234027373	-0.25207397	-0.370248365	-0.455707988	1.528020864
Two non-null Gaussian mixture	0.1	0.760906664	-0.039157375	-0.16210667	0.338298204	-0.320001847
Two non-null Gaussian mixture	0.1	0.590684792	-0.287165343	-0.069919347	-0.748513365	-0.008450986
Two non-null Gaussian mixture	0.1	0.307525239	0.022242603	-0.32401808	-0.231466554	-0.43525207
Two non-null Gaussian mixture	0.1	0.386811483	0.409151242	-0.369302697	1.382874723	0.772840714
Two non-null Gaussian mixture	0.1	0.193449434	-0.403536834	0.389804977	0.092386784	-0.947095074
Two non-null Gaussian mixture	0.1	0.982413835	0.197690929	-0.140908444	1.33593303	0.903609982
Two non-null Gaussian mixture	0.1	0.177521414	0.420563544	-0.374107255	0.844390764	1.984089575
Two non-null Gaussian mixture	0.1	0.172308267	-0.312330677	-0.376977859	0.412504535	0.925708893
Two non-null Gaussian mixture	0.1	0.070073021	0.515368774	-0.415368774	0.147886251	0.908319999
Two non-null Gaussian mixture	0.1	0.224244071	-0.190784479	-0.350549232	0.294504952	0.926050501
Two non-null Gaussian mixture	0.1	0.37805756	-0.272209322	0.331595508	0.94811797	0.331311986
Two non-null Gaussian mixture	0.1	0.242802704	0.367728821	-0.347866832	3.235051249	1.884242136
Two non-null Gaussian mixture	0.1	-0.009087186	0.286715566	-0.429854233	0.050585028	0.423881758
Two non-null Gaussian mixture	0.1	0.499685409	-0.326003692	-0.255970199	-0.611932174	1.149558002
Two non-null Gaussian mixture	0.1	0.342275779	-0.347828823	-0.332204361	-0.357029411	1.104799498
Two non-null Gaussian mixture	0.1	0.311526947	0.012501906	0.072632858	2.171050158	0.318963788
Two non-null Gaussian mixture	0.1	0.91669804	-0.049815085	-0.190700862	0.380902026	-0.30611023
Two non-null Gaussian mixture	0.1	0.724541359	-0.231933312	-0.180112558	-0.452040592	0.285570632
Two non-null Gaussian mixture	0.1	0.235138164	-0.371137773	-0.019167617	-0.092849454	-0.450168537
Two non-null Gaussian mixture	0.1	0.940360787	0.282522292	-0.278895339	2.988986766	2.209078879
Two non-null Gaussian mixture	0.1	0.055979412	-0.420224006	0.520223811	-1.113577037	-0.448674049
Two non-null Gaussian mixture	0.1	-0.050393839	0.487742779	-0.387742779	0.22126918	-0.182116898
Two non-null Gaussian mixture	0.1	0.114068842	0.184220781	-0.333767286	0.941936999	0.076057287
Two non-null Gaussian mixture	0.1	0.581558179	0.200149612	-0.261572957	-0.032468249	-0.3071359
Two non-null Gaussian mixture	0.1	0.198047528	0.251717704	-0.151717704	0.696318938	-2.812485822
Two non-null Gaussian mixture	0.1	0.059697406	-0.415906946	0.501415963	0.223966882	-0.635316851
Two non-null Gaussian mixture	0.1	1.075815815	-0.177540161	-0.113007243	-0.672188547	0.513537304
Two non-null Gaussian mixture	0.1	0.411809039	-0.342138149	0.250698819	-0.224889315	-1.555470665
Two non-null Gaussian mixture	0.1	0.378724996	-0.296023403	-0.282453368	0.074627306	1.501689912
Two non-null Gaussian mixture	0.1	0.252229077	-0.381769229	0.030904573	-0.502834168	-0.480083675
Two non-null Gaussian mixture	0.1	0.805150068	-0.195197996	-0.185235208	1.072877252	1.602825491
Two non-null Gaussian mixture	0.1	-0.059437561	-0.42781508	0.52781508	-0.170301982	-0.156034063
Two non-null Gaussian mixture	0.1	0.786895347	-0.061460477	0.161460419	0.650769793	-0.055364067
Two non-null Gaussian mixture	0.1	0.313575471	0.055814369	0.044185631	1.111800942	-2.080692112
Two non-null Gaussian mixture	0.1	0.083786054	-0.412532265	0.457107065	-0.372739468	-1.698362859
Two non-null Gaussian mixture	0.1	0.150091987	-0.379624194	0.32722757	-0.214845558	-0.28317332
Two non-null Gaussian mixture	0.1	0.5475894	-0.211434653	-0.29246749	-0.619693523	-0.272888948
Two non-null Gaussian mixture	0.1	0.068530013	-0.420217271	-0.434285066	-0.43248823	-2.815245322
Two non-null Gaussian mixture	0.1	0.605706277	-0.128733137	-0.273141445	-0.414493017	-0.177371027
Two non-null Gaussian mixture	0.1	0.134845155	-0.404848396	0.504848396	-0.254209877	-0.247125753
Two non-null Gaussian mixture	0.1	0.24342391	-0.36530678	0.465301492	0.070630588	-0.290265254
Two non-null Gaussian mixture	0.1	0.679007753	-0.037032896	-0.144914503	0.088567538	0.153810483
Two non-null Gaussian mixture	0.1	0.439926827	-0.36986087	0.375832628	0.424520439	0.222105425
Two non-null Gaussian mixture	0.1	0.574847104	-0.311533707	0.264199263	-0.204882928	-0.429144271
Two non-null Gaussian mixture	0.1	0.953457185	-0.178582716	-0.214495062	0.96310558	1.564290863
Two non-null Gaussian mixture	0.1	0.06110319	0.501108552	-0.401108552	2.563612951	1.563149106
Two non-null Gaussian mixture	0.1	0.598766897	0.134592618	-0.199532692	-0.44618261	-0.739753235
Two non-null Gaussian mixture	0.1	0.186379221	-0.131029068	0.231029068	0.337292178	0.162887326
Two non-null Gaussian mixture	0.1	0.250249748	0.335128722	-0.250739938	0.070963541	-0.070765886
Two non-null Gaussian mixture	0.1	0.685700613	-0.254122426	-0.2046178	-1.620493535	0.067633695
Two non-null Gaussian mixture	0.1	0.666338394	0.103751252	-0.309642452	1.518844883	1.185203113
Two non-null Gaussian mixture	0.1	-0.002023321	-0.435130041	-0.417854351	-1.685560999	0.707910346
Two non-null Gaussian mixture	0.1	-0.072651762	-0.387108424	-0.286679905	-0.417873392	-0.124282487
Two non-null Gaussian mixture	0.1	0.091428961	-0.392077244	0.492077244	-0.021834138	-0.160014945
Two non-null Gaussian mixture	0.1	0.001940081	-0.443471947	0.474226879	-2.803957143	-2.167912562
Two non-null Gaussian mixture	0.1	0.544687187	-0.296577049	-0.26575951	-0.355175522	0.256631489
Two non-null Gaussian mixture	0.1	0.059308468	-0.008097045	-0.421932248	0.431910914	0.528379159
Two non-null Gaussian mixture	0.1	0.584406372	-0.373563713	0.427873768	-0.863274561	-2.323667368
Two non-null Gaussian mixture	0.1	-0.020247915	0.241224052	-0.141224052	0.233291022	-0.516772161
Two non-null Gaussian mixture	0.1	-0.056989171	0.380674479	-0.280674533	1.041634585	0.082123943
Two non-null Gaussian mixture	0.1	0.81352519	0.32051924	-0.34605439	1.452812846	0.777575076
Two non-null Gaussian mixture	0.1	0.643864991	-0.008715086	-0.250627545	-0.019911703	0.157167828
Two non-null Gaussian mixture	0.1	0.316758236	-0.297335468	-0.358465849	-1.107179751	0.632498737
Two non-null Gaussian mixture	0.1	0.025006432	-0.410852031	0.510852031	-1.445171832	-1.767918893
Two non-null Gaussian mixture	0.1	0.435392722	0.173928099	-0.277156716	0.486743156	-0.198784018
Two non-null Gaussian mixture	0.1	1.434106559	-0.013995599	-0.117301751	1.011818283	0.767880205
Two non-null Gaussian mixture	0.1	0.596096021	-0.27246829	-0.253993244	0.34523973	1.299117192
Two non-null Gaussian mixture	0.1	0.031031032	-0.428913659	0.496172124	-2.50302107	-1.405400848
Two non-null Gaussian mixture	0.1	0.23378548	0.329469718	-0.229469718	0.233112151	0.208625967
Two non-null Gaussian mixture	0.1	0.291384962	0.376754514	-0.276754514	0.417840346	-0.344953649
Two non-null Gaussian mixture	0.1	0.511083674	-0.304194905	0.28428026	-1.11363399	-0.967862463
Two non-null Gaussian mixture	0.1	0.538790684	0.157787389	-0.19168161	1.039201333	0.608772101
Two non-null Gaussian mixture	0.1	0.569501086	-0.209851257	-0.244436246	-0.080800891	0.053272937
Two non-null Gaussian mixture	0.1	0.016203307	-0.377121255	0.477121255	-0.053957881	-0.426194584
Two non-null Gaussian mixture	0.1	0.010698629	-0.41691954	-0.069485597	-0.594781972	-0.556233445
Two non-null Gaussian mixture	0.1	0.564432588	0.309882965	-0.346474134	1.574575985	1.478090238
Two non-null Gaussian mixture	0.1	0.858135049	0.021647851	-0.237599998	1.713930719	1.607172243
Two non-null Gaussian mixture	0.1	0.11757414	0.011988359	-0.439204092	0.96180628	1.663919011
Two non-null Gaussian mixture	0.1	0.126939766	-0.306348021	0.406348021	1.853689251	-2.913760947
Two non-null Gaussian mixture	0.1	0.110929145	-0.067042089	-0.376546797	0.130790873	-1.464554764
Two non-null Gaussian mixture	0.1	0.098881466	0.537617069	-0.437626042	0.660176007	2.11671164
Two non-null Gaussian mixture	0.1	0.660473764	0.117536026	-0.222753578	0.449613361	0.408510044
Two non-null Gaussian mixture	0.1	0.1900187	-0.419833671	-0.083757979	-2.044501455	-1.371862256
Two non-null Gaussian mixture	0.1	0.698592912	-0.00605264	-0.176360745	0.155685834	1.529268862
Two non-null Gaussian mixture	0.1	0.479826737	-0.21781149	-0.271728956	-0.710300225	0.292441484
Two non-null Gaussian mixture	0.1	0.060964513	-0.437373793	0.27499853	-1.606816494	-0.466536503
Two non-null Gaussian mixture	0.1	0.034437456	0.220805963	-0.120805963	0.547383747	-1.288386604
Two non-null Gaussian mixture	0.1	1.054789983	-0.17437368	0.027603209	0.406476883	0.602215313
Two non-null Gaussian mixture	0.1	0.073549028	-0.402064381	0.255971156	-1.043037247	-1.97298378
Two non-null Gaussian mixture	0.1	0.718037267	0.2354017	-0.319369021	1.305840609	0.65244733
Two non-null Gaussian mixture	0.1	0.356824609	-0.139405637	-0.327818748	-0.335926706	0.698972437
Two non-null Gaussian mixture	0.1	0.033757179	-0.406505564	0.506504567	0.007652183	-0.31279467
Two non-null Gaussian mixture	0.1	0.609003288	-0.251735334	-0.258572076	-0.430380511	0.179074519
Two non-null Gaussian mixture	0.1	0.067310835	0.060753128	0.039246872	0.568319241	-0.114032726
Two non-null Gaussian mixture	0.1	0.399874625	0.381473606	-0.383280771	0.28715291	1.007525698
Two non-null Gaussian mixture	0.1	1.148044411	-0.135239679	-0.102491963	-0.015284528	-0.441324696
Two non-null Gaussian mixture	0.1	0.067345429	-0.331054733	-0.423656332	0.969344973	1.556689219
Two non-null Gaussian mixture	0.1	0.257494004	-0.337360646	-0.405112474	-0.846570507	0.597502248
Two non-null Gaussian mixture	0.1	0.02068206	0.534819125	-0.443346076	2.926496026	3.358586774
Two non-null Gaussian mixture	0.1	0.025376003	-0.220786001	0.320786001	2.046240498	-1.19029265
Two non-null Gaussian mixture	0.1	0.143032548	-0.395258392	0.495258392	-0.146268818	-1.642713427
Two non-null Gaussian mixture	0.1	0.34090068	0.473767218	-0.385888623	-0.051346541	2.424372624
Two non-null Gaussian mixture	0.1	0.032429922	-0.229721715	0.329721715	0.470322517	-1.681512895
Two non-null Gaussian mixture	0.1	-0.197948498	-0.037978853	0.137978209	1.96699429	-0.915681505
Two non-null Gaussian mixture	0.1	-0.053714943	-0.432088433	0.470322501	-2.680972246	-2.71994056
Two non-null Gaussian mixture	0.1	1.050897526	-0.156664394	0.010098136	0.169924652	0.53216705
Two non-null Gaussian mixture	0.1	1.03525448	-0.163638864	-0.025325717	-0.210849686	0.100724245
Two non-null Gaussian mixture	0.1	0.717768516	-0.187731398	-0.207280475	-0.662810724	1.567012827
Two non-null Gaussian mixture	0.1	0.60364523	-0.290646343	0.066722371	-1.319581149	-1.933247814
Two non-null Gaussian mixture	0.1	0.294946216	-0.335507686	-0.310831103	0.170438875	1.031022098
Two non-null Gaussian mixture	0.1	0.30298974	0.388480002	-0.375575787	0.455005054	-1.154031956
Two non-null Gaussian mixture	0.1	0.60195766	-0.223711087	-0.253112483	-1.318648196	0.48055294
Two non-null Gaussian mixture	0.1	0.340469289	-0.095996427	-0.111751511	0.613071832	-0.169562567
Two non-null Gaussian mixture	0.1	0.141229557	-0.416987049	0.470000726	-1.46121829	-2.196647264
Two non-null Gaussian mixture	0.1	0.91113243	0.20897966	-0.10897966	-0.367584076	-0.193719895
Two non-null Gaussian mixture	0.1	0.125677664	-0.392584419	-0.22240331	-0.326415328	-0.981859616
Two non-null Gaussian mixture	0.1	1.361966887	0.038663238	0.061336628	0.537408998	0.823693767
Two non-null Gaussian mixture	0.1	1.117828727	-0.08796335	0.086190224	0.703325831	-0.881041647
Two non-null Gaussian mixture	0.1	0.452763533	-0.315906757	-0.324472272	-1.504570694	0.589984718
Two non-null Gaussian mixture	0.1	0.543960268	-0.268057268	-0.27287819	-0.417552348	1.042154948
Two non-null Gaussian mixture	0.1	0.110298988	-0.359686991	-0.268009326	-0.292043101	-0.901757204
Two non-null Gaussian mixture	0.1	-0.057595445	0.503615706	-0.436211921	1.5671209	0.624950705
Two non-null Gaussian mixture	0.1	0.255105384	-0.420156844	0.520155769	-1.837101796	-1.807960676
Two non-null Gaussian mixture	0.1	0.517567497	-0.209648088	-0.242131657	-1.098076509	-0.602187603
Two non-null Gaussian mixture	0.1	0.324732271	-0.266712978	0.036212885	-0.598984207	-1.60121532
Two non-null Gaussian mixture	0.1	0.57727585	0.125464129	-0.320132224	0.683155968	0.26773883
Two non-null Gaussian mixture	0.1	0.096676753	-0.387031809	0.459725984	-0.3524622	-0.114145058
Two non-null Gaussian mixture	0.1	0.460237408	-0.370059283	0.433827772	0.010214968	-1.280868628
Two non-null Gaussian mixture	0.1	0.404666723	-0.220243866	0.320242538	-1.133306714	-1.685824978
Two non-null Gaussian mixture	0.1	0.065094324	-0.423078667	0.339216197	-0.535075196	-0.807583311
Two non-null Gaussian mixture	0.1	0.520244504	-0.031078438	0.131055073	2.328176697	-1.496258681
Two non-null Gaussian mixture	0.1	0.555783173	-0.355198158	0.455198158	-0.822748529	-1.839606492
Two non-null Gaussian mixture	0.1	0.380832474	-0.235147845	-0.33362071	0.172469393	0.397486932
Two non-null Gaussian mixture	0.1	0.449570935	-0.304676917	-0.127147297	-1.518370618	-1.211668002
Two non-null Gaussian mixture	0.1	0.480592919	0.036339754	-0.263620532	1.523839683	1.228389289
Two non-null Gaussian mixture	0.1	0.404589127	0.358550504	-0.280516016	1.040960614	0.477643795
Two non-null Gaussian mixture	0.1	0.639223967	-0.320585442	-0.274351502	-0.361783894	0.231442311
Two non-null Gaussian mixture	0.1	0.076784865	-0.440818324	0.540818041	-2.867787393	-2.076200063
Two non-null Gaussian mixture	0.1	0.600091527	-0.289743902	-0.266564141	-1.609060398	1.218197193
Two non-null Gaussian mixture	0.1	0.124865709	-0.340215138	-0.428964328	0.548953524	1.088632884
Two non-null Gaussian mixture	0.1	0.346886999	0.269703107	-0.169704477	-0.069937998	-0.109190672
Two non-null Gaussian mixture	0.1	0.983061013	-0.096416526	-0.171814051	0.235727437	0.586495589
Two non-null Gaussian mixture	0.1	0.342500435	-0.008305125	-0.343679434	0.514186927	0.873380522
Two non-null Gaussian mixture	0.1	0.368972622	0.367329661	-0.288221942	1.011988262	-0.440115319
Two non-null Gaussian mixture	0.1	0.318920909	-0.311484914	0.367707948	-1.580899835	-1.654369073
Two non-null Gaussian mixture	0.1	-0.106199027	0.54450112	-0.44450112	0.166886474	2.680107622
Two non-null Gaussian mixture	0.1	-0.026740965	0.444795524	-0.447564761	0.779454018	4.664774938
Two non-null Gaussian mixture	0.1	-0.042268674	-0.03010785	0.130107793	2.577781952	-0.755115707
Two non-null Gaussian mixture	0.1	0.580556443	-0.313230071	-0.223247686	-1.607578407	1.407280857
Two non-null Gaussian mixture	0.1	0.00542251	-0.361737684	0.442888019	0.305362219	-0.225501436
Two non-null Gaussian mixture	0.1	0.00778211	-0.427236793	-0.417463033	-1.530134892	0.772841349
Two non-null Gaussian mixture	0.1	0.484397845	-0.399786173	0.425152016	-0.709110263	-1.49441507
Two non-null Gaussian mixture	0.1	0.490779869	-0.307062739	0.168368046	0.179985438	-0.153468292
Two non-null Gaussian mixture	0.1	0.030661667	-0.278919142	0.372120251	1.195521726	-2.663127889
Two non-null Gaussian mixture	0.1	1.2663071	0.075647137	-0.054059804	1.094609671	-0.475529336
Two non-null Gaussian mixture	0.1	0.521882647	-0.29849443	0.201437399	-1.298540353	-1.591245846
Two non-null Gaussian mixture	0.1	0.244045825	0.462263194	-0.426889718	1.169308937	1.961104976
Two non-null Gaussian mixture	0.1	0.70820046	0.328971315	-0.312040245	0.864131923	2.301669005
Two non-null Gaussian mixture	0.1	0.268194335	-0.077344677	-0.372274344	0.228885857	0.051174947
Two non-null Gaussian mixture	0.1	0.690591473	-0.27563461	0.317468021	-0.522851967	-1.499237087
Two non-null Gaussian mixture	0.1	-0.005009127	-0.440921878	0.540921791	-3.324671375	-1.504469647
Two non-null Gaussian mixture	0.1	0.53164759	0.334889122	-0.336804139	-0.133162846	-1.020457702
Two non-null Gaussian mixture	0.1	-0.077274081	-0.415083455	-0.054602445	0.00881832	-0.578473172
Two non-null Gaussian mixture	0.1	0.674100253	-0.252191531	0.273378209	-1.584808848	-0.864275773
Two non-null Gaussian mixture	0.1	0.08105808	-0.401961187	0.217638623	-1.641538719	-0.959425023
Two non-null Gaussian mixture	0.1	-0.002296513	-0.448361902	0.548361902	-3.276643227	-0.163856766
Two non-null Gaussian mixture	0.1	1.059578522	-0.247296139	0.347296139	-2.519662197	-1.50687953
Two non-null Gaussian mixture	0.1	0.685108524	-0.303682168	0.345061506	0.280387599	-1.621353155
Two non-null Gaussian mixture	0.1	0.686356473	-0.176495258	-0.264274726	-0.627621142	-0.095784795
Two non-null Gaussian mixture	0.1	0.520190161	-0.305537546	-0.277946375	-1.683766278	-0.300927006
Two non-null Gaussian mixture	0.1	0.258307243	-0.343206776	-0.367727838	-1.558748016	1.643841429
Two non-null Gaussian mixture	0.1	0.776525093	0.120767603	-0.020767603	0.80569225	-1.650296076
Two non-null Gaussian mixture	0.1	0.143375438	-0.434704868	0.534698813	-2.33160004	-1.92883324
Two non-null Gaussian mixture	0.1	0.117136675	-0.426605772	0.526605772	-2.899187509	-2.743580133
Two non-null Gaussian mixture	0.1	0.897660026	-0.197866013	-0.138772188	-1.08351003	-0.595604984
Two non-null Gaussian mixture	0.1	0.052333965	-0.190160722	0.290160722	3.235990618	-0.635215191
Two non-null Gaussian mixture	0.1	0.333068519	-0.372719269	-0.325409069	-1.934564414	0.747766669
Two non-null Gaussian mixture	0.1	0.108007334	-0.407342898	-0.403498568	-0.685990878	1.421248247
Two non-null Gaussian mixture	0.1	0.148734789	-0.383509321	-0.195216714	0.203171322	0.210777503
Two non-null Gaussian mixture	0.1	0.347171035	-0.362501047	-0.331929666	-1.385820179	-0.061318411
Two non-null Gaussian mixture	0.1	0.384151701	-0.245672547	0.114000803	-0.382940033	-0.017216391
Two non-null Gaussian mixture	0.1	0.717612192	-0.227496382	-0.154570059	-1.332867631	-0.41679529
Two non-null Gaussian mixture	0.1	0.411004726	0.265588249	-0.347443288	0.425614221	0.200809729
Two non-null Gaussian mixture	0.1	0.542482563	-0.279157329	0.01544056	-0.182121012	0.097506485
Two non-null Gaussian mixture	0.1	0.115995066	0.118527792	-0.397937801	0.687570918	0.77154726
Two non-null Gaussian mixture	0.1	0.085084104	-0.044022575	0.144022573	0.368459513	-0.553980495
Two non-null Gaussian mixture	0.1	-0.195129744	-0.433057556	0.533057556	0.812724647	-0.907190397
Two non-null Gaussian mixture	0.1	0.011709827	0.507289508	-0.407289508	1.22981342	0.146944785
Two non-null Gaussian mixture	0.1	0.479033188	0.356021004	-0.310353966	2.307069837	0.644877341
Two non-null Gaussian mixture	0.1	0.700798828	-0.239707788	0.016518539	-1.770458932	0.398055285
Two non-null Gaussian mixture	0.1	-0.028247067	-0.443600188	0.442161321	-4.055966935	-1.214106148
Two non-null Gaussian mixture	0.1	0.032742002	-0.263926307	-0.424140665	1.051904523	-0.867766531
Two non-null Gaussian mixture	0.1	0.12212663	-0.383247251	-0.370834318	-0.170936388	1.394600288
Two non-null Gaussian mixture	0.1	0.598537647	0.421894644	-0.321895735	1.188808909	1.931628047
Two non-null Gaussian mixture	0.1	0.019552455	0.48943425	-0.38943425	0.105442928	0.216357042
Two non-null Gaussian mixture	0.1	0.188721584	-0.382265632	-0.428413806	-0.388424824	1.72444774
Two non-null Gaussian mixture	0.1	1.702894158	0.119858592	-0.019858592	1.421474788	0.881898798
Two non-null Gaussian mixture	0.1	1.475550414	0.021512175	0.078487436	1.027982412	0.386793877
Two non-null Gaussian mixture	0.1	-0.054791875	-0.308938727	0.408938727	0.463776771	-2.891807863
Two non-null Gaussian mixture	0.1	0.405568455	-0.25279855	0.35279855	0.80091142	-1.324567613
Two non-null Gaussian mixture	0.1	0.0425296	-0.100255331	0.200254979	0.889992824	-0.099352614
Two non-null Gaussian mixture	0.1	-0.047211144	0.541228833	-0.441228833	2.772284892	4.158865844
Two non-null Gaussian mixture	0.1	0.09709237	-0.427040531	0.51643649	-1.123353804	-2.312830244
Two non-null Gaussian mixture	0.1	0.330035455	-0.290578769	-0.322839443	-0.694691142	1.484424085
Two non-null Gaussian mixture	0.1	0.521529047	0.375997016	-0.332691127	3.430522422	2.290217249
Two non-null Gaussian mixture	0.1	0.626658073	0.199513305	-0.299206673	0.185945105	0.441995353
Two non-null Gaussian mixture	0.1	0.562416906	-0.25778298	0.35778298	-0.194384006	-1.53940982
Two non-null Gaussian mixture	0.1	0.594653145	-0.298912642	0.398911601	-1.72719413	-1.561996716
Two non-null Gaussian mixture	0.1	0.050212301	-0.3700616	-0.288409152	0.075915962	-0.416196471
Two non-null Gaussian mixture	0.1	0.073695528	-0.318329068	-0.140364836	-0.569305019	-0.349497633
Two non-null Gaussian mixture	0.1	0.192707427	-0.384941491	0.388228218	-0.416200821	-1.424347114
Two non-null Gaussian mixture	0.1	1.93865686	-0.140715825	0.129919576	-0.099072415	-0.187901078
Two non-null Gaussian mixture	0.1	0.063812424	-0.088752788	-0.41370676	1.061759396	0.613569555
Two non-null Gaussian mixture	0.1	0.758899299	-0.226959614	-0.227754884	-1.058615004	1.025206695
Two non-null Gaussian mixture	0.1	0.353486664	0.091713749	-0.307636345	1.255976754	0.974151647
Two non-null Gaussian mixture	0.1	0.000641523	-0.400685899	-0.442542645	-0.306238594	1.874408507
Two non-null Gaussian mixture	0.1	0.167278372	-0.337689811	-0.279254914	-0.57491453	-0.400119152
Two non-null Gaussian mixture	0.1	0.233806591	-0.287246346	-0.357920268	0.080178426	0.902475238
Two non-null Gaussian mixture	0.1	0.931442729	-0.113675369	0.175272102	0.881473033	0.641945525
Two non-null Gaussian mixture	0.1	1.040705927	0.113770658	-0.088985509	1.027004214	-0.50405238
Two non-null Gaussian mixture	0.1	0.150521019	0.211738025	-0.111738025	0.095529443	-2.426408525
Two non-null Gaussian mixture	0.1	0.398576586	-0.248904877	-0.333406102	-0.687607234	0.044981159
Two non-null Gaussian mixture	0.1	1.108109095	0.001363518	-0.018277178	-0.619645622	0.585956491
Two non-null Gaussian mixture	0.1	0.373705048	-0.293316431	0.393316431	1.142986009	-0.736684855
Two non-null Gaussian mixture	0.1	0.332149232	0.087613955	-0.3976472	0.188984666	0.905369377
Two non-null Gaussian mixture	0.1	0.103793314	-0.364852572	-0.405025159	-0.62879588	1.53060414
Two non-null Gaussian mixture	0.1	0.221645805	-0.206308758	-0.32760764	-0.348859814	0.400017462
Two non-null Gaussian mixture	0.1	0.530503227	-0.317737846	-0.320249833	-1.88005586	0.058052225
Two non-null Gaussian mixture	0.1	0.050368892	0.456654682	-0.35665766	1.056054432	-1.008599498
Two non-null Gaussian mixture	0.1	0.039324479	-0.260549041	0.360549041	0.078664415	-0.180600803
Two non-null Gaussian mixture	0.1	0.930017256	0.093281408	-0.20327627	1.080916516	0.141021791
Two non-null Gaussian mixture	0.1	0.154701169	-0.44328417	0.543283609	-3.300676714	-0.669520636
Two non-null Gaussian mixture	0.1	0.175721381	-0.161123453	-0.420651667	0.386998134	-0.742592162
Two non-null Gaussian mixture	0.1	-0.059127093	0.456346963	-0.440793694	1.522960421	1.589562634
Two non-null Gaussian mixture	0.1	0.954448631	0.060602785	-0.031515199	1.034336038	0.285458579
Two non-null Gaussian mixture	0.1	-0.127835462	-0.448181915	0.548181915	-7.937681406	-3.246069151
Two non-null Gaussian mixture	0.1	-9.99E-05	0.532897872	-0.432897872	3.664002321	3.767229314
Two non-null Gaussian mixture	0.1	0.282187395	-0.339650425	-0.352650826	-0.324148155	1.272878525
Two non-null Gaussian mixture	0.1	0.685635011	-0.194000487	-0.219221701	0.136233956	0.887054179
Two non-null Gaussian mixture	0.1	0.049133512	0.434958181	-0.334958181	0.207172936	-0.150459716
Two non-null Gaussian mixture	0.1	0.291005212	-0.387547787	-0.261839569	-1.150263217	-0.615410816
Two non-null Gaussian mixture	0.1	0.70995095	-0.270942631	0.370942453	-1.982256941	-1.320108889
Two non-null Gaussian mixture	0.1	-0.028038854	0.403574426	-0.303579909	1.939266955	-0.224633566
Two non-null Gaussian mixture	0.1	0.34060605	-0.351859913	-0.325256052	-1.725466561	0.011069768
Two non-null Gaussian mixture	0.1	0.051076678	-0.424140952	0.227116496	-0.243154965	-0.626857596
Two non-null Gaussian mixture	0.1	0.378478628	-0.385694888	-0.321273807	-0.790375797	0.602376503
Two non-null Gaussian mixture	0.1	0.220461508	-0.383183501	0.483183501	-1.168094453	-3.312187835
Two non-null Gaussian mixture	0.1	0.425618845	-0.122511526	-0.332896745	0.929900468	0.994109631
Two non-null Gaussian mixture	0.1	0.905537216	-0.244232502	-0.095982716	-0.273350318	0.405978893
Two non-null Gaussian mixture	0.1	-0.019437569	0.503089059	-0.403089059	0.275390243	0.087656723
Two non-null Gaussian mixture	0.1	0.13514543	-0.408197634	0.508197634	-1.033486459	-0.785542212
Two non-null Gaussian mixture	0.1	0.378982707	-0.337827764	0.344751014	-1.515026848	-0.209615116
Two non-null Gaussian mixture	0.1	0.624228212	-0.31647269	0.268398176	-1.074418097	-1.543510582
Two non-null Gaussian mixture	0.1	0.554429503	-0.31450958	0.376813326	-0.421338087	-0.596220538
Two non-null Gaussian mixture	0.1	0.283221598	-0.37890982	-0.378413315	-0.640239348	0.537239179
Two non-null Gaussian mixture	0.1	0.024227865	-0.110617243	0.210617243	0.499063064	-1.509927865
Two non-null Gaussian mixture	0.1	0.141467206	-0.24346305	0.283134272	0.575314353	-0.025407371
Two non-null Gaussian mixture	0.1	0.891152316	0.162174739	-0.062176882	1.269635117	-0.036190994
Two non-null Gaussian mixture	0.1	0.241386998	0.488678611	-0.388678611	-0.038909804	-0.57156192
Two non-null Gaussian mixture	0.1	0.008012128	-0.273834115	-0.379568315	0.711237146	0.560961799
Two non-null Gaussian mixture	0.1	0.196421492	-0.368985425	0.460776035	-0.58964779	-2.125982629
Two non-null Gaussian mixture	0.1	0.641313466	-0.21004146	-0.287803271	0.06583395	1.187659226
Two non-null Gaussian mixture	0.1	0.281718778	-0.252531648	-0.31661321	-0.209175957	0.635768079
Two non-null Gaussian mixture	0.1	0.288010478	-0.371375261	-0.324901512	-1.440480384	0.339933282
Two non-null Gaussian mixture	0.1	0.083348667	0.381644256	-0.418101978	0.47974008	1.056057995
Two non-null Gaussian mixture	0.1	0.915096488	-0.196557565	-0.254256812	-1.831046206	0.809262786
Two non-null Gaussian mixture	0.1	0.344442344	0.443985993	-0.42084571	2.214816694	3.760921
Two non-null Gaussian mixture	0.1	0.106778481	-0.03401761	-0.403255285	0.556428645	0.50521787
Two non-null Gaussian mixture	0.1	0.322956341	0.069275803	-0.305063665	0.326797544	0.661590107
Two non-null Gaussian mixture	0.1	0.118555112	-0.390124808	-0.298622751	-0.326224405	0.558118274
Two non-null Gaussian mixture	0.1	0.446928892	-0.298390589	-0.017067255	-0.446649818	-0.940904749
Two non-null Gaussian mixture	0.1	0.035056999	-0.411138362	-0.428045883	-1.257510753	1.598926573
Two non-null Gaussian mixture	0.1	0.262926708	-0.380297037	0.387560558	-1.979841694	-1.928126402
Two non-null Gaussian mixture	0.1	0.075029088	0.545943912	-0.44595374	1.737726266	4.09272781
Two non-null Gaussian mixture	0.1	0.046177867	-0.386123729	-0.276087985	0.30813326	0.210792501
Two non-null Gaussian mixture	0.1	0.480105867	-0.391534345	0.491534344	-2.622028012	-3.746553247
Two non-null Gaussian mixture	0.1	0.673107071	-0.172052139	-0.244767971	-0.578675052	0.261008124
Two non-null Gaussian mixture	0.1	0.562944691	-0.312751587	0.412751358	-2.027950931	-1.925008958
Two non-null Gaussian mixture	0.1	0.252385115	0.207227737	-0.322462411	-0.155477087	-0.934328459
Two non-null Gaussian mixture	0.1	-0.122547426	-0.410355447	0.510355447	0.007319086	-1.076886052
Two non-null Gaussian mixture	0.1	0.514794151	-0.278959611	0.378959557	0.306521049	-0.342495965
Two non-null Gaussian mixture	0.1	0.034435102	-0.433368449	0.533368449	-4.615995821	-4.345002585
Two non-null Gaussian mixture	0.1	0.09865656	-0.417598938	-0.353197394	-1.298997684	0.729566336
Two non-null Gaussian mixture	0.1	0.779270311	0.031179661	0.068812987	0.165381226	-0.360459339
Two non-null Gaussian mixture	0.1	0.314601633	-0.215043432	-0.185498278	-0.189026811	-0.555836005
Two non-null Gaussian mixture	0.1	1.195176538	-0.162735954	-0.147944476	0.01429126	1.631158679
Two non-null Gaussian mixture	0.1	0.937818036	-0.09443897	-0.027807191	-0.399224971	-1.072077245
Two non-null Gaussian mixture	0.1	0.581636804	-0.181134959	-0.320217566	0.350364699	0.788403824
Two non-null Gaussian mixture	0.1	0.759897702	-0.199167487	-0.179700844	0.005116175	0.436800599
Two non-null Gaussian mixture	0.1	-0.055100213	-0.076875038	0.176874996	2.25705013	-1.680432417
Two non-null Gaussian mixture	0.1	0.897770615	-0.037285948	-0.137925061	1.314526808	1.10125565
Two non-null Gaussian mixture	0.1	0.387884818	-0.361584008	0.290577207	-1.426483597	-2.037701429
Two non-null Gaussian mixture	0.1	0.236281675	-0.384053582	0.414587949	-0.521796507	-0.104863928
Two non-null Gaussian mixture	0.1	-0.026525699	0.545955641	-0.445955646	0.538642339	1.536546514
Two non-null Gaussian mixture	0.1	0.006258515	0.280550278	-0.183576341	2.006257284	-2.105046721
Two non-null Gaussian mixture	0.1	0.790522219	-0.234102987	-0.190259451	-0.833620898	0.216563246
Two non-null Gaussian mixture	0.1	-0.126805953	0.546322627	-0.446322745	2.253210448	5.156841955
Two non-null Gaussian mixture	0.1	-0.009448384	-0.44142146	0.54142146	-1.752729107	-0.344818553
Two non-null Gaussian mixture	0.1	0.910537822	-0.21163331	0.193985014	-0.154621635	-0.34177403
Two non-null Gaussian mixture	0.1	0.764670626	0.319170509	-0.219171916	0.88348521	-0.258544656
Two non-null Gaussian mixture	0.1	0.827530374	-0.213496729	-0.180406027	0.597017589	1.294965304
Two non-null Gaussian mixture	0.1	0.201437773	-0.338305047	0.438305047	0.118772734	-1.366727929
Two non-null Gaussian mixture	0.1	0.059037363	-0.407708895	-0.423751592	-1.054727555	-0.71280291
Two non-null Gaussian mixture	0.1	0.669128357	0.489715898	-0.389715898	2.09745324	0.49165976
Two non-null Gaussian mixture	0.1	0.578244493	-0.30685485	-0.293857692	-0.282907436	0.61775613
Two non-null Gaussian mixture	0.1	0.040294889	-0.395399144	-0.348598001	0.421295485	0.070111624
Two non-null Gaussian mixture	0.1	0.914869473	-0.113821639	0.213821502	-0.99773436	-1.644879321
Two non-null Gaussian mixture	0.1	0.287445959	-0.184969156	0.284969156	0.085107125	-0.62108352
Two non-null Gaussian mixture	0.1	-0.021180584	0.366998738	-0.266998738	2.808816746	-0.852027546
Two non-null Gaussian mixture	0.1	-0.22074541	-0.437633186	0.520738738	-1.815177406	-0.940708617
Two non-null Gaussian mixture	0.1	1.191253083	0.09715134	-0.106877634	0.537849606	0.878553175
Two non-null Gaussian mixture	0.1	0.307801097	-0.408927119	0.50887111	-2.015099187	-0.466203549
Two non-null Gaussian mixture	0.1	-0.007166887	-0.43907221	-0.438486418	-2.335360424	0.927540176
Two non-null Gaussian mixture	0.1	0.682675168	0.29973846	-0.319276914	0.518084578	0.402852451
Two non-null Gaussian mixture	0.1	0.321672716	-0.294936952	-0.339052634	-0.244816455	0.451197552
Two non-null Gaussian mixture	0.1	0.199908621	0.447516591	-0.347517498	0.589187556	-1.88508453
Two non-null Gaussian mixture	0.1	0.868266954	0.217912934	-0.262762131	1.974089145	1.556546509
Two non-null Gaussian mixture	0.1	1.327423924	0.028936496	-0.063080054	0.900943043	0.881742324
Two non-null Gaussian mixture	0.1	0.56682412	0.129720768	-0.299686584	-0.10125055	-0.075434795
Two non-null Gaussian mixture	0.1	0.547871851	0.065839633	-0.2808508	-0.4324379	-0.399646946
Two non-null Gaussian mixture	0.1	0.01226006	-0.433151082	-0.031178003	-1.289740337	-0.586436471
Two non-null Gaussian mixture	0.1	0.215900398	0.450369463	-0.42577224	1.299268473	2.071403077
Two non-null Gaussian mixture	0.1	0.452461544	-0.322017952	0.097723097	-1.656531461	-1.234371027
Two non-null Gaussian mixture	0.1	0.136837398	-0.43451349	0.304392779	-2.77389204	-1.876852754
Two non-null Gaussian mixture	0.1	0.663525105	0.124174723	-0.049957895	0.270485519	0.414974737
Two non-null Gaussian mixture	0.1	0.036150858	0.353011489	-0.445586313	0.152760828	3.124858981
Two non-null Gaussian mixture	0.1	0.653514739	-0.252959299	0.096247313	-0.557090798	-1.143784108
Two non-null Gaussian mixture	0.1	0.578866193	-0.263842145	-0.213673819	-0.339178031	0.363998364
Two non-null Gaussian mixture	0.1	0.267848564	0.456785757	-0.404820342	2.37696508	2.283472788
Two non-null Gaussian mixture	0.1	0.515718636	-0.293359546	0.393359546	-0.987220433	-1.859690845
Two non-null Gaussian mixture	0.1	0.37302304	-0.246626358	-0.285584052	0.681751023	1.151791455
Two non-null Gaussian mixture	0.1	0.08745961	0.006835154	-0.41446051	0.846677016	0.460007827
Two non-null Gaussian mixture	0.1	1.406543764	-0.15406027	0.094416014	0.059966386	-0.012002082
Two non-null Gaussian mixture	0.1	0.498282452	-0.404547091	0.435347708	-1.177153792	-1.861664174
Two non-null Gaussian mixture	0.1	0.517492248	0.288017078	-0.363081666	0.072543414	-0.045212993
Two non-null Gaussian mixture	0.1	0.11732817	0.212094455	-0.391739951	-0.014398039	-0.041821507
Two non-null Gaussian mixture	0.1	0.114071843	-0.422166719	0.522166719	-1.271202696	-1.72158868
Two non-null Gaussian mixture	0.1	0.026302216	0.330297462	-0.435664873	0.451256927	0.951992592
Two non-null Gaussian mixture	0.1	0.688187776	0.334267363	-0.23426759	2.045118447	0.896893986
Two non-null Gaussian mixture	0.1	-0.062985838	-0.174392185	0.274392025	0.495667754	-0.449042526
Two non-null Gaussian mixture	0.1	0.16093108	0.433990085	-0.402372934	1.783736771	0.917112597
Two non-null Gaussian mixture	0.1	0.298034498	-0.320659032	-0.188928727	-0.938661788	-0.815224219
Two non-null Gaussian mixture	0.1	0.162312501	0.509211372	-0.409211372	0.585322914	1.239902908
Two non-null Gaussian mixture	0.1	0.196632746	-0.421646325	0.504061934	-0.676085846	-2.043329606
Two non-null Gaussian mixture	0.1	0.212709941	-0.416104304	0.476906206	-0.3796134	-0.139054203
Two non-null Gaussian mixture	0.1	0.799662649	0.28331631	-0.26680799	2.17924751	1.589523205
Two non-null Gaussian mixture	0.1	0.213445571	0.513296256	-0.413296256	2.420585152	1.083320134
Two non-null Gaussian mixture	0.1	0.814098442	-0.160182738	-0.228456809	0.88940677	1.518585202
Two non-null Gaussian mixture	0.1	0.54205396	-0.24596884	-0.204478955	-0.244062559	0.190137454
Two non-null Gaussian mixture	0.1	0.119124643	0.544174098	-0.444174098	1.527301055	3.388806751
Two non-null Gaussian mixture	0.1	0.17110856	-0.37892727	0.354835774	0.420741618	-0.033161382
Two non-null Gaussian mixture	0.1	-0.002797473	-0.401955294	-0.393002063	-0.775806481	0.501733629
Two non-null Gaussian mixture	0.1	0.012899313	-0.348056221	0.448056221	1.80401935	-1.395205599
Two non-null Gaussian mixture	0.1	0.413584232	-0.342345712	0.31939183	-0.64761792	-1.239585886
Two non-null Gaussian mixture	0.1	0.396331584	-0.333241464	0.366791052	-1.844269378	-1.805323378
Two non-null Gaussian mixture	0.1	-0.115358052	-0.260156129	0.360156127	1.88823645	-0.264388727
Two non-null Gaussian mixture	0.1	0.220209729	-0.241152013	0.341124817	1.809722883	-0.206267122
Two non-null Gaussian mixture	0.1	0.152098063	-0.40547828	0.394379387	0.659643305	-0.618662305
Two non-null Gaussian mixture	0.1	0.825037756	-0.005328589	-0.138554185	-0.04190508	-0.104123319
Two non-null Gaussian mixture	0.1	0.34510201	0.047995015	-0.317879693	0.155622129	-0.232319685
Two non-null Gaussian mixture	0.1	0.029378462	0.350357222	-0.420304542	1.386300638	1.28441462
Two non-null Gaussian mixture	0.1	0.51066547	0.198612976	-0.278441594	-0.395924006	-0.825111157
Two non-null Gaussian mixture	0.1	0.130858758	0.025134931	0.011138295	-0.049015111	-0.897870612
Two non-null Gaussian mixture	0.1	0.91761815	0.296299185	-0.199696203	1.375866415	0.479881943
Two non-null Gaussian mixture	0.1	0.34478754	0.041286748	-0.034760568	0.03070439	0.544564685
Two non-null Gaussian mixture	0.1	0.681725643	-0.285756245	0.224918124	-1.378465311	-1.210040893
Two non-null Gaussian mixture	0.1	0.407536172	0.256577721	-0.366341814	0.185066095	0.195417094
Two non-null Gaussian mixture	0.1	0.328671858	0.095868916	-0.361591063	0.294976043	-0.180412159
Two non-null Gaussian mixture	0.1	0.530247346	-0.269750598	-0.104743817	-0.365456348	-0.52301741
Two non-null Gaussian mixture	0.1	0.091358512	-0.394600078	0.078143955	-0.769523993	-0.252190735
Two non-null Gaussian mixture	0.1	0.080029887	-0.436057122	0.460449602	-0.846939405	-0.71665591
Two non-null Gaussian mixture	0.1	0.388742613	-0.166803439	-0.240152675	-0.422162942	0.427843884
Two non-null Gaussian mixture	0.1	0.027608117	-0.433692153	-0.408661703	-1.169705876	-0.117423178
Two non-null Gaussian mixture	0.1	0.057363646	-0.401365677	0.501365677	-0.341296275	-0.187674941
Two non-null Gaussian mixture	0.1	0.141497037	-0.436729561	-0.353321428	-2.020590698	-1.052274084
Two non-null Gaussian mixture	0.1	1.028022788	0.181701588	-0.243264319	-0.215396099	-0.147123133
Two non-null Gaussian mixture	0.1	0.050413487	-0.34537248	-0.423956701	0.441568604	-0.217780115
Two non-null Gaussian mixture	0.1	0.230089566	-0.299338841	0.399338841	1.739884887	-1.371011922
Two non-null Gaussian mixture	0.1	0.300425716	0.255675968	-0.379462309	2.188798331	1.817467646
Two non-null Gaussian mixture	0.1	0.518967107	-0.148761482	-0.303516873	-0.537321781	0.569545106
Two non-null Gaussian mixture	0.1	0.142560497	-0.378703889	0.478703889	1.142962937	0.153189061
Two non-null Gaussian mixture	0.1	0.24874732	0.505599989	-0.40559999	2.189198726	1.079724609
Two non-null Gaussian mixture	0.1	0.077222074	-0.227632978	-0.381145228	0.993686349	0.914500106
Two non-null Gaussian mixture	0.1	0.301222059	-0.339853291	-0.372242098	-1.62134177	0.395761067
Two non-null Gaussian mixture	0.1	-0.195326147	-0.171596793	0.271596793	0.887716637	-2.594058473
Two non-null Gaussian mixture	0.1	-0.068924847	0.535419454	-0.435419824	0.668143991	1.682637087
Two non-null Gaussian mixture	0.1	0.30196694	-0.339736014	0.384640557	-1.218104144	-1.95143804
Two non-null Gaussian mixture	0.1	0.210638953	0.476035257	-0.421268649	2.677376947	2.663653089
Two non-null Gaussian mixture	0.1	0.533351928	-0.175754178	-0.170084183	-0.01249172	0.172722716
Two non-null Gaussian mixture	0.1	0.032933329	-0.444671945	-0.438030833	-2.498471491	1.485689844
Two non-null Gaussian mixture	0.1	0.31143176	0.049556445	-0.195925045	-0.221970247	0.01837939
Two non-null Gaussian mixture	0.1	0.425569986	-0.254216669	-0.275492534	-1.083476883	0.740088278
Two non-null Gaussian mixture	0.1	0.467556245	-0.337005689	-0.299053835	-1.889038217	-0.081448452
Two non-null Gaussian mixture	0.1	0.499315657	-0.192208014	-0.184525821	-0.93782458	-1.072647227
Two non-null Gaussian mixture	0.1	0.633777272	-0.364155828	0.445065105	-2.189507266	-1.328453312
Two non-null Gaussian mixture	0.1	0.528905941	-0.358627296	0.420265429	0.065549374	-0.248186531
Two non-null Gaussian mixture	0.1	-0.058921965	0.538718796	-0.441286113	4.607021172	7.205988666
Two non-null Gaussian mixture	0.1	0.170249321	-0.403096155	0.366113641	-2.222539707	-0.576132645
Two non-null Gaussian mixture	0.1	0.599409377	0.304719451	-0.286196489	0.679536309	-0.41323543
Two non-null Gaussian mixture	0.1	0.102594554	-0.385252465	-0.298789348	-0.623331135	0.671031725
Two non-null Gaussian mixture	0.1	-0.059499817	-0.108465754	0.208465753	2.690765431	-1.966161782
Two non-null Gaussian mixture	0.1	-0.011036926	-0.440531196	-0.006546401	-1.061304018	-0.317795097
Two non-null Gaussian mixture	0.1	0.075455581	0.515781814	-0.415781955	1.693061515	0.157841272
Two non-null Gaussian mixture	0.1	0.039345129	0.533954402	-0.433954618	0.93190331	2.326229905
Two non-null Gaussian mixture	0.1	0.354752377	-0.311586567	-0.331239444	0.157049092	0.988045423
Two non-null Gaussian mixture	0.1	0.670038525	-0.25796092	0.256753797	0.884515047	-0.036641933
Two non-null Gaussian mixture	0.1	0.732287918	-0.237258833	-0.145874571	-0.779483064	-0.563255332
Two non-null Gaussian mixture	0.1	0.540902599	-0.296006132	-0.270355018	-0.88278511	0.626794823
Two non-null Gaussian mixture	0.1	0.184385078	-0.43602562	0.536025562	-3.696842522	-2.789586732
Two non-null Gaussian mixture	0.1	0.001500651	-0.448251702	-0.202271658	-4.224951286	-0.303144051
Two non-null Gaussian mixture	0.1	0.509756959	-0.369930486	0.469930484	-0.415603384	-0.980894761
Two non-null Gaussian mixture	0.1	1.543411282	0.152190919	-0.152156813	0.38045717	0.525898701
Two non-null Gaussian mixture	0.1	0.615520363	0.105178731	-0.265255555	1.525069449	2.111199937
Two non-null Gaussian mixture	0.1	0.818504544	0.030609628	0.069380702	-0.618819584	-0.528932145
Two non-null Gaussian mixture	0.1	0.236087842	0.259624427	-0.159624427	1.357423395	-1.974953273
Two non-null Gaussian mixture	0.1	0.615644978	0.118887678	-0.246864673	1.324050357	1.16153781
Two non-null Gaussian mixture	0.1	0.11015123	-0.329285903	-0.075257343	-0.961835438	0.075126198
Two non-null Gaussian mixture	0.1	0.418658086	-0.043411509	-0.325592781	0.200217158	0.428025148
Two non-null Gaussian mixture	0.1	0.551360239	-0.20788305	0.116993411	0.160978416	-0.545061501
Two non-null Gaussian mixture	0.1	0.173638955	-0.362781002	0.251715567	-1.621091749	-0.487050187
Two non-null Gaussian mixture	0.1	0.079239793	-0.435370886	0.53537063	-1.485343986	-0.891374205
Two non-null Gaussian mixture	0.1	0.292918867	0.371626622	-0.271632367	1.095242378	0.946429682
Two non-null Gaussian mixture	0.1	0.045805761	-0.426834303	-0.434375368	-1.017311775	0.927819967
Two non-null Gaussian mixture	0.1	-0.042129832	-0.441398856	0.541398856	-1.549543786	-0.787544594
Two non-null Gaussian mixture	0.1	1.436842667	-0.19340503	-0.08430729	-1.947145878	-0.157278693
Two non-null Gaussian mixture	0.1	0.4342467	-0.269760389	-0.236486685	-1.154937427	0.742899504
Two non-null Gaussian mixture	0.1	0.120913761	-0.402411427	-0.074002074	-0.260490653	-0.054334443
Two non-null Gaussian mixture	0.1	0.265205385	-0.390291064	-0.33159162	-0.549771176	0.021222432
Two non-null Gaussian mixture	0.1	0.791244999	-0.195033912	-0.277817185	-0.005713202	0.510811632
Two non-null Gaussian mixture	0.1	0.608579924	0.075682884	-0.258358864	-0.244470657	0.785024514
Two non-null Gaussian mixture	0.1	0.052804294	-0.376882896	0.438060543	1.225359267	-1.838284935
Two non-null Gaussian mixture	0.1	0.409831182	0.299976427	-0.363074148	-0.036039974	0.79990314
Two non-null Gaussian mixture	0.1	0.807225349	-0.206997416	0.068961888	-0.898453603	0.518607924
Two non-null Gaussian mixture	0.1	0.674746986	-0.299871342	0.10507054	-1.676159474	0.076384745
Two non-null Gaussian mixture	0.1	0.7587962	-0.258187831	0.179616992	0.054125983	-0.916847579
Two non-null Gaussian mixture	0.1	-0.021647075	-0.44554172	0.51417863	-3.730334916	-0.012269687
Two non-null Gaussian mixture	0.1	0.853774671	-0.166218187	-0.110665567	-0.533806212	-0.188672834
Two non-null Gaussian mixture	0.1	0.417696015	-0.253841679	-0.207398345	-1.097025147	0.012600598
Two non-null Gaussian mixture	0.1	0.204805131	0.309987962	-0.209987962	1.740220217	-2.645789899
Two non-null Gaussian mixture	0.1	-0.032501355	-0.429007293	0.480163617	-2.587795047	-0.772453907
Two non-null Gaussian mixture	0.1	0.065354103	-0.44796959	0.54796959	-5.924877731	-1.1299805
Two non-null Gaussian mixture	0.1	0.147512806	-0.418595277	0.489015618	0.351415707	-1.711327825
Two non-null Gaussian mixture	0.1	0.749781772	0.318136452	-0.266913557	1.367974055	-0.505401337
Two non-null Gaussian mixture	0.1	0.006354193	0.433326168	-0.379886849	0.272385879	0.008146587
Two non-null Gaussian mixture	0.1	0.821639938	-0.267543514	0.026652248	-0.5678403	-0.317896311
Two non-null Gaussian mixture	0.1	0.086486395	0.306799979	-0.206799979	1.252973133	-0.01937236
Two non-null Gaussian mixture	0.1	0.106027727	-0.263155296	0.363152072	-0.334306088	-1.09332751
Two non-null Gaussian mixture	0.1	0.702294598	-0.104958512	-0.222280884	1.098935124	1.444595038
Two non-null Gaussian mixture	0.1	0.903419932	-0.165180388	-0.083480706	0.115532704	-0.306759655
Two non-null Gaussian mixture	0.1	0.521646772	-0.190721272	-0.269762136	-0.969059759	0.145866753
Two non-null Gaussian mixture	0.1	0.570463738	-0.149984676	-0.247308026	-0.034808344	-0.131259355
Two non-null Gaussian mixture	0.1	0.610439478	0.350908184	-0.250908186	1.990056828	1.183747476
Two non-null Gaussian mixture	0.1	0.3621087	-0.352607793	-0.405204865	-1.756011671	0.234007252
Two non-null Gaussian mixture	0.1	0.107263253	-0.38333658	0.483304076	0.503573414	-0.702827878
Two non-null Gaussian mixture	0.1	0.56838821	0.0501801	-0.216493749	0.588140685	1.108468832
Two non-null Gaussian mixture	0.1	0.230005255	-0.415982889	0.422198431	-1.057796264	-1.009334426
Two non-null Gaussian mixture	0.1	0.158910954	0.05365098	0.046349015	1.739530645	-1.38594818
Two non-null Gaussian mixture	0.1	-0.010521142	0.151413366	-0.051413647	1.668168011	-1.312188475
Two non-null Gaussian mixture	0.1	0.932356927	0.264061409	-0.181806307	1.24359039	0.331658259
Two non-null Gaussian mixture	0.1	0.229609105	-0.40819531	0.101105463	-1.174753236	-1.190223217
Two non-null Gaussian mixture	0.1	0.495893353	-0.26083609	-0.221899603	0.092976645	0.633900444
Two non-null Gaussian mixture	0.1	0.148797936	0.480453387	-0.380453597	1.148478415	-0.587905183
Two non-null Gaussian mixture	0.1	-0.11833497	-0.444865598	0.544865557	-5.734595621	-0.176498245
Two non-null Gaussian mixture	0.1	0.096777012	-0.388881204	0.062089104	-0.276817353	-0.017232392
Two non-null Gaussian mixture	0.1	0.508166288	-0.272954488	-0.228895854	-1.085803179	-0.78949579
Two non-null Gaussian mixture	0.1	-0.119439342	0.542973665	-0.442973665	1.894833931	-3.74932185
Two non-null Gaussian mixture	0.1	0.274227219	-0.418386323	0.518386323	-1.96164654	-1.713953488
Two non-null Gaussian mixture	0.1	0.218601864	0.312330897	-0.212330897	0.019457602	-0.404172348
Two non-null Gaussian mixture	0.1	0.561441427	-0.270261757	-0.336453783	-1.416489655	0.838882516
Two non-null Gaussian mixture	0.1	-0.054755767	0.443772223	-0.343772223	1.861308103	-0.26088801
Two non-null Gaussian mixture	0.1	0.041583194	-0.3090915	0.409052445	-0.168071929	-0.307750024
Two non-null Gaussian mixture	0.1	0.153999707	0.209052425	-0.109052425	0.615092851	-1.945771941
Two non-null Gaussian mixture	0.1	0.10704444	-0.425321508	-0.027285958	-0.782650904	-0.308955858
Two non-null Gaussian mixture	0.1	0.546272009	-0.274869357	-0.253741319	0.064459509	1.10302173
Two non-null Gaussian mixture	0.1	0.289570111	-0.241095802	-0.371941474	-0.108080923	1.794282387
Two non-null Gaussian mixture	0.1	-0.017585651	0.545112692	-0.445120822	1.124439371	2.683123289
Two non-null Gaussian mixture	0.1	0.71074484	-0.21644558	-0.256976534	0.372995981	1.441703864
Two non-null Gaussian mixture	0.1	0.412936186	-0.315195993	-0.312007986	-1.265050219	1.484731031
Two non-null Gaussian mixture	0.1	0.470492758	-0.35078321	0.450762139	0.055895313	-1.27528859
Two non-null Gaussian mixture	0.1	0.489831437	0.144528629	-0.28187342	0.570193227	0.100679586
Two non-null Gaussian mixture	0.1	0.116979725	-0.446176194	-0.413897004	-1.972900678	1.081858575
Two non-null Gaussian mixture	0.1	0.847119755	-0.083231151	-0.177288501	-0.061402058	0.265599944
Two non-null Gaussian mixture	0.1	0.942851432	-0.058905129	-0.177684671	0.640668367	0.508895249
Two non-null Gaussian mixture	0.1	1.1198915	-0.061735385	0.102025733	-0.339808877	-1.5099327
Two non-null Gaussian mixture	0.1	0.178327481	-0.27419386	0.374193815	-0.477561023	-2.082190361
Two non-null Gaussian mixture	0.1	0.482005049	0.130313532	-0.263695844	0.044687201	0.145148553
Two non-null Gaussian mixture	0.1	0.171618461	-0.356907729	0.35887209	-0.777777996	-0.688391557
Two non-null Gaussian mixture	0.1	0.044735073	-0.398109302	-0.389207788	-0.232034607	-0.743115233
Two non-null Gaussian mixture	0.1	0.193781405	-0.421677026	0.521659062	-1.948851915	-1.27823312
Two non-null Gaussian mixture	0.1	0.860620013	0.249762683	-0.149763988	0.395970746	-0.993066374
Two non-null Gaussian mixture	0.1	0.57486823	-0.19665122	-0.128259958	-0.0021912	-0.159346773
Two non-null Gaussian mixture	0.1	-0.028750997	0.396380226	-0.448274089	2.231565524	6.09174697
Two non-null Gaussian mixture	0.1	0.036112624	0.547556982	-0.447557346	0.091555863	3.423115721
Two non-null Gaussian mixture	0.1	-0.163279504	-0.069962496	0.169962251	1.153413009	-2.201198579
Two non-null Gaussian mixture	0.1	0.197336482	0.499387956	-0.399390458	0.254865133	0.801470602
Two non-null Gaussian mixture	0.1	0.236560876	-0.320127194	0.04816141	-0.477527488	-0.814394464
Two non-null Gaussian mixture	0.1	0.037096529	-0.414885089	0.514885089	0.127813802	-2.222251909
Two non-null Gaussian mixture	0.1	0.397327275	0.412421232	-0.338136747	1.898323679	0.369177658
Two non-null Gaussian mixture	0.1	0.477728871	0.166019678	-0.293601458	0.217745091	0.606298897
Two non-null Gaussian mixture	0.1	0.245345228	-0.340493379	-0.167322899	-0.588592063	-0.145043417
Two non-null Gaussian mixture	0.1	0.116130133	0.501017917	-0.401017917	1.916923677	-1.472707826
Two non-null Gaussian mixture	0.1	1.727434036	-0.141556409	0.045837846	-0.569700118	0.924097206
Two non-null Gaussian mixture	0.1	-0.152779554	0.49176952	-0.391769991	0.707496256	-0.007900486
Two non-null Gaussian mixture	0.1	-0.15384584	-0.427016107	0.527016107	-0.453340789	-1.903124305
Two non-null Gaussian mixture	0.1	0.660966721	-0.195585711	0.01690289	-0.604425088	-0.104694346
Two non-null Gaussian mixture	0.1	0.838253198	-0.194525296	-0.045734411	-1.611714997	-0.659924982
Two non-null Gaussian mixture	0.1	0.664047184	-0.185616745	-0.147938711	-0.924878453	-0.720255493
Two non-null Gaussian mixture	0.1	0.360901912	-0.08662624	-0.326945142	0.26920411	0.673561459
Two non-null Gaussian mixture	0.1	0.522188061	-0.248577486	-0.062403725	-0.176698297	-0.777204566
Two non-null Gaussian mixture	0.1	0.341280827	-0.000397958	-0.360222831	-0.192712091	-0.375508062
Two non-null Gaussian mixture	0.1	0.057592044	-0.432439937	0.511993923	2.875038962	-2.088425885
Two non-null Gaussian mixture	0.1	0.969271399	-0.074545101	0.174533392	-1.253469998	-0.431905013
Two non-null Gaussian mixture	0.1	0.673805901	-0.243043932	0.262686837	-1.130768789	-1.157465531
Two non-null Gaussian mixture	0.1	0.700514295	-0.275185455	0.1817828	-1.880997622	-2.543930278
Two non-null Gaussian mixture	0.1	0.393397674	0.463435165	-0.395495779	0.382030587	2.354841802
Two non-null Gaussian mixture	0.1	0.264575656	-0.429282891	0.515379652	-3.797361355	-2.755100756
Two non-null Gaussian mixture	0.1	-0.072565389	0.413902948	-0.441952846	0.735512784	3.037107656
Two non-null Gaussian mixture	0.1	0.842603796	-0.121560311	-0.069575373	0.672968827	1.134201704
Two non-null Gaussian mixture	0.1	1.203300614	0.034848521	0.065151479	0.228702288	-0.432024278
Two non-null Gaussian mixture	0.1	0.878649068	-0.173219792	-0.080223396	0.076694803	-0.004764598
Two non-null Gaussian mixture	0.1	0.298793567	-0.342518912	-0.332739607	-1.427200621	0.619510018
Two non-null Gaussian mixture	0.1	0.849294183	-0.030611422	0.018521007	0.98412903	-0.109555086
Two non-null Gaussian mixture	0.1	0.546319221	-0.362428781	0.419775636	0.214151705	-0.053989505
Two non-null Gaussian mixture	0.1	0.242076154	0.065736518	-0.353824671	0.151111701	-0.086603171
Two non-null Gaussian mixture	0.1	0.184469315	-0.420308029	-0.383134165	-0.392546065	0.783022633
Two non-null Gaussian mixture	0.1	0.655442	0.130544799	-0.274437351	0.672161992	0.230395363
Two non-null Gaussian mixture	0.1	0.025918109	-0.430934692	-0.41687846	-1.785372712	0.068520209
Two non-null Gaussian mixture	0.1	0.52503643	-0.24634126	-0.280385973	0.014056253	0.396923662
Two non-null Gaussian mixture	0.1	0.004016894	-0.444832357	0.544831461	-3.820840644	-0.794791433
Two non-null Gaussian mixture	0.1	-0.002087819	-0.343806254	0.443806254	0.484848759	-0.100305777
Two non-null Gaussian mixture	0.1	0.036825016	0.482437582	-0.426587819	2.750320554	-1.764801881
Two non-null Gaussian mixture	0.1	0.987052364	-0.066982796	-0.163755739	0.145354155	0.239750206
Two non-null Gaussian mixture	0.1	0.393993496	-0.26351348	-0.331834892	-0.518080721	0.02043311
Two non-null Gaussian mixture	0.1	0.41722627	-0.348705999	-0.239074361	-1.191281992	-0.57970142
Two non-null Gaussian mixture	0.1	0.317416954	0.103662953	-0.029117179	2.233881345	-1.759489792
Two non-null Gaussian mixture	0.1	-0.004832053	0.451278418	-0.351278501	0.397465442	-0.062055054
Two non-null Gaussian mixture	0.1	1.167943385	-0.103820277	-0.102435641	-0.41888278	-0.331431973
Two non-null Gaussian mixture	0.1	0.509862258	-0.159877226	0.057109752	-0.150367929	0.459548417
Two non-null Gaussian mixture	0.1	0.198225916	0.537545904	-0.437546568	1.756094396	2.889583552
Two non-null Gaussian mixture	0.1	0.579227248	0.382028255	-0.282028255	0.576931721	1.098112531
Two non-null Gaussian mixture	0.1	0.326566432	-0.29620053	-0.277058709	0.295518904	1.254013954
Two non-null Gaussian mixture	0.1	0.504779555	-0.358084265	0.34033374	-0.336235323	-1.081479622
Two non-null Gaussian mixture	0.1	0.986685354	-0.17915667	0.08883968	0.151642949	-0.393922413
Two non-null Gaussian mixture	0.1	0.124708875	0.435594643	-0.428135638	1.088100032	4.229884233
Two non-null Gaussian mixture	0.1	0.092934036	0.51839847	-0.418398481	0.48005659	-1.053385385
Two non-null Gaussian mixture	0.1	1.075034149	0.013820804	0.00611025	0.607162795	-1.234229324
Two non-null Gaussian mixture	0.1	0.348708682	-0.331426919	-0.345787454	-0.666258516	0.871122506
Two non-null Gaussian mixture	0.1	0.466490289	-0.272163762	-0.284722287	-1.309360851	1.195501913
Two non-null Gaussian mixture	0.1	0.1184183	0.023428377	-0.432133089	1.121488022	1.979302597
Two non-null Gaussian mixture	0.1	1.322896714	0.018170553	0.023022695	0.027421266	-1.48550956
Two non-null Gaussian mixture	0.1	0.008616606	0.546948019	-0.446948019	0.274449577	1.178343028
Two non-null Gaussian mixture	0.1	0.03113602	0.539741398	-0.439741398	0.851757512	-0.516937685
Two non-null Gaussian mixture	0.1	-0.001717616	0.498806506	-0.417855321	0.88838778	-0.102395228
Two non-null Gaussian mixture	0.1	0.0605918	-0.322836886	-0.383435439	0.015101494	0.319697125
Two non-null Gaussian mixture	0.1	0.172984363	-0.120634716	0.220634716	0.35849858	-0.215478435
Two non-null Gaussian mixture	0.1	0.338147927	-0.411992444	0.335362687	-1.656829598	-0.158683212
Two non-null Gaussian mixture	0.1	0.932080789	0.037553531	-0.188126926	-0.736806066	-0.313766288
Two non-null Gaussian mixture	0.1	0.409846132	-0.357509368	0.429988981	-1.328294505	-1.477805371
Two non-null Gaussian mixture	0.1	0.997300101	-0.049961671	-0.108609446	0.224343991	0.963120065
Two non-null Gaussian mixture	0.1	0.919438151	-0.058428834	-0.122025314	-0.896693387	-0.113664936
Two non-null Gaussian mixture	0.1	0.033251265	-0.436311845	-0.430192269	-1.760930523	2.368627678
Two non-null Gaussian mixture	0.1	0.433087921	-0.285232681	-0.047637812	-0.381641956	-0.880315789
Two non-null Gaussian mixture	0.1	0.467215809	-0.324678986	0.302122338	-0.005084069	-1.144572985
Two non-null Gaussian mixture	0.1	1.008760434	0.31140607	-0.236584903	1.447356026	-0.231698345
Two non-null Gaussian mixture	0.1	0.168330083	-0.383148099	0.27257542	-1.261487773	-1.674888264
Two non-null Gaussian mixture	0.1	-0.06777834	0.54815637	-0.44815637	1.611869215	7.178409469
Two non-null Gaussian mixture	0.1	0.092758811	0.477787702	-0.377787703	0.641974756	0.260791348
Two non-null Gaussian mixture	0.1	0.119813039	-0.190710336	-0.355238927	-0.008163694	0.196336163
Two non-null Gaussian mixture	0.1	0.01126944	0.542227997	-0.442231589	0.993051451	1.585771605
Two non-null Gaussian mixture	0.1	1.030066471	0.224574935	-0.204020038	-0.318936239	1.455462535
Two non-null Gaussian mixture	0.1	0.600316551	-0.281998548	-0.153384341	-1.480011036	1.133281096
Two non-null Gaussian mixture	0.1	0.677908012	-0.256365153	-0.061618477	-0.850141904	-0.964702972
Two non-null Gaussian mixture	0.1	0.250321752	-0.401484257	0.476803622	-1.981735663	-3.012222656
Two non-null Gaussian mixture	0.1	0.266717961	-0.108250071	-0.364185226	0.805986121	0.542259037
Two non-null Gaussian mixture	0.1	1.024507453	-0.000876944	-0.035889077	0.617679368	-0.656590709
Two non-null Gaussian mixture	0.1	-0.061870638	-0.413707532	-0.448278669	0.88226562	2.619085234
Two non-null Gaussian mixture	0.1	0.411667603	0.418203937	-0.383023225	0.683912197	0.139231655
Two non-null Gaussian mixture	0.1	0.362768869	-0.393661598	0.493661583	-2.582575592	-2.417129045
Two non-null Gaussian mixture	0.1	0.206565898	0.320417914	-0.284590515	0.629524565	0.602041085
Two non-null Gaussian mixture	0.1	0.317180446	0.336085534	-0.363752754	1.028143592	1.731940989
Two non-null Gaussian mixture	0.1	0.024459002	-0.404620776	0.504620776	0.717150415	-0.474948173
Two non-null Gaussian mixture	0.1	0.459624173	-0.158554607	-0.29508213	0.886584766	0.6279726
Two non-null Gaussian mixture	0.1	0.61643756	-0.249819098	-0.223545229	-1.500230326	-0.775564639
Two non-null Gaussian mixture	0.1	-0.113757047	0.207939099	-0.107950988	2.355468549	-0.252997965
Two non-null Gaussian mixture	0.1	0.092941102	-0.433905521	0.533905521	-1.451289649	-1.131005603
Two non-null Gaussian mixture	0.1	0.127221364	0.44438317	-0.392351397	1.081822405	-0.335115966
Two non-null Gaussian mixture	0.1	0.029681852	0.533622312	-0.433630318	0.009356008	0.553287084
Two non-null Gaussian mixture	0.1	-0.021031566	0.064446816	0.035553184	2.454606364	-1.489821018
Two non-null Gaussian mixture	0.1	0.794268626	-0.214698157	-0.164082108	-0.779421689	0.315871638
Two non-null Gaussian mixture	0.1	0.694315435	-0.252882687	-0.272822748	-0.580060559	0.871067153
Two non-null Gaussian mixture	0.1	0.25149582	-0.33812822	-0.128514192	-0.203892108	0.576481805
Two non-null Gaussian mixture	0.1	0.913191478	-0.059089607	-0.204299079	-0.309117368	-0.502901914
Two non-null Gaussian mixture	0.1	1.472798938	-0.005364878	-0.015437438	-0.135124077	0.829045527
Two non-null Gaussian mixture	0.1	-0.082271553	0.4649875	-0.434297751	1.94398011	1.235897293
Two non-null Gaussian mixture	0.1	0.0399125	-0.380717415	0.480717415	0.354578227	-1.229691293
Two non-null Gaussian mixture	0.1	0.106670006	-0.418346707	0.286829618	-0.979178614	-1.296890226
Two non-null Gaussian mixture	0.1	1.009776184	-0.255486459	0.35548636	-1.535867389	-2.366233039
Two non-null Gaussian mixture	0.1	0.54905483	-0.32471811	0.372268264	-0.03570183	0.061218505
Two non-null Gaussian mixture	0.1	0.142550569	-0.402340972	-0.382216143	-2.033171995	1.983308597
Two non-null Gaussian mixture	0.1	0.015157748	-0.399318424	0.156327044	-0.17720006	0.032149286
Two non-null Gaussian mixture	0.1	0.546304067	-0.197482684	-0.242574309	-0.127118086	0.605807193
Two non-null Gaussian mixture	0.1	0.357769632	0.076188951	-0.284578806	1.497880255	0.877005948
Two non-null Gaussian mixture	0.1	-0.101677353	-0.446771693	0.546771693	-4.157679279	-0.426190294
Two non-null Gaussian mixture	0.1	0.570338792	-0.259915813	-0.054039099	0.157409472	0.241225174
Two non-null Gaussian mixture	0.1	0.209361659	-0.436556766	0.349659777	-3.117601832	-1.545401807
Two non-null Gaussian mixture	0.1	0.377680373	0.493567079	-0.393567139	2.545584844	3.774700021
Two non-null Gaussian mixture	0.1	0.219371735	-0.349438193	-0.346325121	-1.443419694	-0.413326128
Two non-null Gaussian mixture	0.1	0.060616163	-0.2191164	-0.384548177	1.00016589	1.682931448
Two non-null Gaussian mixture	0.1	0.195464613	-0.392042009	-0.337392606	-0.630511339	1.076161243
Two non-null Gaussian mixture	0.1	0.682806694	-0.057231704	-0.213029789	0.014475395	-0.436461343
Two non-null Gaussian mixture	0.1	0.453853719	-0.077370255	-0.320124691	0.998413112	1.127608826
Two non-null Gaussian mixture	0.1	-0.036514817	-0.408087167	-0.424683082	-1.681787361	0.476489453
Two non-null Gaussian mixture	0.1	0.109455144	0.394211173	-0.370318651	0.519094889	2.407191876
Two non-null Gaussian mixture	0.1	-0.021595908	0.052291707	0.015088311	1.782620529	-1.541361279
Two non-null Gaussian mixture	0.1	0.207651581	-0.376518316	-0.411827783	-1.068531803	0.585839129
Two non-null Gaussian mixture	0.1	0.183730707	-0.44319546	0.436843459	-2.400984947	-0.228389444
Two non-null Gaussian mixture	0.1	-0.061720964	-0.43313954	0.49912939	-1.03761602	-1.187968458
Two non-null Gaussian mixture	0.1	-0.022051229	0.455844351	-0.416400385	1.067290272	1.795547713
Two non-null Gaussian mixture	0.1	0.422940557	0.405888739	-0.378057376	1.982555993	1.104285713
Two non-null Gaussian mixture	0.1	0.200202649	0.154127733	-0.163014723	0.131673988	-2.109108506
Two non-null Gaussian mixture	0.1	0.536717797	0.356380405	-0.282069171	0.4377129	-0.095598571
Two non-null Gaussian mixture	0.1	0.104219614	-0.356574865	-0.352823291	0.579751639	0.691963007
Two non-null Gaussian mixture	0.1	0.089228318	-0.397512204	-0.411400417	-0.649712076	0.563567378
Two non-null Gaussian mixture	0.1	0.382603567	-0.339124812	-0.346508603	-0.598731348	0.613660363
Two non-null Gaussian mixture	0.1	0.33822793	-0.325183284	-0.32723546	-0.888364969	0.275520948
Two non-null Gaussian mixture	0.1	0.672108854	-0.169186295	-0.194254167	-0.636492441	0.679245968
Two non-null Gaussian mixture	0.1	0.652494272	-0.313151168	-0.296252731	-1.780249793	-0.193092427
Two non-null Gaussian mixture	0.1	0.253042118	-0.167688013	-0.361984034	0.341980165	0.368566353
Two non-null Gaussian mixture	0.1	0.339054631	-0.373996267	0.044816296	-0.351122852	-0.513177164
Two non-null Gaussian mixture	0.1	0.330020243	0.481899752	-0.38192658	2.488344989	2.361531264
Two non-null Gaussian mixture	0.1	0.01536519	-0.410172784	-0.421322025	-1.130913414	1.922700123
Two non-null Gaussian mixture	0.1	0.545001616	-0.285382462	0.242802554	0.134889657	-0.782784051
Two non-null Gaussian mixture	0.1	0.407627037	-0.365527153	0.437839384	-1.820816213	-0.973443091
Two non-null Gaussian mixture	0.1	0.663182874	0.228612378	-0.245547049	0.381834093	0.539740743
Two non-null Gaussian mixture	0.1	0.221754463	0.531317973	-0.439129821	2.665363475	3.799433044
Two non-null Gaussian mixture	0.1	0.438961836	-0.23824801	-0.226731499	-1.033251061	1.144603646
Two non-null Gaussian mixture	0.1	0.073725574	-0.441033312	0.308372259	-2.037747711	-0.066656638
Two non-null Gaussian mixture	0.1	1.700407107	-0.17449533	0.190332265	-1.39063236	-1.770446477
Two non-null Gaussian mixture	0.1	0.06178454	-0.43477714	0.425456196	-2.175792648	-0.065565225
Two non-null Gaussian mixture	0.1	0.71359151	-0.25005618	0.072575675	-0.397142402	0.629752138
Two non-null Gaussian mixture	0.1	0.205045793	0.503567998	-0.403588393	0.909564918	0.872692126
Two non-null Gaussian mixture	0.1	-0.090530092	-0.444685349	0.544673344	-1.995471559	-1.316798073
Two non-null Gaussian mixture	0.1	0.259959402	-0.329867892	-0.363086371	-0.86241493	0.449598294
Two non-null Gaussian mixture	0.1	1.307009126	-0.012235817	-0.122615777	0.060985018	-0.193804417
Two non-null Gaussian mixture	0.1	0.086697769	-0.427013507	0.527013507	-0.503548269	-0.788336397
Two non-null Gaussian mixture	0.1	0.207731174	0.524302013	-0.424302104	2.545047592	2.197500936
Two non-null Gaussian mixture	0.1	0.737117099	-0.302020456	0.273319047	-1.046501215	-1.80961048
Two non-null Gaussian mixture	0.1	0.231594104	-0.221414359	0.321414359	0.28317855	-1.637348922
Two non-null Gaussian mixture	0.1	0.501048025	0.160671882	-0.291217082	1.112940365	1.147460009
Two non-null Gaussian mixture	0.1	0.174398198	-0.352041688	0.007141101	-0.701300012	-0.914688377
Two non-null Gaussian mixture	0.1	0.390997125	-0.281021997	0.123340385	0.156716832	-0.634625658
Two non-null Gaussian mixture	0.1	0.744660162	-0.115330786	-0.142051644	0.464162976	0.535383593
Two non-null Gaussian mixture	0.1	0.013026502	-0.446041538	0.546041538	-0.95397985	-0.194211683
Two non-null Gaussian mixture	0.1	0.480304875	-0.25748282	-0.271740985	-0.996665599	1.114352872
Two non-null Gaussian mixture	0.1	0.510488728	-0.291522401	0.236703816	0.40049275	-0.559342704
Two non-null Gaussian mixture	0.1	0.3723825	-0.339934627	0.368204262	-1.064622307	-1.832744719
Two non-null Gaussian mixture	0.1	-0.01928165	0.529016286	-0.439243411	0.854916027	4.08522692
Two non-null Gaussian mixture	0.1	-0.108700321	0.060219991	0.039780009	1.178856695	-0.694150767
Two non-null Gaussian mixture	0.1	-0.037099915	0.33670421	-0.432249164	0.960299337	1.7503975
Two non-null Gaussian mixture	0.1	0.113918822	-0.368182721	-0.408065556	0.783654145	1.059566863
Two non-null Gaussian mixture	0.1	0.663714907	-0.136824795	-0.072392219	-0.936174279	-0.215948358
Two non-null Gaussian mixture	0.1	0.613659226	0.264980513	-0.195517526	1.514389466	0.45474571
Two non-null Gaussian mixture	0.1	-0.107033037	-0.438038025	0.487605779	-2.989471888	-2.303267193
Two non-null Gaussian mixture	0.1	0.38860312	-0.325443071	-0.038019538	0.270794442	0.083369667
Two non-null Gaussian mixture	0.1	-0.130163454	0.471188261	-0.371188261	1.267366584	-0.678223844
Two non-null Gaussian mixture	0.1	0.936321362	-0.167363614	-0.179024334	0.353336938	0.402042719
Two non-null Gaussian mixture	0.1	0.59017266	-0.008084455	-0.249949402	0.445982095	0.608851292
Two non-null Gaussian mixture	0.1	0.294009065	-0.419562071	0.289030081	-0.704933922	0.179364405
Two non-null Gaussian mixture	0.1	0.10966862	0.544623902	-0.444623902	2.144823156	6.172574152
Two non-null Gaussian mixture	0.1	0.056826761	-0.441983603	-0.399532234	-1.547920569	0.838797307
Two non-null Gaussian mixture	0.1	0.204048589	0.525505556	-0.425505579	1.607921726	0.466247992
Two non-null Gaussian mixture	0.1	0.62153241	-0.10333014	-0.125750122	-1.095999207	-0.280086733
Two non-null Gaussian mixture	0.1	0.056561347	0.482803011	-0.382803011	0.042974212	0.00070011
Two non-null Gaussian mixture	0.1	0.421592249	-0.028556644	-0.273009018	0.769065969	0.181148532
Two non-null Gaussian mixture	0.1	0.534802493	-0.210824069	0.310824069	0.68147529	-1.073489543
Two non-null Gaussian mixture	0.1	-0.080568777	-0.44795479	0.519680562	-6.140517992	-0.866496607
Two non-null Gaussian mixture	0.1	1.462265303	0.124757532	-0.102184301	0.109846071	-1.038235305
Two non-null Gaussian mixture	0.1	0.251267237	-0.35103239	-0.236160953	-1.303287238	-0.171506086
Two non-null Gaussian mixture	0.1	0.468908685	-0.291135402	-0.048965103	-0.782464177	-1.391625103
Two non-null Gaussian mixture	0.1	0.416312514	0.219312928	-0.333268911	0.163861809	1.627239144
Two non-null Gaussian mixture	0.1	0.625503007	0.385579063	-0.285579063	1.471425494	0.493351907
Two non-null Gaussian mixture	0.1	0.469982616	0.042625327	0.057374673	-0.307399109	-0.646954777
Two non-null Gaussian mixture	0.1	0.018233313	0.1155228	-0.015522803	1.477773905	-1.32062983
Two non-null Gaussian mixture	0.1	-0.010545939	-0.430475137	-0.427227725	0.259237018	0.896104085
Two non-null Gaussian mixture	0.1	0.543897052	-0.285293533	-0.234894431	-1.617962439	-0.720863659
Two non-null Gaussian mixture	0.1	0.021133132	-0.383337841	0.483337841	0.065049606	-1.119651749
Two non-null Gaussian mixture	0.1	0.573424635	-0.133897722	-0.288691776	0.738338564	1.094067074
Two non-null Gaussian mixture	0.1	0.613165561	-0.016009538	-0.156748907	-0.448936402	-0.674367856
Two non-null Gaussian mixture	0.1	1.04237531	-0.244756934	0.267448641	-1.146569045	-2.183344808
Two non-null Gaussian mixture	0.1	0.600751981	-0.349066742	0.267686006	-0.011896103	0.221043352
Two non-null Gaussian mixture	0.1	0.269764191	0.348490662	-0.248490662	0.081419331	-0.539540685
Two non-null Gaussian mixture	0.1	0.020601404	0.547174574	-0.447174574	0.433846112	1.880994501
Two non-null Gaussian mixture	0.1	0.228990477	0.518735821	-0.438870453	0.967173321	3.356150271
Two non-null Gaussian mixture	0.1	0.13002939	0.536862325	-0.442290177	1.191891932	3.248536064
Two non-null Gaussian mixture	0.1	0.404006487	-0.313232615	0.310410841	-1.266885586	-1.415661935
Two non-null Gaussian mixture	0.1	0.754791935	0.235404161	-0.262760074	1.444291534	0.204321228
Two non-null Gaussian mixture	0.1	0.648006378	-0.298127878	0.398127878	-1.864952398	-2.213954035
Two non-null Gaussian mixture	0.1	0.253648071	-0.353411973	-0.365377713	-1.388969922	1.028721879
Two non-null Gaussian mixture	0.1	0.753937607	-0.297831985	0.139034388	-1.963377169	-1.669643356
Two non-null Gaussian mixture	0.1	0.464817642	-0.34558956	0.362366881	-1.550330292	-0.855617942
Two non-null Gaussian mixture	0.1	0.219115212	-0.411746059	0.215614309	-1.856903816	-0.684204689
Two non-null Gaussian mixture	0.1	0.614732744	-0.287611748	0.260043279	-0.461654118	-1.171098957
Two non-null Gaussian mixture	0.1	1.276779708	0.077508442	-0.107079549	0.559886919	2.028036619
Two non-null Gaussian mixture	0.1	0.38613796	0.227607553	-0.273994075	0.121995636	1.506850718
Two non-null Gaussian mixture	0.1	0.537977696	-0.122194855	0.164403361	0.9766784	0.154574402
Two non-null Gaussian mixture	0.1	0.724969777	-0.24728329	-0.205727048	0.302554499	1.122692105
Two non-null Gaussian mixture	0.1	-0.146671468	-0.164596592	0.264595931	0.997203207	-1.133137612
Two non-null Gaussian mixture	0.1	0.876020531	-0.183012802	-0.071628436	-1.654128784	0.482091301
Two non-null Gaussian mixture	0.1	0.114125625	0.48265381	-0.439073336	0.955304083	1.9339863
Two non-null Gaussian mixture	0.1	0.414619886	-0.146607401	-0.328424579	-0.464646851	-0.077519079
Two non-null Gaussian mixture	0.1	-0.098185077	0.057473563	0.042525773	1.387474252	-1.588111642
Two non-null Gaussian mixture	0.1	0.045997533	-0.388179763	-0.425676288	-0.040327236	-0.318670844
Two non-null Gaussian mixture	0.1	0.8571044	-0.254997259	0.266244769	0.159433226	-0.569510695
Two non-null Gaussian mixture	0.1	0.050972165	0.547107873	-0.447109313	0.752073389	3.577093231
Two non-null Gaussian mixture	0.1	-0.044874834	-0.444687727	0.544687621	-1.971971875	-0.742305705
Two non-null Gaussian mixture	0.1	0.767197208	-0.154883179	-0.066928644	-1.160023281	-1.332629396
Two non-null Gaussian mixture	0.1	0.29179164	0.369157246	-0.389451481	0.75713527	0.781112184
Two non-null Gaussian mixture	0.1	0.344525101	-0.317927517	0.240354686	-0.204164502	-1.301732736
Two non-null Gaussian mixture	0.1	0.352260112	-0.370669126	-0.11453593	-0.520918567	0.088698807
Two non-null Gaussian mixture	0.1	0.364288908	-0.394073771	0.448923517	-0.540161339	-2.02750239
Two non-null Gaussian mixture	0.1	0.145353667	0.505087083	-0.405098071	2.222263509	1.081376709
Two non-null Gaussian mixture	0.1	0.074987289	-0.422376022	0.522360764	-1.12598113	-0.179338728
Two non-null Gaussian mixture	0.1	0.689456987	-0.307208651	0.336290577	-1.243506593	-2.229073342
Two non-null Gaussian mixture	0.1	0.19308514	-0.424032382	0.11315603	-1.255023435	-0.712766929
Two non-null Gaussian mixture	0.1	-0.010831254	-0.423927684	-0.421315296	-1.448762899	1.865672313
Two non-null Gaussian mixture	0.1	0.002717792	-0.281958643	0.381950383	1.855916871	0.007219258
Two non-null Gaussian mixture	0.1	0.124268529	0.033860968	-0.015974552	1.846250426	-1.344179525
Two non-null Gaussian mixture	0.1	0.428642206	-0.30823199	0.107414462	-1.079678629	-0.351695518
Two non-null Gaussian mixture	0.1	0.424005898	0.190304322	-0.090308652	-0.315815493	0.018455911
Two non-null Gaussian mixture	0.1	-0.0782095	0.395469172	-0.295469172	3.330440324	-1.231547503
Two non-null Gaussian mixture	0.1	0.735027345	-0.23910442	0.119700454	0.548054542	-0.031561081
Two non-null Gaussian mixture	0.1	0.216379337	-0.328508773	0.428508773	0.99760554	-2.452951762
Two non-null Gaussian mixture	0.1	0.267369832	0.447345759	-0.347345759	1.210459904	0.145113038
Two non-null Gaussian mixture	0.1	0.269215825	0.466648253	-0.366656789	0.782210358	0.526266782
Two non-null Gaussian mixture	0.1	0.872606879	0.141409048	-0.041409048	-0.288875361	1.13011687
Two non-null Gaussian mixture	0.1	0.312204374	-0.400066009	0.500065279	-2.697738637	-2.627026177
Two non-null Gaussian mixture	0.1	0.890711804	-0.175979644	-0.174214941	-1.639498571	0.574547619
Two non-null Gaussian mixture	0.1	0.514378994	-0.318291743	0.203922339	-0.843348899	-0.595156558
Two non-null Gaussian mixture	0.1	0.683723343	0.132247345	-0.032247345	1.382325049	0.839221767
Two non-null Gaussian mixture	0.1	0.310425893	-0.388369701	-0.354270558	-1.862046681	0.221701326
Two non-null Gaussian mixture	0.1	0.099501554	-0.36222959	0.14473957	-0.496180164	-0.849109187
Two non-null Gaussian mixture	0.1	0.787829719	0.269453099	-0.169453099	1.436314944	0.897774046
Two non-null Gaussian mixture	0.1	1.016483481	0.286250762	-0.257583492	0.450930297	1.580462337
Two non-null Gaussian mixture	0.1	-0.033732765	0.510640049	-0.410640049	1.769229024	-1.095293316
Two non-null Gaussian mixture	0.1	0.614366058	0.041472334	-0.180611054	1.361094666	0.877673836
Two non-null Gaussian mixture	0.1	0.331774982	-0.329941649	-0.337423601	-1.166719203	-0.354679081
Two non-null Gaussian mixture	0.1	0.147348962	0.547162849	-0.447162849	1.35185667	5.203596457
Two non-null Gaussian mixture	0.1	0.452380656	0.152127632	-0.329946493	-0.041675258	1.308400434
Two non-null Gaussian mixture	0.1	0.172463434	-0.418622063	0.438455211	-0.939888807	-0.106414985
Two non-null Gaussian mixture	0.1	0.140062171	0.241757939	-0.363464088	0.637616701	-0.259750718
Two non-null Gaussian mixture	0.1	0.033931255	-0.424631679	0.524631679	-0.659338328	-0.172189124
Two non-null Gaussian mixture	0.1	0.455527851	-0.308083914	-0.183937493	-0.545738365	0.409658141
Two non-null Gaussian mixture	0.1	-0.095502285	0.406004613	-0.306004613	1.978521829	-0.313816686
Two non-null Gaussian mixture	0.1	0.325510966	-0.268600195	-0.171298249	-0.441414658	0.288824164
Two non-null Gaussian mixture	0.1	0.04590408	0.490585527	-0.428297769	3.2572988	4.073593582
Two non-null Gaussian mixture	0.1	-0.088684814	-0.205137536	0.305129056	0.787617034	-0.868679676
Two non-null Gaussian mixture	0.1	0.109438421	-0.424005813	0.271251879	-0.158290469	-0.244760688
Two non-null Gaussian mixture	0.1	0.324385465	-0.307028676	0.216755542	-1.005615572	-1.140924932
Two non-null Gaussian mixture	0.1	0.126037943	0.447970724	-0.406430549	0.481543439	1.075184173
Two non-null Gaussian mixture	0.1	0.911882164	-0.060218018	-0.205320605	0.810912349	1.219119262
Two non-null Gaussian mixture	0.1	0.100541578	0.539788801	-0.439789988	0.111265436	2.841362474
Two non-null Gaussian mixture	0.1	0.050691982	0.371404755	-0.425662666	0.135995158	2.432581639
Two non-null Gaussian mixture	0.1	0.433019709	-0.356606107	-0.320476098	-0.474370386	0.650574371
Two non-null Gaussian mixture	0.1	0.200745467	-0.367210937	0.467207723	-1.092349998	-1.064805654
Two non-null Gaussian mixture	0.1	0.476679677	-0.21444324	0.314443076	-0.606844888	-1.800679146
Two non-null Gaussian mixture	0.1	0.08519307	0.435016474	-0.417549665	2.309638965	1.539284031
Two non-null Gaussian mixture	0.1	0.360724428	0.342496157	-0.242496157	1.663612261	-0.379816794
Two non-null Gaussian mixture	0.1	0.407917898	0.184979279	-0.348441437	-0.041619213	0.014907187
Two non-null Gaussian mixture	0.1	0.08747163	0.473260163	-0.373260408	1.905923677	0.58442714
Two non-null Gaussian mixture	0.1	0.176435008	0.465716418	-0.365720885	0.487005486	0.346201862
Two non-null Gaussian mixture	0.1	0.434179215	-0.350553283	0.450552994	0.56474427	-2.154001461
Two non-null Gaussian mixture	0.1	0.592571145	0.101829113	-0.264766579	-0.045876164	0.347268467
Two non-null Gaussian mixture	0.1	0.420470385	-0.380279259	0.47011774	-1.692421296	-2.814239563
Two non-null Gaussian mixture	0.1	0.722014609	-0.172868369	-0.232732553	-0.052959247	-0.05463736
Two non-null Gaussian mixture	0.1	0.794438201	-0.22223687	-0.261560321	-1.273835443	0.479573202
Two non-null Gaussian mixture	0.1	0.533232529	0.322667323	-0.310587564	1.840456461	0.712320504
Two non-null Gaussian mixture	0.1	0.076125833	-0.381601949	0.481590777	-0.665910452	-0.505615615
Two non-null Gaussian mixture	0.1	0.182720552	-0.417531195	-0.427761545	-2.248200325	0.821187551
Two non-null Gaussian mixture	0.1	0.855411879	-0.125369046	-0.126580594	-0.07485181	0.384279681
Two non-null Gaussian mixture	0.1	0.201824231	-0.326965571	0.347346217	-0.618968774	-0.313711398
Two non-null Gaussian mixture	0.1	0.007943343	0.298226404	-0.43425375	0.957532853	1.664256623
Two non-null Gaussian mixture	0.1	-0.051745131	0.536363764	-0.44043847	2.754737664	3.939071419
Two non-null Gaussian mixture	0.1	0.671911077	-0.139350215	0.138510857	0.100191045	-0.106131022
Two non-null Gaussian mixture	0.1	0.579881282	-0.307153269	0.407152844	-0.609330639	-2.231876517
Two non-null Gaussian mixture	0.1	0.935859877	0.096217312	0.003782688	1.997472338	-0.1304706
Two non-null Gaussian mixture	0.1	0.568309083	-0.227724673	0.31141446	1.663620179	-3.040224692
Two non-null Gaussian mixture	0.1	0.487522983	-0.317712608	-0.14008273	-0.26412875	0.11267157
Two non-null Gaussian mixture	0.1	0.089691181	-0.399642489	-0.201752173	-0.267901825	-0.324017445
Two non-null Gaussian mixture	0.1	0.106579915	0.178463375	-0.149565252	1.951259707	-1.227572735
Two non-null Gaussian mixture	0.1	0.106560866	0.481313283	-0.438529453	2.253222728	4.208825549
Two non-null Gaussian mixture	0.1	0.272273012	-0.373585019	-0.353804815	-1.695599293	0.002387929
Two non-null Gaussian mixture	0.1	1.030206527	-0.172842866	-0.103855983	0.096188733	0.760507795
Two non-null Gaussian mixture	0.1	0.572246522	-0.283259246	-0.222893869	-0.206774043	0.229040489
Two non-null Gaussian mixture	0.1	0.407620968	0.278128227	-0.341449251	-0.20546349	-0.381694458
Two non-null Gaussian mixture	0.1	0.536853808	0.139492359	-0.290105474	-0.352975129	0.031527502
Two non-null Gaussian mixture	0.1	0.035445866	-0.380035228	0.087757241	0.477274652	-0.549582184
Two non-null Gaussian mixture	0.1	0.290701514	0.002683524	-0.294983976	1.014781675	0.659653824
Two non-null Gaussian mixture	0.1	0.478215969	-0.219152926	0.015628249	-0.977089507	0.292628448
Two non-null Gaussian mixture	0.1	1.101230284	-0.155430609	-0.135559333	-1.577744146	0.773055748
Two non-null Gaussian mixture	0.1	0.374953269	-0.24934944	-0.212309029	-0.152786671	-0.696667043
Two non-null Gaussian mixture	0.1	0.315869659	-0.433364402	0.53336433	-1.824148584	-1.826642468
Two non-null Gaussian mixture	0.1	0.073028885	0.521703573	-0.421703573	0.268819664	-2.01780292
Two non-null Gaussian mixture	0.1	0.599715347	-0.299781471	-0.298104361	-0.211292995	1.604154196
Two non-null Gaussian mixture	0.1	0.053993271	-0.437577466	-0.414161598	-0.102243529	0.720361415
Two non-null Gaussian mixture	0.1	0.125233195	0.487772263	-0.38777426	0.811199658	0.805899496
Two non-null Gaussian mixture	0.1	0.656951567	-0.276507251	-0.250377236	-0.443502197	0.916715425
Two non-null Gaussian mixture	0.1	0.867289285	-0.17331011	-0.179916493	0.275519492	1.256285946
Two non-null Gaussian mixture	0.1	0.246304208	-0.317749016	0.417748794	-1.03493854	-0.653033133
Two non-null Gaussian mixture	0.1	0.332096279	0.188387873	-0.088387873	-0.28164449	-0.381813348
Two non-null Gaussian mixture	0.1	1.790443346	-0.006586544	0.003098061	-1.808425106	-0.401667944
Two non-null Gaussian mixture	0.1	1.06124841	-0.052798121	-0.030002778	0.155287352	-0.512044847
Two non-null Gaussian mixture	0.1	0.366108465	-0.342622869	0.371580216	0.010908443	-1.298794446
Two non-null Gaussian mixture	0.1	0.033147268	-0.362624954	0.462622007	-0.059196013	-0.971697506
Two non-null Gaussian mixture	0.1	0.957277261	-0.089145393	-0.135440148	-0.049870635	1.627757091
Two non-null Gaussian mixture	0.1	0.300931132	0.210480676	-0.384176208	0.279974472	0.0056343
Two non-null Gaussian mixture	0.1	0.467793563	-0.265669056	-0.303741596	-0.398725653	0.159959565
Two non-null Gaussian mixture	0.1	0.186620672	0.527155173	-0.427155174	1.834130928	-1.011900382
Two non-null Gaussian mixture	0.1	0.460887452	0.46846606	-0.368467064	0.706363511	0.359780051
Two non-null Gaussian mixture	0.1	0.044723013	-0.231745803	0.331745803	0.414648212	0.020376534
Two non-null Gaussian mixture	0.1	0.312922297	0.321000071	-0.342461105	-0.138632384	-0.893310533
Two non-null Gaussian mixture	0.1	0.766370285	-0.227291257	0.266094781	-0.294842956	-0.474303519
Two non-null Gaussian mixture	0.1	1.31272604	0.137299299	-0.037299299	-0.473791258	-0.624569511
Two non-null Gaussian mixture	0.1	0.067191761	-0.448199876	0.535095167	-5.356235832	-1.586754007
Two non-null Gaussian mixture	0.1	0.168889818	-0.440379157	0.483253677	-4.087332711	-0.951700488
Two non-null Gaussian mixture	0.1	0.385348422	-0.302146075	0.303457317	-1.000355701	-1.981674923
Two non-null Gaussian mixture	0.1	-0.086069286	-0.325733874	0.425733874	-0.323733407	-0.428581776
Two non-null Gaussian mixture	0.1	1.42888663	-0.058532644	0.153423224	-1.80797405	-1.099043775
Two non-null Gaussian mixture	0.1	0.399840184	-0.340671053	0.440670775	-0.344500103	-0.212410965
Two non-null Gaussian mixture	0.1	-0.027365252	-0.039289222	0.139283813	0.817883075	-0.743138713
Two non-null Gaussian mixture	0.1	-0.043819084	0.526332665	-0.426333043	0.378127752	1.706250596
Two non-null Gaussian mixture	0.1	0.678983603	-0.02878376	-0.176360806	0.036658282	0.980394916
Two non-null Gaussian mixture	0.1	0.412070793	-0.360616226	0.460616226	-1.65940818	-2.015738674
Two non-null Gaussian mixture	0.1	0.006090387	-0.448152469	0.548152469	-5.815679988	-2.371928735
Two non-null Gaussian mixture	0.1	0.41589638	-0.338369639	-0.358512335	-1.144841091	0.088031602
Two non-null Gaussian mixture	0.1	0.838653831	0.31218947	-0.322833883	1.219726119	1.423192039
Two non-null Gaussian mixture	0.1	0.016735013	-0.223710876	0.323695806	0.219043292	-0.009640455
Two non-null Gaussian mixture	0.1	0.646472367	-0.218456919	-0.240686683	-0.970926807	0.025543294
Two non-null Gaussian mixture	0.1	0.034703464	0.064960413	-0.178572979	0.190101944	-0.269613709
Two non-null Gaussian mixture	0.1	0.075251275	-0.378400461	-0.398729929	-0.0227931	-0.522392433
Two non-null Gaussian mixture	0.1	1.573293602	0.192172747	-0.092172747	0.122687568	-0.970996075
Two non-null Gaussian mixture	0.1	1.123817992	0.117732845	-0.017750501	0.772819141	1.163751592
Two non-null Gaussian mixture	0.1	0.027177823	0.425018646	-0.325026474	0.199360609	-3.509302448
Two non-null Gaussian mixture	0.1	0.35826555	-0.364243972	-0.358200536	-1.33595642	0.183640316
Two non-null Gaussian mixture	0.1	0.580828955	0.197208605	-0.209272276	1.118284895	-0.233315863
Two non-null Gaussian mixture	0.1	0.424533157	-0.299630025	0.399629186	-0.990488353	-1.664676737
Two non-null Gaussian mixture	0.1	0.016751738	-0.412283899	0.41338204	0.269902632	-0.812361977
Two non-null Gaussian mixture	0.1	0.93905007	-0.013950994	-0.153728461	-0.310994487	-0.287275849
Two non-null Gaussian mixture	0.1	-0.038429311	-0.068285053	0.168282871	2.117150391	-0.320581538
Two non-null Gaussian mixture	0.1	-0.072125727	-0.446425108	0.546425108	-4.069635639	-1.040272597
Two non-null Gaussian mixture	0.1	0.139959737	-0.372862555	0.430442347	-0.246715174	0.019967643
Two non-null Gaussian mixture	0.1	0.514022661	-0.289166444	-0.191819086	-0.078208787	0.776820877
Two non-null Gaussian mixture	0.1	0.099925692	-0.407096303	0.038240479	0.056657431	0.087702511
Two non-null Gaussian mixture	0.1	0.046561721	0.48311095	-0.383112635	1.392055198	-0.961046803
Two non-null Gaussian mixture	0.1	0.459982387	0.102916102	-0.298738768	1.244872058	1.436988187
Two non-null Gaussian mixture	0.1	0.474251509	-0.266849732	0.115714533	-1.118021241	-0.650708111
Two non-null Gaussian mixture	0.1	0.125977997	0.008203663	0.091796337	0.318298272	-0.568134119
Two non-null Gaussian mixture	0.1	0.353098195	-0.290257038	-0.019831437	-0.462802718	-0.973414475
Two non-null Gaussian mixture	0.1	-0.056215438	0.515174425	-0.442140901	1.023395146	3.060863699
Two non-null Gaussian mixture	0.1	0.222166877	-0.341164607	0.245379335	-0.298006903	-0.590223141
Two non-null Gaussian mixture	0.1	-0.044670581	-0.446017028	0.546016971	-3.716828304	-0.916662812
Two non-null Gaussian mixture	0.1	-0.081279084	-0.282662622	-0.422808943	0.615627203	0.593169667
Two non-null Gaussian mixture	0.1	-0.012203677	-0.428701103	-0.442913298	-0.227325685	2.868865325
Two non-null Gaussian mixture	0.1	0.107106227	-0.407345737	-0.105144316	-0.74154595	-0.527385748
Two non-null Gaussian mixture	0.1	0.444047488	-0.333740959	-0.310408664	-0.4306631	1.222312219
Two non-null Gaussian mixture	0.1	0.151111666	0.476046844	-0.376046844	2.146173538	0.55247456
Two non-null Gaussian mixture	0.1	0.26489652	0.44297452	-0.342987876	2.440811129	1.959578797
Two non-null Gaussian mixture	0.1	0.839840909	-0.048968132	0.148968132	0.794242345	-0.680833649
Two non-null Gaussian mixture	0.1	0.084684058	0.037397863	0.062602137	-0.053323436	-0.200718499
Two non-null Gaussian mixture	0.1	0.291993004	-0.369470396	0.295761548	-1.532059647	-2.272473398
Two non-null Gaussian mixture	0.1	1.715963531	-0.0012514	0.049237173	0.535032536	-1.60932032
Two non-null Gaussian mixture	0.1	0.783706393	-0.253088186	-0.091027756	-1.057816939	-0.686405523
Two non-null Gaussian mixture	0.1	0.440308148	0.333400126	-0.296146917	-0.086367335	-1.005868396
Two non-null Gaussian mixture	0.1	0.190609869	-0.273234624	0.067267174	-0.276039159	-0.510019109
Two non-null Gaussian mixture	0.1	1.034704703	0.095760823	-0.172481147	0.799941136	0.191466539
Two non-null Gaussian mixture	0.1	-0.042309263	-0.36464035	-0.420139744	-0.008342256	0.618745855
Two non-null Gaussian mixture	0.1	0.998417601	-0.090746841	-0.045017008	0.164449871	0.881655145
Two non-null Gaussian mixture	0.1	0.197729167	0.367013068	-0.376715625	0.585524495	1.115882306
Two non-null Gaussian mixture	0.1	0.032175922	-0.397897666	0.396450094	0.535313126	-0.134294346
Two non-null Gaussian mixture	0.1	0.130594151	-0.08217131	-0.434155957	0.392184795	2.234945104
Two non-null Gaussian mixture	0.1	0.538890963	-0.291146415	0.391146415	-0.715030344	-1.204158266
Two non-null Gaussian mixture	0.1	0.702088148	0.410754035	-0.310754035	1.809941842	0.563519687
Two non-null Gaussian mixture	0.1	0.264209546	-0.344142207	-0.336584561	0.242009261	1.00644081
Two non-null Gaussian mixture	0.1	-0.138002434	0.109553631	-0.009553631	1.923240909	-2.176478592
Two non-null Gaussian mixture	0.1	0.123762705	0.134897326	-0.393330852	0.8799157	0.664361413
Two non-null Gaussian mixture	0.1	0.068366477	-0.431277024	0.531276667	-3.682203106	-2.467494245
Two non-null Gaussian mixture	0.1	0.459723545	-0.307622675	0.180721751	-0.057030727	-0.054464243
Two non-null Gaussian mixture	0.1	0.402755645	-0.204823722	0.304816709	-0.463546296	-0.860996964
Two non-null Gaussian mixture	0.1	0.514454141	0.10561398	-0.27746671	1.081873995	0.746824914
Two non-null Gaussian mixture	0.1	0.623347551	0.360905381	-0.33833796	1.53175884	1.384183872
Two non-null Gaussian mixture	0.1	0.142508233	-0.405411508	0.468221302	0.213068543	-0.994464309
Two non-null Gaussian mixture	0.1	0.447316811	-0.253377941	-0.233283436	-0.24080243	0.657116346
Two non-null Gaussian mixture	0.1	0.363303245	-0.346016863	-0.347197676	-0.8513006	1.51181928
Two non-null Gaussian mixture	0.1	-0.144998133	0.547960725	-0.447960725	1.126837848	8.904833364
Two non-null Gaussian mixture	0.1	0.422062496	-0.319820799	-0.324881873	-1.162381208	0.559354817
Two non-null Gaussian mixture	0.1	0.277760744	-0.175630436	-0.280465005	0.375769688	0.744184309
Two non-null Gaussian mixture	0.1	0.336099519	0.108492304	-0.311934581	0.251992115	0.331691477
Two non-null Gaussian mixture	0.1	0.58141557	-0.295974881	-0.296097498	-0.964315661	0.904363585
Two non-null Gaussian mixture	0.1	0.302386472	-0.36150433	0.461500098	0.787865851	-1.772685262
Two non-null Gaussian mixture	0.1	0.020442289	-0.284959313	0.384952399	0.739016935	-0.669426135
Two non-null Gaussian mixture	0.1	0.627879495	0.04110223	-0.273072396	1.272521935	0.866446764
Two non-null Gaussian mixture	0.1	0.244327375	-0.375369297	0.286908167	-0.405196599	-1.740675851
Two non-null Gaussian mixture	0.1	-0.027101649	-0.42556964	0.52556964	-0.061308458	-0.654884154
Two non-null Gaussian mixture	0.1	0.840054802	-0.175271731	0.195320154	-1.183161583	-1.951576221
Two non-null Gaussian mixture	0.1	0.321624892	-0.268878483	-0.347068237	-0.770580388	0.06240555
Two non-null Gaussian mixture	0.1	0.410849993	0.130363969	-0.138106749	0.655225761	0.530497279
Two non-null Gaussian mixture	0.1	0.693163681	-0.226445282	0.326437787	-0.079107102	-0.349947282
Two non-null Gaussian mixture	0.1	0.533223039	-0.147647999	-0.212534246	0.033814663	1.2965673
Two non-null Gaussian mixture	0.1	0.29904337	-0.322526945	-0.197339207	-0.104706338	0.600475691
Two non-null Gaussian mixture	0.1	0.099266605	-0.436227267	0.536226173	-0.967475011	-0.952181481
Two non-null Gaussian mixture	0.1	-0.051596348	-0.104964222	0.204959064	2.620393792	-0.842731971
Two non-null Gaussian mixture	0.1	0.233555428	0.008929875	0.091069959	1.743438556	-1.252405442
Two non-null Gaussian mixture	0.1	0.712018174	-0.275513878	-0.100682691	-1.373963242	-1.091744741
Two non-null Gaussian mixture	0.1	0.779306779	-0.004582364	0.10457343	0.059915829	-0.660501073
Two non-null Gaussian mixture	0.1	0.531036225	0.216050263	-0.309686118	0.737837156	-0.015601337
Two non-null Gaussian mixture	0.1	0.311764384	-0.303769169	-0.329738885	-1.146696321	1.203598095
Two non-null Gaussian mixture	0.1	0.024500713	0.530002517	-0.430003634	0.141376411	-0.06932227
Two non-null Gaussian mixture	0.1	-0.244355577	0.45763744	-0.35763744	0.513943348	-1.789784675
Two non-null Gaussian mixture	0.1	0.685817634	-0.062478729	-0.171727132	0.315850224	0.07696204
Two non-null Gaussian mixture	0.1	0.268128051	-0.351900035	0.081450538	-0.316264852	-0.649457517
Two non-null Gaussian mixture	0.1	0.783056769	0.439745219	-0.339749501	1.774567575	0.708308687
Two non-null Gaussian mixture	0.1	0.129977279	-0.383573559	-0.022866116	-0.286656421	-0.470642703
Two non-null Gaussian mixture	0.1	0.425075113	0.039466351	0.060533611	2.17424283	-0.147343259
Two non-null Gaussian mixture	0.1	1.167868031	-0.139468162	0.156747787	0.648660565	0.58817638
Two non-null Gaussian mixture	0.1	0.145544864	-0.423072933	-0.354547517	-1.684838026	0.069603671
Two non-null Gaussian mixture	0.1	0.4968275	-0.143776091	0.243771078	-0.849091643	-0.580955145
Two non-null Gaussian mixture	0.1	0.298716527	-0.168018188	-0.357570076	-0.07311487	0.314830188
Two non-null Gaussian mixture	0.1	0.632903966	-0.134246673	-0.169389073	-0.420794208	0.595977814
Two non-null Gaussian mixture	0.1	-0.034449703	-0.424568443	0.420277921	0.694017395	-0.359876232
Two non-null Gaussian mixture	0.1	0.398571649	-0.328389064	0.322382006	1.149770201	0.012483507
Two non-null Gaussian mixture	0.1	1.165395819	0.142845148	-0.042845148	-0.825533902	-1.440076262
Two non-null Gaussian mixture	0.1	0.760541636	0.242815067	-0.142815067	1.82801612	0.807527469
Two non-null Gaussian mixture	0.1	0.148344134	-0.436482843	0.395915277	-2.266661227	-1.244541075
Two non-null Gaussian mixture	0.3	0.298163655	-0.226392431	-0.124689629	0.415129106	0.435430536
Two non-null Gaussian mixture	0.3	0.093310457	0.503817808	-0.285774222	0.808185258	1.190396482
Two non-null Gaussian mixture	0.3	0.120144582	-0.319146545	0.619146545	-0.957485066	-1.077531462
Two non-null Gaussian mixture	0.3	0.363574731	-0.266089394	-0.236996539	-0.989824249	0.478105828
Two non-null Gaussian mixture	0.3	0.417352294	-0.214537236	0.214143838	0.445301079	0.488657509
Two non-null Gaussian mixture	0.3	-0.000341056	0.404183632	-0.300757134	0.82982954	0.448717012
Two non-null Gaussian mixture	0.3	0.167824017	-0.258721294	0.558721294	-0.532353043	-1.801230257
Two non-null Gaussian mixture	0.3	0.209508406	0.118554966	0.181444969	-0.213223136	-0.377207413
Two non-null Gaussian mixture	0.3	0.042486325	0.071180908	0.228804254	0.956198343	-1.787130694
Two non-null Gaussian mixture	0.3	0.298169046	0.450763435	-0.191716337	0.672814612	-2.035724141
Two non-null Gaussian mixture	0.3	0.38411142	-0.227439014	-0.183533431	-1.28303622	1.150706718
Two non-null Gaussian mixture	0.3	0.605265264	-0.105180406	0.085880775	0.465489175	0.460180543
Two non-null Gaussian mixture	0.3	0.116049608	-0.330205176	0.630205174	-1.50317402	-2.051811345
Two non-null Gaussian mixture	0.3	0.689257268	-0.150367998	0.202831739	-1.232610273	-2.270771716
Two non-null Gaussian mixture	0.3	0.665068774	-0.147887207	0.067634818	-1.352888387	-1.854159035
Two non-null Gaussian mixture	0.3	0.524740388	-0.208139736	-0.193503138	-0.578158869	-0.146248629
Two non-null Gaussian mixture	0.3	0.116190289	-0.288317838	0.360007086	0.024862289	-1.411085967
Two non-null Gaussian mixture	0.3	0.612398336	0.348371097	-0.169288771	0.034002482	-0.209697117
Two non-null Gaussian mixture	0.3	-0.119715288	-0.348307334	0.48851863	-3.884821535	-0.973122785
Two non-null Gaussian mixture	0.3	-0.046225076	-0.309856954	0.609856954	0.78673794	-0.096550553
Two non-null Gaussian mixture	0.3	0.21861668	-0.080003804	0.379997135	-0.057771424	-0.28278542
Two non-null Gaussian mixture	0.3	0.196067842	-0.298722061	-0.311391948	-0.565002322	0.649652542
Two non-null Gaussian mixture	0.3	0.830239518	0.010045411	0.023991439	-1.097797409	-1.455815712
Two non-null Gaussian mixture	0.3	0.124996146	-0.30868312	-0.330967045	-0.284683669	1.963120351
Two non-null Gaussian mixture	0.3	0.147300688	0.499158182	-0.301844381	1.428416653	1.251247935
Two non-null Gaussian mixture	0.3	0.954202219	-0.074575629	0.219085494	-0.168866776	-1.666943422
Two non-null Gaussian mixture	0.3	0.487667616	-0.217511177	0.145372496	-0.324118747	-0.450169297
Two non-null Gaussian mixture	0.3	0.165658035	-0.244014628	-0.229260198	-1.051973879	1.280041851
Two non-null Gaussian mixture	0.3	0.29941276	-0.066781077	0.366764612	-0.738091311	-0.814415506
Two non-null Gaussian mixture	0.3	0.353736964	-0.001274227	-0.228109889	0.763401945	0.919061135
Two non-null Gaussian mixture	0.3	0.142564141	-0.271243085	-0.284023148	-0.803175645	0.923564085
Two non-null Gaussian mixture	0.3	0.019403409	0.61927914	-0.31930675	1.254475892	1.483868479
Two non-null Gaussian mixture	0.3	-0.042005171	-0.26610424	0.566096897	0.291916581	-0.506157898
Two non-null Gaussian mixture	0.3	0.486465774	-0.146837224	-0.156688057	-0.332956262	0.123956172
Two non-null Gaussian mixture	0.3	0.059073458	-0.341825514	0.641824384	-1.857828036	-0.289143264
Two non-null Gaussian mixture	0.3	0.663126203	-0.144508739	-0.116929457	0.508161055	0.809176764
Two non-null Gaussian mixture	0.3	-0.15192737	-0.346538061	0.646537593	-4.537824097	-2.092836113
Two non-null Gaussian mixture	0.3	0.651874665	0.039705543	-0.138187073	0.96201555	1.050032622
Two non-null Gaussian mixture	0.3	0.412933299	-0.07395565	0.000510711	-0.659854832	-1.193971715
Two non-null Gaussian mixture	0.3	0.761777128	0.03014587	0.09552244	0.329832206	-0.233769544
Two non-null Gaussian mixture	0.3	0.46421537	-0.245110042	-0.215120679	-0.41691895	1.219288291
Two non-null Gaussian mixture	0.3	0.51890171	0.300010648	-0.197888167	0.964533383	0.142671803
Two non-null Gaussian mixture	0.3	0.738527975	-0.155523936	-0.110106243	-0.943140902	-0.446956765
Two non-null Gaussian mixture	0.3	-0.150436965	-0.3481183	0.60226305	-5.801922507	-2.252647867
Two non-null Gaussian mixture	0.3	0.160737985	-0.287037862	-0.342477108	0.06280247	2.472644014
Two non-null Gaussian mixture	0.3	0.121998821	0.633439844	-0.333441971	1.71397067	1.750253102
Two non-null Gaussian mixture	0.3	0.441669098	0.079131704	-0.165021352	0.820815511	0.488565745
Two non-null Gaussian mixture	0.3	1.029218405	0.082648935	-0.096130803	1.609004788	1.571955408
Two non-null Gaussian mixture	0.3	0.139781049	0.64736353	-0.34736353	2.565047384	6.695022572
Two non-null Gaussian mixture	0.3	0.025644164	0.646092717	-0.346092717	0.999608477	5.259801469
Two non-null Gaussian mixture	0.3	0.20256175	0.61375557	-0.335574513	1.529405634	1.730627953
Two non-null Gaussian mixture	0.3	0.172919665	-0.292742864	0.519760142	-0.444830177	-0.745089267
Two non-null Gaussian mixture	0.3	0.319188371	0.111895394	-0.208549027	-0.214687522	1.477483959
Two non-null Gaussian mixture	0.3	0.172498757	-0.340825068	0.640825068	-3.572066666	-0.507505585
Two non-null Gaussian mixture	0.3	0.978237248	0.032859897	0.205672149	0.59892315	-0.178445219
Two non-null Gaussian mixture	0.3	0.826295828	0.055187393	-0.006612103	-0.409941226	-1.104203204
Two non-null Gaussian mixture	0.3	0.192683131	0.284056567	0.015943359	1.77885048	-1.195683949
Two non-null Gaussian mixture	0.3	0.008057019	0.066163871	-0.304139783	0.988203841	1.256813653
Two non-null Gaussian mixture	0.3	0.276648374	-0.348168167	0.648166677	-5.590189852	-2.108101983
Two non-null Gaussian mixture	0.3	0.383307633	0.385039396	-0.176839415	1.87911066	1.016586526
Two non-null Gaussian mixture	0.3	-0.11146832	0.647162189	-0.347169252	0.902881271	3.898968331
Two non-null Gaussian mixture	0.3	0.335725144	-0.233994068	0.405069134	-1.58040596	-1.192244105
Two non-null Gaussian mixture	0.3	0.14750816	-0.054495433	-0.266631385	-0.373806566	-0.134856075
Two non-null Gaussian mixture	0.3	0.896573521	-0.024597714	-0.106905968	-1.096575558	-0.536145302
Two non-null Gaussian mixture	0.3	-0.062244568	0.16559753	-0.322544288	0.181787636	1.923756013
Two non-null Gaussian mixture	0.3	0.047168807	-0.327272478	0.456796517	-1.836875727	-1.711797611
Two non-null Gaussian mixture	0.3	0.454914155	-0.128296187	-0.134674621	0.233265358	0.393247404
Two non-null Gaussian mixture	0.3	0.15372955	-0.257046901	0.557046901	-0.841591471	-0.605386422
Two non-null Gaussian mixture	0.3	0.34553395	-0.216834895	-0.011323838	-0.820556853	-0.025723509
Two non-null Gaussian mixture	0.3	0.04998205	0.536775788	-0.317344167	1.925631307	0.873050218
Two non-null Gaussian mixture	0.3	0.722752071	0.064964405	-0.138675142	0.122120674	-0.411980099
Two non-null Gaussian mixture	0.3	0.729247509	0.354282198	-0.054283869	0.981636787	0.190303861
Two non-null Gaussian mixture	0.3	0.567261934	-0.188161464	0.488161359	0.830024556	-0.759149075
Two non-null Gaussian mixture	0.3	0.459017381	-0.089554735	0.389526418	1.099733022	-0.3009573
Two non-null Gaussian mixture	0.3	0.454933169	-0.188093337	-0.17654326	-0.516390105	0.075097427
Two non-null Gaussian mixture	0.3	-0.0163058	0.631468333	-0.331468333	0.153135981	1.396412621
Two non-null Gaussian mixture	0.3	0.103605342	-0.218976692	-0.281501573	0.257968356	1.016710068
Two non-null Gaussian mixture	0.3	0.556484537	-0.232020007	0.446518875	0.771996793	0.204569328
Two non-null Gaussian mixture	0.3	-0.045626224	0.637292726	-0.33729289	3.524026945	3.192391269
Two non-null Gaussian mixture	0.3	-0.094073559	0.570582252	-0.270602295	0.139612285	0.25598632
Two non-null Gaussian mixture	0.3	0.157691538	-0.292453107	0.085810406	-1.027228404	-0.491233969
Two non-null Gaussian mixture	0.3	0.284779248	-0.25769357	-0.164259126	-0.869608044	0.954144875
Two non-null Gaussian mixture	0.3	0.26187405	-0.204280509	-0.010931367	0.076179496	0.191364107
Two non-null Gaussian mixture	0.3	0.553566323	0.42803241	-0.239053129	2.289438496	2.305430232
Two non-null Gaussian mixture	0.3	0.2768813	-0.25941943	0.257368696	-0.951031656	-1.585349662
Two non-null Gaussian mixture	0.3	0.575576163	-0.14872182	-0.143918808	-0.365524708	0.403233741
Two non-null Gaussian mixture	0.3	0.320637951	-0.223237074	-0.168172001	0.02007209	0.248530394
Two non-null Gaussian mixture	0.3	-0.166435165	0.645662718	-0.345662718	3.617376257	5.232630779
Two non-null Gaussian mixture	0.3	0.026370421	0.552949773	-0.252951172	0.17355156	0.22543489
Two non-null Gaussian mixture	0.3	-0.007851903	-0.059953583	-0.318813375	1.195958433	-1.932995449
Two non-null Gaussian mixture	0.3	0.418233341	0.43347267	-0.279433528	0.434299617	-0.254171078
Two non-null Gaussian mixture	0.3	1.036203321	-0.071347704	0.066491833	-0.446720752	0.041165744
Two non-null Gaussian mixture	0.3	0.899317245	-0.098531582	-0.106441632	0.170367332	0.118690322
Two non-null Gaussian mixture	0.3	0.35176584	0.203311168	-0.23829328	1.489279681	1.36056542
Two non-null Gaussian mixture	0.3	0.001707274	-0.330419901	0.630407752	-1.25440196	-0.611578216
Two non-null Gaussian mixture	0.3	0.613138447	0.002840233	-0.193668277	0.888961256	0.236349338
Two non-null Gaussian mixture	0.3	0.718322948	-0.137857303	-0.067274249	1.01313337	1.309820501
Two non-null Gaussian mixture	0.3	0.32541465	-0.22491209	-0.081353805	-1.243590865	-0.433341735
Two non-null Gaussian mixture	0.3	0.132719325	-0.243314363	0.468661228	0.519215013	-0.60585668
Two non-null Gaussian mixture	0.3	0.104131856	0.177046453	0.122952765	1.224306717	-2.316134432
Two non-null Gaussian mixture	0.3	0.621121163	-0.175121231	0.292706244	0.149648059	-1.198631776
Two non-null Gaussian mixture	0.3	0.468827765	-0.093365429	-0.231609393	-0.298346306	-0.257636106
Two non-null Gaussian mixture	0.3	0.746489438	-0.135917401	-0.186791233	-0.98343662	-0.371244539
Two non-null Gaussian mixture	0.3	0.350100805	-0.178117536	-0.159532158	-1.060111454	-0.526451141
Two non-null Gaussian mixture	0.3	0.115402223	0.568237485	-0.268237522	0.754968926	-1.472885886
Two non-null Gaussian mixture	0.3	0.794560308	-0.05450284	0.354502791	-0.084967542	0.245844724
Two non-null Gaussian mixture	0.3	0.303069071	0.340223565	-0.246414192	0.746733857	0.750440478
Two non-null Gaussian mixture	0.3	0.299263892	0.516540643	-0.216541713	2.387625133	1.729628044
Two non-null Gaussian mixture	0.3	0.017702041	-0.274327179	0.574327115	0.317494956	-0.755622728
Two non-null Gaussian mixture	0.3	0.785178102	-0.105190918	-0.079914412	0.950359187	1.15464774
Two non-null Gaussian mixture	0.3	0.94996741	-0.005554309	0.305554309	1.283010251	0.331573918
Two non-null Gaussian mixture	0.3	0.480530563	-0.172140405	-0.179172256	-1.173438968	-0.648531237
Two non-null Gaussian mixture	0.3	1.057626407	-0.087785945	-0.001687041	-0.609433262	0.174514804
Two non-null Gaussian mixture	0.3	0.475008382	0.135221055	-0.132689262	-0.564263826	0.083634592
Two non-null Gaussian mixture	0.3	0.78109254	-0.124528645	-0.17333425	0.364829817	0.917171596
Two non-null Gaussian mixture	0.3	0.992773746	0.038049639	0.026595799	-1.101564072	-0.570409811
Two non-null Gaussian mixture	0.3	0.02618089	-0.336710929	0.052010835	-0.897094611	-0.253674699
Two non-null Gaussian mixture	0.3	-0.044709917	-0.292796902	0.592796902	0.664085693	-0.179892207
Two non-null Gaussian mixture	0.3	-0.068950184	0.597262129	-0.342696625	1.435730593	1.859763236
Two non-null Gaussian mixture	0.3	0.418835334	-0.235704644	-0.200844811	-0.365730724	0.29063177
Two non-null Gaussian mixture	0.3	0.016180206	-0.330547026	-0.32249292	-1.849506803	0.985898809
Two non-null Gaussian mixture	0.3	0.580534128	0.188616003	0.111383997	1.129072863	-1.796927515
Two non-null Gaussian mixture	0.3	0.788550814	-0.05327192	-0.019108423	-1.50613142	-1.284076345
Two non-null Gaussian mixture	0.3	-0.011820068	0.646777445	-0.346777445	0.25311594	1.7794368
Two non-null Gaussian mixture	0.3	0.25507187	-0.130999254	0.430999254	0.379240646	0.142555056
Two non-null Gaussian mixture	0.3	0.322490449	0.4477462	-0.234665294	-0.231323311	-0.449859811
Two non-null Gaussian mixture	0.3	0.576201031	0.522786221	-0.299211968	1.687194018	1.492110166
Two non-null Gaussian mixture	0.3	0.240761694	-0.316913075	0.192657212	-1.390209275	-1.23660886
Two non-null Gaussian mixture	0.3	0.09948108	-0.286781829	0.586780602	-1.227739257	-1.704391473
Two non-null Gaussian mixture	0.3	1.151302281	-0.075053978	-0.049870348	0.475221846	0.579628702
Two non-null Gaussian mixture	0.3	0.335612917	0.036579069	-0.212541948	1.601654959	1.36968437
Two non-null Gaussian mixture	0.3	-0.10266543	-0.338160799	0.624088749	-2.072664311	-1.388217834
Two non-null Gaussian mixture	0.3	0.306456046	0.229662627	0.070337373	0.067373636	0.084109781
Two non-null Gaussian mixture	0.3	0.699230002	-0.094768103	0.394768103	-0.925057865	-0.947803581
Two non-null Gaussian mixture	0.3	0.042186041	0.589911304	-0.289911306	0.523960336	-0.704589582
Two non-null Gaussian mixture	0.3	0.38750405	-0.256356112	-0.256262536	-0.618845736	0.660160935
Two non-null Gaussian mixture	0.3	0.166370212	-0.141298824	0.316691494	-0.399922659	-0.284676475
Two non-null Gaussian mixture	0.3	0.060284901	-0.285373212	-0.289580157	-0.573987751	1.159599229
Two non-null Gaussian mixture	0.3	0.049670639	-0.340227455	0.640227412	-3.483977661	-0.973398551
Two non-null Gaussian mixture	0.3	0.673540565	-0.152877195	0.113975665	0.706905595	0.563458137
Two non-null Gaussian mixture	0.3	0.09148471	-0.224636061	-0.303858425	0.230421844	1.055778172
Two non-null Gaussian mixture	0.3	0.628915024	-0.153055739	-0.193943126	-0.539104334	-0.136561032
Two non-null Gaussian mixture	0.3	0.646072216	-0.081411002	0.142565921	-0.397227916	-0.345906051
Two non-null Gaussian mixture	0.3	0.12600331	-0.287507119	-0.282888862	-1.396734676	0.095229376
Two non-null Gaussian mixture	0.3	0.508344158	0.512458048	-0.212458051	1.328236647	0.187221531
Two non-null Gaussian mixture	0.3	0.866781458	0.013014854	-0.045262275	-0.049709208	1.247456818
Two non-null Gaussian mixture	0.3	0.227090763	-0.318527532	-0.25215228	-2.146526783	0.538721935
Two non-null Gaussian mixture	0.3	0.141234417	-0.312708897	-0.303960522	-0.831282235	1.211439802
Two non-null Gaussian mixture	0.3	-0.281908712	0.606982405	-0.306982499	0.655402558	-1.462763547
Two non-null Gaussian mixture	0.3	0.77380817	-0.187239136	0.308186861	0.313978089	-0.017974678
Two non-null Gaussian mixture	0.3	0.037729713	-0.316508848	0.476361221	-1.576982288	-2.015177502
Two non-null Gaussian mixture	0.3	0.598346993	0.124785292	-0.199431863	1.093843885	0.47593585
Two non-null Gaussian mixture	0.3	0.347035029	-0.282927998	-0.275269552	-1.318438564	1.046146381
Two non-null Gaussian mixture	0.3	0.335200719	-0.086250033	0.386250033	0.201477556	-0.137266932
Two non-null Gaussian mixture	0.3	0.488240875	-0.169703117	-0.165676329	-0.229233707	-0.009551811
Two non-null Gaussian mixture	0.3	0.097683158	-0.241001246	0.301379222	-0.227587383	-0.099589557
Two non-null Gaussian mixture	0.3	0.574556445	0.456110085	-0.284297934	0.328463549	0.862042656
Two non-null Gaussian mixture	0.3	0.642689976	-0.19090318	0.35172203	-0.185870492	-1.647409377
Two non-null Gaussian mixture	0.3	0.122678528	-0.190775254	-0.316654593	1.097655526	1.22305431
Two non-null Gaussian mixture	0.3	0.088896737	-0.278643693	-0.110918162	-1.046979519	-1.347179703
Two non-null Gaussian mixture	0.3	0.76040642	0.473457964	-0.17769672	1.286440177	-0.313927883
Two non-null Gaussian mixture	0.3	1.22612147	0.077553216	0.096506904	1.393623611	-0.587960703
Two non-null Gaussian mixture	0.3	0.148588916	0.137639993	0.162360007	0.522212704	0.075225023
Two non-null Gaussian mixture	0.3	0.86404057	-0.090531036	0.29716672	0.313440424	-0.468107943
Two non-null Gaussian mixture	0.3	0.238789486	-0.346638039	0.646638039	-5.480754406	-1.64713975
Two non-null Gaussian mixture	0.3	0.132753107	-0.31808492	-0.285582972	-0.329996064	1.973423
Two non-null Gaussian mixture	0.3	0.156288876	0.565823005	-0.303706539	0.00597538	2.369188566
Two non-null Gaussian mixture	0.3	0.159325254	0.562910203	-0.305677075	2.24991781	0.614296353
Two non-null Gaussian mixture	0.3	0.191328244	0.596326158	-0.338012354	0.879071087	2.061551865
Two non-null Gaussian mixture	0.3	0.035671947	0.169225563	0.130774419	1.901713813	-0.790789937
Two non-null Gaussian mixture	0.3	0.150057516	-0.288091228	-0.288956111	-0.383606994	0.383422511
Two non-null Gaussian mixture	0.3	1.062040621	0.270938208	-0.17134858	0.433931233	-0.159526891
Two non-null Gaussian mixture	0.3	0.87257633	-0.135156292	-0.030640661	-0.278141055	0.878494877
Two non-null Gaussian mixture	0.3	0.540397794	-0.029383044	-0.049677086	0.140211133	0.464595884
Two non-null Gaussian mixture	0.3	0.848585327	0.113137681	0.044075931	0.281051811	-1.165566939
Two non-null Gaussian mixture	0.3	0.553013239	-0.146486206	0.214176483	-0.653333082	0.391379553
Two non-null Gaussian mixture	0.3	0.525751278	0.149208147	-0.184207774	-0.033498887	-0.82222177
Two non-null Gaussian mixture	0.3	0.090628297	0.430981786	-0.336471847	1.717080757	2.30159824
Two non-null Gaussian mixture	0.3	0.631271144	-0.090273249	-0.122123488	-0.511610939	0.303719106
Two non-null Gaussian mixture	0.3	0.597191683	-0.161025207	-0.187213165	-1.330204605	0.510105165
Two non-null Gaussian mixture	0.3	-0.033212952	-0.306394572	-0.208320486	0.493523347	-0.175465779
Two non-null Gaussian mixture	0.3	0.970247408	0.194917411	-0.026194826	0.505159721	-0.937070999
Two non-null Gaussian mixture	0.3	0.2712154	-0.198273928	-0.088088204	0.266605103	0.451266019
Two non-null Gaussian mixture	0.3	0.215559438	-0.262220005	0.436506216	-1.810193862	-1.334131998
Two non-null Gaussian mixture	0.3	0.122091495	-0.266222277	-0.161408015	-0.584557989	-0.600882762
Two non-null Gaussian mixture	0.3	1.05664825	0.004647527	0.295352471	0.337184269	0.261583023
Two non-null Gaussian mixture	0.3	0.262049193	-0.25400418	-0.208747579	-1.04466742	-0.082195963
Two non-null Gaussian mixture	0.3	0.466344513	-0.055781414	0.355779895	1.348897231	-1.525055374
Two non-null Gaussian mixture	0.3	0.437029299	-0.215538157	-0.158040811	-1.546391441	0.04786694
Two non-null Gaussian mixture	0.3	0.583672999	-0.162248739	-0.124392129	-0.250423044	0.578929545
Two non-null Gaussian mixture	0.3	-0.00880116	-0.102641916	-0.346782228	0.540876064	1.658247436
Two non-null Gaussian mixture	0.3	0.588264766	0.181663892	-0.13020622	0.955125394	0.309163858
Two non-null Gaussian mixture	0.3	0.206724391	-0.245833499	0.545807996	-0.719200212	-1.708977601
Two non-null Gaussian mixture	0.3	0.452004168	-0.23903393	-0.237612093	-1.74384327	-0.165853485
Two non-null Gaussian mixture	0.3	0.311914782	-0.205290923	-0.134603557	-1.245287823	-0.9192775
Two non-null Gaussian mixture	0.3	0.103843763	-0.301930419	0.417181177	-0.902533852	-1.761563816
Two non-null Gaussian mixture	0.3	0.892781435	-0.133924781	-0.057004336	0.076314488	1.090219853
Two non-null Gaussian mixture	0.3	0.17613546	-0.330312488	0.619623423	-0.956790648	-1.423075911
Two non-null Gaussian mixture	0.3	0.79754412	-0.058069789	-0.108730441	-1.077394806	-0.559636717
Two non-null Gaussian mixture	0.3	0.08440962	-0.258104926	-0.253799336	-0.18541286	0.809353887
Two non-null Gaussian mixture	0.3	0.087478204	0.367912494	-0.269320347	1.35752141	0.954456933
Two non-null Gaussian mixture	0.3	0.958379714	0.147391823	0.152608176	1.229056369	-1.20252958
Two non-null Gaussian mixture	0.3	0.344285105	-0.20810987	-0.09967082	-1.472897863	-0.994649472
Two non-null Gaussian mixture	0.3	0.438825778	0.1461481	-0.192090648	1.606119668	1.293066885
Two non-null Gaussian mixture	0.3	0.73766036	-0.072040877	-0.099772361	-0.015678672	0.526618722
Two non-null Gaussian mixture	0.3	0.194891348	-0.263512141	-0.235678833	-0.585115624	0.386704661
Two non-null Gaussian mixture	0.3	0.175493569	-0.271272118	0.571272118	0.131724229	-1.057770714
Two non-null Gaussian mixture	0.3	0.102594624	-0.282268184	0.582249863	-1.464782528	-1.983830015
Two non-null Gaussian mixture	0.3	0.513204413	-0.196354533	-0.188067875	-1.418964569	1.148263443
Two non-null Gaussian mixture	0.3	1.19165661	0.108689468	-0.062773432	0.539422406	-0.032686746
Two non-null Gaussian mixture	0.3	0.211898971	0.077853606	-0.154149653	-0.175059274	0.01979624
Two non-null Gaussian mixture	0.3	1.021835498	0.022236466	-0.089971141	0.442835339	0.516743786
Two non-null Gaussian mixture	0.3	0.378003718	0.316862168	-0.016862168	0.793892288	0.48220954
Two non-null Gaussian mixture	0.3	-0.026759786	0.393884296	-0.33239242	0.89897729	1.681159862
Two non-null Gaussian mixture	0.3	0.034326421	0.611263682	-0.311263962	1.20702657	0.963178274
Two non-null Gaussian mixture	0.3	0.391786355	-0.213471338	0.357718383	-1.317409618	-1.592357305
Two non-null Gaussian mixture	0.3	0.464250092	-0.236109191	0.12730166	-1.764829545	-0.907028153
Two non-null Gaussian mixture	0.3	0.021072136	-0.309948313	0.609948313	-0.645023804	-0.579397796
Two non-null Gaussian mixture	0.3	0.185338434	0.059182491	0.240815872	0.515920835	-0.418427897
Two non-null Gaussian mixture	0.3	0.318205738	0.337403605	-0.236520835	2.289902668	1.335927434
Two non-null Gaussian mixture	0.3	0.571877753	-0.217079214	-0.122944409	-1.400058017	1.267258622
Two non-null Gaussian mixture	0.3	0.154370648	0.39177289	-0.201906077	0.180993328	0.561076421
Two non-null Gaussian mixture	0.3	0.060736255	-0.333549712	0.500600618	-2.47550929	-2.02293316
Two non-null Gaussian mixture	0.3	0.439905056	-0.263766003	0.419898715	-0.474774485	-1.443216204
Two non-null Gaussian mixture	0.3	0.062000783	-0.242673526	-0.03933909	-0.518892699	-0.954735485
Two non-null Gaussian mixture	0.3	0.234076693	-0.313072285	0.613072257	-1.427412832	-1.293620067
Two non-null Gaussian mixture	0.3	0.540244525	-0.174868679	-0.153174861	0.343507237	1.068696852
Two non-null Gaussian mixture	0.3	-0.031014175	-0.296315332	0.596315332	0.466036127	-2.669888177
Two non-null Gaussian mixture	0.3	1.318187402	0.014719518	0.018376346	0.369357911	-0.253313048
Two non-null Gaussian mixture	0.3	0.098768974	-0.312056414	0.479593067	-1.966771465	-1.937331593
Two non-null Gaussian mixture	0.3	0.031002368	-0.016421737	-0.314554789	0.640245617	0.39278201
Two non-null Gaussian mixture	0.3	0.841604188	0.036759749	-0.067405304	0.031683181	-0.404494801
Two non-null Gaussian mixture	0.3	0.136935696	-0.277820047	-0.292836231	-1.21188282	0.115821319
Two non-null Gaussian mixture	0.3	0.406836279	-0.222892969	-0.214547977	-0.144559275	0.405207481
Two non-null Gaussian mixture	0.3	0.412031586	-0.10886677	0.40885653	-0.338522029	0.03604186
Two non-null Gaussian mixture	0.3	1.148794721	0.181939257	0.055312405	0.507618892	-0.580776091
Two non-null Gaussian mixture	0.3	0.017340167	-0.242042223	-0.309234862	0.637538017	-0.086883453
Two non-null Gaussian mixture	0.3	0.661890174	0.013700575	-0.176637321	0.549063588	0.205081781
Two non-null Gaussian mixture	0.3	0.191173984	-0.267822533	-0.276236562	-1.100485044	0.608818307
Two non-null Gaussian mixture	0.3	1.131992012	-0.067058805	0.367058804	-1.847017426	-1.352134388
Two non-null Gaussian mixture	0.3	-0.086967332	-0.302865117	0.602865117	1.037056502	-1.98030086
Two non-null Gaussian mixture	0.3	0.843012199	-0.118018135	-0.005406052	-0.835163507	-1.08726237
Two non-null Gaussian mixture	0.3	0.172974383	-0.268243544	-0.284303946	-1.501286373	1.710711136
Two non-null Gaussian mixture	0.3	0.757644843	0.123814523	0.17618165	-0.075429562	-1.065724275
Two non-null Gaussian mixture	0.3	0.064198576	-0.326394815	0.607332314	-2.303570789	-1.908218293
Two non-null Gaussian mixture	0.3	-0.044016643	0.635534587	-0.335534587	0.172013321	-1.667266039
Two non-null Gaussian mixture	0.3	0.668694555	-0.159757672	-0.13699822	-1.275647441	-0.391635997
Two non-null Gaussian mixture	0.3	1.316102414	0.290273353	0.009726647	1.174105221	0.078342909
Two non-null Gaussian mixture	0.3	0.283562196	-0.239928154	-0.13544147	-1.417984413	0.199222121
Two non-null Gaussian mixture	0.3	0.103112088	-0.012387743	-0.325944188	1.178176639	1.682678639
Two non-null Gaussian mixture	0.3	0.114182115	-0.306835702	-0.195478119	-0.101758722	0.304938801
Two non-null Gaussian mixture	0.3	0.101837561	-0.186642431	0.486642431	-0.271374845	-0.000163782
Two non-null Gaussian mixture	0.3	0.179076918	-0.276569557	-0.271160992	-1.293310882	0.041079515
Two non-null Gaussian mixture	0.3	0.77110445	-0.084731649	0.136647845	-0.657048314	-1.049906671
Two non-null Gaussian mixture	0.3	0.281118161	-0.257523868	-0.01965795	-0.640270754	0.038432658
Two non-null Gaussian mixture	0.3	0.402669797	0.308496565	-0.208514901	0.091491267	1.412248075
Two non-null Gaussian mixture	0.3	0.207576793	-0.259522323	0.390514108	0.211237307	-0.699488218
Two non-null Gaussian mixture	0.3	-0.102319391	-0.346605158	0.646605156	-4.186140254	-1.267294835
Two non-null Gaussian mixture	0.3	0.091129791	0.629284847	-0.332035592	2.577358813	2.073102604
Two non-null Gaussian mixture	0.3	0.662517054	-0.143985744	-0.157682521	-1.706106331	1.318440254
Two non-null Gaussian mixture	0.3	0.239761791	-0.228558705	-0.258100415	0.386395854	1.342359041
Two non-null Gaussian mixture	0.3	1.135513768	0.085020034	0.017217555	0.379358051	1.132811233
Two non-null Gaussian mixture	0.3	0.11696679	-0.282901023	0.582901023	-0.839980981	0.021802277
Two non-null Gaussian mixture	0.3	0.325829776	-0.02991797	-0.187397835	0.414360846	0.263946302
Two non-null Gaussian mixture	0.3	0.560211553	0.508697639	-0.208697639	2.326048401	1.622239269
Two non-null Gaussian mixture	0.3	1.374816418	0.164996592	0.135003256	1.27565825	0.389258953
Two non-null Gaussian mixture	0.3	0.190668864	0.588205279	-0.288205279	0.722980603	-0.895009232
Two non-null Gaussian mixture	0.3	0.634139682	-0.058755424	0.358738001	0.980468842	-1.14973205
Two non-null Gaussian mixture	0.3	0.205902811	-0.271513098	-0.318247611	-0.492513055	1.37714941
Two non-null Gaussian mixture	0.3	0.347365267	-0.101262506	0.401246237	1.743927172	-0.301622801
Two non-null Gaussian mixture	0.3	0.247445181	-0.280659244	0.506285107	-1.092593073	-2.124101055
Two non-null Gaussian mixture	0.3	0.330489246	-0.263278821	-0.274297942	-1.056325827	1.761042109
Two non-null Gaussian mixture	0.3	0.272846501	0.617771434	-0.320685503	3.806528809	3.744401323
Two non-null Gaussian mixture	0.3	0.114144174	0.51857362	-0.328538184	0.626205541	1.381720693
Two non-null Gaussian mixture	0.3	0.425887119	0.322131676	-0.191166572	1.035320872	0.243268454
Two non-null Gaussian mixture	0.3	0.724107369	-0.090714443	0.33679212	-1.32027576	-1.289528657
Two non-null Gaussian mixture	0.3	-0.071589321	0.053681357	-0.3237265	0.091880976	0.36084848
Two non-null Gaussian mixture	0.3	0.7898603	-0.039746747	0.121677705	-0.126748822	-0.560529645
Two non-null Gaussian mixture	0.3	1.029094184	-0.135858477	0.417737369	0.234331294	-0.949821082
Two non-null Gaussian mixture	0.3	0.761525758	-0.153148668	0.453147377	0.48496641	-0.703900485
Two non-null Gaussian mixture	0.3	0.200986926	-0.274070455	0.04344385	-1.40627194	-0.144787574
Two non-null Gaussian mixture	0.3	0.671226538	-0.169656971	-0.166818632	-1.076326414	1.077256401
Two non-null Gaussian mixture	0.3	0.090987113	0.381322808	-0.314700046	1.628822621	1.820633424
Two non-null Gaussian mixture	0.3	0.110220638	-0.234859436	-0.281677351	-0.164875713	-0.222006797
Two non-null Gaussian mixture	0.3	0.361683378	0.4985939	-0.215682153	2.021758437	1.834874047
Two non-null Gaussian mixture	0.3	0.856635513	0.222006365	0.021118195	1.190936736	-0.816980109
Two non-null Gaussian mixture	0.3	0.059933931	0.552374785	-0.252374785	0.183949933	-1.542960936
Two non-null Gaussian mixture	0.3	0.1295205	-0.212427003	-0.012628382	0.364594829	0.215980677
Two non-null Gaussian mixture	0.3	0.367743784	-0.251328697	-0.258113381	-1.42380656	-0.000631313
Two non-null Gaussian mixture	0.3	0.168471704	-0.305762989	-0.001346357	-1.941261087	-1.563211606
Two non-null Gaussian mixture	0.3	1.060875928	0.300506696	-0.04612753	0.046603428	0.784330102
Two non-null Gaussian mixture	0.3	0.331674562	0.072447385	-0.239542292	-0.001920948	0.306367499
Two non-null Gaussian mixture	0.3	0.143956666	-0.211466198	-0.290900317	-0.367490808	1.246660419
Two non-null Gaussian mixture	0.3	0.390139945	-0.055766305	-0.144844665	-0.225371526	-0.364738359
Two non-null Gaussian mixture	0.3	0.581055134	-0.027418948	-0.094871534	-0.939157747	-0.6283268
Two non-null Gaussian mixture	0.3	0.74006099	0.011455464	-0.045328299	0.617020346	-0.177173836
Two non-null Gaussian mixture	0.3	0.402440796	-0.040239057	-0.152582057	0.336108035	0.791823745
Two non-null Gaussian mixture	0.3	0.106346743	0.469898493	-0.28093463	1.382662074	0.249745178
Two non-null Gaussian mixture	0.3	0.784229618	-0.01497894	0.168641438	0.905105989	-0.157136193
Two non-null Gaussian mixture	0.3	0.435729071	0.446159111	-0.230397594	3.430209108	1.597143109
Two non-null Gaussian mixture	0.3	0.133973952	-0.186998552	0.190322144	-0.214554894	0.126023113
Two non-null Gaussian mixture	0.3	0.091807083	-0.311517044	-0.3085561	-0.90788633	1.868919394
Two non-null Gaussian mixture	0.3	0.4182557	-0.172667916	-0.19757665	0.003599973	1.083541155
Two non-null Gaussian mixture	0.3	-0.007426441	0.604754968	-0.304754968	0.192059235	0.255895183
Two non-null Gaussian mixture	0.3	0.844041708	-0.144160026	0.324464758	0.653108749	-0.133711207
Two non-null Gaussian mixture	0.3	-0.038259646	-0.335001603	-0.307004853	-2.118359249	0.520583389
Two non-null Gaussian mixture	0.3	0.00173105	0.613281142	-0.313281142	0.83880361	1.238982202
Two non-null Gaussian mixture	0.3	0.513723137	-0.181436245	0.456534855	-1.698441376	-1.357366669
Two non-null Gaussian mixture	0.3	0.054580819	0.442252439	-0.345908326	2.014715281	4.564286666
Two non-null Gaussian mixture	0.3	0.848792047	0.042651863	-0.030451635	-0.38087868	0.011188959
Two non-null Gaussian mixture	0.3	0.255115632	-0.296335068	-0.254450638	-1.875287742	0.116508991
Two non-null Gaussian mixture	0.3	0.022604505	-0.254873432	-0.180554527	0.083870309	-0.397662214
Two non-null Gaussian mixture	0.3	0.034922128	-0.193558567	0.493558567	-0.548061654	-3.266522111
Two non-null Gaussian mixture	0.3	0.348194173	-0.280565485	-0.252077622	-0.493583605	1.1018795
Two non-null Gaussian mixture	0.3	0.108776973	-0.286014012	0.585998195	-1.208148227	-0.669959407
Two non-null Gaussian mixture	0.3	0.856804692	-0.165992411	-0.137497423	-0.070412198	0.991883981
Two non-null Gaussian mixture	0.3	0.029060391	-0.29756408	0.553873885	0.367856504	-0.210787855
Two non-null Gaussian mixture	0.3	0.015067772	0.343268213	-0.043384195	0.212220917	-0.105629112
Two non-null Gaussian mixture	0.3	-0.123082145	-0.33748264	0.63748264	-1.613057428	-0.812915628
Two non-null Gaussian mixture	0.3	0.101585951	0.150867544	-0.309403045	1.203111514	0.823350585
Two non-null Gaussian mixture	0.3	1.152968513	0.028668443	-0.029929181	-0.506650402	1.094257208
Two non-null Gaussian mixture	0.3	0.484619084	-0.263055877	0.483922036	-2.944231679	-2.279002814
Two non-null Gaussian mixture	0.3	0.907457689	0.012070452	-0.024010048	-0.015502643	-0.365062819
Two non-null Gaussian mixture	0.3	0.678810908	-0.237844968	0.441778907	-0.536505019	-0.643932928
Two non-null Gaussian mixture	0.3	0.114876737	0.450044163	-0.296041933	0.373233963	0.740723102
Two non-null Gaussian mixture	0.3	0.084215222	-0.319436227	-0.298982361	-1.022908368	0.599363988
Two non-null Gaussian mixture	0.3	0.251958546	-0.207423935	0.06741991	0.317546247	0.075342651
Two non-null Gaussian mixture	0.3	0.886478013	-0.053224333	-0.064385893	0.554162498	0.183363579
Two non-null Gaussian mixture	0.3	0.463294322	0.252620374	-0.176266047	-0.332849128	-0.899623104
Two non-null Gaussian mixture	0.3	0.122229676	0.634408622	-0.334409129	1.416805581	2.419506392
Two non-null Gaussian mixture	0.3	0.444293374	-0.19441424	0.089631608	-0.595099022	-1.190538444
Two non-null Gaussian mixture	0.3	0.868864558	-0.091455522	0.391455522	-1.035994919	-2.434247173
Two non-null Gaussian mixture	0.3	0.230172181	0.535778969	-0.306986058	1.530565163	-0.394892001
Two non-null Gaussian mixture	0.3	0.088832857	0.324958014	-0.294405413	0.426803388	0.844737409
Two non-null Gaussian mixture	0.3	0.798245353	-0.037156178	-0.1241809	-1.271968438	0.46514794
Two non-null Gaussian mixture	0.3	-0.064004217	0.593695032	-0.325252353	2.215737028	3.659287204
Two non-null Gaussian mixture	0.3	0.171927211	-0.215893243	-0.216871781	-0.632149868	0.672537344
Two non-null Gaussian mixture	0.3	0.180742727	-0.282046089	-0.278562102	-0.184615316	1.473095812
Two non-null Gaussian mixture	0.3	0.471277244	-0.208281787	0.164773556	-0.118401386	-1.205829408
Two non-null Gaussian mixture	0.3	0.127240636	-0.321635902	-0.331897809	-1.397404236	1.646118641
Two non-null Gaussian mixture	0.3	0.582168055	0.456673343	-0.214003971	2.739496135	1.46208034
Two non-null Gaussian mixture	0.3	0.716261764	-0.179516229	0.418234623	-1.299033494	-1.75778883
Two non-null Gaussian mixture	0.3	0.098311015	-0.27924424	-0.28640824	-0.881338563	0.112709048
Two non-null Gaussian mixture	0.3	-0.031173399	-0.27774618	-0.320345854	1.312898058	0.224282625
Two non-null Gaussian mixture	0.3	0.271965699	-0.288678492	0.545339376	-2.208821558	-3.756717701
Two non-null Gaussian mixture	0.3	0.847940113	-0.13593024	0.279184687	0.080576092	-0.928326921
Two non-null Gaussian mixture	0.3	0.454835537	-0.226658432	-0.202045331	-1.348536274	0.408730038
Two non-null Gaussian mixture	0.3	0.591050457	-0.190963765	-0.214597585	-0.699533949	0.700231761
Two non-null Gaussian mixture	0.3	0.904790608	-0.077693568	0.377692972	-1.380884163	-1.651039405
Two non-null Gaussian mixture	0.3	0.683318224	0.242353986	-0.194659952	0.493249709	1.069279542
Two non-null Gaussian mixture	0.3	0.306180123	-0.273661874	-0.264466378	-1.42980525	0.122815155
Two non-null Gaussian mixture	0.3	1.606881187	0.100908426	0.111609785	-0.43431533	-2.440824041
Two non-null Gaussian mixture	0.3	-0.078525525	-0.328205749	-0.248392663	-1.616653253	0.582270058
Two non-null Gaussian mixture	0.3	0.691729448	0.26769964	0.032297289	0.490272093	-0.242713418
Two non-null Gaussian mixture	0.3	0.806924267	0.22267168	-0.098427615	1.349278035	1.260673656
Two non-null Gaussian mixture	0.3	0.376747722	0.465105988	-0.165112917	0.629288875	-1.099385601
Two non-null Gaussian mixture	0.3	0.336017379	-0.1845079	-0.189721044	-0.096495962	0.386199574
Two non-null Gaussian mixture	0.3	0.096333413	-0.289086845	-0.29646825	-0.814110852	-0.496755728
Two non-null Gaussian mixture	0.3	0.863495036	-0.131837029	-0.076212737	-0.093582337	0.289086119
Two non-null Gaussian mixture	0.3	0.253920484	0.375426516	-0.251737055	2.01899857	0.473257994
Two non-null Gaussian mixture	0.3	0.525235579	0.263211921	0.036788079	2.246870078	0.078444057
Two non-null Gaussian mixture	0.3	0.828777324	-0.190068476	-0.085322791	-1.256399885	-0.801951434
Two non-null Gaussian mixture	0.3	0.167341355	0.627565739	-0.327731577	2.666790536	2.157471906
Two non-null Gaussian mixture	0.3	0.1402584	0.056000823	-0.196025802	0.363292762	-0.360833514
Two non-null Gaussian mixture	0.3	0.744501103	-0.09096896	-0.126331432	-0.469725565	0.200170906
Two non-null Gaussian mixture	0.3	-0.123251215	0.590681644	-0.307632384	2.19284555	0.566246119
Two non-null Gaussian mixture	0.3	0.127913306	0.053015384	0.246981852	-0.002510833	-0.302307333
Two non-null Gaussian mixture	0.3	0.416820707	-0.204714429	0.145181791	-1.092898118	-0.361860007
Two non-null Gaussian mixture	0.3	0.625978784	0.295186059	-0.207229011	3.063516195	1.936472976
Two non-null Gaussian mixture	0.3	0.580257774	0.182288969	0.117711031	0.896317178	-0.158047986
Two non-null Gaussian mixture	0.3	0.819639213	0.296022877	0.003974689	0.733954708	-0.480664242
Two non-null Gaussian mixture	0.3	0.108612748	-0.333764369	0.60590589	-0.667439371	-1.58511756
Two non-null Gaussian mixture	0.3	-0.042092488	-0.345529243	0.645529243	-5.960741007	-3.535773472
Two non-null Gaussian mixture	0.3	0.593001786	0.04330728	-0.202607095	0.843933686	0.495298808
Two non-null Gaussian mixture	0.3	0.205538333	0.416745664	-0.261820024	0.1433297	-0.488780046
Two non-null Gaussian mixture	0.3	0.262297201	-0.18999101	0.489990997	-0.242510726	-0.694858295
Two non-null Gaussian mixture	0.3	-0.009964521	-0.092705966	0.392705966	2.963093101	-1.367590997
Two non-null Gaussian mixture	0.3	1.065965258	-0.010494941	-0.046604349	0.838423524	0.671545689
Two non-null Gaussian mixture	0.3	0.162610015	-0.29212134	0.533927617	-0.963820685	-0.666477878
Two non-null Gaussian mixture	0.3	0.671266964	-0.191247388	-0.093567564	-0.918541019	1.051885639
Two non-null Gaussian mixture	0.3	0.374524086	0.506482252	-0.206487134	0.624084621	-0.088932907
Two non-null Gaussian mixture	0.3	0.082931745	-0.262793782	0.562793782	0.140628415	-2.581756932
Two non-null Gaussian mixture	0.3	0.260379601	-0.284648101	-0.280006517	-0.961563876	0.643933936
Two non-null Gaussian mixture	0.3	-0.028970463	-0.328383939	0.504324355	-3.047793398	-2.284946253
Two non-null Gaussian mixture	0.3	0.640152951	-0.142635473	-0.045906177	-0.551397611	0.584866477
Two non-null Gaussian mixture	0.3	0.120178884	0.565670764	-0.308558368	2.58368897	2.09919841
Two non-null Gaussian mixture	0.3	1.405893655	0.073590928	-0.015432093	0.825303064	1.078918975
Two non-null Gaussian mixture	0.3	0.596874616	0.111422365	-0.201961537	-0.253187619	-0.053858339
Two non-null Gaussian mixture	0.3	0.156720124	0.030428782	0.269564786	-0.196340119	-1.988915677
Two non-null Gaussian mixture	0.3	0.094872031	-0.3403402	0.139576621	-1.434800791	-0.61697478
Two non-null Gaussian mixture	0.3	0.234348368	0.201235666	-0.220803118	1.029786351	1.129231459
Two non-null Gaussian mixture	0.3	0.542422572	-0.210596583	0.062799142	-1.68347663	-0.955979561
Two non-null Gaussian mixture	0.3	0.538133445	-0.084650359	0.126184083	-0.561519496	-1.241877904
Two non-null Gaussian mixture	0.3	0.153515368	-0.289797082	0.545680628	-1.474640718	-0.448817085
Two non-null Gaussian mixture	0.3	-0.071086621	0.582065985	-0.282076898	0.148182677	-0.643583439
Two non-null Gaussian mixture	0.3	0.189596869	0.38671763	-0.284234196	1.403675575	0.613629687
Two non-null Gaussian mixture	0.3	0.001023544	-0.217200941	0.517200941	1.00605457	-1.664740707
Two non-null Gaussian mixture	0.3	0.376363113	0.564257978	-0.281150916	2.181099327	1.783856884
Two non-null Gaussian mixture	0.3	0.501868676	0.274192504	-0.189810608	0.543173774	-0.215504526
Two non-null Gaussian mixture	0.3	0.357599156	-0.235692109	-0.281082395	0.232268733	1.787188309
Two non-null Gaussian mixture	0.3	0.118428687	-0.314553533	-0.212074174	-1.017597157	-0.260130944
Two non-null Gaussian mixture	0.3	1.10461838	0.087993536	0.107180505	1.1137803	-0.064972239
Two non-null Gaussian mixture	0.3	0.05225454	0.623857389	-0.348032561	2.0719727	5.437063671
Two non-null Gaussian mixture	0.3	-0.027663476	-0.120038046	0.420038046	0.373279929	-2.446393325
Two non-null Gaussian mixture	0.3	1.052396017	0.035789902	0.264210098	-0.118186007	-0.984331871
Two non-null Gaussian mixture	0.3	0.706468322	0.168054908	-0.179922081	-0.209068743	-0.263136208
Two non-null Gaussian mixture	0.3	0.034783076	0.4772351	-0.24131811	2.257245317	1.202793271
Two non-null Gaussian mixture	0.3	0.103838436	-0.337848739	0.622371338	-1.366419658	-0.44089789
Two non-null Gaussian mixture	0.3	0.192221825	0.34010425	-0.04010425	2.141824894	-2.375103241
Two non-null Gaussian mixture	0.3	0.193062846	-0.0342004	0.039365098	0.077600701	0.350322031
Two non-null Gaussian mixture	0.3	-0.215511701	-0.307371533	0.607334306	0.368495804	-2.047210362
Two non-null Gaussian mixture	0.3	-0.032316456	0.647031756	-0.347031756	2.760042954	6.528343566
Two non-null Gaussian mixture	0.3	1.125014521	-0.023809681	0.16509544	1.193426125	0.174051966
Two non-null Gaussian mixture	0.3	0.26479368	0.401834399	-0.101839438	0.647576719	0.267985607
Two non-null Gaussian mixture	0.3	0.514843789	-0.216668621	-0.187566058	0.041474614	1.092576416
Two non-null Gaussian mixture	0.3	0.707689603	0.126602523	0.07906025	1.555134449	-0.011852969
Two non-null Gaussian mixture	0.3	0.514900974	-0.220341982	0.520340802	0.790318731	-0.054258764
Two non-null Gaussian mixture	0.3	0.502739556	-0.157378634	0.267799888	-0.506135377	-1.295316672
Two non-null Gaussian mixture	0.3	0.124434885	-0.254326844	0.042050289	-0.624605597	-0.496848913
Two non-null Gaussian mixture	0.3	0.069125114	0.645074572	-0.345074603	1.4900037	3.639489649
Two non-null Gaussian mixture	0.3	0.513022738	-0.258845154	0.508087176	0.402513659	-0.006628156
Two non-null Gaussian mixture	0.3	0.105255407	0.44943212	-0.14943212	1.213289451	-1.530521956
Two non-null Gaussian mixture	0.3	0.099050798	-0.329482766	-0.298538155	-1.341852365	0.43592258
Two non-null Gaussian mixture	0.3	0.385460792	-0.122961541	-0.111084816	-0.591882295	0.581737431
Two non-null Gaussian mixture	0.3	0.063023077	0.624659305	-0.324659776	1.876985433	-1.260792028
Two non-null Gaussian mixture	0.3	0.106261913	-0.33389378	0.556145416	-1.950342978	-2.03223142
Two non-null Gaussian mixture	0.3	-0.177829546	0.412904805	-0.112904805	2.045375373	-0.233210117
Two non-null Gaussian mixture	0.3	0.152853996	-0.222936208	-0.24675423	-0.431626457	-0.084004312
Two non-null Gaussian mixture	0.3	0.246106308	0.023188384	-0.275137175	1.830825981	1.758693047
Two non-null Gaussian mixture	0.3	0.603111277	0.37691591	-0.195522169	2.099204124	1.548602737
Two non-null Gaussian mixture	0.3	0.287549348	-0.229121118	-0.22582977	-0.422434485	0.567863827
Two non-null Gaussian mixture	0.3	0.398017402	0.299040612	-0.235450835	0.725075297	0.278448649
Two non-null Gaussian mixture	0.3	-0.023100888	-0.330710717	0.630705963	-2.392125478	-1.851872388
Two non-null Gaussian mixture	0.3	0.20081332	-0.282119686	0.286524959	-0.476185898	-0.324715573
Two non-null Gaussian mixture	0.3	0.458200305	-0.152082631	-0.174309045	-1.499242274	-0.774805948
Two non-null Gaussian mixture	0.3	0.283000236	0.509039997	-0.272896593	1.782892997	0.888087378
Two non-null Gaussian mixture	0.3	0.829120909	-0.113410786	0.300439369	-0.86986189	-1.129776167
Two non-null Gaussian mixture	0.3	0.582884758	0.154544503	-0.197939764	-0.146805184	-0.188930905
Two non-null Gaussian mixture	0.3	0.527952904	0.213488807	0.086511148	0.877027625	-0.80880877
Two non-null Gaussian mixture	0.3	0.017889957	-0.32565636	0.061182826	-1.200877461	-0.283999462
Two non-null Gaussian mixture	0.3	0.558279099	-0.091784235	-0.116096602	-0.481916943	0.231115317
Two non-null Gaussian mixture	0.3	-0.012403812	-0.254756615	0.554756615	0.867301393	-0.246290624
Two non-null Gaussian mixture	0.3	0.066713281	-0.265077426	0.456834465	-1.182003466	-1.842959704
Two non-null Gaussian mixture	0.3	0.316173929	0.460650163	-0.290636793	0.312526736	0.52079823
Two non-null Gaussian mixture	0.3	-0.02744395	-0.307412115	-0.306397991	0.65416149	-0.231445664
Two non-null Gaussian mixture	0.3	0.938245516	0.173932323	0.015558956	1.591849279	-0.210285901
Two non-null Gaussian mixture	0.3	0.139200225	0.584118691	-0.32031711	2.385688276	2.364744269
Two non-null Gaussian mixture	0.3	-0.071680028	0.624882377	-0.324882377	2.85130763	1.690492822
Two non-null Gaussian mixture	0.3	1.055523499	0.159057814	0.140941913	1.23857717	-0.370257502
Two non-null Gaussian mixture	0.3	0.500232553	-0.060582815	-0.015924083	-0.896533184	-0.562707083
Two non-null Gaussian mixture	0.3	0.094139824	0.116104018	0.183895932	1.092083965	-2.481871334
Two non-null Gaussian mixture	0.3	0.591361161	-0.11634463	-0.108828588	-0.716627868	-0.648902899
Two non-null Gaussian mixture	0.3	0.727496261	-0.118302768	0.129339496	-0.878052113	-1.481203761
Two non-null Gaussian mixture	0.3	0.050272302	0.420484774	-0.120490168	2.847799265	-1.570439704
Two non-null Gaussian mixture	0.3	0.267529942	-0.245531002	-0.233189271	-0.77266837	0.742283749
Two non-null Gaussian mixture	0.3	0.112251028	-0.306385489	-0.325355047	-0.595994263	1.138101074
Two non-null Gaussian mixture	0.3	0.241359426	0.031965507	-0.142457481	-0.232425647	0.032271292
Two non-null Gaussian mixture	0.3	0.329723416	-0.176306632	-0.2141887	-1.000588221	0.825393905
Two non-null Gaussian mixture	0.3	0.436469827	-0.100020161	-0.104773111	-1.041527644	-0.59709227
Two non-null Gaussian mixture	0.3	0.574630853	-0.143285551	-0.178529957	-1.037641572	-0.682946867
Two non-null Gaussian mixture	0.3	0.500793071	-0.227991524	0.518082577	-1.454514705	-1.308489433
Two non-null Gaussian mixture	0.3	0.684168886	-0.069239303	-0.146277688	0.004000986	0.902796235
Two non-null Gaussian mixture	0.3	0.899069139	-0.070271525	0.246071671	0.873279395	0.450534471
Two non-null Gaussian mixture	0.3	0.521076996	0.603907329	-0.303907329	4.473177375	2.288735716
Two non-null Gaussian mixture	0.3	-0.019364909	-0.301842898	0.535512067	-1.805444495	-0.579910815
Two non-null Gaussian mixture	0.3	0.115737192	-0.306015796	-0.201555234	-0.693113369	0.580458601
Two non-null Gaussian mixture	0.3	0.155093404	-0.038781779	0.27693565	2.092799047	-1.691362407
Two non-null Gaussian mixture	0.3	-0.033221622	0.032106678	-0.320033677	0.67223354	-0.374014551
Two non-null Gaussian mixture	0.3	0.066566013	0.589131846	-0.327852974	1.731083411	1.583506342
Two non-null Gaussian mixture	0.3	0.505341799	0.275811506	-0.210846433	0.571602312	0.04494264
Two non-null Gaussian mixture	0.3	-0.080879778	-0.332926024	0.632925397	0.096390454	-0.085073624
Two non-null Gaussian mixture	0.3	0.198360361	-0.292334967	-0.301293101	-0.613986352	1.763470465
Two non-null Gaussian mixture	0.3	0.694868076	-0.118323653	0.261595717	1.075029404	0.049453947
Two non-null Gaussian mixture	0.3	0.615905828	-0.214260116	-0.136891052	-1.115217339	-0.332073259
Two non-null Gaussian mixture	0.3	0.487217862	-0.116034631	-0.176979407	-0.136648192	0.450009952
Two non-null Gaussian mixture	0.3	0.529993304	-0.279066221	0.570573297	-1.730717102	-2.57375371
Two non-null Gaussian mixture	0.3	0.807481714	0.185824061	0.114175704	2.192107013	-0.394459783
Two non-null Gaussian mixture	0.3	1.389184407	0.049021133	0.050994719	-0.236678251	-0.010655922
Two non-null Gaussian mixture	0.3	0.770588194	-0.097674852	-0.098972933	0.603874227	1.748892578
Two non-null Gaussian mixture	0.3	0.137571131	-0.327290624	-0.309849303	-0.881277811	1.253032234
Two non-null Gaussian mixture	0.3	0.263695634	0.396748277	-0.263839182	0.0295349	0.133482127
Two non-null Gaussian mixture	0.3	0.759948822	0.163296594	0.136694979	0.733098713	-1.39601672
Two non-null Gaussian mixture	0.3	0.394606447	-0.091523089	-0.200217025	0.868276797	1.372316523
Two non-null Gaussian mixture	0.3	0.014726711	0.371391078	-0.344614016	0.724947638	3.498513654
Two non-null Gaussian mixture	0.3	0.419440973	0.096157645	-0.199477853	0.203763609	0.231691818
Two non-null Gaussian mixture	0.3	0.584277757	-0.117592736	-0.01315315	0.014747046	-0.100110038
Two non-null Gaussian mixture	0.3	0.149265159	-0.275914435	0.326173076	-1.485414233	-0.514824912
Two non-null Gaussian mixture	0.3	0.015683572	0.554553028	-0.254571982	2.733528719	-0.802294521
Two non-null Gaussian mixture	0.3	-0.089574441	-0.197690332	-0.333101759	0.506890664	-1.743487891
Two non-null Gaussian mixture	0.3	-0.123082289	0.64419736	-0.344198937	0.484320726	2.398739562
Two non-null Gaussian mixture	0.3	1.074636173	-0.078067376	0.142587757	-1.578519776	-0.881506737
Two non-null Gaussian mixture	0.3	-0.071063936	0.468776091	-0.33995917	0.563613026	1.394844739
Two non-null Gaussian mixture	0.3	0.182273013	0.190941502	-0.326662871	1.558856777	2.29817779
Two non-null Gaussian mixture	0.3	0.197445845	-0.329057315	0.288283776	-1.016382816	-0.477901034
Two non-null Gaussian mixture	0.3	0.700112044	-0.160461555	-0.179413813	-0.168866464	0.400422098
Two non-null Gaussian mixture	0.3	0.800256273	0.063720511	-0.03122245	-0.459280242	0.011327088
Two non-null Gaussian mixture	0.3	-0.056973823	-0.263371514	0.563367623	1.715294657	-1.842664083
Two non-null Gaussian mixture	0.3	0.824528355	-0.181121925	-0.152614394	-1.859649297	0.799678367
Two non-null Gaussian mixture	0.3	0.277873081	-0.033853469	-0.215377694	-0.093874656	1.503354376
Two non-null Gaussian mixture	0.3	0.943328997	0.003649114	0.02931101	-0.296547496	0.918579234
Two non-null Gaussian mixture	0.3	0.493470933	-0.221559508	0.217327185	-1.620181496	-0.059252445
Two non-null Gaussian mixture	0.3	0.840785554	-0.12405811	-0.027543896	0.167507126	-0.111511912
Two non-null Gaussian mixture	0.3	0.380476787	-0.167257425	-0.08582865	-0.987695193	-0.340486658
Two non-null Gaussian mixture	0.3	0.609853392	-0.145663642	0.187127936	-1.574409077	-1.719035833
Two non-null Gaussian mixture	0.3	-0.061160845	0.601026964	-0.301027043	0.121955374	0.261475859
Two non-null Gaussian mixture	0.3	-0.072824156	-0.347915332	0.647915202	-5.56556211	-1.146286714
Two non-null Gaussian mixture	0.3	0.090935674	0.532318367	-0.297703469	-0.04550571	0.754037313
Two non-null Gaussian mixture	0.3	0.049120684	0.588719247	-0.288719247	1.155552323	-1.720356279
Two non-null Gaussian mixture	0.3	0.220110893	0.474709212	-0.297462932	1.826588033	-0.274482725
Two non-null Gaussian mixture	0.3	0.187096528	0.159666712	-0.20052295	0.069289437	-0.306958256
Two non-null Gaussian mixture	0.3	0.386905456	-0.213601819	-0.211382059	0.419320635	1.661135663
Two non-null Gaussian mixture	0.3	0.324883578	-0.242355726	0.397030964	-0.496902083	-0.901929689
Two non-null Gaussian mixture	0.3	-0.129188306	-0.003350086	0.303350021	1.172345872	-0.18772176
Two non-null Gaussian mixture	0.3	0.506588601	0.099049386	-0.213189152	-0.507610986	0.760201324
Two non-null Gaussian mixture	0.3	0.761901362	0.03046163	-0.091461384	1.281610375	1.157060224
Two non-null Gaussian mixture	0.3	0.377838715	-0.180528929	-0.153299699	-0.336805177	0.227463918
Two non-null Gaussian mixture	0.3	0.603329036	-0.080680192	-0.119365027	-0.791834833	-0.261144052
Two non-null Gaussian mixture	0.3	0.370395765	0.203365114	-0.197520617	0.626912627	-0.191428739
Two non-null Gaussian mixture	0.3	0.334564114	-0.117894931	-0.02009305	-0.707068076	-1.530396485
Two non-null Gaussian mixture	0.3	1.049937487	0.026586037	0.273413963	1.410434989	0.034611941
Two non-null Gaussian mixture	0.3	0.384587208	-0.220137371	-0.233259892	-0.332027843	1.55499874
Two non-null Gaussian mixture	0.3	0.640140896	-0.205910488	0.505910488	0.531056661	-1.34030399
Two non-null Gaussian mixture	0.3	0.081692044	0.559566006	-0.294592743	1.834313259	1.159029871
Two non-null Gaussian mixture	0.3	-0.050655601	-0.303321925	-0.338101758	0.60931254	1.377325676
Two non-null Gaussian mixture	0.3	0.3126976	-0.231646197	-0.226969607	-0.012735935	0.985643624
Two non-null Gaussian mixture	0.3	0.632252095	0.261430247	-0.18030263	0.711744103	-0.471068906
Two non-null Gaussian mixture	0.3	-0.008370697	-0.340084779	0.029643654	-1.246007525	-0.127665967
Two non-null Gaussian mixture	0.3	0.043344516	-0.346091256	0.646090661	-5.459667918	-0.192672728
Two non-null Gaussian mixture	0.3	0.519776836	-0.171659584	0.083089291	0.163505723	0.380531502
Two non-null Gaussian mixture	0.3	0.564549214	-0.257940754	0.557939216	-0.781797757	-1.611756675
Two non-null Gaussian mixture	0.3	-0.078934343	0.6443407	-0.3443407	0.171492133	1.569663503
Two non-null Gaussian mixture	0.3	0.532203413	-0.109660274	-0.242863724	-0.906584507	0.73624621
Two non-null Gaussian mixture	0.3	0.389655503	-0.2115192	-0.04929583	0.147209344	0.893872616
Two non-null Gaussian mixture	0.3	0.297889643	-0.186340351	0.294962762	-0.030526515	-0.08729873
Two non-null Gaussian mixture	0.3	0.004724828	0.233188389	-0.31352349	0.135905781	0.84865382
Two non-null Gaussian mixture	0.3	0.117307741	0.633262437	-0.33326259	0.801814441	2.055164027
Two non-null Gaussian mixture	0.3	-0.008352454	-0.30869023	0.164845776	-0.672109303	-0.274809448
Two non-null Gaussian mixture	0.3	0.264438925	-0.228587545	0.127501934	0.114459823	0.142502184
Two non-null Gaussian mixture	0.3	-0.050613309	-0.30943724	0.521346846	-0.025277076	-0.676339428
Two non-null Gaussian mixture	0.3	0.155931801	-0.072682502	-0.256011779	0.028217185	1.597367934
Two non-null Gaussian mixture	0.3	0.22401307	-0.209365054	0.509365054	-0.70350603	-0.628155333
Two non-null Gaussian mixture	0.3	0.573605205	-0.185214302	-0.150759079	0.01219707	1.123065637
Two non-null Gaussian mixture	0.3	0.21081402	0.067760213	-0.291719194	-0.028509037	1.792987039
Two non-null Gaussian mixture	0.3	-0.060921557	-0.290385602	0.590385486	1.493074528	-0.439498417
Two non-null Gaussian mixture	0.3	0.02392915	-0.316973456	-0.199857547	-0.837536126	0.070822925
Two non-null Gaussian mixture	0.3	-0.075271477	0.596418883	-0.3479624	2.125923973	5.512479393
Two non-null Gaussian mixture	0.3	0.027500853	-0.339901211	-0.039108606	-1.027062036	-0.298664627
Two non-null Gaussian mixture	0.3	0.02375973	-0.269051842	-0.092323051	0.450690507	-0.418862408
Two non-null Gaussian mixture	0.3	0.006755843	-0.32404227	0.62404227	3.184668704	-1.348712005
Two non-null Gaussian mixture	0.3	0.717189163	-0.050767051	-0.037649647	-0.156001845	-0.041139529
Two non-null Gaussian mixture	0.3	-0.066428406	0.569156359	-0.326538486	2.131726277	1.752099222
Two non-null Gaussian mixture	0.3	0.930628825	-0.091695895	0.347820688	-0.404031978	-1.989107269
Two non-null Gaussian mixture	0.3	0.58031603	-0.19420499	0.130218346	-1.528526907	-1.541247005
Two non-null Gaussian mixture	0.3	0.629069826	0.1061709	-0.178376315	-0.097705405	0.233473842
Two non-null Gaussian mixture	0.3	0.139564013	-0.288294914	-0.317613994	-0.071436221	-0.296900138
Two non-null Gaussian mixture	0.3	0.087948671	0.572494849	-0.272494849	0.946842781	-1.66774532
Two non-null Gaussian mixture	0.3	0.580458776	-0.22873337	-0.18427559	-0.456575212	0.426555078
Two non-null Gaussian mixture	0.3	0.147416879	0.308195863	-0.008196352	2.121466193	-1.068228406
Two non-null Gaussian mixture	0.3	0.267198879	0.083645477	-0.218478047	0.419525187	0.479469868
Two non-null Gaussian mixture	0.3	0.030512171	0.593403916	-0.293412696	0.060768521	-0.656786803
Two non-null Gaussian mixture	0.3	0.378523766	0.200779571	-0.203166104	0.701983345	-0.072377909
Two non-null Gaussian mixture	0.3	-0.038067707	0.646660009	-0.346662604	0.949258942	3.115432051
Two non-null Gaussian mixture	0.3	0.149513162	-0.345218945	0.645218945	-5.426773976	-2.182007337
Two non-null Gaussian mixture	0.3	0.681376674	-0.031126006	-0.023254777	-0.403577376	-0.265859032
Two non-null Gaussian mixture	0.3	0.362193178	-0.228403474	-0.016166866	-0.414422247	-0.311674969
Two non-null Gaussian mixture	0.3	0.078690829	0.14455151	0.15544849	1.756993065	-1.478024346
Two non-null Gaussian mixture	0.3	1.333213218	0.086925036	0.154759389	0.404687152	0.620302945
Two non-null Gaussian mixture	0.3	-0.046392166	0.606787041	-0.306793769	0.727371844	-0.219635389
Two non-null Gaussian mixture	0.3	0.197678333	0.590275506	-0.290275506	0.290501492	-1.480369793
Two non-null Gaussian mixture	0.3	0.79903944	-0.027580021	-0.118269784	-0.204108758	0.880901534
Two non-null Gaussian mixture	0.3	0.612669628	-0.186573929	-0.136434431	-1.94522279	0.018283747
Two non-null Gaussian mixture	0.3	0.300124014	0.518709679	-0.279323388	0.420499142	0.143386707
Two non-null Gaussian mixture	0.3	0.134908443	0.631352222	-0.331352468	0.396673177	2.228956765
Two non-null Gaussian mixture	0.3	0.255328505	-0.003012851	-0.186471118	0.240378419	0.318665176
Two non-null Gaussian mixture	0.3	0.502475303	-0.123256044	0.083810772	-0.629116108	-0.901833321
Two non-null Gaussian mixture	0.3	0.936495007	0.10819506	0.124935614	-0.836662908	-0.311975611
Two non-null Gaussian mixture	0.3	0.273442092	-0.279173441	0.331292636	-2.319140504	-2.881438304
Two non-null Gaussian mixture	0.3	0.11776613	0.337914271	-0.037914271	-0.031702707	-2.380055032
Two non-null Gaussian mixture	0.3	0.406211013	0.114683037	-0.231803051	0.416163506	0.452015425
Two non-null Gaussian mixture	0.3	0.640589118	-0.146749966	-0.142801425	0.197734041	1.737610661
Two non-null Gaussian mixture	0.3	0.433569705	0.561604054	-0.261604054	1.392214913	0.545974525
Two non-null Gaussian mixture	0.3	0.572267549	-0.119480824	-0.110595628	-0.013060138	0.328441297
Two non-null Gaussian mixture	0.3	0.30146346	-0.252313506	-0.207948559	-1.329371366	0.187049542
Two non-null Gaussian mixture	0.3	0.650593626	-0.032437386	-0.152936187	0.832426754	0.742374711
Two non-null Gaussian mixture	0.3	-0.038056533	-0.326998184	-0.282354381	-0.27728092	0.645689302
Two non-null Gaussian mixture	0.3	1.11979731	-0.037290397	-0.080637937	-1.743132332	-1.202541944
Two non-null Gaussian mixture	0.3	0.130396263	0.447479638	-0.319288573	1.37671266	2.264218766
Two non-null Gaussian mixture	0.3	0.71555062	0.180111889	-0.074930977	0.637061628	-0.512841205
Two non-null Gaussian mixture	0.3	0.15428007	-0.331939569	-0.200941244	-1.774421888	-1.130408688
Two non-null Gaussian mixture	0.3	0.167777869	-0.247818436	-0.042500479	-0.329550946	-0.724314721
Two non-null Gaussian mixture	0.3	0.001837308	-0.299866182	0.599866182	0.229451294	-0.109789446
Two non-null Gaussian mixture	0.3	0.047160605	0.552132131	-0.332599554	2.69768213	-0.476386801
Two non-null Gaussian mixture	0.3	0.722182956	-0.125964188	0.041218793	-0.391756469	-0.437518779
Two non-null Gaussian mixture	0.3	0.337958635	-0.182955507	-0.258323367	-0.408403009	0.095819685
Two non-null Gaussian mixture	0.3	0.041441455	-0.316066873	-0.011592943	-1.760607905	-1.244349593
Two non-null Gaussian mixture	0.3	0.531594841	-0.194907538	0.389243519	0.045638858	-1.714997813
Two non-null Gaussian mixture	0.3	0.840203653	-0.032729108	-0.104650127	-1.292805556	1.587725792
Two non-null Gaussian mixture	0.3	0.010934791	-0.322436542	0.622436536	-1.333246148	-0.111298022
Two non-null Gaussian mixture	0.3	1.097579237	-0.015708801	0.087856827	-0.335696722	-0.896501563
Two non-null Gaussian mixture	0.3	0.524712177	-0.09341409	-0.175072515	-0.284403813	1.491495811
Two non-null Gaussian mixture	0.3	1.149789925	0.109918616	0.09127555	0.420080608	-1.075984804
Two non-null Gaussian mixture	0.3	0.018363292	0.636807755	-0.336807755	0.919823914	1.836332743
Two non-null Gaussian mixture	0.3	0.592486817	0.098178711	-0.166097539	1.507683858	1.075383694
Two non-null Gaussian mixture	0.3	0.559514605	-0.18512211	0.115382772	0.115205213	-0.574498505
Two non-null Gaussian mixture	0.3	0.762454713	-0.116807788	0.042459221	0.128193662	-0.29778857
Two non-null Gaussian mixture	0.3	-0.05347954	-0.068286787	0.368286786	1.026469452	-0.75974768
Two non-null Gaussian mixture	0.3	-0.129487445	0.599772271	-0.299781343	0.4937702	-1.019750277
Two non-null Gaussian mixture	0.3	0.175581826	-0.276557469	-0.29317495	-0.854402999	1.248720999
Two non-null Gaussian mixture	0.3	0.373461412	-0.151414601	-0.202686202	-0.992646762	1.088578137
Two non-null Gaussian mixture	0.3	0.680179314	-0.206487869	-0.140559787	-0.362629524	0.526014836
Two non-null Gaussian mixture	0.3	0.112831107	-0.174176953	-0.292996301	0.504304724	1.217056425
Two non-null Gaussian mixture	0.3	0.5480938	-0.20015308	0.371049489	-0.431202349	-2.430371158
Two non-null Gaussian mixture	0.3	0.046841406	0.605248117	-0.305248117	0.237501689	0.35612211
Two non-null Gaussian mixture	0.3	0.081369302	-0.157247351	-0.288612317	0.268865312	0.304289501
Two non-null Gaussian mixture	0.3	0.026715927	-0.31458383	0.34877747	-1.718270444	-0.163422857
Two non-null Gaussian mixture	0.3	0.07956818	0.599798536	-0.34510149	0.307748614	1.625433229
Two non-null Gaussian mixture	0.3	0.344575477	-0.284245782	0.449378279	-1.667281142	-1.535115797
Two non-null Gaussian mixture	0.3	0.85812832	0.087889214	0.02468609	0.408428865	0.747736421
Two non-null Gaussian mixture	0.3	0.234490703	-0.318746923	0.538842216	-2.57863921	-1.54832876
Two non-null Gaussian mixture	0.3	-0.053778489	-0.343003117	-0.334261113	-1.961313512	2.319938044
Two non-null Gaussian mixture	0.3	0.021323798	-0.30326607	0.18180328	-1.015349281	-1.300110298
Two non-null Gaussian mixture	0.3	1.208234881	0.044607477	0.010883408	0.839905989	0.095495763
Two non-null Gaussian mixture	0.3	1.287805897	0.086494923	-0.052028053	0.620363988	-0.373108355
Two non-null Gaussian mixture	0.3	0.208439767	-0.276656254	0.368287714	-0.94910933	-1.654262106
Two non-null Gaussian mixture	0.3	-0.036409017	-0.338547514	0.638547514	-0.585956977	-1.116923035
Two non-null Gaussian mixture	0.3	0.612145661	-0.129860141	0.429860141	0.133133478	-0.649465393
Two non-null Gaussian mixture	0.3	0.12945789	-0.269697909	0.569697909	-0.066261282	-1.218307886
Two non-null Gaussian mixture	0.3	0.292713573	-0.290498101	-0.283406208	-0.936354543	0.358153873
Two non-null Gaussian mixture	0.3	0.079136626	-0.242419424	-0.221916096	-0.312098652	-0.004319829
Two non-null Gaussian mixture	0.3	0.425878993	0.095200865	-0.220253107	0.531014013	0.576326256
Two non-null Gaussian mixture	0.3	0.711014678	0.509087739	-0.209088267	0.05035079	1.511073395
Two non-null Gaussian mixture	0.3	0.441438187	-0.210148668	-0.189422774	-1.489853408	1.701052922
Two non-null Gaussian mixture	0.3	0.400653608	-0.229272741	-0.199444221	-1.057839902	-0.093682983
Two non-null Gaussian mixture	0.3	0.712730008	-0.162294557	0.462294557	-0.555202895	-2.812778141
Two non-null Gaussian mixture	0.3	0.309122701	0.436735519	-0.18728655	0.90495876	0.150825848
Two non-null Gaussian mixture	0.3	-0.047510744	0.522994941	-0.323378534	1.710827248	1.357721192
Two non-null Gaussian mixture	0.3	0.060356023	-0.255267754	-0.346817879	0.886929976	2.397822028
Two non-null Gaussian mixture	0.3	0.257554927	0.592583318	-0.329968791	0.80099794	1.048422656
Two non-null Gaussian mixture	0.3	1.139901701	0.009994903	0.080212421	-0.523649725	-1.113736261
Two non-null Gaussian mixture	0.3	0.073643611	-0.335475625	0.635475625	-1.066613827	-0.11140123
Two non-null Gaussian mixture	0.3	0.565671789	-0.10146123	0.401461226	1.248327644	-1.004123334
Two non-null Gaussian mixture	0.3	0.385569145	-0.238591972	-0.251033297	0.122107108	0.779181728
Two non-null Gaussian mixture	0.3	0.698795433	-0.164873659	-0.19190085	-1.406773694	-0.485909838
Two non-null Gaussian mixture	0.3	0.133651461	-0.307644735	-0.197267088	-0.678932229	-0.083298914
Two non-null Gaussian mixture	0.3	0.190206442	-0.285304935	0.509212829	1.684330642	-0.185673741
Two non-null Gaussian mixture	0.3	0.028361021	0.62013969	-0.320139694	0.218005537	0.530069537
Two non-null Gaussian mixture	0.3	0.354716468	0.596830412	-0.296831382	1.858073442	2.075553888
Two non-null Gaussian mixture	0.3	0.096034104	-0.021906356	-0.275923711	-0.209958749	0.587316549
Two non-null Gaussian mixture	0.3	0.156451912	0.2672704	0.032726534	2.384827843	-1.364405238
Two non-null Gaussian mixture	0.3	0.458258867	-0.054363861	-0.227520434	0.928852325	1.400731828
Two non-null Gaussian mixture	0.3	0.533553053	-0.107613709	-0.084608337	-0.947957372	-0.643866667
Two non-null Gaussian mixture	0.3	1.006979195	-0.087446722	0.286756513	-0.753284448	-0.031619397
Two non-null Gaussian mixture	0.3	0.438748293	-0.188274269	0.261562587	0.36145817	0.000690506
Two non-null Gaussian mixture	0.3	0.629854267	0.177906648	-0.208647152	0.808325484	0.843991688
Two non-null Gaussian mixture	0.3	-0.032246189	-0.04406568	-0.301026626	1.434591652	0.053517652
Two non-null Gaussian mixture	0.3	0.775721491	-0.163688129	0.439598737	-1.256027357	-2.488980808
Two non-null Gaussian mixture	0.3	0.015267035	-0.33359928	0.633598215	-0.950413431	-0.111945573
Two non-null Gaussian mixture	0.3	0.104956894	-0.314130897	-0.296545493	-1.971625751	1.95401155
Two non-null Gaussian mixture	0.3	0.143825097	-0.294649254	0.594649051	-0.2042816	-0.916751442
Two non-null Gaussian mixture	0.3	0.615829798	-0.052487381	-0.047533802	0.821859705	0.245216388
Two non-null Gaussian mixture	0.3	0.625082642	0.087916293	-0.175927745	0.478265698	1.249260669
Two non-null Gaussian mixture	0.3	0.107085592	-0.311790776	0.471650628	-0.462213429	-0.427684643
Two non-null Gaussian mixture	0.3	0.390766934	-0.248808881	0.424592691	-1.73270728	-1.386162733
Two non-null Gaussian mixture	0.3	-0.043773968	0.589435523	-0.300032603	2.627583874	3.567374478
Two non-null Gaussian mixture	0.3	0.071814763	0.635515954	-0.33552596	1.428422099	1.838421284
Two non-null Gaussian mixture	0.3	0.244319169	-0.216244821	-0.201475256	-0.970660327	-0.103307584
Two non-null Gaussian mixture	0.3	0.131876142	-0.288436514	0.359632486	0.97517409	-0.537239819
Two non-null Gaussian mixture	0.3	-0.014731215	-0.317219064	0.617212568	0.837678132	-0.387903253
Two non-null Gaussian mixture	0.3	0.646919375	-0.193874346	0.257883512	-0.035013417	0.442595002
Two non-null Gaussian mixture	0.3	0.173760595	0.369453553	-0.297877721	0.58413501	2.748340728
Two non-null Gaussian mixture	0.3	0.846751774	0.146321478	-0.132588021	1.237128308	-0.018455768
Two non-null Gaussian mixture	0.3	0.020349248	-0.292606454	-0.322806545	-0.940671215	0.706252256
Two non-null Gaussian mixture	0.3	-0.247444303	-0.336488492	0.617872448	-2.143961349	-0.191848684
Two non-null Gaussian mixture	0.3	0.705471836	0.118764521	0.181219763	1.273794954	-0.661549997
Two non-null Gaussian mixture	0.3	0.918210656	-0.116211226	-0.111340449	0.480803581	0.578029982
Two non-null Gaussian mixture	0.3	0.583050484	-0.146067592	-0.131892812	-1.066508715	-0.511036572
Two non-null Gaussian mixture	0.3	1.357675062	0.426514838	-0.14562744	1.771277117	0.082119746
Two non-null Gaussian mixture	0.3	0.095755829	-0.294793124	0.220592389	-2.52890761	-2.223897672
Two non-null Gaussian mixture	0.3	0.294432534	-0.136926329	0.436925267	0.343524349	0.079528116
Two non-null Gaussian mixture	0.3	0.0572629	-0.311782498	-0.333491212	-1.088603649	0.79669315
Two non-null Gaussian mixture	0.3	0.631308716	-0.145694011	-0.050025517	-1.233800024	-0.589493458
Two non-null Gaussian mixture	0.3	0.152069431	-0.091426093	-0.268220292	0.888049175	1.025475256
Two non-null Gaussian mixture	0.3	0.326001289	-0.125586952	0.049617773	-0.085761116	-0.555599887
Two non-null Gaussian mixture	0.3	0.446021305	-0.15787344	-0.21610778	-0.33393564	0.168097489
Two non-null Gaussian mixture	0.3	0.081276447	-0.338763827	0.250409835	-1.320253512	-0.901289577
Two non-null Gaussian mixture	0.3	0.599781663	0.062259869	-0.176404162	0.037730359	0.812424093
Two non-null Gaussian mixture	0.3	0.226732795	-0.320332497	-0.311218886	-0.968867391	1.316472731
Two non-null Gaussian mixture	0.3	0.601993072	-0.142419751	-0.088767743	-1.350352741	-0.9648938
Two non-null Gaussian mixture	0.3	0.20495152	-0.300308501	-0.333429673	-1.194846239	1.221902049
Two non-null Gaussian mixture	0.3	0.479674415	-0.212045297	0.077456791	0.163133598	-0.333335807
Two non-null Gaussian mixture	0.3	1.628882906	0.043726896	0.066139169	0.770808166	0.070746232
Two non-null Gaussian mixture	0.3	0.093624153	-0.297003777	-0.319643506	-0.658214024	1.533373508
Two non-null Gaussian mixture	0.3	0.141341608	0.461284802	-0.313647611	2.102307411	1.097145046
Two non-null Gaussian mixture	0.3	0.121215513	-0.335042536	0.616583368	-2.985439615	-1.136827956
Two non-null Gaussian mixture	0.3	0.615431481	-0.050582951	-0.166393692	-0.333789675	0.785999337
Two non-null Gaussian mixture	0.3	0.617590035	-0.255148728	0.458535032	-0.288856617	-1.104653305
Two non-null Gaussian mixture	0.3	0.039665165	0.639498537	-0.339498537	0.035076397	1.131848824
Two non-null Gaussian mixture	0.3	0.284853178	-0.223992502	-0.242796398	-1.377406808	1.69658351
Two non-null Gaussian mixture	0.3	0.309734709	0.495309484	-0.195316258	1.188839276	0.725721552
Two non-null Gaussian mixture	0.3	1.310589197	0.399676397	-0.099676397	0.650632086	-0.502655173
Two non-null Gaussian mixture	0.3	0.108256021	-0.299861482	0.599852216	-0.626078238	0.041926322
Two non-null Gaussian mixture	0.3	0.00291534	-0.270684261	0.570683503	1.144630474	-1.289937725
Two non-null Gaussian mixture	0.3	0.212571013	-0.246033524	-0.278351283	-0.752270543	0.45744091
Two non-null Gaussian mixture	0.3	0.118679748	-0.288986046	0.460374623	-0.747035303	-2.163907066
Two non-null Gaussian mixture	0.3	0.096489028	-0.298889213	0.528823276	-0.636399322	-0.723341968
Two non-null Gaussian mixture	0.3	0.234317373	-0.223717788	-0.009601432	-1.16591526	-1.083828732
Two non-null Gaussian mixture	0.3	0.060580557	0.621546511	-0.321546996	2.562535331	1.856251461
Two non-null Gaussian mixture	0.3	0.014230654	-0.309680238	-0.224316332	-0.207699301	-0.76006778
Two non-null Gaussian mixture	0.3	0.59940534	-0.040697511	-0.051883138	0.602342016	0.093816615
Two non-null Gaussian mixture	0.3	0.601765288	-0.158863168	-0.16795064	0.02460367	0.922171375
Two non-null Gaussian mixture	0.3	0.913349909	0.059561969	0.088341172	-1.04466343	-1.086577999
Two non-null Gaussian mixture	0.3	1.022371876	-0.021992372	0.099756049	1.164054635	0.129623523
Two non-null Gaussian mixture	0.3	0.630133108	0.038001765	0.223208818	0.448548482	-1.405133531
Two non-null Gaussian mixture	0.3	0.338629413	0.084604326	0.162197008	0.447335153	-0.466926647
Two non-null Gaussian mixture	0.3	0.048208985	0.405706454	-0.105706454	1.151292826	-0.519694106
Two non-null Gaussian mixture	0.3	0.130999158	0.204551563	-0.289470243	0.890095074	0.960080249
Two non-null Gaussian mixture	0.3	0.728133162	-0.184545725	0.166554857	0.166133658	-0.322735167
Two non-null Gaussian mixture	0.3	-0.02425053	-0.281143651	-0.336797699	1.284495899	1.399028734
Two non-null Gaussian mixture	0.3	0.523675091	-0.138666511	-0.15971668	-1.263748961	0.401002226
Two non-null Gaussian mixture	0.3	0.738564698	-0.116672298	0.287304907	0.227332365	-0.295646057
Two non-null Gaussian mixture	0.3	-0.041411274	-0.151397608	-0.344271673	1.378111934	2.760875758
Two non-null Gaussian mixture	0.3	0.201902548	-0.180675102	-0.24993488	1.029355386	1.30306215
Two non-null Gaussian mixture	0.3	0.586859084	0.2312396	-0.202330021	1.680772311	0.358254044
Two non-null Gaussian mixture	0.3	-0.069184367	0.460729488	-0.321129662	1.071277486	0.905121988
Two non-null Gaussian mixture	0.3	0.192451472	0.62159807	-0.32160163	0.032734867	1.663494659
Two non-null Gaussian mixture	0.3	0.074236939	-0.322716358	0.590154464	-0.284583608	0.127113387
Two non-null Gaussian mixture	0.3	0.242546752	0.581736759	-0.347996283	2.196660791	6.744231245
Two non-null Gaussian mixture	0.3	-0.006110718	-0.114657918	-0.333163821	0.759692083	1.740388678
Two non-null Gaussian mixture	0.3	0.274226638	-0.125367357	0.425367357	0.374118631	-2.596765254
Two non-null Gaussian mixture	0.3	0.75333323	0.134238531	-0.047833113	-0.681758576	-0.297218885
Two non-null Gaussian mixture	0.3	0.125905967	-0.34052046	-0.300721016	-0.105680301	-0.01549964
Two non-null Gaussian mixture	0.3	0.027612022	0.306902226	-0.27191001	1.711708105	0.251244629
Two non-null Gaussian mixture	0.3	-0.059166186	0.557206782	-0.322431446	0.047961412	0.527076078
Two non-null Gaussian mixture	0.3	0.362578997	0.060958432	-0.20288631	1.042322987	1.260070095
Two non-null Gaussian mixture	0.3	0.164053961	-0.217928023	0.517926751	1.156349809	-1.52445583
Two non-null Gaussian mixture	0.3	0.383470644	-0.266161909	-0.24177162	-1.450101625	0.264994332
Two non-null Gaussian mixture	0.3	0.411623235	-0.219144959	-0.244436596	-1.038769144	-0.184098518
Two non-null Gaussian mixture	0.3	0.39036837	0.195464813	-0.199700761	0.055939866	1.198268192
Two non-null Gaussian mixture	0.3	0.718413952	0.441694661	-0.141694661	1.422450925	0.304609291
Two non-null Gaussian mixture	0.3	0.451014944	0.110549144	-0.002981284	-0.313379071	-0.484529631
Two non-null Gaussian mixture	0.3	0.044978275	-0.308111612	-0.221108549	0.032465422	-0.503552879
Two non-null Gaussian mixture	0.3	0.454475694	-0.228127247	-0.178871976	-1.764325258	-0.576808761
Two non-null Gaussian mixture	0.3	0.432740514	-0.250056627	-0.233888167	-0.222350111	1.195602668
Two non-null Gaussian mixture	0.3	0.667824368	-0.110915952	-0.129792957	-0.834086693	-0.507045755
Two non-null Gaussian mixture	0.3	0.983064918	-0.100125965	-0.101059128	-0.882795534	-0.702490193
Two non-null Gaussian mixture	0.3	0.166702891	-0.306071363	0.567332481	-0.407479801	-0.007070272
Two non-null Gaussian mixture	0.3	0.419678546	-0.125614064	0.425612618	-0.605403185	-0.982466138
Two non-null Gaussian mixture	0.3	0.163872136	-0.210947314	0.084255661	-0.755683465	-0.845937558
Two non-null Gaussian mixture	0.3	0.016873321	0.64764862	-0.347648641	0.428425957	2.441759828
Two non-null Gaussian mixture	0.3	0.630953137	0.478267456	-0.178270054	1.247471567	-0.196713035
Two non-null Gaussian mixture	0.3	0.645702936	0.003001022	-0.112767169	-0.129683954	0.699655817
Two non-null Gaussian mixture	0.3	0.838597473	-0.130042762	0.302050624	-0.694646035	-1.46892218
Two non-null Gaussian mixture	0.3	0.066762379	-0.34118989	0.641189711	-3.071053327	-1.731573764
Two non-null Gaussian mixture	0.3	-0.072953195	-0.200560708	-0.336084875	0.996451209	1.630569817
Two non-null Gaussian mixture	0.3	0.006189708	0.599028127	-0.299029737	0.371792009	-2.267942589
Two non-null Gaussian mixture	0.3	0.541415864	0.444089807	-0.145938361	1.665037146	-0.094599849
Two non-null Gaussian mixture	0.3	0.154825032	-0.257354232	-0.255346142	-1.238792706	0.720496487
Two non-null Gaussian mixture	0.3	0.761987369	0.338454205	-0.038454205	1.804486573	-0.686050829
Two non-null Gaussian mixture	0.3	0.393595423	-0.204216929	0.254518408	-1.659230561	-1.761907633
Two non-null Gaussian mixture	0.3	0.305541736	-0.292632606	-0.2797173	-1.641177304	1.088342849
Two non-null Gaussian mixture	0.3	0.737297436	-0.18565995	0.484273595	-0.503156228	0.431136975
Two non-null Gaussian mixture	0.3	0.09805776	0.638029705	-0.33803284	0.544540833	2.395243904
Two non-null Gaussian mixture	0.3	0.196147176	-0.20952799	-0.292920239	-0.395972774	-0.052647988
Two non-null Gaussian mixture	0.3	0.667120256	0.397571864	-0.129091155	1.326480585	1.62753291
Two non-null Gaussian mixture	0.3	0.072061864	0.520506021	-0.278746172	2.25632714	1.121007271
Two non-null Gaussian mixture	0.3	0.401655285	-0.182543281	0.482537156	-0.179386092	-0.661217235
Two non-null Gaussian mixture	0.3	-0.181707905	-0.132482371	0.432481977	0.973214984	-1.182976428
Two non-null Gaussian mixture	0.3	-0.062810124	-0.336414152	0.560274633	-3.053472879	-0.783940434
Two non-null Gaussian mixture	0.3	0.343620704	0.588667859	-0.325604017	0.90592827	1.579789982
Two non-null Gaussian mixture	0.3	0.200008913	-0.192270243	-0.24592807	-0.798600814	0.021320214
Two non-null Gaussian mixture	0.3	0.056319208	-0.336062914	0.432337405	-1.900791349	-1.607374269
Two non-null Gaussian mixture	0.3	0.278350122	-0.274397295	0.574376848	-0.410156236	-0.957985114
Two non-null Gaussian mixture	0.3	0.041611115	-0.165980641	0.465980641	0.613402251	-2.126389107
Two non-null Gaussian mixture	0.3	0.272453463	0.587733944	-0.287743291	0.532889959	0.427416122
Two non-null Gaussian mixture	0.3	0.841511462	-0.116700736	-0.09396722	-1.357397462	-0.824498638
Two non-null Gaussian mixture	0.3	-0.139799061	-0.326614817	0.6266144	-3.114115475	-1.602216334
Two non-null Gaussian mixture	0.3	0.963917155	0.286354782	-0.073279498	2.124265558	-0.119956713
Two non-null Gaussian mixture	0.3	0.842175322	-0.073550847	-0.069850685	0.692088132	0.867646196
Two non-null Gaussian mixture	0.3	0.445171619	0.462369925	-0.177676962	1.822371732	1.509614563
Two non-null Gaussian mixture	0.3	1.167124853	-0.002275682	0.115543884	-0.5755794	-1.153165077
Two non-null Gaussian mixture	0.3	0.084283625	-0.329705422	-0.228679051	-1.752834768	0.110958964
Two non-null Gaussian mixture	0.3	0.003659651	-0.34293644	-0.328150468	-2.682004901	1.914223127
Two non-null Gaussian mixture	0.3	-0.011314745	-0.214522683	0.514514996	1.789492188	0.016944857
Two non-null Gaussian mixture	0.3	0.143182091	-0.302755651	0.589866885	0.946603885	-1.306718047
Two non-null Gaussian mixture	0.3	0.632452301	-0.185867099	0.034774806	-0.849448567	-0.105741792
Two non-null Gaussian mixture	0.3	0.304924697	-0.275823519	-0.256006559	-1.517228439	-0.318878687
Two non-null Gaussian mixture	0.3	-0.075649125	0.641347609	-0.341347808	2.547999305	3.538376336
Two non-null Gaussian mixture	0.3	0.063255894	0.623847773	-0.323847773	0.653982977	0.44160679
Two non-null Gaussian mixture	0.3	0.086481741	0.301487639	-0.273990935	1.632835523	-0.173164583
Two non-null Gaussian mixture	0.3	0.398630891	-0.198307155	0.24828944	-1.43575406	-1.59490766
Two non-null Gaussian mixture	0.3	0.096953452	0.593571735	-0.32953505	1.37853574	1.044928539
Two non-null Gaussian mixture	0.3	0.105215376	0.598239755	-0.318336661	0.485985077	2.507092878
Two non-null Gaussian mixture	0.3	0.117773951	-0.054657334	-0.26666397	-0.169907971	0.529371315
Two non-null Gaussian mixture	0.3	0.851471131	-0.152491274	0.417500943	-1.671529111	-2.261786261
Two non-null Gaussian mixture	0.3	0.678691209	-0.142898183	-0.148462834	-1.760044785	0.718258809
Two non-null Gaussian mixture	0.3	0.458658866	0.371824777	-0.24381166	1.103900916	1.220490549
Two non-null Gaussian mixture	0.3	1.065222253	0.134907552	0.165092448	1.228414863	0.582127945
Two non-null Gaussian mixture	0.3	0.284247851	-0.291689267	-0.287643218	-1.854047453	0.473206084
Two non-null Gaussian mixture	0.3	0.249501357	-0.070854425	-0.138933329	-0.26978058	-0.410070081
Two non-null Gaussian mixture	0.3	0.788978838	-0.081094104	0.196109049	0.418402547	0.18014165
Two non-null Gaussian mixture	0.3	0.398159767	0.429846573	-0.129846628	0.555832699	1.085355303
Two non-null Gaussian mixture	0.3	0.021175785	-0.345396489	0.645396053	-3.01852386	-1.080238653
Two non-null Gaussian mixture	0.3	0.396117697	0.206933177	-0.091327668	1.12141757	-0.025486583
Two non-null Gaussian mixture	0.3	-0.017118696	0.457595709	-0.325427557	2.135151898	1.232082687
Two non-null Gaussian mixture	0.3	0.276604083	-0.245263634	0.504499399	-0.899668491	-1.240225687
Two non-null Gaussian mixture	0.3	-0.104684891	0.478421993	-0.336593079	0.280798667	1.294233218
Two non-null Gaussian mixture	0.3	0.200288583	-0.174243998	0.474228994	0.096500002	-1.552009292
Two non-null Gaussian mixture	0.3	0.258092013	-0.225157702	0.525157702	-0.801718769	-0.703073123
Two non-null Gaussian mixture	0.3	0.190696394	-0.238939302	0.538939302	-0.624357022	-0.093362297
Two non-null Gaussian mixture	0.3	0.36134546	-0.224492452	0.016096733	-0.510749726	0.044241972
Two non-null Gaussian mixture	0.3	0.230732096	0.350828404	-0.050828404	0.398479072	0.294099683
Two non-null Gaussian mixture	0.3	0.161087618	-0.22937363	0.240684341	-1.27056428	-0.066542811
Two non-null Gaussian mixture	0.3	0.917781874	0.289111756	-0.15656129	2.693974073	1.912582683
Two non-null Gaussian mixture	0.3	0.166888254	0.458865652	-0.284129849	0.880461509	-0.094419761
Two non-null Gaussian mixture	0.3	0.287434349	-0.199000684	0.499000662	-0.51420968	-0.567056304
Two non-null Gaussian mixture	0.3	0.074038017	0.546805375	-0.279917249	0.429077369	1.282970062
Two non-null Gaussian mixture	0.3	0.045730317	0.3179463	-0.305247371	0.377217299	0.128462739
Two non-null Gaussian mixture	0.3	0.689769951	0.438410845	-0.157415808	1.578115312	1.07860318
Two non-null Gaussian mixture	0.3	0.140475139	0.465042148	-0.274072959	-0.002113472	1.040161574
Two non-null Gaussian mixture	0.3	0.072347698	0.54604598	-0.336120308	0.173044219	2.325245284
Two non-null Gaussian mixture	0.3	0.378332328	-0.227309564	0.007592008	-0.03434786	-0.611249434
Two non-null Gaussian mixture	0.3	-0.068746095	-0.312121429	0.412505533	-1.297249504	-2.075610647
Two non-null Gaussian mixture	0.3	-0.047346309	-0.345646152	0.645646152	-3.786739206	-1.413602563
Two non-null Gaussian mixture	0.3	0.547719158	-0.231549222	0.25775005	-0.117544304	-0.809587154
Two non-null Gaussian mixture	0.3	0.356302474	-0.005520521	-0.226478069	-0.460333494	0.048450846
Two non-null Gaussian mixture	0.3	0.811152252	-0.025762977	0.121355664	0.607773467	-0.213025993
Two non-null Gaussian mixture	0.3	0.244492302	0.507060311	-0.207060459	0.394812602	0.359782703
Two non-null Gaussian mixture	0.3	1.024572256	0.014462598	0.112526838	0.35238026	-0.936260224
Two non-null Gaussian mixture	0.3	0.095328215	0.597850595	-0.300790028	1.585974094	0.27617059
Two non-null Gaussian mixture	0.3	0.505109432	0.221799783	-0.056864684	-0.047879345	-0.248863394
Two non-null Gaussian mixture	0.3	0.15096705	-0.332954843	0.601984357	-1.04531352	-2.96520492
Two non-null Gaussian mixture	0.3	0.526119691	-0.183205089	-0.154260047	-0.349885252	-0.0926614
Two non-null Gaussian mixture	0.3	0.657165227	-0.154307626	-0.179707813	-1.341017755	0.361846975
Two non-null Gaussian mixture	0.3	0.228367627	0.429654286	-0.286663571	2.055692738	0.890030047
Two non-null Gaussian mixture	0.3	0.40663757	0.141509181	0.158488374	-0.103272548	-0.161704961
Two non-null Gaussian mixture	0.3	0.974596649	-0.001416385	-0.026363261	0.491092479	1.273879133
Two non-null Gaussian mixture	0.3	0.677251652	0.017918442	-0.119200231	0.381675983	0.597265069
Two non-null Gaussian mixture	0.3	0.022938047	0.648003674	-0.348003674	0.116711606	2.150611245
Two non-null Gaussian mixture	0.3	0.099128528	0.143406782	0.156592327	2.73167601	-0.043423123
Two non-null Gaussian mixture	0.3	0.486690401	-0.156658603	0.456643155	0.062571825	-0.427641676
Two non-null Gaussian mixture	0.3	1.053687867	-0.018697927	0.065685087	-0.027317692	-1.151834674
Two non-null Gaussian mixture	0.3	0.429361148	-0.180539208	0.480538377	1.122992384	-1.036593988
Two non-null Gaussian mixture	0.3	0.426780854	-0.233540286	-0.143184688	-0.245226164	0.489055815
Two non-null Gaussian mixture	0.3	0.065090604	-0.307401249	-0.294602891	0.407211023	0.120928903
Two non-null Gaussian mixture	0.3	-0.04345364	0.159976351	0.14002086	1.785114382	-1.132088874
Two non-null Gaussian mixture	0.3	1.021925235	0.067040188	-0.117520309	0.306809718	-0.160339
Two non-null Gaussian mixture	0.3	0.158434277	-0.280013944	-0.26428159	-1.499497872	0.046995361
Two non-null Gaussian mixture	0.3	0.332204975	-0.107983001	-0.166186797	0.73669971	1.166300478
Two non-null Gaussian mixture	0.3	0.853658426	0.205473203	0.094523366	0.950483625	0.436914078
Two non-null Gaussian mixture	0.3	-0.014937598	0.550288863	-0.348063861	0.50947977	3.08590916
Two non-null Gaussian mixture	0.3	0.44945916	-0.241732121	-0.165981363	-0.572390956	0.330278635
Two non-null Gaussian mixture	0.3	0.203392276	0.52416082	-0.224165003	-0.114661902	-0.540985579
Two non-null Gaussian mixture	0.3	0.622544839	0.240667948	-0.207887952	-0.194808021	-0.473153892
Two non-null Gaussian mixture	0.3	0.352233009	-0.142225474	-0.049356044	-1.017626945	0.524609824
Two non-null Gaussian mixture	0.3	0.736544214	-0.157742143	-0.121697278	-1.901446068	0.828274821
Two non-null Gaussian mixture	0.3	0.287042125	-0.277756889	-0.296604428	-0.783006718	0.698228227
Two non-null Gaussian mixture	0.3	-0.034801397	-0.332325219	0.632325219	0.332513885	-2.30612152
Two non-null Gaussian mixture	0.3	0.625988046	-0.08574871	0.063261774	0.520641991	0.477362862
Two non-null Gaussian mixture	0.3	0.028619765	-0.328944056	-0.292392884	0.255847884	0.520688588
Two non-null Gaussian mixture	0.3	0.031561031	-0.310495918	0.610489773	-0.430024316	-0.615731496
Two non-null Gaussian mixture	0.3	0.498269909	-0.191376058	-0.214629257	-0.239015294	1.151016735
Two non-null Gaussian mixture	0.3	0.916406369	-0.049696469	-0.071276223	0.573404928	0.957987279
Two non-null Gaussian mixture	0.3	0.037645903	0.624545302	-0.324550378	-0.000633055	1.002898666
Two non-null Gaussian mixture	0.3	0.832835135	0.022619383	-0.136424401	0.615597287	0.8628419
Two non-null Gaussian mixture	0.3	0.159417499	0.620055689	-0.320055689	-0.038998629	0.395935897
Two non-null Gaussian mixture	0.3	1.402664998	0.201802518	0.042332978	-1.321121829	-0.44584849
Two non-null Gaussian mixture	0.3	0.908015693	-0.110194538	-0.068396209	-0.429772269	-0.077531654
Two non-null Gaussian mixture	0.3	-0.014156838	0.350185271	-0.33417608	0.569100901	1.617974969
Two non-null Gaussian mixture	0.3	0.216478638	-0.261034901	0.312839194	-1.279754791	-1.596108463
Two non-null Gaussian mixture	0.3	0.578372129	0.217594458	-0.128201122	0.68450904	1.685553657
Two non-null Gaussian mixture	0.3	0.165733808	-0.297731203	0.326755351	-0.85292509	-1.371395578
Two non-null Gaussian mixture	0.3	0.036519397	-0.295225928	0.493806318	-0.902178256	-1.824274881
Two non-null Gaussian mixture	0.3	0.597670472	-0.10132669	-0.089965192	-0.547502093	-0.453183421
Two non-null Gaussian mixture	0.3	0.264686294	0.09671627	0.125872886	0.181072961	0.298569615
Two non-null Gaussian mixture	0.3	0.349699399	-0.136474112	-0.173814596	-1.251277888	-0.817650046
Two non-null Gaussian mixture	0.3	0.793941465	-0.093844756	0.298508548	-0.160664302	-0.333595805
Two non-null Gaussian mixture	0.3	0.624571302	0.299917486	8.25E-05	0.104745027	-0.673353765
Two non-null Gaussian mixture	0.3	0.253959564	0.404411588	-0.284933791	2.127350883	0.979834924
Two non-null Gaussian mixture	0.3	0.098133207	-0.126935338	0.426933025	0.601864136	-0.966141239
Two non-null Gaussian mixture	0.3	-0.055751714	-0.239819176	0.539819175	-0.29973856	-0.463911575
Two non-null Gaussian mixture	0.3	1.247095569	-0.079829651	0.172124243	-2.396929617	-1.077327037
Two non-null Gaussian mixture	0.3	0.494687636	-0.184346995	0.254247483	-0.404326848	0.049701963
Two non-null Gaussian mixture	0.3	0.530918059	0.359189948	-0.162820869	0.260447989	-0.525020696
Two non-null Gaussian mixture	0.3	0.589800935	-0.151528436	-0.106338932	-0.431929476	-0.316812118
Two non-null Gaussian mixture	0.3	0.499708612	0.400715421	-0.16157901	0.877737651	-0.511770776
Two non-null Gaussian mixture	0.3	0.238426612	-0.345427432	0.645427432	-3.362847787	-1.845451056
Two non-null Gaussian mixture	0.3	0.626725781	0.338542252	-0.108209973	0.372436925	-0.530540535
Two non-null Gaussian mixture	0.3	0.499902706	0.313946145	-0.178882203	-0.017693665	0.557842199
Two non-null Gaussian mixture	0.3	0.697747205	-0.077453411	-0.127647544	-0.271953497	1.077635732
Two non-null Gaussian mixture	0.3	0.480050618	-0.22658137	0.52658137	-1.25467961	-1.972058471
Two non-null Gaussian mixture	0.3	0.586986139	-0.141589212	0.127734923	-0.91528037	-1.365800552
Two non-null Gaussian mixture	0.3	-0.116953879	0.604077625	-0.333887112	1.081956568	0.171165596
Two non-null Gaussian mixture	0.3	0.197934827	-0.28528328	-0.299256443	-1.542217571	0.227630583
Two non-null Gaussian mixture	0.3	0.896322906	0.293086676	-0.167045239	1.057495206	1.036691174
Two non-null Gaussian mixture	0.3	0.080630557	-0.080863288	0.380850585	0.269435041	-0.013731473
Two non-null Gaussian mixture	0.3	0.755563067	-0.094025157	-0.093098059	-0.811588791	-0.399568557
Two non-null Gaussian mixture	0.3	0.015585912	0.646770279	-0.346770279	0.193041786	1.723707275
Two non-null Gaussian mixture	0.3	-0.020551176	0.635177174	-0.336762475	1.233285927	1.347542214
Two non-null Gaussian mixture	0.3	-0.135479563	0.456006308	-0.329832393	0.043450665	0.519990252
Two non-null Gaussian mixture	0.3	0.138661454	-0.322978876	0.235400262	-1.584917986	-1.65281189
Two non-null Gaussian mixture	0.3	0.417324053	0.302715847	-0.197787253	1.315692459	-0.070002688
Two non-null Gaussian mixture	0.3	0.225582107	-0.11047397	-0.248062675	1.055779614	1.463372521
Two non-null Gaussian mixture	0.3	0.762343137	-0.080168986	0.212715239	-0.502223274	-1.336505688
Two non-null Gaussian mixture	0.3	0.331643796	0.215715213	0.084284787	2.333172994	-0.610846733
Two non-null Gaussian mixture	0.3	0.727252912	0.070978009	0.176666619	0.654357803	-1.543713942
Two non-null Gaussian mixture	0.3	0.758013513	-0.12009567	-0.141371333	-0.940092732	-0.090541615
Two non-null Gaussian mixture	0.3	0.43065118	0.11184419	-0.194942048	1.604380414	1.391310793
Two non-null Gaussian mixture	0.3	0.025037432	0.493410688	-0.303570205	1.291325261	0.841416254
Two non-null Gaussian mixture	0.3	0.245737391	-0.18121581	-0.200511565	-1.132795473	0.19530952
Two non-null Gaussian mixture	0.3	0.248870375	-0.124097881	0.369176124	-0.139491371	0.163483931
Two non-null Gaussian mixture	0.3	0.281100456	-0.199061827	-0.014549469	0.222160414	0.319028666
Two non-null Gaussian mixture	0.3	0.04916351	0.586399905	-0.286399905	1.38110048	-0.884105459
Two non-null Gaussian mixture	0.3	0.517083476	0.217254887	-0.159111824	1.225316589	1.09893248
Two non-null Gaussian mixture	0.3	0.112130534	-0.26600553	-0.211912355	-1.470696609	0.071440255
Two non-null Gaussian mixture	0.3	-0.182017996	-0.266188982	0.566188982	-0.274371929	-0.786243579
Two non-null Gaussian mixture	0.3	0.255981926	-0.310019778	-0.186110441	-1.161065927	-0.978822543
Two non-null Gaussian mixture	0.3	0.354574308	0.145830586	-0.18892331	0.216180177	0.791843052
Two non-null Gaussian mixture	0.3	0.196396566	-0.314334305	0.164420758	-0.870360496	-0.822761496
Two non-null Gaussian mixture	0.3	0.40843296	-0.14821684	0.229954761	-0.121332557	-0.388990759
Two non-null Gaussian mixture	0.3	-0.019595902	-0.315264582	0.615264519	0.908108416	-0.923621902
Two non-null Gaussian mixture	0.3	0.059580258	-0.245941982	-0.287390221	0.385884876	0.06209012
Two non-null Gaussian mixture	0.3	0.105152245	-0.30409282	-0.204850644	-0.144969688	0.41821471
Two non-null Gaussian mixture	0.3	0.365864758	-0.231525583	-0.235810196	-0.192824328	1.194314782
Two non-null Gaussian mixture	0.3	0.001730256	0.496510838	-0.284370412	2.135212383	0.793809538
Two non-null Gaussian mixture	0.3	0.338305961	0.605353101	-0.305353244	2.597388531	2.510182539
Two non-null Gaussian mixture	0.3	0.104541528	-0.301827268	0.601826675	-0.428127709	-1.323378451
Two non-null Gaussian mixture	0.3	0.075243722	0.62789941	-0.32789941	0.025911961	1.213249911
Two non-null Gaussian mixture	0.3	0.967217265	0.013223328	0.286776672	1.12758408	-2.655320324
Two non-null Gaussian mixture	0.3	0.748216307	-0.066622004	-0.014401271	-0.043173604	-0.770140746
Two non-null Gaussian mixture	0.3	0.769316077	-0.118187254	0.091283161	-1.589782834	-1.789635179
Two non-null Gaussian mixture	0.3	0.12203988	0.148359842	-0.288981533	0.270985799	0.331296533
Two non-null Gaussian mixture	0.3	0.505862276	-0.168503839	-0.176038848	0.719972127	1.666653884
Two non-null Gaussian mixture	0.3	0.893362434	0.044085831	0.017017421	0.192867482	-0.336877055
Two non-null Gaussian mixture	0.3	0.137487267	0.536044269	-0.30531812	1.598385093	1.893796405
Two non-null Gaussian mixture	0.3	0.094957527	0.06527592	-0.325419149	0.418706403	1.994534144
Two non-null Gaussian mixture	0.3	0.45972965	-0.111322399	0.411322399	-0.145047327	-1.158981687
Two non-null Gaussian mixture	0.3	0.326692834	-0.26495945	0.56495945	-0.040915491	-1.962108963
Two non-null Gaussian mixture	0.3	0.096275782	-0.324740665	-0.294135802	-0.777877184	1.178830463
Two non-null Gaussian mixture	0.3	0.365061745	-0.241748325	0.042108845	-0.554234615	0.154481014
Two non-null Gaussian mixture	0.3	0.075730427	-0.21375044	0.51375044	1.960682359	-0.371343065
Two non-null Gaussian mixture	0.3	0.776781876	-0.082538041	-0.155915377	-1.282233336	-0.770098133
Two non-null Gaussian mixture	0.3	0.455650425	-0.228768135	0.104273652	-0.177391557	0.050775653
Two non-null Gaussian mixture	0.3	0.067722759	-0.252484893	-0.206291731	-0.315112771	-0.513591046
Two non-null Gaussian mixture	0.3	0.4822058	-0.19451266	-0.176081938	-0.118205872	0.774291429
Two non-null Gaussian mixture	0.3	0.891540823	0.431626912	-0.183529029	1.453101375	0.362849008
Two non-null Gaussian mixture	0.3	0.40483756	-0.218049932	-0.17735721	-0.462423138	0.638301263
Two non-null Gaussian mixture	0.3	0.37393318	-0.249851025	-0.229821976	-0.748819217	0.996766344
Two non-null Gaussian mixture	0.3	-0.131383778	0.648010334	-0.348010334	1.11515747	7.971341386
Two non-null Gaussian mixture	0.3	0.380485381	-0.138601939	0.01390191	-0.505597058	-0.457983596
Two non-null Gaussian mixture	0.3	0.52853811	0.258814443	0.04117268	0.208030676	-0.453176023
Two non-null Gaussian mixture	0.3	0.464250805	-0.221258596	-0.021976543	-0.086983307	0.204144327
Two non-null Gaussian mixture	0.3	0.016752239	0.364449581	-0.333983691	0.561743476	1.535194322
Two non-null Gaussian mixture	0.3	0.063727705	-0.222642115	-0.325044303	0.053792039	1.908621452
Two non-null Gaussian mixture	0.3	1.31629762	0.115648838	0.18435104	2.083253465	1.093269996
Two non-null Gaussian mixture	0.3	0.460416914	-0.223541428	-0.239468571	-0.938855642	1.056706083
Two non-null Gaussian mixture	0.3	-0.025705666	-0.324292467	-0.347931802	-1.209750324	3.153080792
Two non-null Gaussian mixture	0.3	0.511474167	-0.016096244	-0.211035907	1.084865052	1.031654461
Two non-null Gaussian mixture	0.3	-0.124416936	0.252271565	0.047721857	1.786083596	-1.927420526
Two non-null Gaussian mixture	0.3	-0.000714004	-0.304163761	0.604163761	-0.186512265	-0.650314009
Two non-null Gaussian mixture	0.3	0.867228008	0.236762089	0.063237894	-0.256032722	-1.556650821
Two non-null Gaussian mixture	0.3	0.732857348	-0.124000981	-0.026062102	-0.197656463	0.512996858
Two non-null Gaussian mixture	0.3	-0.007830013	0.435058107	-0.135067699	0.237972931	-1.925683891
Two non-null Gaussian mixture	0.3	0.069994833	0.056854198	-0.021274289	0.784256653	0.211376597
Two non-null Gaussian mixture	0.3	0.280657755	-0.188299651	0.088432112	0.077709858	0.310650253
Two non-null Gaussian mixture	0.3	0.43274507	-0.08851306	0.38851306	-0.227905899	-0.678981827
Two non-null Gaussian mixture	0.3	0.474750615	0.225871396	-0.210746344	2.073060469	1.043639399
Two non-null Gaussian mixture	0.3	-0.161573691	0.569735773	-0.269735773	1.95731315	-0.002363456
Two non-null Gaussian mixture	0.3	0.464416432	-0.169432722	-0.175933668	-1.246987665	-0.37011717
Two non-null Gaussian mixture	0.3	0.311229725	-0.266870352	0.245268099	-0.615859373	-1.177385434
Two non-null Gaussian mixture	0.3	0.304659403	0.451135997	-0.151135997	0.614365761	0.563623235
Two non-null Gaussian mixture	0.3	0.250407451	-0.218673139	-0.23576936	-1.010140411	1.022566525
Two non-null Gaussian mixture	0.3	-0.030793907	0.647913882	-0.347914381	0.122161762	1.88115538
Two non-null Gaussian mixture	0.3	-0.066007476	-0.034462912	0.334462912	0.432193518	-1.827692842
Two non-null Gaussian mixture	0.3	0.441048214	0.020815474	-0.203295875	0.586302309	0.454097473
Two non-null Gaussian mixture	0.3	1.016811377	0.36271382	-0.06271382	1.508264252	-0.340764452
Two non-null Gaussian mixture	0.3	0.179399423	-0.283211141	0.583211141	0.464368383	-0.469774461
Two non-null Gaussian mixture	0.3	1.046347307	0.223740988	-0.003336942	1.605999124	1.437039593
Two non-null Gaussian mixture	0.3	0.093690898	-0.335275354	-0.155151434	-2.025849496	-0.821923487
Two non-null Gaussian mixture	0.3	0.830045158	-0.032499502	-0.009413675	-0.573807351	0.369640824
Two non-null Gaussian mixture	0.3	0.459705885	-0.098485707	-0.227636139	-0.148544458	-0.182455027
Two non-null Gaussian mixture	0.3	0.487042053	-0.158266915	-0.130565303	-0.792736851	0.685309466
Two non-null Gaussian mixture	0.3	0.444147913	-0.118277614	-0.20645816	0.869915723	1.229269505
Two non-null Gaussian mixture	0.3	0.365800541	-0.21371941	-0.226834196	-1.330301803	0.387754047
Two non-null Gaussian mixture	0.3	1.25256027	0.102822632	0.197175773	-1.112284539	-1.846539996
Two non-null Gaussian mixture	0.3	0.080391332	-0.339078017	0.639077996	-1.542519141	-0.895131215
Two non-null Gaussian mixture	0.3	0.273684526	-0.310558807	0.610558807	-0.020961726	-2.360893373
Two non-null Gaussian mixture	0.3	0.188094119	-0.245850924	-0.275301449	-0.341926955	0.414649065
Two non-null Gaussian mixture	0.3	0.434829888	-0.241861958	-0.218081927	-0.032913779	1.722051602
Two non-null Gaussian mixture	0.3	0.499216946	-0.114267718	0.064438057	-0.780196044	-0.582329994
Two non-null Gaussian mixture	0.3	0.564696699	-0.119513754	-0.110327508	-0.105601711	-0.088879222
Two non-null Gaussian mixture	0.3	0.245380548	-0.236631198	0.381343286	0.053612781	-1.318943641
Two non-null Gaussian mixture	0.3	0.114043884	-0.319063366	-0.329451647	-0.210458449	1.63360217
Two non-null Gaussian mixture	0.3	0.327346316	0.381600384	-0.081600401	0.747656345	0.686041764
Two non-null Gaussian mixture	0.3	0.440458003	-0.224519361	0.205364397	-0.768683535	-0.62724604
Two non-null Gaussian mixture	0.3	0.218380001	0.161355377	0.138638858	1.533204475	-0.920253689
Two non-null Gaussian mixture	0.3	0.226796952	-0.112573033	-0.239880025	0.520357327	0.717051899
Two non-null Gaussian mixture	0.3	0.125656794	-0.258023612	-0.176096514	-0.034656396	0.003242874
Two non-null Gaussian mixture	0.3	0.709714693	-0.228536923	0.409080031	-0.684453775	-2.681257818
Two non-null Gaussian mixture	0.3	-0.001278006	-0.318424978	-0.276849892	-1.312053001	0.290359718
Two non-null Gaussian mixture	0.5	0.52688274	0.728565251	0.171430695	1.552708933	0.977445945
Two non-null Gaussian mixture	0.5	0.458084959	0.36593445	0.067339407	0.496622165	1.369071782
Two non-null Gaussian mixture	0.5	0.157280319	0.142884951	0.154092196	0.827941409	-0.537947205
Two non-null Gaussian mixture	0.5	0.379887848	0.011469577	0.071680129	0.553472786	0.959816404
Two non-null Gaussian mixture	0.5	-0.151224752	0.36702048	0.098349164	1.096156611	0.720629464
Two non-null Gaussian mixture	0.5	0.974245153	-0.03517956	0.05507592	-2.236306328	-2.170472875
Two non-null Gaussian mixture	0.5	-0.569425995	0.020623244	0.045616102	-1.131083065	-0.118302675
Two non-null Gaussian mixture	0.5	-0.422297515	0.256788272	0.643208982	1.968482841	-0.062180027
Two non-null Gaussian mixture	0.5	-0.558482287	0.407562038	0.034711477	0.764994306	0.045958318
Two non-null Gaussian mixture	0.5	-0.078543897	0.106578677	0.288830398	-0.558508177	-0.945285425
Two non-null Gaussian mixture	0.5	0.878720393	0.054011361	0.146058272	-1.429311338	-0.736212736
Two non-null Gaussian mixture	0.5	-0.26512496	0.092503558	0.24052542	0.653118492	-1.184522635
Two non-null Gaussian mixture	0.5	-1.228984977	0.0564611	0.843534964	-0.80358495	-3.414883148
Two non-null Gaussian mixture	0.5	-0.478498895	-0.026544733	0.528536491	-0.808537455	-0.345593215
Two non-null Gaussian mixture	0.5	0.195270353	0.024193307	0.05991604	1.037807533	1.231142366
Two non-null Gaussian mixture	0.5	0.382823823	0.033871358	0.355096738	-0.828164131	-1.421680647
Two non-null Gaussian mixture	0.5	0.466383315	0.921352737	-0.021646997	0.092697551	-0.586568048
Two non-null Gaussian mixture	0.5	0.79100829	-0.028901669	-0.037635291	-2.785318702	0.881332141
Two non-null Gaussian mixture	0.5	0.070248925	0.065612389	0.012580644	-1.274737219	-1.082149098
Two non-null Gaussian mixture	0.5	-0.080250045	0.195841499	0.047794076	0.953797159	-0.228504481
Two non-null Gaussian mixture	0.5	-0.834449433	-0.013737441	0.913609813	-0.60852132	-1.489292175
Two non-null Gaussian mixture	0.5	1.092428225	0.624220689	0.27577732	-0.021105097	-0.973348758
Two non-null Gaussian mixture	0.5	0.218027486	0.795236859	0.104762516	1.57740129	0.229528622
Two non-null Gaussian mixture	0.5	0.109425902	0.838481833	0.061514871	-0.213792011	0.119970098
Two non-null Gaussian mixture	0.5	-0.296199948	0.241570517	0.163896051	-0.544206785	0.234255853
Two non-null Gaussian mixture	0.5	0.26578054	0.487750436	0.412240619	-0.008604004	0.440400528
Two non-null Gaussian mixture	0.5	0.596845015	0.888059172	0.011933425	0.823270146	0.525192307
Two non-null Gaussian mixture	0.5	0.401749694	0.735586745	0.164399129	-0.30901248	-1.615283513
Two non-null Gaussian mixture	0.5	-0.597490419	0.051236376	0.002425704	1.648942332	1.346102553
Two non-null Gaussian mixture	0.5	-0.703964346	-0.009273228	0.229091258	-0.574626395	0.038918341
Two non-null Gaussian mixture	0.5	-1.566295652	0.072276779	0.095538201	-0.215494298	-1.11840876
Two non-null Gaussian mixture	0.5	-0.247451021	-0.004298145	0.656083651	-0.535620489	-0.530484907
Two non-null Gaussian mixture	0.5	-0.323809419	0.008493284	0.041776488	0.38828774	-0.413663705
Two non-null Gaussian mixture	0.5	0.323897174	0.115089034	0.228391209	-0.305147681	-0.615993873
Two non-null Gaussian mixture	0.5	0.181362217	0.108977735	0.293369395	0.205510772	0.124198459
Two non-null Gaussian mixture	0.5	0.016885738	0.004086295	-0.031723855	-1.886602302	1.156086951
Two non-null Gaussian mixture	0.5	-0.660482579	0.098600065	0.24737548	-1.095920754	-0.89977918
Two non-null Gaussian mixture	0.5	0.806380981	0.075792464	0.043428618	-0.066965039	1.176016328
Two non-null Gaussian mixture	0.5	-0.420704207	-0.003268027	0.903056958	-1.059107918	-0.337812488
Two non-null Gaussian mixture	0.5	-0.009034184	0.84085682	0.059142981	1.037342109	1.181009214
Two non-null Gaussian mixture	0.5	0.59573379	0.659396837	0.240598416	1.948086137	0.269679789
Two non-null Gaussian mixture	0.5	0.823431486	0.613082209	0.286917202	0.296248822	-0.043764435
Two non-null Gaussian mixture	0.5	0.524907263	0.527162372	0.372837509	0.229876303	-0.001144894
Two non-null Gaussian mixture	0.5	-0.940977689	0.838154298	0.061844015	0.169173771	1.52495061
Two non-null Gaussian mixture	0.5	-0.27784534	0.408807362	0.491192632	0.884051653	-0.073952365
Two non-null Gaussian mixture	0.5	-0.559901551	0.003922154	-0.028358609	-0.346466833	1.599943836
Two non-null Gaussian mixture	0.5	0.037279539	0.091900249	0.80801126	0.098388458	-0.362158714
Two non-null Gaussian mixture	0.5	-0.183987744	0.004577582	0.045220615	-1.329630233	-0.498665391
Two non-null Gaussian mixture	0.5	0.455054954	-0.028785499	-0.005444205	-1.035004618	-0.870160393
Two non-null Gaussian mixture	0.5	0.114283903	0.028629714	0.197916355	-1.887502877	-1.845461949
Two non-null Gaussian mixture	0.5	1.01594708	0.08268087	0.060311312	1.024546038	-1.26691701
Two non-null Gaussian mixture	0.5	0.902134869	0.48388102	0.416091199	1.020419008	0.368529527
Two non-null Gaussian mixture	0.5	-0.71257813	0.009646737	-0.000415746	-0.960728808	0.785666061
Two non-null Gaussian mixture	0.5	0.176051993	0.889932882	0.010057331	-0.001543261	-0.533485835
Two non-null Gaussian mixture	0.5	-0.422220585	0.05471954	0.231408439	0.211240397	-1.336331625
Two non-null Gaussian mixture	0.5	-0.912509908	0.00408587	0.07232137	0.212101068	-0.544958428
Two non-null Gaussian mixture	0.5	-0.389078325	0.038775415	0.237672533	0.246127231	0.459262916
Two non-null Gaussian mixture	0.5	-0.009759092	0.035326426	0.864497295	0.584418249	-0.137919427
Two non-null Gaussian mixture	0.5	-0.181189534	0.691355508	0.208624318	0.99492969	0.072342201
Two non-null Gaussian mixture	0.5	0.032222309	-0.019152144	0.242629526	-0.528677441	-1.889258254
Two non-null Gaussian mixture	0.5	-0.0597998	0.120305972	0.779685847	1.520279036	-0.842321284
Two non-null Gaussian mixture	0.5	-1.396332598	-0.040026267	0.037723461	3.485910247	1.128688732
Two non-null Gaussian mixture	0.5	0.265099227	0.186870563	0.713116669	0.295424159	-0.019443698
Two non-null Gaussian mixture	0.5	0.302976214	0.096147008	0.128059217	0.265287253	0.225960427
Two non-null Gaussian mixture	0.5	-0.628941862	0.099285068	-0.007386359	0.637074334	0.132563667
Two non-null Gaussian mixture	0.5	-0.099447242	0.030586395	0.468821977	0.101212901	-0.322560159
Two non-null Gaussian mixture	0.5	0.399066751	0.119282082	0.130498608	1.807964912	-0.820140974
Two non-null Gaussian mixture	0.5	0.135346485	0.90621386	-0.006320126	0.129996414	-0.2815154
Two non-null Gaussian mixture	0.5	-0.155855102	0.044971136	0.855017847	-0.259522104	-0.994579487
Two non-null Gaussian mixture	0.5	0.437831706	0.79480775	0.1050706	1.994110159	-0.550803364
Two non-null Gaussian mixture	0.5	-0.235136028	-0.002242641	0.037269876	-1.392275441	1.127460391
Two non-null Gaussian mixture	0.5	0.735495908	0.004351346	-0.019944165	-1.447514587	0.326693568
Two non-null Gaussian mixture	0.5	0.120412032	-0.00836645	0.120855263	-2.036541943	-0.849299303
Two non-null Gaussian mixture	0.5	-0.197987819	0.304725721	0.216552849	-0.059172344	0.390349113
Two non-null Gaussian mixture	0.5	-0.619019087	0.031305913	0.024386739	1.984084883	-1.39531828
Two non-null Gaussian mixture	0.5	0.557426157	0.215147346	0.684836984	0.994618844	-0.825772057
Two non-null Gaussian mixture	0.5	0.627083935	0.027115599	0.150493443	-0.861524405	-0.618715379
Two non-null Gaussian mixture	0.5	0.823000337	0.883855216	0.016114169	1.659242209	0.805439723
Two non-null Gaussian mixture	0.5	-0.265312507	-0.023147964	-0.023151245	-1.369242396	0.224657521
Two non-null Gaussian mixture	0.5	-0.790224161	-0.033760071	0.009393844	-2.233054957	-2.618992999
Two non-null Gaussian mixture	0.5	-0.056413403	0.14008477	0.662660156	1.705759453	-1.20919356
Two non-null Gaussian mixture	0.5	-0.799572394	0.015951873	0.046761487	0.193514539	0.940311916
Two non-null Gaussian mixture	0.5	-0.289915641	0.344662846	0.555276102	0.657668061	-0.05954983
Two non-null Gaussian mixture	0.5	0.89817525	0.560287978	0.107437952	1.036972686	0.150305952
Two non-null Gaussian mixture	0.5	-0.554613577	0.13303783	0.766737135	-0.152395722	-0.150155824
Two non-null Gaussian mixture	0.5	0.120799951	-0.005590588	-0.015602435	-1.390639127	0.670256513
Two non-null Gaussian mixture	0.5	0.624756983	0.012845362	0.025398452	1.792673279	1.54055406
Two non-null Gaussian mixture	0.5	0.483246948	0.13717863	0.762819934	-1.182330676	-0.340469457
Two non-null Gaussian mixture	0.5	-1.457258071	-0.028281145	0.056564242	-0.352670505	1.276776059
Two non-null Gaussian mixture	0.5	-0.353190945	0.083787786	0.139880036	1.115792534	-0.347312082
Two non-null Gaussian mixture	0.5	-0.079410096	0.342600483	0.557398844	0.503907804	-0.805565898
Two non-null Gaussian mixture	0.5	0.05493003	0.083321382	0.174955695	0.683440525	1.092287951
Two non-null Gaussian mixture	0.5	-0.145847047	0.915147134	-0.015148639	1.222094621	1.272675176
Two non-null Gaussian mixture	0.5	0.33784088	0.238429526	0.083657667	0.531250651	-0.381449066
Two non-null Gaussian mixture	0.5	-1.43754775	-0.037723896	-0.029547732	0.784278465	2.085402754
Two non-null Gaussian mixture	0.5	0.891903538	0.075355969	0.416006215	-0.072650281	-0.164480641
Two non-null Gaussian mixture	0.5	-0.584355167	0.108471041	-0.037496647	0.727167373	2.978854497
Two non-null Gaussian mixture	0.5	-0.649016581	0.166209925	0.733789878	0.01454686	-0.224788736
Two non-null Gaussian mixture	0.5	1.294947892	0.272676561	0.627120916	-0.766848847	-1.310768731
Two non-null Gaussian mixture	0.5	-0.020860453	0.13909819	0.030787923	-0.027106712	-0.759444321
Two non-null Gaussian mixture	0.5	-0.345224139	-0.008798582	0.033590164	1.137455205	1.1726834
Two non-null Gaussian mixture	0.5	1.480998451	0.024497277	0.140936282	-0.705292338	-0.407386223
Two non-null Gaussian mixture	0.5	0.504002186	-0.034151075	0.066950831	-1.095919851	-0.709308418
Two non-null Gaussian mixture	0.5	0.424123129	0.382201442	0.517725581	0.487704156	0.874555262
Two non-null Gaussian mixture	0.5	0.815452949	0.594857464	0.305142422	0.155042778	0.084682691
Two non-null Gaussian mixture	0.5	-0.401643835	0.055901826	0.844055644	-1.720466554	-0.94015905
Two non-null Gaussian mixture	0.5	0.781015872	0.352129312	0.547870439	-0.370376738	0.271450403
Two non-null Gaussian mixture	0.5	0.044538638	0.128719327	-0.036057084	0.95036518	1.88086455
Two non-null Gaussian mixture	0.5	1.079018381	0.17925457	0.087944378	1.33754357	-1.215519932
Two non-null Gaussian mixture	0.5	0.62969452	0.11076209	0.789237442	-0.675196496	-1.544027946
Two non-null Gaussian mixture	0.5	-0.193711843	0.55004131	0.007985682	0.441316409	-0.386054887
Two non-null Gaussian mixture	0.5	-1.569658782	0.276966263	0.053056559	0.388981248	-0.074958345
Two non-null Gaussian mixture	0.5	1.491290306	0.660768212	0.239227471	0.79459187	0.673867934
Two non-null Gaussian mixture	0.5	0.595702994	0.301736223	0.125336835	0.918779086	0.484656376
Two non-null Gaussian mixture	0.5	-0.322802163	0.130143423	0.769824953	-0.729891875	-0.749989997
Two non-null Gaussian mixture	0.5	-0.043050339	-0.026607382	-0.018044738	-0.165919614	2.690041623
Two non-null Gaussian mixture	0.5	0.182456343	-0.010521163	0.0539319	-0.834603538	0.325594982
Two non-null Gaussian mixture	0.5	-0.870708874	0.064271071	0.07928216	1.496088012	0.676300911
Two non-null Gaussian mixture	0.5	-0.187529494	-0.012180346	-0.030422637	0.461830515	2.11284558
Two non-null Gaussian mixture	0.5	0.079701805	-0.028770433	0.086283319	-2.478782614	-2.696221425
Two non-null Gaussian mixture	0.5	-0.914069732	0.877376239	0.022623532	0.619555193	1.368616544
Two non-null Gaussian mixture	0.5	0.510252589	0.035054107	0.864934302	-0.658902156	-1.031623216
Two non-null Gaussian mixture	0.5	0.260368762	0.030857405	0.868957173	-1.400187138	-0.482792602
Two non-null Gaussian mixture	0.5	-0.363165818	0.810066689	0.089856753	1.011493144	0.226348408
Two non-null Gaussian mixture	0.5	0.882012552	-0.022372332	0.292828764	0.129830443	-0.200028815
Two non-null Gaussian mixture	0.5	1.469881156	0.055754053	0.557239975	-1.376036621	-1.957785944
Two non-null Gaussian mixture	0.5	0.145802378	0.176569897	0.16267988	-0.813056034	-0.753924095
Two non-null Gaussian mixture	0.5	0.02069889	0.500744594	0.050248103	0.685386121	0.29956004
Two non-null Gaussian mixture	0.5	0.284189278	0.026190989	0.873791616	-1.587622586	-0.117105926
Two non-null Gaussian mixture	0.5	-0.629830277	0.010238429	0.196072216	0.616990084	-1.450369978
Two non-null Gaussian mixture	0.5	0.044168716	0.513223058	0.386717165	0.681324264	0.034333308
Two non-null Gaussian mixture	0.5	0.046597936	0.822005051	0.077987129	0.413002381	0.608128727
Two non-null Gaussian mixture	0.5	-1.607469552	0.070256719	0.091662943	0.138505051	-1.416826992
Two non-null Gaussian mixture	0.5	-1.538883145	0.050119792	0.183499471	-1.096071043	-2.247187395
Two non-null Gaussian mixture	0.5	1.137677229	0.32306781	0.134594938	0.324542361	0.680747427
Two non-null Gaussian mixture	0.5	0.339500914	0.144743154	-9.74E-05	-0.43147408	-0.504473882
Two non-null Gaussian mixture	0.5	0.342794931	0.565290726	0.049622279	1.826721759	-1.973477385
Two non-null Gaussian mixture	0.5	-0.309393179	0.785245457	0.114666184	0.269631709	-0.244126951
Two non-null Gaussian mixture	0.5	-0.924811377	0.912751927	-0.012767631	0.288789258	0.936454199
Two non-null Gaussian mixture	0.5	-1.178287228	-0.025950898	-0.016813218	-1.66677862	0.93489708
Two non-null Gaussian mixture	0.5	0.902197021	0.875323102	0.024662347	2.246005427	0.689880061
Two non-null Gaussian mixture	0.5	-0.046157319	0.13867962	0.051701895	1.055117924	-0.028910345
Two non-null Gaussian mixture	0.5	0.390123703	0.294872072	0.605120119	-0.040806655	-1.016279262
Two non-null Gaussian mixture	0.5	-0.131849795	0.591375061	0.308608088	0.203731542	-1.063120671
Two non-null Gaussian mixture	0.5	-0.173304598	-0.020941671	0.029373416	-1.674808715	0.008266438
Two non-null Gaussian mixture	0.5	0.46484035	0.025872924	0.005795567	0.265114527	1.138329567
Two non-null Gaussian mixture	0.5	-0.620132534	-0.013689323	0.913643284	-1.431585628	-1.29893923
Two non-null Gaussian mixture	0.5	-0.006473468	0.124430977	-0.01637862	0.692014893	1.63296588
Two non-null Gaussian mixture	0.5	0.023752279	0.229555089	0.038753904	1.245213033	0.658886824
Two non-null Gaussian mixture	0.5	-1.020878143	0.016663213	0.195172916	-1.095883487	0.117888778
Two non-null Gaussian mixture	0.5	-0.009036868	0.135993265	0.763987893	0.788933327	0.127668956
Two non-null Gaussian mixture	0.5	0.785619337	0.926498888	-0.026501748	1.64996696	0.786508668
Two non-null Gaussian mixture	0.5	0.247125281	0.700400376	0.199479394	-0.113514165	-1.239028766
Two non-null Gaussian mixture	0.5	-1.661950049	-0.024609877	0.924390173	-1.189732178	-1.529184878
Two non-null Gaussian mixture	0.5	-0.407720007	0.029869336	0.203882655	1.569807523	-1.733290337
Two non-null Gaussian mixture	0.5	-0.305486939	0.050564829	0.849418833	-0.938073284	-1.540438029
Two non-null Gaussian mixture	0.5	0.364249547	0.136837576	0.763155728	-0.340334271	0.273626185
Two non-null Gaussian mixture	0.5	-1.188639326	0.87168346	0.028315016	0.941077377	0.906840997
Two non-null Gaussian mixture	0.5	0.136612919	0.034684451	0.056783577	-1.007026737	-1.045430249
Two non-null Gaussian mixture	0.5	0.36454643	0.242797577	0.045237453	1.879081687	1.057269032
Two non-null Gaussian mixture	0.5	-0.459962269	0.083453173	0.816314133	0.472992391	-1.206370341
Two non-null Gaussian mixture	0.5	-0.138285818	0.84224865	0.057751092	0.713085334	1.064787624
Two non-null Gaussian mixture	0.5	0.730043539	0.039652177	0.860333069	-0.283068588	-1.223259087
Two non-null Gaussian mixture	0.5	-0.370760424	0.828464154	0.071514383	0.619832729	1.334565795
Two non-null Gaussian mixture	0.5	-0.173943254	0.086926651	0.079158105	-0.47348192	-0.552026722
Two non-null Gaussian mixture	0.5	0.077644818	0.015208864	-0.010293754	0.014215606	0.454153994
Two non-null Gaussian mixture	0.5	-1.226138359	0.767154884	0.132835239	0.979819299	0.056019711
Two non-null Gaussian mixture	0.5	0.155256781	0.195532608	0.70446452	0.990595393	-0.166423682
Two non-null Gaussian mixture	0.5	-0.031128907	0.591351041	0.308568543	0.457852199	-1.224665324
Two non-null Gaussian mixture	0.5	-0.873968717	-0.022714317	0.08904862	-0.849461322	-0.65986926
Two non-null Gaussian mixture	0.5	1.220756961	0.294579402	0.605408127	2.021487721	-1.573089063
Two non-null Gaussian mixture	0.5	-0.24203306	0.068103588	0.099663249	-0.869488247	0.523768066
Two non-null Gaussian mixture	0.5	-0.277298907	-0.034990638	0.025793509	-1.06907111	-1.970507778
Two non-null Gaussian mixture	0.5	0.255200865	0.482113894	0.09436244	0.341863404	0.793108639
Two non-null Gaussian mixture	0.5	0.28394144	0.055427829	0.333301951	0.742906656	0.409843715
Two non-null Gaussian mixture	0.5	0.085367214	0.040158981	-0.014328426	-1.854254763	2.583048638
Two non-null Gaussian mixture	0.5	1.075965153	0.260634978	0.133069492	1.705844617	-1.105623704
Two non-null Gaussian mixture	0.5	-0.4792601	0.865490334	0.034406598	1.709348328	0.567120636
Two non-null Gaussian mixture	0.5	0.128038718	0.106268305	0.793728535	-1.097202477	-0.59726206
Two non-null Gaussian mixture	0.5	1.652645353	0.083261975	0.816736228	-0.513033708	-0.552950529
Two non-null Gaussian mixture	0.5	-0.328075513	0.00512213	0.040294613	-0.664587192	0.617907435
Two non-null Gaussian mixture	0.5	-0.121583923	0.026001653	0.222081752	-1.008409714	-0.591359162
Two non-null Gaussian mixture	0.5	0.255583518	0.306302368	-0.000218634	0.53042103	-0.510023529
Two non-null Gaussian mixture	0.5	0.15569008	0.445697053	0.155519596	0.458052788	0.623866109
Two non-null Gaussian mixture	0.5	-0.357884965	0.006375434	0.013036416	0.757736931	0.53017816
Two non-null Gaussian mixture	0.5	-0.146673069	0.099845819	0.033475348	-0.562935797	-1.577260723
Two non-null Gaussian mixture	0.5	0.172921462	0.051592397	0.169853381	0.897141279	-0.824187975
Two non-null Gaussian mixture	0.5	-0.036519485	0.193410128	0.051482139	-0.314737753	-1.918749035
Two non-null Gaussian mixture	0.5	-0.492658113	0.053187873	0.846720968	1.334382752	-0.525168987
Two non-null Gaussian mixture	0.5	0.371906007	0.78210107	0.117889838	1.18766925	-0.951911582
Two non-null Gaussian mixture	0.5	0.220160287	0.645875071	0.25411338	-0.224418827	-0.449132102
Two non-null Gaussian mixture	0.5	-0.461731456	0.124386226	-0.010492523	1.167175347	-1.086823219
Two non-null Gaussian mixture	0.5	-1.176144719	-0.00763912	0.118642459	0.337048595	-2.140145537
Two non-null Gaussian mixture	0.5	-0.912027024	0.037363144	0.368438557	1.353006407	-1.614053985
Two non-null Gaussian mixture	0.5	0.3624683	0.460956635	0.439034713	-0.177629003	-1.106803669
Two non-null Gaussian mixture	0.5	-1.868242908	-0.037435693	0.225286206	-1.480160637	-0.269435039
Two non-null Gaussian mixture	0.5	0.007324109	-0.008898592	0.143728591	2.043825716	-0.920173949
Two non-null Gaussian mixture	0.5	-0.003872974	0.025754303	-0.012799392	-0.071622426	0.974084167
Two non-null Gaussian mixture	0.5	-0.862447271	0.424328931	0.233037361	0.015283226	-2.271553259
Two non-null Gaussian mixture	0.5	-0.773293849	0.640750765	0.259249235	0.111414108	-1.331224939
Two non-null Gaussian mixture	0.5	1.511461636	-0.031802042	0.012644536	-1.352376617	-0.337038256
Two non-null Gaussian mixture	0.5	-0.649122683	0.036989506	-0.026685046	3.543578621	3.41443835
Two non-null Gaussian mixture	0.5	-0.881787279	0.012202126	-0.007949619	-1.892183005	0.657736386
Two non-null Gaussian mixture	0.5	-1.551264421	0.880471882	0.019517794	1.142954607	1.067555837
Two non-null Gaussian mixture	0.5	0.2583003	0.873881829	0.026110754	1.249365678	1.326144682
Two non-null Gaussian mixture	0.5	1.220631931	0.090063727	0.07502246	1.556331614	0.072158606
Two non-null Gaussian mixture	0.5	0.116302616	0.15823899	-0.026405992	1.156432621	0.642757308
Two non-null Gaussian mixture	0.5	-0.383356839	-0.012156997	0.912083929	-0.951567922	-1.205282357
Two non-null Gaussian mixture	0.5	0.270791623	0.033784759	0.519069111	0.418322045	-0.706915739
Two non-null Gaussian mixture	0.5	-0.839284522	-0.021231143	0.005275239	-2.379348233	-0.240448426
Two non-null Gaussian mixture	0.5	0.933094867	0.220033562	0.013668651	1.656392081	-2.311758208
Two non-null Gaussian mixture	0.5	0.251647476	0.07320539	0.826794313	-0.455578584	-0.66479699
Two non-null Gaussian mixture	0.5	0.396107854	-0.027223138	0.123717572	-1.553153556	0.165023148
Two non-null Gaussian mixture	0.5	-0.286613008	-0.001821646	0.061426832	-0.644316744	-1.200699626
Two non-null Gaussian mixture	0.5	0.076411692	0.095356786	0.017897674	-0.655539434	0.519714544
Two non-null Gaussian mixture	0.5	0.091614714	0.019003354	0.880958555	-1.560240513	-0.40148326
Two non-null Gaussian mixture	0.5	1.095429735	0.262578441	0.088000157	0.434597233	0.071133567
Two non-null Gaussian mixture	0.5	-0.673669078	0.472242594	0.42775712	-0.282713553	-0.375561559
Two non-null Gaussian mixture	0.5	-1.097661795	-0.036123066	0.025977716	-2.173194642	1.296072642
Two non-null Gaussian mixture	0.5	-0.257941532	0.012518146	0.887454545	0.798709528	-0.999709195
Two non-null Gaussian mixture	0.5	-0.166365937	0.29913807	0.600852179	0.217021251	-1.571380594
Two non-null Gaussian mixture	0.5	1.455977101	-0.024285917	0.00888671	-2.20878508	-0.091127605
Two non-null Gaussian mixture	0.5	-0.193414729	0.028668988	-0.031733861	-1.235342267	1.206537841
Two non-null Gaussian mixture	0.5	-0.172723533	0.240121042	0.267696956	-0.150558692	0.199021522
Two non-null Gaussian mixture	0.5	0.691529076	0.017527553	0.235245725	-1.02263497	-0.007194898
Two non-null Gaussian mixture	0.5	0.429860556	0.00241685	0.897239736	-1.60679074	-0.804701778
Two non-null Gaussian mixture	0.5	-0.987070044	0.020973043	0.162277247	-0.546190785	-1.184310527
Two non-null Gaussian mixture	0.5	0.443380355	-0.019036147	0.918971172	-1.768356993	-1.03874223
Two non-null Gaussian mixture	0.5	1.128158124	-0.014455883	0.004851924	-2.243874626	-2.399721388
Two non-null Gaussian mixture	0.5	-0.447283649	0.584497459	0.315501988	1.891705132	-0.132765207
Two non-null Gaussian mixture	0.5	0.142920532	0.012711262	-0.00816916	-0.183457636	-0.06353039
Two non-null Gaussian mixture	0.5	0.185305674	0.645875343	0.254122291	0.357699187	-2.183429574
Two non-null Gaussian mixture	0.5	-0.175766278	0.288830294	0.611144836	0.245105565	-1.11716786
Two non-null Gaussian mixture	0.5	1.185776212	0.754300379	0.145664936	0.887372803	-0.527581992
Two non-null Gaussian mixture	0.5	-0.274926816	0.212804072	0.112077224	0.650851183	0.955432943
Two non-null Gaussian mixture	0.5	-0.111557412	0.062440146	0.837397635	0.373112524	-1.632578929
Two non-null Gaussian mixture	0.5	-1.100424452	0.000106225	0.899736544	-1.024300414	-1.564820636
Two non-null Gaussian mixture	0.5	1.044563426	0.019411292	0.010615554	-1.063463183	0.250971227
Two non-null Gaussian mixture	0.5	-0.22171911	0.001772448	0.362597426	-0.670808522	0.049109975
Two non-null Gaussian mixture	0.5	-0.146134864	0.109586941	0.790407847	-0.425449266	-0.83749588
Two non-null Gaussian mixture	0.5	0.398151884	0.087572065	0.732973497	0.615066997	-1.26224798
Two non-null Gaussian mixture	0.5	0.710275754	0.109341888	0.790653925	-0.112445937	-0.426472756
Two non-null Gaussian mixture	0.5	-0.272556253	0.028661651	0.268819615	0.411963361	-1.187265174
Two non-null Gaussian mixture	0.5	-1.027537104	0.006696935	-0.026218806	-2.154372266	2.090426242
Two non-null Gaussian mixture	0.5	-0.393670817	0.060212065	0.134978704	0.328154933	-0.748962548
Two non-null Gaussian mixture	0.5	0.648071698	0.095600289	0.075579123	0.927710591	1.381518899
Two non-null Gaussian mixture	0.5	-0.572123588	0.138862902	-0.002154505	-1.293097517	-0.224301131
Two non-null Gaussian mixture	0.5	0.514930113	0.117653672	0.009781196	1.316791241	-0.392201654
Two non-null Gaussian mixture	0.5	0.443384425	0.05190482	0.172117797	-0.915506244	-1.038844987
Two non-null Gaussian mixture	0.5	-0.58761001	0.882032814	0.017841522	0.152609089	-0.328017695
Two non-null Gaussian mixture	0.5	-1.033303113	-0.03405994	0.933953638	-2.770797259	-1.974648656
Two non-null Gaussian mixture	0.5	-0.402407868	0.032076941	0.261141843	-1.424621455	-1.962940888
Two non-null Gaussian mixture	0.5	-1.858127671	-0.017472828	0.04165674	-0.545140474	1.565595874
Two non-null Gaussian mixture	0.5	0.476943573	-0.021828001	0.045405465	-1.375645848	-0.208633872
Two non-null Gaussian mixture	0.5	0.001631318	0.223735719	0.14157155	2.701041989	-0.912835218
Two non-null Gaussian mixture	0.5	0.059859437	0.066753086	-0.025773771	-0.274388961	2.405363004
Two non-null Gaussian mixture	0.5	-0.217683203	0.21804761	0.01233847	-0.588868073	0.190881268
Two non-null Gaussian mixture	0.5	0.973060479	0.103685884	0.52230629	0.267244352	-0.307342028
Two non-null Gaussian mixture	0.5	-1.067289874	0.238298169	0.00127001	1.583210525	1.719801266
Two non-null Gaussian mixture	0.5	-0.395059295	0.785524157	0.114475394	0.253176423	1.238228465
Two non-null Gaussian mixture	0.5	-0.559511006	-0.012278503	0.912267679	-1.93883658	-1.414975506
Two non-null Gaussian mixture	0.5	0.048574196	0.58777919	0.312220709	1.286275862	-0.19776941
Two non-null Gaussian mixture	0.5	-0.822391917	0.900232881	-0.000239662	0.112861977	0.554685627
Two non-null Gaussian mixture	0.5	-0.275506145	0.744601584	0.155335649	0.863015102	-0.132642973
Two non-null Gaussian mixture	0.5	0.414082685	0.112688268	-0.013747378	-0.6029856	0.623575786
Two non-null Gaussian mixture	0.5	0.397310075	0.918529014	-0.018629853	1.456965371	2.186123696
Two non-null Gaussian mixture	0.5	0.423327833	0.19833234	0.701659508	-0.264298052	0.039048753
Two non-null Gaussian mixture	0.5	-0.670206048	0.104001314	0.031259552	0.894839104	0.924830132
Two non-null Gaussian mixture	0.5	0.402822189	0.024976804	0.874780198	0.124860929	-0.824041916
Two non-null Gaussian mixture	0.5	0.37339663	0.047590727	-0.011218123	0.05457221	0.85984593
Two non-null Gaussian mixture	0.5	0.011336764	0.797338645	0.102651468	0.652682546	0.845448072
Two non-null Gaussian mixture	0.5	-0.282199897	-0.010895726	0.910721272	-2.182547007	-0.231180557
Two non-null Gaussian mixture	0.5	0.382139837	0.116797875	0.134691427	-0.79179168	0.077550569
Two non-null Gaussian mixture	0.5	-0.571186146	0.106634083	0.032259427	0.705777321	-0.796056591
Two non-null Gaussian mixture	0.5	0.651187927	0.238201625	0.661797639	-0.399972099	0.435391417
Two non-null Gaussian mixture	0.5	-0.711952261	0.314865124	0.585007181	1.23101583	-0.030945771
Two non-null Gaussian mixture	0.5	-0.066013689	0.042586895	0.060277371	-0.215180767	0.114266423
Two non-null Gaussian mixture	0.5	-0.111424267	0.150046647	0.031927315	-0.083017798	0.393442838
Two non-null Gaussian mixture	0.5	-1.071991378	0.139257876	0.154633298	0.567987722	0.361786558
Two non-null Gaussian mixture	0.5	-1.393793597	0.092717498	0.055307164	1.164882297	0.623114332
Two non-null Gaussian mixture	0.5	-0.838523696	0.178600339	0.041691391	2.41056716	0.09388158
Two non-null Gaussian mixture	0.5	-0.22828828	-0.014413269	0.093267499	-1.853358554	-1.104895927
Two non-null Gaussian mixture	0.5	0.249535631	0.843737475	0.056258158	0.04758951	1.202969366
Two non-null Gaussian mixture	0.5	-0.413694337	0.379299344	0.091733436	2.495268652	-1.212474307
Two non-null Gaussian mixture	0.5	0.606075174	0.085017611	0.483134805	1.316733961	-0.764135325
Two non-null Gaussian mixture	0.5	-0.098787058	0.782509267	0.117467817	0.776767606	0.652834865
Two non-null Gaussian mixture	0.5	-1.058649686	0.914607516	-0.014619469	1.190962182	2.283414176
Two non-null Gaussian mixture	0.5	-0.664099734	-0.006784734	0.027894174	0.839289629	1.43454
Two non-null Gaussian mixture	0.5	-0.465581971	0.097368334	0.138568128	1.860129665	-1.809611446
Two non-null Gaussian mixture	0.5	-0.332812051	0.000206144	0.076699131	-1.181411908	-0.453031055
Two non-null Gaussian mixture	0.5	0.727504486	0.052588588	0.347294671	2.529569939	-1.066706676
Two non-null Gaussian mixture	0.5	-0.884006292	0.148582203	0.014040366	0.420507501	-0.817420981
Two non-null Gaussian mixture	0.5	-0.684579507	0.013551559	0.88631327	-0.51399802	-1.902979064
Two non-null Gaussian mixture	0.5	0.348517262	0.10606332	0.185515037	-0.941550474	-0.837170172
Two non-null Gaussian mixture	0.5	0.409100607	-0.025604402	-0.027393194	-1.644872742	1.149852224
Two non-null Gaussian mixture	0.5	0.194578418	0.291949628	0.208791817	-0.453872532	0.38329067
Two non-null Gaussian mixture	0.5	-1.127243624	0.263177928	0.636821292	-0.782722505	-0.320693786
Two non-null Gaussian mixture	0.5	-1.049230877	0.222040431	0.31320884	0.221051994	-0.948144138
Two non-null Gaussian mixture	0.5	1.546665205	0.662167853	0.237821575	2.116226873	-0.568747182
Two non-null Gaussian mixture	0.5	-0.030088423	0.321809077	-0.0102759	2.39339474	0.947283101
Two non-null Gaussian mixture	0.5	-0.499556773	0.08237172	0.817613632	0.014515568	-0.77332914
Two non-null Gaussian mixture	0.5	0.491448553	-0.026951068	-0.025735837	-2.012700599	2.181125606
Two non-null Gaussian mixture	0.5	0.500792995	0.314760013	0.321816876	-0.141986107	-0.280302535
Two non-null Gaussian mixture	0.5	0.609314085	0.127775053	0.41513459	-0.511758	-0.244085182
Two non-null Gaussian mixture	0.5	0.033566942	0.220409047	0.679589929	-0.98403329	-0.57711148
Two non-null Gaussian mixture	0.5	0.248414628	-0.02158594	0.92158305	-1.195010959	-0.047572315
Two non-null Gaussian mixture	0.5	1.3891193	-0.006505018	0.05911575	0.13732175	0.791245587
Two non-null Gaussian mixture	0.5	-1.169902269	-0.034020357	-0.014197735	-1.175268096	0.279119581
Two non-null Gaussian mixture	0.5	-0.426323406	-0.024035266	0.07000496	-1.797020751	-1.542590078
Two non-null Gaussian mixture	0.5	-0.478102566	0.939742554	-0.039742554	1.094007154	2.792686668
Two non-null Gaussian mixture	0.5	0.588435195	0.768443382	0.131517865	0.390693518	-1.745051382
Two non-null Gaussian mixture	0.5	-0.823304425	0.473897968	0.426097753	-0.212120897	-0.948384421
Two non-null Gaussian mixture	0.5	0.006059473	0.072117841	0.827636683	1.025374493	-0.563119613
Two non-null Gaussian mixture	0.5	-0.77779198	0.831648689	-0.020875125	0.841062627	1.787993902
Two non-null Gaussian mixture	0.5	0.82658985	0.686971329	0.213017951	1.616462766	0.485685585
Two non-null Gaussian mixture	0.5	-0.974936795	-0.032241078	0.110092246	-2.281679673	-0.242226605
Two non-null Gaussian mixture	0.5	-1.031920343	0.116596719	0.034032647	0.372214764	-0.821802405
Two non-null Gaussian mixture	0.5	0.103304843	0.281727322	-0.033932519	0.001628909	1.538213823
Two non-null Gaussian mixture	0.5	-0.517984966	-0.020178764	0.540827441	-1.991784803	-1.501206562
Two non-null Gaussian mixture	0.5	0.497806875	0.338768429	0.561221951	0.193105678	-0.576004972
Two non-null Gaussian mixture	0.5	-0.186067238	0.887749396	0.012233993	-0.006674376	0.943875529
Two non-null Gaussian mixture	0.5	1.735162323	0.004910325	0.088399386	-0.321129545	-0.773199905
Two non-null Gaussian mixture	0.5	-0.70828145	0.14176864	0.758231157	-0.588160687	-0.948698182
Two non-null Gaussian mixture	0.5	0.485518367	0.860458262	0.039376553	1.139873097	1.044603405
Two non-null Gaussian mixture	0.5	-0.05169851	0.224643397	0.482474607	0.293659754	-0.937529256
Two non-null Gaussian mixture	0.5	-0.094950873	0.89314002	0.006844523	0.304339321	-0.038010869
Two non-null Gaussian mixture	0.5	-1.038616984	-0.033174566	-0.03533048	-1.016958664	1.181886672
Two non-null Gaussian mixture	0.5	-0.818902999	-0.014826076	0.00840387	-1.9698552	-1.259129412
Two non-null Gaussian mixture	0.5	1.358932789	0.115418309	0.053458745	1.792268772	0.581822462
Two non-null Gaussian mixture	0.5	-0.753396509	-0.033832878	-0.012804573	-1.659156057	1.776785037
Two non-null Gaussian mixture	0.5	0.571439579	0.047351382	0.023989455	0.249198233	1.204999547
Two non-null Gaussian mixture	0.5	-1.166573031	0.909766265	-0.009782562	1.561320714	1.873954018
Two non-null Gaussian mixture	0.5	0.388480842	0.068953485	0.240341423	-0.835699784	0.472611343
Two non-null Gaussian mixture	0.5	-0.245685242	0.770070799	0.129924948	2.327595859	-0.078737431
Two non-null Gaussian mixture	0.5	0.743215963	0.277271679	0.6227253	-0.243027927	0.416614224
Two non-null Gaussian mixture	0.5	0.281514608	0.251141294	0.648851077	-0.12387045	-1.583500714
Two non-null Gaussian mixture	0.5	0.081314524	0.086265815	0.255905629	-1.033225171	-1.212922516
Two non-null Gaussian mixture	0.5	0.757316099	0.53029834	0.369643176	0.249379878	0.06074981
Two non-null Gaussian mixture	0.5	0.335233151	0.223044838	-0.006762327	0.556401527	-0.240145813
Two non-null Gaussian mixture	0.5	-1.271328313	0.195203936	0.19076607	1.314245964	-1.032600467
Two non-null Gaussian mixture	0.5	0.844987208	0.015515089	0.884481255	-1.921322454	-3.214554909
Two non-null Gaussian mixture	0.5	0.458065124	0.12648515	0.045723499	0.894840791	0.002145456
Two non-null Gaussian mixture	0.5	0.391325773	0.879754184	0.020238513	0.183038595	1.112505379
Two non-null Gaussian mixture	0.5	0.016283529	0.039623091	0.256483278	0.436880146	-0.64004493
Two non-null Gaussian mixture	0.5	-0.22935069	0.478117161	0.421873065	2.140877032	-0.239750505
Two non-null Gaussian mixture	0.5	-0.004994303	-0.028346438	-0.008892246	-2.831713656	1.197290549
Two non-null Gaussian mixture	0.5	0.609296166	0.063801041	0.498516995	-0.768998788	-0.354875179
Two non-null Gaussian mixture	0.5	0.41838253	0.121127109	0.778870966	0.228120375	-0.194785183
Two non-null Gaussian mixture	0.5	0.09703316	0.022223052	0.877749361	-1.295348634	-0.455885964
Two non-null Gaussian mixture	0.5	-0.099427878	0.029678991	0.336427928	-1.183989009	-2.143648983
Two non-null Gaussian mixture	0.5	0.12521894	0.718982944	0.181004472	1.545313527	-1.987090257
Two non-null Gaussian mixture	0.5	-0.118023635	0.071634259	-0.027616962	0.479166338	2.230842751
Two non-null Gaussian mixture	0.5	1.409437596	0.808012955	0.091977119	0.538445521	0.263815879
Two non-null Gaussian mixture	0.5	0.129859743	0.906718853	-0.006766387	0.7784868	1.26006026
Two non-null Gaussian mixture	0.5	-0.678142486	0.231538837	-0.005025912	1.049550814	1.364034525
Two non-null Gaussian mixture	0.5	0.243009878	0.055220572	0.040786685	0.898266295	-0.368674359
Two non-null Gaussian mixture	0.5	-0.025612726	0.523062938	0.376933711	-0.485041446	-1.630264467
Two non-null Gaussian mixture	0.5	-0.606822964	0.026795153	0.009786784	-0.236498279	1.220100939
Two non-null Gaussian mixture	0.5	0.747364635	-0.00524803	0.257457354	0.317381218	-1.30672907
Two non-null Gaussian mixture	0.5	-1.346258556	0.895228131	0.004759591	1.386192351	0.628316489
Two non-null Gaussian mixture	0.5	-0.572269998	0.142447069	0.757510719	1.200426996	-0.668471208
Two non-null Gaussian mixture	0.5	-0.09024348	0.038673508	-0.001123763	0.125942673	-0.401766635
Two non-null Gaussian mixture	0.5	-0.487908432	0.06275643	0.017703529	-0.35834281	2.236025253
Two non-null Gaussian mixture	0.5	-0.648186838	0.289250889	0.16994842	-0.168503148	-0.872315462
Two non-null Gaussian mixture	0.5	-0.067076298	0.264308022	0.190144662	1.315439131	0.119307411
Two non-null Gaussian mixture	0.5	-0.100866615	0.065086968	0.198303766	-0.344064859	-0.221445981
Two non-null Gaussian mixture	0.5	-0.704803591	0.04255038	0.85742574	-0.84360483	-0.586320399
Two non-null Gaussian mixture	0.5	0.334531948	0.632237742	0.062701016	1.075662568	1.951546208
Two non-null Gaussian mixture	0.5	-0.951299817	-0.0341447	0.934022384	-1.609397292	-1.623967688
Two non-null Gaussian mixture	0.5	-0.469863459	0.007777196	0.083584271	0.032619375	-0.11593728
Two non-null Gaussian mixture	0.5	0.781247036	0.101580854	-0.02339653	0.17447925	1.369777962
Two non-null Gaussian mixture	0.5	0.184513442	0.023238679	0.003027131	1.472550599	1.638990151
Two non-null Gaussian mixture	0.5	-0.070498528	0.805260426	0.094710709	0.127613025	-0.641102625
Two non-null Gaussian mixture	0.5	-0.112285407	0.122346122	-0.036737998	0.928060893	1.477919804
Two non-null Gaussian mixture	0.5	1.253312465	0.162980911	0.737018471	0.316460285	0.145115425
Two non-null Gaussian mixture	0.5	-0.098342668	0.756195002	0.143804998	0.137209696	0.748094359
Two non-null Gaussian mixture	0.5	-0.254611483	0.343007569	0.55697795	1.035776032	-0.169781518
Two non-null Gaussian mixture	0.5	0.847528192	0.665553256	0.030875335	0.679597441	-2.487203045
Two non-null Gaussian mixture	0.5	0.516166904	0.016032044	0.057971152	0.044447986	0.013948241
Two non-null Gaussian mixture	0.5	0.545430339	0.000727927	0.898983123	-1.431187135	-0.876556598
Two non-null Gaussian mixture	0.5	-0.312678937	-0.021897171	0.921884823	-2.078322165	-2.189833544
Two non-null Gaussian mixture	0.5	1.137479412	0.696896862	0.203087582	-0.397097493	-1.383611148
Two non-null Gaussian mixture	0.5	-0.071415003	0.023297658	0.11677753	-0.650748601	-1.177520196
Two non-null Gaussian mixture	0.5	0.617123958	0.899822947	0.000141335	1.382612299	1.499501905
Two non-null Gaussian mixture	0.5	-1.091287118	0.111494267	0.788500509	1.711527813	-4.26834052
Two non-null Gaussian mixture	0.5	-1.440178282	0.659159165	0.007965882	1.146560493	-0.091062724
Two non-null Gaussian mixture	0.5	0.346386905	-0.009825398	0.213446187	0.468807299	-0.528670256
Two non-null Gaussian mixture	0.5	-0.537370233	0.720009712	0.179894055	1.600631551	0.951100269
Two non-null Gaussian mixture	0.5	-0.220633198	0.140845794	0.004342825	-0.023757513	-0.182096507
Two non-null Gaussian mixture	0.5	0.403142687	0.044320442	0.038486379	0.306186844	0.882613818
Two non-null Gaussian mixture	0.5	-0.640056262	0.371995352	0.034068065	1.237549581	-0.187953918
Two non-null Gaussian mixture	0.5	-0.412749135	0.619101625	0.280787048	-0.18219712	-0.7316832
Two non-null Gaussian mixture	0.5	1.435211481	0.563542069	0.336457926	1.181995899	-0.23131902
Two non-null Gaussian mixture	0.5	0.144936818	0.03598732	-0.031085381	-1.022092898	-0.161065464
Two non-null Gaussian mixture	0.5	0.621746408	0.009975772	0.889958062	0.846146891	-0.238343522
Two non-null Gaussian mixture	0.5	-0.545315886	0.013647025	0.886351298	0.592817458	-0.691110681
Two non-null Gaussian mixture	0.5	-0.295164353	0.118116264	0.104112521	0.016096574	-0.535463974
Two non-null Gaussian mixture	0.5	-0.673460437	0.11892091	0.780969848	-0.028183031	-0.292111389
Two non-null Gaussian mixture	0.5	-0.128143838	0.013273278	0.135721191	-1.279288847	-0.853564717
Two non-null Gaussian mixture	0.5	-0.870973311	0.007223761	0.798909944	1.283215504	-0.140590826
Two non-null Gaussian mixture	0.5	-0.425725612	0.063861605	0.194969569	-0.522097355	-0.683907369
Two non-null Gaussian mixture	0.5	-0.805250567	0.042034413	0.857905727	-0.540661169	-1.469120701
Two non-null Gaussian mixture	0.5	0.434899989	0.068327994	0.133360396	1.609709251	0.916397693
Two non-null Gaussian mixture	0.5	-0.411553491	0.164685278	-0.034637473	-0.223083146	2.427373299
Two non-null Gaussian mixture	0.5	0.250606086	0.059461818	0.037506958	1.101922353	-1.684113101
Two non-null Gaussian mixture	0.5	1.514646795	0.382502653	0.169468086	1.947679593	-2.092656865
Two non-null Gaussian mixture	0.5	0.196895129	0.307985171	0.592004512	0.822222926	-0.817672916
Two non-null Gaussian mixture	0.5	-0.780731041	-2.75E-05	-0.024744115	-0.34072542	1.60913268
Two non-null Gaussian mixture	0.5	-0.210392425	0.376250887	-0.038689656	0.464016776	0.597898632
Two non-null Gaussian mixture	0.5	0.49045294	0.144756311	0.02609449	0.411279239	-0.445301354
Two non-null Gaussian mixture	0.5	-0.337928939	0.931452393	-0.031453128	2.916916783	2.404016912
Two non-null Gaussian mixture	0.5	0.277492576	0.11401105	0.32137166	1.411146152	-0.245187547
Two non-null Gaussian mixture	0.5	-0.805700549	0.033633984	0.010924803	0.030214551	1.127552447
Two non-null Gaussian mixture	0.5	0.244525025	0.226747952	0.009649013	0.016963271	-0.454410308
Two non-null Gaussian mixture	0.5	-0.226530239	0.100277995	0.046653777	0.128353558	0.075486077
Two non-null Gaussian mixture	0.5	-0.499525984	0.047690554	0.020654047	0.289288871	-1.478929006
Two non-null Gaussian mixture	0.5	0.372514766	-0.028138878	0.928085529	-0.260634916	-1.240622398
Two non-null Gaussian mixture	0.5	-1.245519189	0.128397823	0.771592241	-0.24665882	-2.326705811
Two non-null Gaussian mixture	0.5	0.182487051	0.703374862	0.1965837	-6.70E-05	-1.54745281
Two non-null Gaussian mixture	0.5	0.282196807	0.151897097	0.748101989	0.183550685	-0.352406458
Two non-null Gaussian mixture	0.5	-0.898154935	0.052154963	0.028589464	0.192804242	-0.905613273
Two non-null Gaussian mixture	0.5	1.08035597	0.128271258	0.771723173	-0.896989469	-1.562133526
Two non-null Gaussian mixture	0.5	0.061488927	0.037223853	0.144154036	-1.518271859	0.087399031
Two non-null Gaussian mixture	0.5	0.031648703	-0.027096649	0.927093756	-1.052980249	-1.562781366
Two non-null Gaussian mixture	0.5	0.613657752	0.133067211	0.766927499	0.003363352	-0.908737151
Two non-null Gaussian mixture	0.5	0.094049909	0.354586008	0.545366661	0.686537931	-1.642695856
Two non-null Gaussian mixture	0.5	-0.97375039	0.004982778	0.099598598	-0.082023245	-0.715311461
Two non-null Gaussian mixture	0.5	-0.892846289	0.070441603	-0.008734191	-0.38667791	0.076104029
Two non-null Gaussian mixture	0.5	0.377984592	0.898183023	0.00177166	0.761205162	0.575183261
Two non-null Gaussian mixture	0.5	0.635037492	0.100241756	-0.009453112	0.603950734	1.256179705
Two non-null Gaussian mixture	0.5	-0.796084381	0.031845131	0.048126891	-0.425817984	-1.265665365
Two non-null Gaussian mixture	0.5	-0.192222301	-0.034298103	-0.00074651	-0.901398656	-0.789979884
Two non-null Gaussian mixture	0.5	0.909886618	0.026636235	0.873226325	-1.340618751	-0.89940076
Two non-null Gaussian mixture	0.5	0.809414559	0.047651123	0.120265598	-0.246542911	-1.111436104
Two non-null Gaussian mixture	0.5	1.306931641	0.206064026	0.693929332	0.019874219	-2.313545446
Two non-null Gaussian mixture	0.5	-0.371652165	0.702332824	0.197665387	0.355619655	0.492504926
Two non-null Gaussian mixture	0.5	-0.731265037	-0.034834727	-0.013712742	-1.202851705	0.906569259
Two non-null Gaussian mixture	0.5	0.621332042	-0.006158999	0.532903971	-1.501015612	-1.673274434
Two non-null Gaussian mixture	0.5	-0.727247434	0.089244282	-0.019827724	0.680554953	-0.025351204
Two non-null Gaussian mixture	0.5	1.337718737	0.15356125	-0.002808334	1.141241871	0.495994551
Two non-null Gaussian mixture	0.5	-0.270227175	0.025740184	0.157750509	-0.09537038	-2.225504819
Two non-null Gaussian mixture	0.5	0.6579259	0.1879788	0.181216331	1.824100216	0.599741978
Two non-null Gaussian mixture	0.5	-0.473773876	-0.026870398	0.92686769	-2.037132187	-1.72485218
Two non-null Gaussian mixture	0.5	-0.08193722	0.069453905	0.623274577	0.443177786	-0.333653907
Two non-null Gaussian mixture	0.5	0.111358885	0.030460686	0.473875776	0.717965682	-0.533669734
Two non-null Gaussian mixture	0.5	-1.389359086	0.928619118	-0.028746022	2.408732825	1.355766309
Two non-null Gaussian mixture	0.5	0.286342456	-0.012506895	0.032112912	-0.15803921	1.050217996
Two non-null Gaussian mixture	0.5	0.104797747	0.431318383	0.468681617	-0.113109199	-1.261490591
Two non-null Gaussian mixture	0.5	-0.530259575	0.527703184	0.372278203	0.716949689	0.088303906
Two non-null Gaussian mixture	0.5	0.887401287	0.021240205	0.878633814	-0.575110548	-2.522739591
Two non-null Gaussian mixture	0.5	0.02737729	0.225252579	0.0126835	2.163464129	1.615350218
Two non-null Gaussian mixture	0.5	-0.503288607	0.04265111	0.857341546	-1.014031562	-0.77923017
Two non-null Gaussian mixture	0.5	-0.105624104	0.022560823	0.877420463	-0.311525672	-1.46608245
Two non-null Gaussian mixture	0.5	0.29329827	0.307858821	0.591993982	0.611189797	-0.455904292
Two non-null Gaussian mixture	0.5	-0.037710583	0.332254398	-0.008972628	1.03392673	-0.155708518
Two non-null Gaussian mixture	0.5	-0.932521764	0.145942308	0.754006801	0.974678141	-0.177221833
Two non-null Gaussian mixture	0.5	0.150289922	0.522630485	0.377369465	0.061935755	0.689585727
Two non-null Gaussian mixture	0.5	-0.498412226	0.826388234	0.073607992	0.636939709	0.866490098
Two non-null Gaussian mixture	0.5	-0.18916609	0.798469978	0.101283043	0.680536088	-1.823339526
Two non-null Gaussian mixture	0.5	-1.25620532	-0.020763919	0.065523782	-0.379754071	-0.352796837
Two non-null Gaussian mixture	0.5	-0.138136946	0.504812239	0.395187715	-0.439855651	-1.31606901
Two non-null Gaussian mixture	0.5	0.538316196	0.082612124	0.817332714	-0.049326813	-1.063859316
Two non-null Gaussian mixture	0.5	-0.145379562	-0.035084815	0.934873628	-2.318896272	0.122868529
Two non-null Gaussian mixture	0.5	-0.54377841	0.426256558	0.473742731	-0.31069811	-1.423637546
Two non-null Gaussian mixture	0.5	1.004942724	0.313157614	0.586805442	-0.686363869	-1.512291208
Two non-null Gaussian mixture	0.5	-1.168857283	0.859605776	0.040384239	1.220704135	0.354351126
Two non-null Gaussian mixture	0.5	0.155451265	0.677521472	0.22247694	0.273170263	0.484719541
Two non-null Gaussian mixture	0.5	0.632010375	0.527028237	0.372967221	0.100328746	-0.119390331
Two non-null Gaussian mixture	0.5	-0.893586197	0.922912426	-0.02292204	0.837295928	1.423012048
Two non-null Gaussian mixture	0.5	-0.387019425	0.209228546	0.690768739	0.422871204	-0.21192335
Two non-null Gaussian mixture	0.5	1.178591516	0.554962736	0.344970413	0.090481831	-0.864455362
Two non-null Gaussian mixture	0.5	0.126826428	0.035899422	0.032878229	-0.281290072	0.549124907
Two non-null Gaussian mixture	0.5	0.639124749	0.013453723	-0.016093529	1.113145231	1.787407298
Two non-null Gaussian mixture	0.5	-0.932045091	0.016401646	0.88359125	-0.582429048	-0.576316739
Two non-null Gaussian mixture	0.5	0.440442785	0.071426345	0.063889431	0.967751367	0.199687783
Two non-null Gaussian mixture	0.5	-0.101572575	0.054415458	-0.029754968	0.658480997	2.539443297
Two non-null Gaussian mixture	0.5	-0.577510237	0.490472063	0.409520609	0.887217858	-0.866812379
Two non-null Gaussian mixture	0.5	0.422594069	0.108744326	0.79117319	-1.428263499	-1.03517963
Two non-null Gaussian mixture	0.5	0.262436845	0.066787682	0.113097395	0.438743724	0.495440879
Two non-null Gaussian mixture	0.5	-0.229207244	0.93492566	-0.035210733	0.64912109	0.688802893
Two non-null Gaussian mixture	0.5	0.492835743	0.3541631	0.053091264	2.398685721	0.551058771
Two non-null Gaussian mixture	0.5	-0.022215678	-0.011094619	0.113336403	-1.633184067	-0.190807818
Two non-null Gaussian mixture	0.5	0.890376676	0.887864117	0.012132857	-0.057282697	1.498326643
Two non-null Gaussian mixture	0.5	-0.089803283	0.00396381	0.896033598	-1.785040126	-0.5317974
Two non-null Gaussian mixture	0.5	-0.558196218	-0.002517182	-0.03440461	-2.037364424	1.146564364
Two non-null Gaussian mixture	0.5	0.706366182	0.038225777	0.066096471	-0.78297446	-0.566692375
Two non-null Gaussian mixture	0.5	-0.126464615	0.494694661	0.405243857	0.272620358	-0.480419241
Two non-null Gaussian mixture	0.5	-0.479677152	0.055668337	0.844329906	-0.150000391	-0.600039747
Two non-null Gaussian mixture	0.5	0.332971833	0.071471613	0.049028514	1.938360968	1.720899524
Two non-null Gaussian mixture	0.5	0.145717551	0.444141548	0.232498132	3.613344686	-1.562870643
Two non-null Gaussian mixture	0.5	1.50887397	0.471203534	0.428794125	0.18747282	-1.623190351
Two non-null Gaussian mixture	0.5	-0.295230738	0.063961437	0.061953163	-0.106270483	1.12502509
Two non-null Gaussian mixture	0.5	-0.835313389	0.017718656	0.095423412	0.769832365	-0.205307533
Two non-null Gaussian mixture	0.5	-1.498861013	0.017856285	0.019758316	-0.086855529	0.863471114
Two non-null Gaussian mixture	0.5	0.381125174	0.030149911	0.104172173	0.324116094	-0.459294004
Two non-null Gaussian mixture	0.5	-0.309063418	0.197173535	0.702825063	-0.196425171	-1.460415233
Two non-null Gaussian mixture	0.5	-0.390744903	0.174906418	0.051684696	0.838410909	1.0617879
Two non-null Gaussian mixture	0.5	1.00970641	0.151450565	0.102807246	0.715457049	-0.350073265
Two non-null Gaussian mixture	0.5	0.258644787	0.563020679	0.336974825	2.856120608	-0.173000907
Two non-null Gaussian mixture	0.5	0.930425219	-0.027251264	0.43325573	-1.658617072	-1.427262291
Two non-null Gaussian mixture	0.5	-0.619373942	0.90518266	-0.005184099	0.7658877	1.284580424
Two non-null Gaussian mixture	0.5	1.190179082	0.046617709	0.554896658	1.16392029	-2.685532799
Two non-null Gaussian mixture	0.5	-0.914748974	0.686807303	0.213040274	0.120654617	-0.120756084
Two non-null Gaussian mixture	0.5	-0.61589895	0.60356636	0.141881245	2.261697285	-0.004453318
Two non-null Gaussian mixture	0.5	-0.055942813	0.004224509	0.079811783	-0.782394939	0.117006723
Two non-null Gaussian mixture	0.5	-0.090872665	0.39044083	0.248150849	0.007227411	0.662502292
Two non-null Gaussian mixture	0.5	0.772901604	0.256150824	0.15663572	0.057226266	-0.505280542
Two non-null Gaussian mixture	0.5	-1.04659077	-0.008086086	-0.008246823	0.260163629	0.784686125
Two non-null Gaussian mixture	0.5	0.822464467	0.06549421	0.025412729	-0.182656352	-1.146047789
Two non-null Gaussian mixture	0.5	-0.036711245	0.9381666	-0.038237896	0.898929498	2.728132099
Two non-null Gaussian mixture	0.5	-0.06036626	0.632566218	0.267432297	0.19559582	-0.409557886
Two non-null Gaussian mixture	0.5	0.697078415	0.323631239	0.576368622	0.422641912	-0.482598417
Two non-null Gaussian mixture	0.5	0.021668128	0.039510664	0.860444669	-0.355168515	0.174554296
Two non-null Gaussian mixture	0.5	-0.585128166	0.736965395	0.162949554	-0.375957314	0.707419724
Two non-null Gaussian mixture	0.5	-0.329966895	0.250735418	0.008865672	2.48982837	0.856432154
Two non-null Gaussian mixture	0.5	0.460505154	0.121524523	0.039235292	0.526855656	0.873657602
Two non-null Gaussian mixture	0.5	-0.285155302	-0.01480519	-0.035837983	-1.199994885	1.708599364
Two non-null Gaussian mixture	0.5	-2.231598427	-0.019733272	-0.034156474	-2.352334789	0.989496703
Two non-null Gaussian mixture	0.5	-0.467366432	-0.00273391	0.046328998	-0.855337283	0.314446586
Two non-null Gaussian mixture	0.5	-0.509089341	0.026795005	0.016805909	1.261705101	1.261452431
Two non-null Gaussian mixture	0.5	0.354437294	0.072751756	-0.035011864	-0.422309522	2.424211845
Two non-null Gaussian mixture	0.5	-0.109265599	0.018642462	0.008021977	-1.006760275	0.966504557
Two non-null Gaussian mixture	0.5	-0.946350985	0.094870631	0.804915203	0.896561312	-1.136184602
Two non-null Gaussian mixture	0.5	-0.660701953	0.026809172	-0.027815613	-0.375549254	1.554265841
Two non-null Gaussian mixture	0.5	0.213855249	-0.011932182	0.911662269	-0.321175136	-1.982086011
Two non-null Gaussian mixture	0.5	0.003417974	0.326923729	0.088966957	0.622693615	0.214395676
Two non-null Gaussian mixture	0.5	-0.782396245	0.16489348	0.059211078	-0.396719414	-0.507265239
Two non-null Gaussian mixture	0.5	-0.679078563	0.035153421	0.074066433	-0.017283859	-0.176411516
Two non-null Gaussian mixture	0.5	0.244284384	0.534838364	-0.019875851	0.172608289	1.451300897
Two non-null Gaussian mixture	0.5	-0.198656036	0.084065127	0.815922591	0.525898973	-1.563904583
Two non-null Gaussian mixture	0.5	0.541733495	0.888635406	0.011271666	0.434059744	1.619898397
Two non-null Gaussian mixture	0.5	-0.590896976	0.067378952	0.040378309	1.147569355	0.330499934
Two non-null Gaussian mixture	0.5	-1.230514096	0.010219388	0.409110077	-0.385908127	-0.961486383
Two non-null Gaussian mixture	0.5	0.025646152	0.931119002	-0.031177085	0.174322788	1.420310898
Two non-null Gaussian mixture	0.5	0.319786812	0.604382709	0.295612762	-0.408857334	-0.202473089
Two non-null Gaussian mixture	0.5	0.21247209	0.427543665	0.472452034	0.131429598	0.313110122
Two non-null Gaussian mixture	0.5	0.5513581	0.305872059	0.01220677	-0.325290385	-0.347161762
Two non-null Gaussian mixture	0.5	0.625891415	0.024235116	0.037123355	-0.818272609	0.035667956
Two non-null Gaussian mixture	0.5	-0.134866647	0.110058609	0.032370845	0.355732558	-0.319066158
Two non-null Gaussian mixture	0.5	-0.349832893	0.040668052	0.305103661	-1.252872392	-1.124892292
Two non-null Gaussian mixture	0.5	-0.416601375	0.072531189	0.25451531	0.468514973	0.509532415
Two non-null Gaussian mixture	0.5	-0.737809513	-0.033849048	0.003710029	-1.791390791	-1.605064228
Two non-null Gaussian mixture	0.5	-1.150471414	0.114956149	0.785040596	0.35979299	-1.461450955
Two non-null Gaussian mixture	0.5	-0.573324894	0.001645519	0.089575159	3.008382615	-0.034520081
Two non-null Gaussian mixture	0.5	0.762867282	0.179394756	0.149022875	-0.675903736	-0.693960999
Two non-null Gaussian mixture	0.5	-0.450894962	-0.021342075	-0.034794063	-2.065956377	1.309826606
Two non-null Gaussian mixture	0.5	-0.130440494	0.008441875	0.39984182	0.270550717	-0.022210733
Two non-null Gaussian mixture	0.5	-0.110790666	0.844069997	0.055905497	-0.027366159	-0.46571301
Two non-null Gaussian mixture	0.5	0.507966479	-0.018687667	-0.035029314	-0.164281535	2.178556752
Two non-null Gaussian mixture	0.5	-0.036665054	0.15153917	0.52833024	1.323033104	-0.087027762
Two non-null Gaussian mixture	0.5	-0.259209466	0.169782008	0.730032541	-0.343671907	-0.040715124
Two non-null Gaussian mixture	0.5	0.034139129	0.048774936	0.038682751	-0.177288572	-0.177504003
Two non-null Gaussian mixture	0.5	0.3974014	0.082318596	0.81767882	0.227429588	-1.008567872
Two non-null Gaussian mixture	0.5	-1.092043092	0.87915363	0.020841376	0.242377596	1.439889409
Two non-null Gaussian mixture	0.5	-0.26733783	0.823065528	0.076650906	1.661284902	-0.213355602
Two non-null Gaussian mixture	0.5	0.664261749	0.008835503	0.891156527	-1.112662843	-2.727348522
Two non-null Gaussian mixture	0.5	-0.006631273	0.163460217	-0.012745408	-0.314002406	2.357378413
Two non-null Gaussian mixture	0.5	-0.853741287	0.934337519	-0.034367443	1.516069906	2.743550404
Two non-null Gaussian mixture	0.5	-1.196763852	0.628804743	0.167068358	0.192661376	-1.460375386
Two non-null Gaussian mixture	0.5	-0.616181326	0.807839071	0.091986274	1.692044922	-0.372151771
Two non-null Gaussian mixture	0.5	-0.079510798	0.112219472	0.006773347	-0.4182254	-0.780669005
Two non-null Gaussian mixture	0.5	0.070680297	0.029302973	0.012474708	0.894410352	1.576755225
Two non-null Gaussian mixture	0.5	1.380884578	-0.026488116	-0.027173935	-0.947200294	2.318957893
Two non-null Gaussian mixture	0.5	0.145022558	0.029547763	0.129327796	-0.800917239	-0.082345869
Two non-null Gaussian mixture	0.5	-0.070003061	0.078314497	0.127240017	-0.256653812	-1.708998452
Two non-null Gaussian mixture	0.5	0.524855396	0.055230864	-0.003988382	1.99770623	0.532582774
Two non-null Gaussian mixture	0.5	-0.944606683	0.062162468	0.193462953	0.468014692	0.160038908
Two non-null Gaussian mixture	0.5	-0.567316817	-0.005803285	0.2057825	-1.380986148	-0.10385658
Two non-null Gaussian mixture	0.5	-0.641440022	0.094634325	0.059880352	0.204389983	0.528156778
Two non-null Gaussian mixture	0.5	0.42759929	0.042371606	0.502101246	0.651777911	0.198191323
Two non-null Gaussian mixture	0.5	-0.38789854	0.121359952	0.011875563	0.707765549	1.089268534
Two non-null Gaussian mixture	0.5	-0.879938626	0.103320588	-0.0064124	-0.849759316	2.170448038
Two non-null Gaussian mixture	0.5	0.750675021	-0.034156081	0.074137677	-0.524135761	-0.058750909
Two non-null Gaussian mixture	0.5	-0.041814384	0.354427935	0.545522993	-0.387333411	0.464010864
Two non-null Gaussian mixture	0.5	-0.18968563	-0.017503129	0.917324154	-0.623458894	-1.471943292
Two non-null Gaussian mixture	0.5	-0.459144506	0.310720466	0.083209144	1.138542859	0.540539338
Two non-null Gaussian mixture	0.5	0.876640228	0.056620075	0.007148629	1.556942844	0.665377616
Two non-null Gaussian mixture	0.5	-0.227715998	0.117727633	-0.027090667	0.328665536	-1.360099312
Two non-null Gaussian mixture	0.5	-0.049439742	0.000611463	-0.017437214	-0.819683767	0.730213024
Two non-null Gaussian mixture	0.5	0.704186638	0.084698049	-0.037151542	-0.162574832	0.554524942
Two non-null Gaussian mixture	0.5	-0.885841184	0.122758731	0.39902765	-0.223249321	-1.701466479
Two non-null Gaussian mixture	0.5	-1.457399617	0.899217679	0.000675163	0.471369058	0.67927289
Two non-null Gaussian mixture	0.5	1.041123415	0.239230243	0.660768601	-0.775316301	-0.522034005
Two non-null Gaussian mixture	0.5	-0.593543464	0.762667681	0.137277415	0.399122804	-1.153001827
Two non-null Gaussian mixture	0.5	-0.306985312	0.053479901	0.846516823	-0.870834044	-1.12506596
Two non-null Gaussian mixture	0.5	1.071189226	0.009229593	0.085190147	-0.761218608	-1.461365542
Two non-null Gaussian mixture	0.5	0.560216681	0.640676201	0.258991797	1.589360088	-0.258008795
Two non-null Gaussian mixture	0.5	-0.911922035	-0.00722806	0.021601825	0.659765264	-0.565255354
Two non-null Gaussian mixture	0.5	-0.661110145	0.016139255	0.046963771	-0.617675297	-0.432359564
Two non-null Gaussian mixture	0.5	0.005300414	0.426112928	-8.73E-05	-0.002495665	0.969297255
Two non-null Gaussian mixture	0.5	-1.616183384	0.050052276	-0.021797508	0.246447962	2.694185075
Two non-null Gaussian mixture	0.5	1.544035547	0.785905283	0.11406398	1.008560751	-0.256354432
Two non-null Gaussian mixture	0.5	0.771665766	0.68901326	0.210779469	1.860129919	-0.991458511
Two non-null Gaussian mixture	0.5	-0.228367102	0.024898572	0.087805614	-0.124154524	-0.567762492
Two non-null Gaussian mixture	0.5	-0.12632148	0.767300943	0.132698337	0.9607108	0.108606668
Two non-null Gaussian mixture	0.5	-0.718755336	0.059635675	0.147961347	-0.771275947	-0.825559949
Two non-null Gaussian mixture	0.5	-0.358737608	0.059039945	0.019889394	0.433135831	1.280862855
Two non-null Gaussian mixture	0.5	0.854473367	-0.02768828	0.92766494	-2.238151069	-0.793175887
Two non-null Gaussian mixture	0.5	0.999949321	0.065255728	0.115111283	-0.478632685	-0.035027306
Two non-null Gaussian mixture	0.5	0.650958284	0.089132659	0.104188505	-0.053832671	0.176000273
Two non-null Gaussian mixture	0.5	-1.167125082	0.129478535	0.149148786	0.452881071	-1.896025555
Two non-null Gaussian mixture	0.5	-0.282270862	0.097753251	0.802242155	0.454835854	-0.965750627
Two non-null Gaussian mixture	0.5	0.382770342	-0.038708719	0.007274117	-1.730403837	0.293537356
Two non-null Gaussian mixture	0.5	-0.63171996	0.236886201	0.66309907	-0.777812613	-1.407875056
Two non-null Gaussian mixture	0.5	-0.052454542	0.28165951	0.618326913	1.150718004	-1.325905987
Two non-null Gaussian mixture	0.5	0.593981481	0.276107385	0.028971745	0.312733856	-0.068650896
Two non-null Gaussian mixture	0.5	-0.237355047	-0.00890847	-0.022008381	0.54455063	0.059829497
Two non-null Gaussian mixture	0.5	-0.17852936	0.685342404	0.214565908	-0.389145854	0.196646382
Two non-null Gaussian mixture	0.5	-0.350514178	0.049062469	-0.027039104	-1.105489174	0.661446491
Two non-null Gaussian mixture	0.5	-0.36636947	0.078844846	0.821153674	0.03989802	-3.314010653
Two non-null Gaussian mixture	0.5	0.274594684	0.097205472	0.098291647	-0.281959509	0.275240271
Two non-null Gaussian mixture	0.5	0.452986287	0.362915865	-0.031843473	-0.014739839	1.033573212
Two non-null Gaussian mixture	0.5	1.611600492	0.231230979	0.668767413	-0.66704615	-2.609209285
Two non-null Gaussian mixture	0.5	-0.196736432	0.881913419	0.017908845	0.566709084	0.774477474
Two non-null Gaussian mixture	0.5	0.468948835	0.369576775	0.530359373	1.976190856	0.19714511
Two non-null Gaussian mixture	0.5	0.371953661	0.006824812	0.050137953	0.332873515	-0.537314389
Two non-null Gaussian mixture	0.5	-0.04791576	0.114964254	-0.013806983	1.109413896	0.752488937
Two non-null Gaussian mixture	0.5	0.417610865	-0.002416682	0.120931526	-0.724456795	-0.140851818
Two non-null Gaussian mixture	0.5	-0.316048358	0.192058525	0.707722002	0.856041339	-0.946334414
Two non-null Gaussian mixture	0.5	-0.013430968	-0.036063406	-0.022459409	-2.332632076	1.462572044
Two non-null Gaussian mixture	0.5	-0.036675706	0.095121702	0.022705511	-0.879380557	-0.986236159
Two non-null Gaussian mixture	0.5	-0.899453984	0.303204174	0.136674705	1.166436596	-0.729986194
Two non-null Gaussian mixture	0.5	-1.426330442	0.59605211	0.303831296	1.237037923	-1.54656015
Two non-null Gaussian mixture	0.5	1.586176108	0.056501983	0.097635939	0.132964737	-1.959744007
Two non-null Gaussian mixture	0.5	0.414918618	0.649523579	0.250438048	1.202952066	-0.186088072
Two non-null Gaussian mixture	0.5	-0.253600783	0.066642103	-0.019523967	0.390351864	1.452062317
Two non-null Gaussian mixture	0.5	-0.257411372	0.591298193	0.30855512	0.285498743	0.54274389
Two non-null Gaussian mixture	0.5	-0.332611478	0.045418337	0.010314455	1.335999805	0.91706513
Two non-null Gaussian mixture	0.5	0.141649129	-0.009900173	0.179613919	-1.087375426	-1.481024472
Two non-null Gaussian mixture	0.5	-0.12072943	0.013829208	0.120750799	-0.413007843	-0.756246944
Two non-null Gaussian mixture	0.5	-0.615438334	0.205708542	0.189800073	-0.131745841	-0.452196171
Two non-null Gaussian mixture	0.5	-0.291294629	0.113016629	-0.016036048	1.198565691	0.529563155
Two non-null Gaussian mixture	0.5	0.825402894	0.264851812	-0.015831751	-0.433665511	2.572555441
Two non-null Gaussian mixture	0.5	0.449830217	0.911773031	-0.011797746	0.769755782	2.445652744
Two non-null Gaussian mixture	0.5	-0.086080586	-0.01166468	0.304980671	-0.53053216	-1.50754426
Two non-null Gaussian mixture	0.5	-1.678851564	0.051427418	0.848323897	0.717993693	-0.324311254
Two non-null Gaussian mixture	0.5	0.504515228	0.123106804	0.776834737	-1.095666606	-0.429723051
Two non-null Gaussian mixture	0.5	-0.291801073	0.934309082	-0.034314079	2.189880628	1.890699651
Two non-null Gaussian mixture	0.5	0.584152454	0.751783237	0.148179609	1.567952976	-0.509772476
Two non-null Gaussian mixture	0.5	1.457576894	0.553496352	0.346501402	-0.095963171	-0.394693203
Two non-null Gaussian mixture	0.5	0.827148524	0.003466419	-0.038058837	-0.771398048	2.054319257
Two non-null Gaussian mixture	0.5	-1.370430323	0.193000095	0.102347991	0.418267518	0.020480085
Two non-null Gaussian mixture	0.5	0.225435515	0.254949209	0.64504426	1.026551606	-2.150434621
Two non-null Gaussian mixture	0.5	-0.191351761	-0.012737096	-0.033459085	-1.084809738	1.869259789
Two non-null Gaussian mixture	0.5	0.248511132	-6.56E-05	0.900013771	-0.93834836	-0.911499706
Two non-null Gaussian mixture	0.5	0.408101252	0.100148475	-0.02699611	0.841823639	1.768053904
Two non-null Gaussian mixture	0.5	0.328830764	0.117384329	0.174819691	-0.36922897	0.099367766
Two non-null Gaussian mixture	0.5	0.171566751	0.107970548	0.17043591	-0.663163015	-0.579154662
Two non-null Gaussian mixture	0.5	0.213214799	0.223402012	0.059354412	1.029347659	-0.145046117
Two non-null Gaussian mixture	0.5	0.108474898	-0.034416323	0.934403766	-2.395347777	-0.210428721
Two non-null Gaussian mixture	0.5	0.231176737	0.323592413	0.576390875	0.321702827	-2.030965859
Two non-null Gaussian mixture	0.5	1.27868836	0.076391603	0.461950359	-1.11812935	-1.235267421
Two non-null Gaussian mixture	0.5	-0.808561804	0.087057307	-0.007261971	1.597961315	0.65533631
Two non-null Gaussian mixture	0.5	0.59200826	0.559558103	0.340420266	0.786176524	-0.166568581
Two non-null Gaussian mixture	0.5	0.067541384	0.000125454	0.302241017	-0.801297548	-0.93183218
Two non-null Gaussian mixture	0.5	1.017626417	0.201854046	0.230318826	0.891517439	-1.271744532
Two non-null Gaussian mixture	0.5	-0.059841089	0.027397923	0.018123816	1.276466545	-1.842913362
Two non-null Gaussian mixture	0.5	1.178581463	0.647581545	0.252409058	1.755765182	-0.166391294
Two non-null Gaussian mixture	0.5	0.624946319	0.323824695	0.576094797	0.289564488	-1.268357722
Two non-null Gaussian mixture	0.5	-0.609731457	0.264674713	-0.023254407	1.345078398	0.922084907
Two non-null Gaussian mixture	0.5	0.468607271	0.011313448	0.888454162	-0.862555035	-0.765275854
Two non-null Gaussian mixture	0.5	0.313128468	0.62547247	0.274525306	-0.150100183	0.546229325
Two non-null Gaussian mixture	0.5	-0.53721932	-0.03756236	0.9375327	-2.698345787	0.038496826
Two non-null Gaussian mixture	0.5	-0.881163618	0.033221073	0.007546063	0.161456912	-0.729883719
Two non-null Gaussian mixture	0.5	0.884720598	0.089852592	-0.002054663	0.028252722	0.347296196
Two non-null Gaussian mixture	0.5	-0.675187065	0.157432376	0.742565734	0.416374648	-0.679216438
Two non-null Gaussian mixture	0.5	-0.014757132	0.009664722	0.064030163	-0.5484217	-1.69933067
Two non-null Gaussian mixture	0.5	0.979495904	0.360229919	-0.03561285	0.548732445	0.823810985
Two non-null Gaussian mixture	0.5	0.053843983	0.027481249	-0.001317229	-0.206869177	0.350617272
Two non-null Gaussian mixture	0.5	-0.77848723	0.854338782	0.045659491	0.584785809	1.307269665
Two non-null Gaussian mixture	0.5	-0.716266537	0.254245719	-0.018595383	1.385394811	1.62409464
Two non-null Gaussian mixture	0.5	0.471797057	0.025960951	0.87397197	0.412921467	-0.978475364
Two non-null Gaussian mixture	0.5	0.884100912	0.713512259	0.186487228	1.282874244	0.296715663
Two non-null Gaussian mixture	0.5	-0.005334788	0.735055416	0.164941575	1.932969769	0.749902728
Two non-null Gaussian mixture	0.5	-0.025976645	0.21615793	0.194694876	-0.474291823	-0.571330321
Two non-null Gaussian mixture	0.5	-0.057587049	-0.013364842	0.04144191	-0.85278886	0.424544384
Two non-null Gaussian mixture	0.5	-0.848950769	0.095188927	0.804720573	-0.382824467	-2.126441294
Two non-null Gaussian mixture	0.5	-0.391180613	0.836388522	0.063599489	0.289267396	1.427055813
Two non-null Gaussian mixture	0.5	0.239373148	0.004534267	0.89525831	-1.313829043	-2.157544481
Two non-null Gaussian mixture	0.5	-0.905978842	0.077044643	0.187379908	0.021273477	-0.040073156
Two non-null Gaussian mixture	0.5	0.40640889	0.064597648	0.229228937	0.54404006	0.222304766
Two non-null Gaussian mixture	0.5	-0.971231399	0.123330712	0.776653837	-0.267258355	-0.661357759
Two non-null Gaussian mixture	0.5	-1.3464861	0.904627511	-0.004628058	1.335460159	1.43820943
Two non-null Gaussian mixture	0.5	-0.290045639	0.698736407	0.201227898	0.702430038	-2.487972704
Two non-null Gaussian mixture	0.5	-0.138910321	-0.033781705	-0.034207927	-1.436985511	2.866252287
Two non-null Gaussian mixture	0.5	-0.335213363	-0.03412086	0.108301749	-2.825851941	0.223951201
Two non-null Gaussian mixture	0.5	0.377124133	0.699113455	0.200882685	0.881446823	1.079757229
Two non-null Gaussian mixture	0.5	1.061141439	0.601295194	0.29870399	0.7241238	-0.098999281
Two non-null Gaussian mixture	0.5	-0.885248851	-0.006011284	-0.010503207	-1.160803395	2.081198601
Two non-null Gaussian mixture	0.5	-0.01229214	-0.035297868	0.088131163	-0.979455962	-0.56624549
Two non-null Gaussian mixture	0.5	-0.301395988	0.070832239	0.829166887	-1.08457438	-1.446676656
Two non-null Gaussian mixture	0.5	-0.863077834	0.083031589	0.022005864	1.129004167	2.311706702
Two non-null Gaussian mixture	0.5	-0.543440809	0.138936868	0.222536664	-0.928081636	-1.20205985
Two non-null Gaussian mixture	0.5	-0.900542819	0.147796295	0.459173683	0.64980657	0.564613929
Two non-null Gaussian mixture	0.5	-0.493091014	0.127698366	-0.008423204	1.263086971	-0.254136776
Two non-null Gaussian mixture	0.5	-1.489573069	0.206357481	0.693617948	1.022724259	-1.802087402
Two non-null Gaussian mixture	0.5	-0.398120985	0.248970146	0.651022484	0.855926322	-0.206985869
Two non-null Gaussian mixture	0.5	1.003806243	0.653623964	0.246113332	0.162860174	-1.1726145
Two non-null Gaussian mixture	0.5	0.251384641	0.173930229	0.082806925	1.035690707	1.222863443
Two non-null Gaussian mixture	0.5	-1.400127298	0.034186039	0.077903158	-1.129195144	1.079646757
Two non-null Gaussian mixture	0.5	0.271230989	0.026881395	0.393285137	0.216419504	-1.272132097
Two non-null Gaussian mixture	0.5	0.418920371	0.058617528	0.841367165	-0.990017329	-0.926871555
Two non-null Gaussian mixture	0.5	0.141020662	0.291882581	-0.016054173	0.666012348	1.401959379
Two non-null Gaussian mixture	0.5	-0.360993739	0.469728664	0.031443816	0.535551045	0.655823426
Two non-null Gaussian mixture	0.5	0.123388586	0.222459187	-0.02740781	1.345771233	0.856933353
Two non-null Gaussian mixture	0.5	-0.510544573	0.611419763	0.288557483	2.046245854	-0.734335641
Two non-null Gaussian mixture	0.5	0.893430865	-0.036203315	0.040585439	-0.790634987	-1.056096277
Two non-null Gaussian mixture	0.5	0.464807531	0.154919748	0.745079944	-0.632131326	-1.056874308
Two non-null Gaussian mixture	0.5	-0.567693404	-0.002550944	0.055857251	-1.841854692	-2.510216042
Two non-null Gaussian mixture	0.5	0.425534843	0.039453197	0.006924638	0.040924914	0.306091299
Two non-null Gaussian mixture	0.5	0.731534672	0.780370031	0.119587043	0.435256308	-0.530773313
Two non-null Gaussian mixture	0.5	-0.01954976	0.102382231	0.373023371	-0.193726362	-1.092246147
Two non-null Gaussian mixture	0.5	-0.198027568	0.158706221	0.14345021	0.975807195	-0.944956479
Two non-null Gaussian mixture	0.5	1.521647634	-0.027304027	0.493871717	-1.943310701	-0.740537384
Two non-null Gaussian mixture	0.5	0.460528622	0.817848393	0.082141352	0.655787944	0.639224475
Two non-null Gaussian mixture	0.5	0.024386874	0.507979978	0.391998667	-0.541786828	-1.738328576
Two non-null Gaussian mixture	0.5	-0.170006306	0.8232664	0.076668049	0.773161484	-1.06712279
Two non-null Gaussian mixture	0.5	-0.158863771	0.166251156	0.733742952	1.247606922	-0.851621969
Two non-null Gaussian mixture	0.5	0.113555414	0.0495267	0.074160001	0.12176928	-0.08954688
Two non-null Gaussian mixture	0.5	0.221205624	0.041866808	0.158426268	0.881909413	-0.627314724
Two non-null Gaussian mixture	0.5	0.217080975	0.013279259	0.099258001	-0.130503197	-0.62675904
Two non-null Gaussian mixture	0.5	0.831398581	0.5954933	0.304486652	2.243350703	-0.054034986
Two non-null Gaussian mixture	0.5	0.557377663	0.21338409	0.069180214	-0.576459166	0.960441084
Two non-null Gaussian mixture	0.5	0.112282491	0.776229543	0.123770357	0.0921821	1.262493496
Two non-null Gaussian mixture	0.5	-0.441685606	0.686334206	-0.034846722	0.525130518	2.777332547
Two non-null Gaussian mixture	0.5	0.410091246	0.124618303	0.775380741	0.323280259	-0.126222354
Two non-null Gaussian mixture	0.5	0.509665695	0.782936577	0.117059602	1.030286953	-1.580367125
Two non-null Gaussian mixture	0.5	0.217779513	-0.027153639	0.027646288	-1.177750062	1.556601049
Two non-null Gaussian mixture	0.5	-0.631889124	0.134242247	0.027282763	2.197100941	0.243477711
Two non-null Gaussian mixture	0.5	0.679056828	0.485444699	0.414555006	0.290315958	-0.079538382
Two non-null Gaussian mixture	0.5	0.124160239	-0.019115736	0.006086469	-0.725122085	1.308505366
Two non-null Gaussian mixture	0.5	0.740603503	0.691844344	0.20815469	1.012494783	-0.426603423
Two non-null Gaussian mixture	0.5	-0.067969771	-0.03444316	0.183083838	-2.211804932	-1.120464733
Two non-null Gaussian mixture	0.5	0.225478477	0.228089392	0.240423525	0.39163538	0.095852412
Two non-null Gaussian mixture	0.5	0.44224884	0.185368572	-0.01339987	0.952440402	0.720799782
Two non-null Gaussian mixture	0.5	0.445405127	0.817021855	0.082976274	0.292468209	0.703367817
Two non-null Gaussian mixture	0.5	0.689639797	0.026483352	0.158947648	0.216981225	0.479030283
Two non-null Gaussian mixture	0.5	0.76624973	0.223811749	0.014835199	0.934027473	-1.378341251
Two non-null Gaussian mixture	0.5	-0.17126694	0.013089407	0.709757109	-1.151377125	-1.699551719
Two non-null Gaussian mixture	0.5	-0.231927211	-0.022718873	0.563494505	-2.94462533	-3.377109264
Two non-null Gaussian mixture	0.5	-1.157051636	0.139438848	0.049013166	1.024034063	0.871526021
Two non-null Gaussian mixture	0.5	-0.596002056	0.494704093	0.001542882	0.430371278	0.440322328
Two non-null Gaussian mixture	0.5	-0.1504012	0.448935146	0.163770574	0.276403304	-0.555591628
Two non-null Gaussian mixture	0.5	-0.867473133	0.404240806	0.49564802	1.476254261	-1.241752136
Two non-null Gaussian mixture	0.5	-0.62547147	-0.020064345	0.051747219	-0.95031486	0.463307157
Two non-null Gaussian mixture	0.5	0.494629941	0.08406241	0.104540752	-0.566828018	-1.62674803
Two non-null Gaussian mixture	0.5	0.436633723	0.067347892	0.089137348	-0.086403336	0.41404224
Two non-null Gaussian mixture	0.5	0.412819714	0.106357972	0.121252949	-0.261035929	0.411976145
Two non-null Gaussian mixture	0.5	0.655940639	0.031707064	-0.012205898	1.187144437	1.72134815
Two non-null Gaussian mixture	0.5	-0.964644007	0.05888498	0.048433456	0.637033398	-0.203734068
Two non-null Gaussian mixture	0.5	-0.594010814	0.002255029	0.897744971	-1.294182116	0.168001302
Two non-null Gaussian mixture	0.5	0.973512411	0.435700575	0.46429866	0.803187774	-0.150197401
Two non-null Gaussian mixture	0.5	-0.354166669	0.206651101	0.074385133	0.660221916	0.053471816
Two non-null Gaussian mixture	0.5	0.264352442	0.454089251	0.445901073	0.275942689	0.700375365
Two non-null Gaussian mixture	0.5	1.532458308	0.091752824	0.319320276	0.761268404	-0.11220898
Two non-null Gaussian mixture	0.5	0.668687011	0.088433083	0.34442069	0.232673549	-0.314543713
Two non-null Gaussian mixture	0.5	0.181705398	0.055668477	0.84432836	0.37513601	-0.868597979
Two non-null Gaussian mixture	0.5	0.001080063	0.769044207	0.130954351	1.429412266	1.314598463
Two non-null Gaussian mixture	0.5	0.487745164	0.097707759	0.802271772	-0.805706235	-2.034359679
Two non-null Gaussian mixture	0.5	-0.70087732	-0.002226635	0.101558665	-0.086059521	0.595213564
Two non-null Gaussian mixture	0.5	-0.618732985	0.104904899	0.794935369	-0.126779856	-0.742483762
Two non-null Gaussian mixture	0.5	0.262173663	0.92879674	-0.028939766	2.163804084	0.222415528
Two non-null Gaussian mixture	0.5	0.061171177	0.082782173	0.053820028	-0.324368318	-0.423092596
Two non-null Gaussian mixture	0.5	0.220387426	0.057149356	0.142803632	-1.318543186	-0.561374341
Two non-null Gaussian mixture	0.5	-0.355400853	0.247403031	0.268797967	1.349856215	-0.778911451
Two non-null Gaussian mixture	0.5	-0.319920797	-0.027524247	0.927223812	-2.230072395	-0.254379088
Two non-null Gaussian mixture	0.5	0.282403259	0.357193784	0.019184338	-0.611323286	0.392163961
Two non-null Gaussian mixture	0.5	0.596479281	0.058466066	0.094416105	1.012058008	0.523302545
Two non-null Gaussian mixture	0.5	-0.053526809	0.516568911	0.383424669	1.312751217	-0.217078471
Two non-null Gaussian mixture	0.5	-1.096227882	0.097648762	0.101846653	-0.451324993	-0.043853714
Two non-null Gaussian mixture	0.5	-0.219369325	-0.016182841	0.163636619	-1.318066864	-0.061173993
Two non-null Gaussian mixture	0.5	-0.597439041	0.126079471	0.060402612	1.939534106	-0.294316369
Two non-null Gaussian mixture	0.5	-0.673646139	-0.035456226	0.069652703	-0.43598856	0.538842681
Two non-null Gaussian mixture	0.5	-0.101815437	0.004007253	0.02925015	-1.114449775	-0.770741484
Two non-null Gaussian mixture	0.5	0.726684161	0.07454232	0.025811789	-0.365501718	-0.612892584
Two non-null Gaussian mixture	0.5	-0.721350132	0.53180268	-0.009269654	0.177137786	0.802878964
Two non-null Gaussian mixture	0.5	0.046047033	0.006797226	0.159179486	-0.084964222	-0.345707713
Two non-null Gaussian mixture	0.5	0.488342646	0.02646591	0.168752515	-1.443122819	-0.885541622
Two non-null Gaussian mixture	0.5	1.205027291	0.327995963	0.572003783	-0.489761568	-0.56102179
Two non-null Gaussian mixture	0.5	0.124528523	0.014210648	0.806865559	0.16988805	-0.403266325
Two non-null Gaussian mixture	0.5	0.385017325	0.034115275	-0.026052089	-0.340656127	-0.234909815
Two non-null Gaussian mixture	0.5	0.177480798	0.048679617	0.078174061	0.690636525	1.275265319
Two non-null Gaussian mixture	0.5	0.253465633	0.372931259	0.526886882	-0.535649506	-0.748670301
Two non-null Gaussian mixture	0.5	0.998768706	0.061688876	0.838284686	-1.400753684	-0.969980452
Two non-null Gaussian mixture	0.5	1.063583813	0.851118656	0.048880665	0.169670631	1.450993989
Two non-null Gaussian mixture	0.5	1.164218096	0.034241121	0.027510253	-0.064864157	0.198679994
Two non-null Gaussian mixture	0.5	-0.580414381	0.102192156	0.797799055	0.667456635	0.286297726
Two non-null Gaussian mixture	0.5	-0.505674699	0.057554172	0.085463946	-1.447601665	-3.196372035
Two non-null Gaussian mixture	0.5	-1.19425557	0.133559102	0.766342325	0.12066822	-0.800651159
Two non-null Gaussian mixture	0.5	-0.058692464	0.060177575	0.003436186	-0.579096472	-1.760042858
Two non-null Gaussian mixture	0.5	-0.593619722	0.145282797	-0.004641859	0.025073135	0.985852009
Two non-null Gaussian mixture	0.5	-0.153368068	0.687011004	0.212979827	0.054390501	-1.354119537
Two non-null Gaussian mixture	0.5	-0.070688121	0.099919173	0.799838079	-0.944060927	-1.544294251
Two non-null Gaussian mixture	0.5	-0.262952775	0.056044939	0.843889886	1.217748387	-0.18705278
Two non-null Gaussian mixture	0.5	0.345832999	0.443514581	0.456347884	0.139860526	0.029936593
Two non-null Gaussian mixture	0.5	-0.779773264	0.912755336	-0.012958085	1.6478123	1.96553781
Two non-null Gaussian mixture	0.5	-0.126613841	0.001832871	0.484004303	-2.089771451	-1.220358392
Two non-null Gaussian mixture	0.5	0.224433505	0.011885417	0.6354762	0.818265158	-1.49503559
Two non-null Gaussian mixture	0.5	-0.126011677	0.036205081	0.083611547	1.34560826	0.426284313
Two non-null Gaussian mixture	0.5	-0.418955446	0.843622552	0.0563764	0.784571612	-0.658065496
Two non-null Gaussian mixture	0.5	-0.216922292	-0.028990659	0.928984174	-1.710462394	-0.660071217
Two non-null Gaussian mixture	0.5	0.300821014	-0.003063923	0.006231989	-0.374036601	0.21549059
Two non-null Gaussian mixture	0.5	-0.142502782	-0.01236562	0.275868913	-0.481856923	-1.414170461
Two non-null Gaussian mixture	0.5	-0.139376236	0.648782059	0.251216643	1.19974199	0.294517073
Two non-null Gaussian mixture	0.5	-0.299307131	0.073922081	0.660244452	0.625210087	0.145842669
Two non-null Gaussian mixture	0.5	-0.305952487	0.021460555	0.878526062	0.424052471	-0.781550991
Two non-null Gaussian mixture	0.5	0.19243689	0.285037973	0.614961758	-0.66554202	0.062092515
Two non-null Gaussian mixture	0.5	0.498139227	0.493873303	0.406117683	0.983750008	0.248300454
Two non-null Gaussian mixture	0.5	-1.001773501	-0.035777164	0.017129511	-2.131586298	-1.413261497
Two non-null Gaussian mixture	0.5	-0.035852075	0.019312322	0.080182573	1.543050298	0.950147911
Two non-null Gaussian mixture	0.5	0.015327368	0.920060987	-0.020076678	0.553695292	2.039754643
Two non-null Gaussian mixture	0.5	-0.32909409	-0.018450546	0.179253923	-0.612197429	-1.303581184
Two non-null Gaussian mixture	0.5	-0.256248378	0.919487568	-0.019552038	0.76084788	1.491708076
Two non-null Gaussian mixture	0.5	0.530204014	0.28246824	0.617531115	-0.035598098	0.173355747
Two non-null Gaussian mixture	0.5	-0.69765871	0.72173901	0.178256017	0.432638897	0.412374894
Two non-null Gaussian mixture	0.5	0.182870217	0.004773123	0.011263274	0.07622245	0.320110839
Two non-null Gaussian mixture	0.5	0.56198639	0.138966786	0.084660613	-0.133137701	-1.53074597
Two non-null Gaussian mixture	0.5	0.736921594	0.226208888	0.036539266	-1.087020528	-0.886503236
Two non-null Gaussian mixture	0.5	-0.715383592	0.717624975	0.002621003	1.319835089	-0.937226321
Two non-null Gaussian mixture	0.5	0.146318078	0.801658381	0.098258105	1.037195837	0.914618007
Two non-null Gaussian mixture	0.5	-0.40937844	0.750888501	0.14902768	0.424369859	-0.475297585
Two non-null Gaussian mixture	0.5	-0.109583167	0.101432644	0.139126845	0.600574551	0.895271376
Two non-null Gaussian mixture	0.5	0.646792104	0.874991196	0.024842474	1.20335366	-0.201149088
Two non-null Gaussian mixture	0.5	0.004596972	0.736533757	0.1634593	1.187584633	0.693140904
Two non-null Gaussian mixture	0.5	0.563521371	-0.021934384	0.076954921	-0.858808653	0.229592422
Two non-null Gaussian mixture	0.5	-0.242693526	0.019762327	0.091839776	-0.000663361	-0.287441192
Two non-null Gaussian mixture	0.5	0.837751111	0.225871254	0.140403845	0.348623765	-0.454725107
Two non-null Gaussian mixture	0.5	0.419059715	0.460792707	0.020456119	-0.298522067	1.035496986
Two non-null Gaussian mixture	0.5	0.300208792	0.693824649	0.014655256	2.325862578	0.906893642
Two non-null Gaussian mixture	0.5	0.31371638	0.18362477	0.716374174	-0.316786579	-0.069590731
Two non-null Gaussian mixture	0.5	0.128508975	0.291178523	0.093927427	-0.472409936	-0.500464408
Two non-null Gaussian mixture	0.5	-0.380133057	0.738464405	0.161531009	1.798398394	-0.242055897
Two non-null Gaussian mixture	0.5	-0.93109282	0.168740509	0.731222766	0.112386125	-0.985453126
Two non-null Gaussian mixture	0.5	0.549863514	0.001836608	0.663148472	1.388748898	0.063357749
Two non-null Gaussian mixture	0.5	-0.16987418	0.021401756	0.878583826	-1.549365742	-0.799191792
Two non-null Gaussian mixture	0.5	0.641479741	0.425190415	0.192004491	-0.653232004	-0.068394899
Two non-null Gaussian mixture	0.5	0.378286483	0.07467142	0.825258979	2.302248343	0.000590381
Two non-null Gaussian mixture	0.5	0.721654733	0.058232258	0.84175448	1.304154037	-1.174859412
Two non-null Gaussian mixture	0.5	-0.116662642	0.71867983	0.18131864	-0.139378807	-0.364431354
Two non-null Gaussian mixture	0.5	0.152038921	0.561456964	0.338532442	1.074937253	0.064936276
Two non-null Gaussian mixture	0.5	-1.031751274	0.156238438	0.743701372	0.348310063	-2.162606761
Two non-null Gaussian mixture	0.5	0.015494826	0.755769927	0.144214992	0.662648673	-0.5261937
Two non-null Gaussian mixture	0.5	-1.098841744	0.0949996	0.48834026	1.213614564	-2.061434856
Two non-null Gaussian mixture	0.5	-0.668268605	-0.005162292	0.028599881	-0.866368298	-1.709256615
Two non-null Gaussian mixture	0.5	-1.198786957	0.188752743	0.711244952	1.458121394	-0.702471184
Two non-null Gaussian mixture	0.5	-0.687544063	-0.003962264	0.005249796	-0.893217283	-0.39368719
Two non-null Gaussian mixture	0.5	-0.71548162	0.019474184	0.148756518	0.987937248	0.23036172
Two non-null Gaussian mixture	0.5	0.55496235	0.155079904	0.111917052	0.308717166	0.249394292
Two non-null Gaussian mixture	0.5	-1.57915179	0.887635805	0.012240596	0.044611503	1.153857263
Two non-null Gaussian mixture	0.5	0.228534787	0.934297264	-0.034302538	1.01573847	2.110603333
Two non-null Gaussian mixture	0.5	0.10123858	0.538746302	0.361239521	-0.024592388	0.31258453
Two non-null Gaussian mixture	0.5	0.921578432	0.027495823	0.037018179	0.422593342	0.253752599
Two non-null Gaussian mixture	0.5	-0.974129614	0.03302498	0.102323547	0.332478268	1.236732148
Two non-null Gaussian mixture	0.5	0.274002246	0.212472364	0.058805083	-0.339368031	-1.397612836
Two non-null Gaussian mixture	0.5	0.434634216	0.839089574	0.060910155	0.117020441	0.859339128
Two non-null Gaussian mixture	0.5	-1.232231173	0.258949549	0.11841006	1.250294244	0.368391413
Two non-null Gaussian mixture	0.5	0.783548481	0.008759954	-0.01582031	-1.096718867	1.111664274
Two non-null Gaussian mixture	0.5	0.289473255	0.158612101	0.028984034	0.188535452	0.386494172
Two non-null Gaussian mixture	0.5	-0.214657919	0.154585875	0.04366389	1.103519206	-0.016368909
Two non-null Gaussian mixture	0.5	1.235165476	0.045786277	0.150708267	-0.359757223	-1.199743211
Two non-null Gaussian mixture	0.5	-0.681339355	-0.031609288	0.931498196	-1.256415476	-1.887556161
Two non-null Gaussian mixture	0.5	0.052338313	0.154489396	-0.038658125	0.227733333	1.888619089
Two non-null Gaussian mixture	0.5	-0.721189298	0.090464429	0.809516817	0.390644363	0.047742477
Two non-null Gaussian mixture	0.5	1.574552099	0.082289177	0.015524515	-0.063208543	0.960622734
Two non-null Gaussian mixture	0.5	0.094544846	0.214160792	0.685839014	-0.480919255	0.200842324
Two non-null Gaussian mixture	0.5	-1.544957863	0.061644943	0.838345834	0.123452303	-0.210795508
Two non-null Gaussian mixture	0.5	-1.135812447	0.615849307	0.284150652	0.193501462	0.503395651
Two non-null Gaussian mixture	0.5	-0.86452426	0.116241451	0.159374465	0.402722575	-0.938627935
Two non-null Gaussian mixture	0.5	1.262457261	0.156906348	0.435639453	-0.557383124	-0.742182844
Two non-null Gaussian mixture	0.5	-0.195761001	0.179984001	0.719977932	-0.351302256	-1.877482844
Two non-null Gaussian mixture	0.5	-0.457561169	0.724995675	0.174896591	0.198375274	-0.70066177
Two non-null Gaussian mixture	0.5	0.230936435	0.713405413	0.186593567	0.759314344	0.295906679
Two non-null Gaussian mixture	0.5	-0.241155099	0.267940498	0.632050632	-0.255582739	-2.222554082
Two non-null Gaussian mixture	0.5	-0.547947043	0.525314687	0.133330927	-0.547964476	-1.167285941
Two non-null Gaussian mixture	0.5	-1.10039684	-0.028661419	0.061999657	-1.601168965	-0.905428622
Two non-null Gaussian mixture	0.5	0.734246276	0.69547414	0.204519399	0.553852408	0.751283135
Two non-null Gaussian mixture	0.5	-0.407468911	-0.020069456	0.250004564	-1.078935824	-0.772815666
Two non-null Gaussian mixture	0.5	-1.541490568	0.116700717	0.783286668	0.420975792	-0.650204731
Two non-null Gaussian mixture	0.5	-0.251087831	0.034794454	0.023212689	0.386874345	-0.261359586
Two non-null Gaussian mixture	0.5	0.738088097	-0.006624159	0.149721305	0.223296263	-1.009399265
Two non-null Gaussian mixture	0.5	-0.814078644	0.466507409	0.433432216	-0.071934	-0.529449764
Two non-null Gaussian mixture	0.5	-0.501155935	0.038703931	0.013896436	0.222459111	1.040641257
Two non-null Gaussian mixture	0.5	0.874337062	0.055972312	-0.003638886	1.867222931	2.001975307
Two non-null Gaussian mixture	0.5	0.413681042	0.182607778	0.08584444	1.9137963	0.073625134
Two non-null Gaussian mixture	0.5	0.982190175	0.074779764	-0.002070695	-1.234437438	-0.742653488
Two non-null Gaussian mixture	0.5	1.139658815	0.066804833	-0.01362493	0.572017326	2.139640308
Two non-null Gaussian mixture	0.5	-1.1379836	-0.011848159	0.911844679	-0.4344561	-3.416120499
Two non-null Gaussian mixture	0.5	-0.046483051	0.775756533	0.124237267	1.293107647	0.043944606
Two non-null Gaussian mixture	0.5	-0.345722009	0.086227782	0.044936203	2.107600635	1.262780513
Two non-null Gaussian mixture	0.5	-0.364747449	0.106851547	0.293391115	2.087541875	0.282701339
Two non-null Gaussian mixture	0.5	-0.601463049	0.034126736	0.865872519	0.073483637	-1.093706439
Two non-null Gaussian mixture	0.5	-0.250325626	0.074105312	0.124371504	0.898283131	-1.929737832
Two non-null Gaussian mixture	0.5	-1.457451565	0.234642738	0.409806519	0.269499901	-1.066271352
Two non-null Gaussian mixture	0.5	-0.56746312	0.753251873	0.146521366	1.084236654	-2.532799853
Two non-null Gaussian mixture	0.5	-1.680134698	-0.038119776	0.136325321	-2.67723972	-1.669905031
Two non-null Gaussian mixture	0.5	-0.821006194	0.003545368	-0.0071221	1.228142946	1.893093931
Two non-null Gaussian mixture	0.5	-0.572894193	0.002313479	-0.020721456	-0.956758735	1.455333672
Two non-null Gaussian mixture	0.5	-0.091058085	0.914478815	-0.014481723	0.513676212	2.059799714
Two non-null Gaussian mixture	0.5	-0.116134948	0.415596763	0.262613039	1.169042006	0.227694125
Two non-null Gaussian mixture	0.5	-0.745463498	0.087824248	0.652759026	0.805662793	-0.199637383
Two non-null Gaussian mixture	0.5	-0.692675878	0.02819855	0.164935427	1.657675174	0.590610032
Two non-null Gaussian mixture	0.5	0.413910663	0.258757524	0.358983419	1.311393424	-1.68210292
Two non-null Gaussian mixture	0.5	0.449751252	0.009812083	0.890142456	-1.321271002	-1.729801354
Two non-null Gaussian mixture	0.5	0.052366123	0.087656012	0.812342539	-0.390986943	-0.530003958
Two non-null Gaussian mixture	0.5	-0.874181449	0.003017921	0.01298994	-1.36255358	-0.946111825
Two non-null Gaussian mixture	0.5	0.287241021	0.105343956	-0.01003874	-1.188529804	2.060655679
Two non-null Gaussian mixture	0.5	0.112226237	0.095453029	0.148143867	-0.021167654	0.02336358
Two non-null Gaussian mixture	0.5	0.495361745	0.011900341	0.888076694	-0.638481098	-1.60505657
Two non-null Gaussian mixture	0.5	-0.616453497	0.053143998	0.846681211	-0.904284288	-1.232914667
Two non-null Gaussian mixture	0.5	-0.541386736	7.57E-05	0.356766393	0.134926959	-1.257538092
Two non-null Gaussian mixture	0.5	-0.815014783	0.002473522	0.008824272	0.946772501	0.781964672
Two non-null Gaussian mixture	0.5	0.193667222	0.473070428	0.118857775	-0.050047608	0.963513672
Two non-null Gaussian mixture	0.5	0.437526277	0.252072403	0.173607264	0.072890291	-1.024802517
Two non-null Gaussian mixture	0.5	-0.11392982	0.047437693	0.8523866	-0.382015355	0.097980359
Two non-null Gaussian mixture	0.5	-0.414647747	0.153667726	-0.029944457	-0.813921937	1.078102887
Two non-null Gaussian mixture	0.5	0.007169759	-0.027390372	-0.028267892	-1.22281195	1.779940885
Two non-null Gaussian mixture	0.5	0.232106003	0.259493323	0.014740534	-0.005147558	-0.703745035
Two non-null Gaussian mixture	0.5	0.235297598	0.044555997	0.226181207	-0.868813688	-2.117385905
Two non-null Gaussian mixture	0.5	-0.342468813	0.022613175	-0.008477792	0.248716594	0.177455923
Two non-null Gaussian mixture	0.5	-0.310973967	0.008967431	0.891005634	-1.593090871	-1.095562986
Two non-null Gaussian mixture	0.5	0.429729619	0.404197969	-0.00038086	0.749884857	0.598277117
Two non-null Gaussian mixture	0.5	0.573261379	0.481013448	0.418986229	-0.30578191	0.144518789
Two non-null Gaussian mixture	0.5	0.274768201	0.261834094	0.035776799	0.283261311	0.930228934
Two non-null Gaussian mixture	0.5	-0.685152491	0.465328157	0.434649595	1.383566158	-0.52806166
Two non-null Gaussian mixture	0.5	-0.136612584	-0.013410587	0.913408315	-1.328389629	-1.490692304
Two non-null Gaussian mixture	0.5	0.602552507	0.212319719	0.023381182	-0.958020334	-0.26229283
Two non-null Gaussian mixture	0.5	0.12347741	0.55074326	0.349254793	-0.216123641	-0.246817086
Two non-null Gaussian mixture	0.5	0.825664766	0.277707821	0.622288008	-0.550645559	0.192177093
Two non-null Gaussian mixture	0.5	-0.508448032	0.34563645	-0.012439961	1.347527962	1.383436155
Two non-null Gaussian mixture	0.5	-0.424290571	0.082369612	-0.008076407	0.940805494	1.324181697
Two non-null Gaussian mixture	0.5	0.087054934	0.006654328	0.893314123	-1.691343363	-1.410934649
Two non-null Gaussian mixture	0.5	-1.127781464	0.30297548	0.030122188	0.760815805	0.591762194
Two non-null Gaussian mixture	0.5	0.285247761	-0.033924925	-0.041361366	-1.022916678	0.696276043
Two non-null Gaussian mixture	0.5	-0.246748257	-0.003949497	0.185293544	-0.704281914	-1.070337437
Two non-null Gaussian mixture	0.5	-0.445004525	0.025722142	0.05185952	1.36193481	-0.869782925
Two non-null Gaussian mixture	0.5	0.936746954	0.291405777	-0.006462247	1.477061228	1.159681168
Two non-null Gaussian mixture	0.5	0.136736475	0.83121513	0.068777798	1.738270019	-2.048624904
Two non-null Gaussian mixture	0.5	0.324026121	0.171581115	0.728409875	0.545891731	-1.842299709
Two non-null Gaussian mixture	0.5	-1.214578432	0.051380529	0.042171807	0.958381776	2.17311655
Two non-null Gaussian mixture	0.5	-0.654882701	0.873024391	0.026865045	1.035828609	1.646585257
Two non-null Gaussian mixture	0.5	0.68752499	0.268805209	0.631193158	-0.446269235	-0.770066411
Two non-null Gaussian mixture	0.5	-0.252713617	0.049451105	-0.027753568	-0.731147581	1.022214661
Two non-null Gaussian mixture	0.5	1.140070567	0.800342528	0.099656576	1.100065361	0.39699582
Two non-null Gaussian mixture	0.5	-0.092411173	0.049449214	0.850438698	0.07165242	-1.527169658
Two non-null Gaussian mixture	0.5	0.794108461	0.494664509	0.405025907	1.932099593	0.399502877
Two non-null Gaussian mixture	0.5	-0.544511318	-0.008798154	0.908729958	-1.897418733	-0.583485721
Two non-null Gaussian mixture	0.5	-0.152511934	0.014631301	-0.021827008	-0.949574465	0.976907496
Two non-null Gaussian mixture	0.5	0.076671633	0.033907691	0.123433028	0.452209546	-1.144724183
Two non-null Gaussian mixture	0.5	0.576654025	0.134904944	0.133379913	0.957601249	-1.787254949
Two non-null Gaussian mixture	0.5	0.693748711	-0.03242055	-0.036666861	-2.24878919	2.083467576
Two non-null Gaussian mixture	0.5	-0.554656498	0.127221703	0.416332121	0.828874667	-0.570321209
Two non-null Gaussian mixture	0.5	0.020269166	-0.019435761	0.070622545	-0.499455728	0.280749018
Two non-null Gaussian mixture	0.5	0.850685342	0.542685251	0.357146226	-0.114288174	0.045293579
Two non-null Gaussian mixture	0.5	1.490682232	-0.024549159	-0.032723054	-1.004291778	2.735786685
Two non-null Gaussian mixture	0.5	0.168581352	0.05125111	-0.035915745	-0.242679616	0.728440959
Two non-null Gaussian mixture	0.5	0.420304387	0.074994045	0.3809059	-1.25541468	-2.115477641
Two non-null Gaussian mixture	0.5	-0.051501842	0.259086201	0.640911199	-0.512224472	-0.797038764
Two non-null Gaussian mixture	0.5	-0.036377487	-0.028439805	-0.003369519	-0.084340869	0.210428184
Two non-null Gaussian mixture	0.5	-0.85790664	0.754703298	0.145265734	1.232958873	-0.940324273
Two non-null Gaussian mixture	0.5	-0.01977418	0.269711193	0.630287683	-0.047785893	-2.178648263
Two non-null Gaussian mixture	0.5	0.929029078	0.000349963	0.899649495	0.68227989	-1.896156439
Two non-null Gaussian mixture	0.5	-0.133838191	0.030387068	0.326095046	-1.637398265	-1.994345554
Two non-null Gaussian mixture	0.5	0.321409519	0.403101073	0.000529575	0.517819731	1.67716716
Two non-null Gaussian mixture	0.5	0.114216322	0.100170843	0.060202102	0.471861071	0.062215511
Two non-null Gaussian mixture	0.5	0.538699963	0.203100352	0.060344465	0.651874322	1.148022962
Two non-null Gaussian mixture	0.5	-0.835394088	0.028331298	0.026945416	-1.040910437	1.229473534
Two non-null Gaussian mixture	0.5	0.313554134	0.925200256	-0.025220142	1.080275374	1.251155151
Two non-null Gaussian mixture	0.5	1.436482418	0.933835409	-0.034029868	-0.175063055	2.005031812
Two non-null Gaussian mixture	0.5	1.186033638	0.012248503	0.201332146	0.867366632	-1.489357047
Two non-null Gaussian mixture	0.5	-0.567963763	0.078198849	0.034130254	1.91958543	0.585434974
Two non-null Gaussian mixture	0.5	0.29421032	0.112961296	0.006406659	1.165363704	-0.033175695
Two non-null Gaussian mixture	0.5	-0.364332713	0.226542043	0.673344425	-0.596893163	-1.764349084
Two non-null Gaussian mixture	0.5	0.419698535	0.43509649	0.464897153	0.612723823	-2.010305835
Two non-null Gaussian mixture	0.5	-0.321757706	0.3048213	0.595103791	-0.069748685	-2.347934543
Two non-null Gaussian mixture	0.5	0.597430426	0.19597468	0.08556765	0.363679517	-0.323481019
Two non-null Gaussian mixture	0.5	0.707836973	-0.034359563	0.294027858	-2.928585541	-1.031473878
Two non-null Gaussian mixture	0.5	-0.301144706	0.38799809	0.511993162	-0.031354946	-0.866324645
Two non-null Gaussian mixture	0.5	-0.517398722	0.485466677	0.414532816	0.047403568	0.42087812
Two non-null Gaussian mixture	0.5	-0.11830685	0.76630897	0.133687085	0.25495999	-0.28456195
Two non-null Gaussian mixture	0.5	1.242632395	-0.035010579	0.06864839	-1.159398517	1.184393733
Two non-null Gaussian mixture	0.5	1.581545766	0.09115734	0.011208953	-0.228709395	-0.18122415
Two non-null Gaussian mixture	0.5	0.234819462	0.236591827	0.663233861	0.093178228	-2.310900776
Two non-null Gaussian mixture	0.5	-0.391731125	0.483482339	0.416300706	1.446656552	0.611694088
Two non-null Gaussian mixture	0.5	0.374862835	0.023994462	-0.013864951	0.186056274	0.495774954
Two non-null Gaussian mixture	0.5	-1.208630014	0.06391872	0.794532897	2.192126638	-2.947923701
Two non-null Gaussian mixture	0.5	-0.212177871	0.071744452	0.205113942	0.109460552	-2.407035689
Two non-null Gaussian mixture	0.5	0.252836245	-0.020736343	0.92069989	-1.980626144	-0.512121239
Two non-null Gaussian mixture	0.5	0.58872587	0.049782777	0.031675281	-0.177304193	-0.692245267
Two non-null Gaussian mixture	0.5	0.761881083	-0.030952912	0.111078957	-1.53244951	-1.244625034
Two non-null Gaussian mixture	0.5	-0.230336887	0.03380201	0.866123975	-0.953212851	-0.748227765
Two non-null Gaussian mixture	0.5	-0.432169132	0.236246606	0.233421188	-0.225588046	-0.285490263
Two non-null Gaussian mixture	0.5	0.343076286	0.04963955	-0.001178382	2.053246759	2.642655683
Two non-null Gaussian mixture	0.5	0.41274919	0.003909732	0.896057468	-0.165402714	-0.658656653
Two non-null Gaussian mixture	0.5	0.485091507	0.259841787	0.640156206	-0.05216955	-1.141941828
Two non-null Gaussian mixture	0.5	0.869865833	0.695252331	0.204747492	1.360705005	0.873178264
Two non-null Gaussian mixture	0.5	0.227072913	0.010602471	-0.013093546	-1.539320649	-0.456308126
Two non-null Gaussian mixture	0.5	-0.371289943	0.206201173	0.693788594	-0.188825083	-0.103335956
Two non-null Gaussian mixture	0.5	-0.232380505	0.047114635	0.016484503	0.356983384	-0.613674144
Two non-null Gaussian mixture	0.5	0.103738634	0.409557307	-0.004958565	0.603125061	0.023809399
Two non-null Gaussian mixture	0.7	-0.173346046	-0.118883503	-0.078094714	-0.711363302	0.355421236
Two non-null Gaussian mixture	0.7	0.300609342	0.193395376	-0.016560847	1.793093764	1.559360448
Two non-null Gaussian mixture	0.7	0.043793388	-0.148743806	-0.110957147	-2.679037503	0.494629399
Two non-null Gaussian mixture	0.7	0.384230942	0.044138766	0.518555343	-0.169357697	-1.56601454
Two non-null Gaussian mixture	0.7	0.031152023	0.07357882	0.010141827	-0.239071122	-0.00196556
Two non-null Gaussian mixture	0.7	0.188541022	-0.059928407	0.419554468	-0.139458721	-1.595492767
Two non-null Gaussian mixture	0.7	0.450779465	0.525614453	-0.047326929	0.55614582	-1.865621079
Two non-null Gaussian mixture	0.7	0.285730143	-0.089713158	-0.068232282	-1.056240804	0.89930003
Two non-null Gaussian mixture	0.7	0.467047713	0.110976601	0.056585485	1.070110391	0.863208427
Two non-null Gaussian mixture	0.7	0.595575161	0.108638755	0.133739039	-0.340067126	-0.574455661
Two non-null Gaussian mixture	0.7	-0.181725296	-0.148371905	0.84836853	-4.495435473	-2.827624629
Two non-null Gaussian mixture	0.7	0.098811158	-0.117270658	0.350037365	-1.680237454	-1.422459534
Two non-null Gaussian mixture	0.7	0.274714312	-0.070299893	0.330071951	-1.404542712	-2.425285869
Two non-null Gaussian mixture	0.7	0.025620669	-0.115426862	0.70856194	-0.395787537	-1.42970193
Two non-null Gaussian mixture	0.7	0.581090973	0.282569629	-0.001581876	-0.116987775	-0.295832929
Two non-null Gaussian mixture	0.7	0.155811314	0.277392291	0.044244287	1.32616801	-0.09151985
Two non-null Gaussian mixture	0.7	0.22890081	-0.056037719	-0.03824409	-0.42790576	1.201716879
Two non-null Gaussian mixture	0.7	0.083720926	0.061666259	0.068930062	-0.05921783	0.169951857
Two non-null Gaussian mixture	0.7	0.267693716	-0.057876451	0.231754396	-1.951923057	-2.249752287
Two non-null Gaussian mixture	0.7	0.170953882	0.321082954	-0.028301748	1.182132362	0.891232461
Two non-null Gaussian mixture	0.7	0.288355217	-0.038271846	0.228626339	0.146922235	-0.479053414
Two non-null Gaussian mixture	0.7	0.134021577	-0.080589234	0.146929685	-0.453818417	-0.944112504
Two non-null Gaussian mixture	0.7	0.052348265	-0.126401302	-0.116233844	-1.40347143	1.932370233
Two non-null Gaussian mixture	0.7	0.162293208	-0.078056088	0.002427577	-0.663061278	0.095464551
Two non-null Gaussian mixture	0.7	0.182909619	-0.124605578	-0.138046623	1.228282402	2.116820404
Two non-null Gaussian mixture	0.7	-0.105693068	0.257967	-0.13028747	2.018993426	1.752570418
Two non-null Gaussian mixture	0.7	0.321247496	0.570705244	0.129285299	0.50515249	0.047998603
Two non-null Gaussian mixture	0.7	0.031218166	-0.133197326	0.184473054	-1.364683438	-0.494698914
Two non-null Gaussian mixture	0.7	0.357372499	-0.04175414	-0.001314868	-0.488921641	0.885988409
Two non-null Gaussian mixture	0.7	0.350948812	-0.026290244	-0.079690914	-0.061069414	0.424939218
Two non-null Gaussian mixture	0.7	0.058221875	0.165217511	-0.097934667	0.064823364	0.760968616
Two non-null Gaussian mixture	0.7	-0.072773264	-0.143248188	0.425277837	-1.828210135	-1.070596242
Two non-null Gaussian mixture	0.7	-0.17752383	0.637620119	0.06236826	2.421586405	-0.691086985
Two non-null Gaussian mixture	0.7	0.302679389	0.254274382	0.015792304	1.331336759	0.589021363
Two non-null Gaussian mixture	0.7	0.141919698	-0.038873549	0.738872886	0.789544971	-1.139923957
Two non-null Gaussian mixture	0.7	0.228114269	-0.112786877	0.23337947	-0.368139115	-0.036555666
Two non-null Gaussian mixture	0.7	0.369637324	-0.062627233	0.186016728	-0.547858684	-0.812103195
Two non-null Gaussian mixture	0.7	-0.143446812	-0.148135369	0.848131806	-4.470547452	-2.294372995
Two non-null Gaussian mixture	0.7	0.369703521	-0.03370236	-0.027362778	-0.717625423	-0.372756388
Two non-null Gaussian mixture	0.7	0.11554253	0.512177197	-0.108926432	1.677895911	0.389239675
Two non-null Gaussian mixture	0.7	0.29714641	0.289704012	-0.011166573	1.288371057	0.073753225
Two non-null Gaussian mixture	0.7	0.225442325	-0.097852715	-0.033514302	-0.548415337	0.358542855
Two non-null Gaussian mixture	0.7	0.413482496	0.418136761	0.01082454	1.566179556	0.695624447
Two non-null Gaussian mixture	0.7	-0.018306053	0.320238508	-0.130315722	0.178284446	2.100190385
Two non-null Gaussian mixture	0.7	-0.061404621	-0.123852767	0.005418581	-0.24000677	-0.385292788
Two non-null Gaussian mixture	0.7	0.743115568	0.360276506	0.089169301	1.453298957	0.332503585
Two non-null Gaussian mixture	0.7	0.123532534	-0.027597792	-0.039645572	-0.999323905	-0.631834608
Two non-null Gaussian mixture	0.7	0.099576155	-0.148355698	0.848348624	-3.593636516	-1.446581839
Two non-null Gaussian mixture	0.7	0.320769561	-0.039340609	-0.069611738	-1.519821515	-0.80313423
Two non-null Gaussian mixture	0.7	0.283912954	-0.06809331	-0.039648402	-0.487786055	0.574539881
Two non-null Gaussian mixture	0.7	0.555770037	0.048652956	0.651345216	0.742433633	-1.772752924
Two non-null Gaussian mixture	0.7	-0.026436519	0.847908783	-0.147919195	0.905251598	3.807740995
Two non-null Gaussian mixture	0.7	0.601364117	-0.011055355	-0.011998757	-0.755470493	0.304775007
Two non-null Gaussian mixture	0.7	0.018104033	-0.085820345	0.205761086	-1.110994383	-1.634987573
Two non-null Gaussian mixture	0.7	0.438146797	-0.026392228	-0.041298909	-1.557022463	-0.370420879
Two non-null Gaussian mixture	0.7	0.376967083	0.256848315	-0.09564295	1.109507228	-0.280217315
Two non-null Gaussian mixture	0.7	0.28073552	-0.088197542	-0.067100949	-0.337884182	0.571828086
Two non-null Gaussian mixture	0.7	0.317294481	0.012277666	0.231380141	-0.62953455	-0.394595875
Two non-null Gaussian mixture	0.7	0.167328652	-0.093751173	-0.049153658	-0.712352935	0.488653276
Two non-null Gaussian mixture	0.7	-0.084924503	-0.138670889	-0.112731999	-2.646754264	0.466143306
Two non-null Gaussian mixture	0.7	0.389739456	0.280351566	-0.019535323	1.487852936	0.795006485
Two non-null Gaussian mixture	0.7	0.593325415	0.161343537	0.083154056	0.412345527	-0.622508247
Two non-null Gaussian mixture	0.7	0.188401014	-0.052461062	0.515217424	1.163954216	-0.910516981
Two non-null Gaussian mixture	0.7	0.370903594	0.050956799	-0.007516727	0.700049722	1.091170361
Two non-null Gaussian mixture	0.7	0.353056498	0.331706596	0.0048753	0.61480049	1.301319666
Two non-null Gaussian mixture	0.7	0.153219059	0.090428145	0.009886675	1.317148054	-0.072925318
Two non-null Gaussian mixture	0.7	0.121196444	-0.087602128	-0.107273884	-0.676682249	0.547983351
Two non-null Gaussian mixture	0.7	0.146861351	0.136148044	0.563851955	3.243743239	-0.687407921
Two non-null Gaussian mixture	0.7	0.265784483	-0.045323229	-0.10683221	-1.300052505	2.063515367
Two non-null Gaussian mixture	0.7	0.201106658	-0.044432354	-0.024647566	-0.651381384	0.018185326
Two non-null Gaussian mixture	0.7	0.004539744	-0.120466142	-0.040589091	-0.656381901	0.916302448
Two non-null Gaussian mixture	0.7	-0.013388573	-0.118371724	-0.061455685	-0.670031355	0.662105695
Two non-null Gaussian mixture	0.7	-0.016556144	-0.079866634	0.101903788	-0.412587557	-0.627873815
Two non-null Gaussian mixture	0.7	0.693618452	0.10794762	0.086506421	1.272303903	1.391846053
Two non-null Gaussian mixture	0.7	0.230225129	-0.102560645	0.238235831	-0.064236392	-0.639617615
Two non-null Gaussian mixture	0.7	0.663733804	0.109715608	0.100951253	1.952716189	0.976211695
Two non-null Gaussian mixture	0.7	0.04810813	-0.064538499	0.050605247	-0.445518895	0.088252052
Two non-null Gaussian mixture	0.7	-0.040875952	-0.10366336	-0.055801212	1.248635787	-0.855987188
Two non-null Gaussian mixture	0.7	0.10350125	0.159751282	-0.022661199	-0.179708004	-0.516913984
Two non-null Gaussian mixture	0.7	0.446774365	0.386629401	0.032926977	1.889307275	0.734262623
Two non-null Gaussian mixture	0.7	-0.008166705	-0.125525728	0.825525728	1.905438722	-0.719579585
Two non-null Gaussian mixture	0.7	0.157722992	-0.121169473	0.469959877	-0.812041392	-1.061299611
Two non-null Gaussian mixture	0.7	0.10353438	-0.112574304	0.056365976	-0.334560435	-0.395389926
Two non-null Gaussian mixture	0.7	0.297763656	-0.105267003	-0.099169114	-0.538161308	0.7561407
Two non-null Gaussian mixture	0.7	0.606388077	0.008997027	-0.020581309	1.173214903	1.806814025
Two non-null Gaussian mixture	0.7	0.010264733	-0.094520743	0.238115189	0.430727893	-0.622443838
Two non-null Gaussian mixture	0.7	0.610041077	0.023541673	0.080566019	-0.552363735	-0.939225011
Two non-null Gaussian mixture	0.7	0.617566819	0.112153155	0.175683968	0.905929099	-0.517641597
Two non-null Gaussian mixture	0.7	0.273300407	0.125427985	-0.055979278	0.039584885	-0.585239876
Two non-null Gaussian mixture	0.7	0.202493362	0.007520675	-0.054566817	-0.550920353	-0.580270905
Two non-null Gaussian mixture	0.7	-0.170905712	-0.044152035	-0.067527785	-1.005453013	-0.151689414
Two non-null Gaussian mixture	0.7	0.670425003	0.404691474	-0.020446394	0.407091911	-0.508125239
Two non-null Gaussian mixture	0.7	0.201131589	-0.016875565	0.008526477	-0.450462747	1.247483643
Two non-null Gaussian mixture	0.7	-0.134053677	-0.133973903	0.833972216	1.090336896	-1.066902986
Two non-null Gaussian mixture	0.7	0.536288174	0.014504492	0.062798635	1.090072145	1.475077944
Two non-null Gaussian mixture	0.7	0.211471561	0.234917468	0.004564417	1.158401464	0.790605
Two non-null Gaussian mixture	0.7	0.276266409	0.030137092	0.107946678	1.365907354	0.598922544
Two non-null Gaussian mixture	0.7	0.434574696	0.040019832	0.099318568	0.916373532	0.846190113
Two non-null Gaussian mixture	0.7	0.023239111	0.836511254	-0.13651546	0.74628852	2.110142816
Two non-null Gaussian mixture	0.7	0.419504859	-0.034601043	-0.029978159	-0.702673759	0.562134864
Two non-null Gaussian mixture	0.7	-0.018407986	-0.106003457	0.489553288	0.186101684	-1.049962177
Two non-null Gaussian mixture	0.7	-0.001699173	-0.004138481	-0.136802708	0.250430244	1.231948707
Two non-null Gaussian mixture	0.7	0.2397528	-0.045080338	0.745080338	-0.343513528	-0.062922166
Two non-null Gaussian mixture	0.7	0.021278883	-0.043863822	0.366004662	-0.122976715	-1.941569675
Two non-null Gaussian mixture	0.7	0.081390957	0.576063064	-0.108147276	1.6074532	0.149605415
Two non-null Gaussian mixture	0.7	-0.128463193	0.670915721	-0.075229068	-0.041926253	-1.818223866
Two non-null Gaussian mixture	0.7	0.756116173	0.440722833	0.040314787	-0.497126365	-1.145885805
Two non-null Gaussian mixture	0.7	-0.083425538	0.540779039	-0.098953383	0.617391659	-1.252379195
Two non-null Gaussian mixture	0.7	0.176968186	0.347074946	-0.025426964	0.966323714	-0.246321797
Two non-null Gaussian mixture	0.7	0.177701279	-0.013514156	0.458669699	0.645798959	-0.948325753
Two non-null Gaussian mixture	0.7	0.226332893	0.24785273	-0.106335123	2.013907867	1.16198788
Two non-null Gaussian mixture	0.7	0.42434434	0.004350883	0.21525308	-0.816906873	-0.773546571
Two non-null Gaussian mixture	0.7	0.178714118	-0.12518161	0.825180323	-1.187929419	-1.483952228
Two non-null Gaussian mixture	0.7	0.032224144	0.847321743	-0.14732528	0.541515987	2.765672471
Two non-null Gaussian mixture	0.7	0.213561701	-0.06470725	0.006010234	-0.364085762	0.524629283
Two non-null Gaussian mixture	0.7	-0.023992013	0.76925846	-0.069259803	-0.007135695	-0.079453061
Two non-null Gaussian mixture	0.7	0.270211625	0.235599512	-0.10854631	1.012143939	1.379190244
Two non-null Gaussian mixture	0.7	0.090983565	-0.049501162	0.349340334	1.060757778	0.040577995
Two non-null Gaussian mixture	0.7	-0.130255124	-0.121156824	-0.136653995	-0.7193357	1.433097263
Two non-null Gaussian mixture	0.7	1.107987703	0.164151907	0.216689635	-0.266903407	-1.079591925
Two non-null Gaussian mixture	0.7	0.132714221	-0.100582219	0.800576529	0.994466551	-1.14750412
Two non-null Gaussian mixture	0.7	0.693394768	0.176713814	0.062660485	0.651046062	-0.619734216
Two non-null Gaussian mixture	0.7	0.561395508	0.069097009	0.129665698	-0.256216806	0.768458086
Two non-null Gaussian mixture	0.7	0.051841455	-0.126288327	-0.035406972	-1.750936632	-0.057147958
Two non-null Gaussian mixture	0.7	0.340692558	0.06734489	0.053914227	1.034983844	1.056790583
Two non-null Gaussian mixture	0.7	0.297474373	0.472628313	0.052728966	1.361512485	-0.170697926
Two non-null Gaussian mixture	0.7	0.157814253	-0.138574014	-0.096823961	-2.497261208	1.116371959
Two non-null Gaussian mixture	0.7	0.082191413	-0.050494411	0.126581255	-0.165888741	-0.946246833
Two non-null Gaussian mixture	0.7	0.3159017	0.034006888	0.665993099	-0.177679715	-0.053735845
Two non-null Gaussian mixture	0.7	0.574300226	0.417954632	0.027281937	0.011643819	-0.38841012
Two non-null Gaussian mixture	0.7	0.410174656	0.042458558	0.04839499	0.492519225	-0.568377795
Two non-null Gaussian mixture	0.7	-0.020069201	-0.07350192	-0.110070808	0.29517623	0.15544293
Two non-null Gaussian mixture	0.7	-0.071358099	-0.103077078	0.166176612	-0.030402588	-1.500871112
Two non-null Gaussian mixture	0.7	0.523144109	0.503652953	0.022733932	1.299902566	-0.715668499
Two non-null Gaussian mixture	0.7	0.013751452	-0.143358082	0.822360772	-1.436026301	-2.149713656
Two non-null Gaussian mixture	0.7	0.549800985	0.396773568	0.024592694	0.202955016	1.413160977
Two non-null Gaussian mixture	0.7	0.851690077	0.097780216	0.097699636	0.571078206	-0.452235462
Two non-null Gaussian mixture	0.7	0.127914284	0.454432628	0.24555426	2.000555058	-0.886231876
Two non-null Gaussian mixture	0.7	0.620682003	0.330431239	0.055226777	0.394761217	-0.882792935
Two non-null Gaussian mixture	0.7	0.469194775	0.033256437	0.034201519	-0.278547376	-0.619263652
Two non-null Gaussian mixture	0.7	0.10582036	0.334439304	-0.072018142	0.75584108	1.199772046
Two non-null Gaussian mixture	0.7	-0.073315545	-0.141788866	0.788269103	-2.71154485	-2.458661198
Two non-null Gaussian mixture	0.7	0.339363044	0.017832703	-0.040823098	0.644973569	1.025908114
Two non-null Gaussian mixture	0.7	0.407178692	0.042423661	0.001677456	-0.796478879	-0.877707803
Two non-null Gaussian mixture	0.7	0.157640565	0.350791686	-0.123020725	0.679681588	0.985084594
Two non-null Gaussian mixture	0.7	0.285331046	-0.093447458	-0.09373613	-2.075255482	0.71612309
Two non-null Gaussian mixture	0.7	-0.013796353	-0.082748591	-0.094583409	0.595122351	0.276666332
Two non-null Gaussian mixture	0.7	0.649293506	0.015709759	-0.036669435	-0.5071046	-0.324203276
Two non-null Gaussian mixture	0.7	0.0452847	-0.071360512	-0.107969191	0.252829181	1.22928704
Two non-null Gaussian mixture	0.7	0.002302706	-0.105977512	0.495029409	-1.451284233	-1.450395182
Two non-null Gaussian mixture	0.7	0.574540028	0.078773671	0.039286346	0.332557046	1.074095717
Two non-null Gaussian mixture	0.7	0.223811648	-0.094036684	-0.078926088	-1.025521054	-0.095543858
Two non-null Gaussian mixture	0.7	-0.067618088	0.129520893	-0.137225394	-0.034714742	1.381594823
Two non-null Gaussian mixture	0.7	0.123137051	-0.093071892	-0.087373407	-0.390021166	1.208419758
Two non-null Gaussian mixture	0.7	0.322773335	-0.098256595	0.341906144	-0.170016463	-1.107827213
Two non-null Gaussian mixture	0.7	0.297349734	-0.020000692	0.244664787	-0.65730674	-1.362916071
Two non-null Gaussian mixture	0.7	0.230157881	-0.039265321	0.063577455	-1.357510806	-1.428642141
Two non-null Gaussian mixture	0.7	0.507061223	0.009600771	0.23155861	0.002405716	-1.363547488
Two non-null Gaussian mixture	0.7	0.560901201	-0.02531728	-0.058530532	0.131722988	1.631927047
Two non-null Gaussian mixture	0.7	0.779871225	0.028010088	0.67198748	1.184437568	-1.085425341
Two non-null Gaussian mixture	0.7	-0.050412032	-0.054251562	-0.027605261	0.170216846	0.038458332
Two non-null Gaussian mixture	0.7	0.076910833	-0.14851959	0.848519584	-2.883311607	-1.962606218
Two non-null Gaussian mixture	0.7	0.683608338	0.073572765	0.089448212	0.512455222	-0.523580079
Two non-null Gaussian mixture	0.7	0.194741995	-0.077100496	-0.077650693	-1.272869971	-0.458057989
Two non-null Gaussian mixture	0.7	-0.034358309	0.399595904	-0.123504008	2.068102053	1.712902275
Two non-null Gaussian mixture	0.7	0.032293073	-0.118890775	0.818889861	-1.540844713	-0.602476428
Two non-null Gaussian mixture	0.7	0.21618537	-0.001519449	0.020186723	0.066050429	0.276395179
Two non-null Gaussian mixture	0.7	0.140938779	0.828520852	-0.128521877	1.130095981	-0.911496056
Two non-null Gaussian mixture	0.7	0.054181787	-0.125170018	0.715832313	-0.932428477	-1.20966937
Two non-null Gaussian mixture	0.7	-0.064326753	-0.121329771	-0.041128888	2.002769422	-0.271600473
Two non-null Gaussian mixture	0.7	0.256524481	-0.008313783	0.004990587	-0.361858485	-0.582637522
Two non-null Gaussian mixture	0.7	0.272076534	-0.030262091	0.193505971	-1.097394252	-1.408831325
Two non-null Gaussian mixture	0.7	0.121039311	-0.065456505	0.017881839	-1.595975055	-0.36867694
Two non-null Gaussian mixture	0.7	0.266177002	0.30750723	0.39249277	-0.11827757	-0.155708246
Two non-null Gaussian mixture	0.7	-0.058674861	0.550978853	-0.140056139	0.741020352	2.686489516
Two non-null Gaussian mixture	0.7	0.419011557	0.342218527	0.080366272	2.02720975	0.656311167
Two non-null Gaussian mixture	0.7	0.283369947	-0.090954816	-0.022643311	-1.45144823	1.130214524
Two non-null Gaussian mixture	0.7	0.239267923	0.076775765	0.62321411	-0.282045196	-0.054347516
Two non-null Gaussian mixture	0.7	-0.233258722	-0.133569916	0.833569916	2.280430539	-1.736648079
Two non-null Gaussian mixture	0.7	0.063489525	-0.094463815	-0.130831019	-0.103336085	0.469667708
Two non-null Gaussian mixture	0.7	0.3512788	0.067136536	-0.000399955	1.110251483	0.870305272
Two non-null Gaussian mixture	0.7	0.229153622	0.499006274	0.152625188	1.569608233	-2.512347969
Two non-null Gaussian mixture	0.7	0.695588198	0.119872489	0.100330664	0.687433892	-0.509667813
Two non-null Gaussian mixture	0.7	0.077889974	-0.130824879	0.691815821	-1.568188778	-1.949000011
Two non-null Gaussian mixture	0.7	0.083140841	-0.091038315	-0.103848	-1.22457836	0.129291958
Two non-null Gaussian mixture	0.7	0.183512942	-0.121422067	-0.086840692	-1.061468655	0.254739122
Two non-null Gaussian mixture	0.7	0.280113672	-0.088954825	0.788945187	-0.986224598	-0.139420705
Two non-null Gaussian mixture	0.7	0.064886763	-0.070589284	0.199196603	0.723580993	-0.368566179
Two non-null Gaussian mixture	0.7	0.735372951	0.056033329	0.029820763	-0.08709648	-0.025694704
Two non-null Gaussian mixture	0.7	0.633037823	0.137490682	0.281763046	0.301491976	-0.68747494
Two non-null Gaussian mixture	0.7	0.615943572	0.265627141	0.152701404	-0.968658153	-2.069562616
Two non-null Gaussian mixture	0.7	0.562582492	0.241582554	0.45840944	0.311257547	-0.202460928
Two non-null Gaussian mixture	0.7	0.298872553	0.001010359	-0.08903557	-0.081513241	0.408031154
Two non-null Gaussian mixture	0.7	-0.062169453	-0.063979335	0.354354801	1.199500207	-0.10646178
Two non-null Gaussian mixture	0.7	1.032842105	0.269950974	0.430043212	-1.214255171	-1.137866912
Two non-null Gaussian mixture	0.7	0.471294102	0.060296758	0.441464195	0.88252746	-1.534263084
Two non-null Gaussian mixture	0.7	0.079548258	-0.072453941	0.206628185	-1.080373574	-1.756353835
Two non-null Gaussian mixture	0.7	0.251717293	-0.071987358	-0.076434046	-1.193179253	-0.162666373
Two non-null Gaussian mixture	0.7	0.396313211	0.030447465	0.511519096	-0.165583754	-2.03225669
Two non-null Gaussian mixture	0.7	0.099652473	0.030579285	-0.04959936	0.03438744	-0.251380618
Two non-null Gaussian mixture	0.7	0.535562159	0.036830986	0.088684254	-1.30724596	-0.664862413
Two non-null Gaussian mixture	0.7	-0.300429869	0.198406304	0.501593506	0.139075884	-2.646516146
Two non-null Gaussian mixture	0.7	0.063704646	0.330190617	0.36977677	2.384048649	-0.773331584
Two non-null Gaussian mixture	0.7	0.172035921	-0.116818431	0.612700905	-1.579498718	-2.174418198
Two non-null Gaussian mixture	0.7	-0.060001623	-0.147981117	0.746581909	-3.318539307	-0.616483133
Two non-null Gaussian mixture	0.7	0.056276409	0.09621001	-0.080862984	0.609649361	0.607864955
Two non-null Gaussian mixture	0.7	0.402348266	-0.082672203	-0.058297784	-1.701234475	0.034094668
Two non-null Gaussian mixture	0.7	0.455995756	-0.020030169	0.108586571	-0.990497777	-0.756019775
Two non-null Gaussian mixture	0.7	0.002900714	-0.103082063	0.021708132	-0.553675486	0.065933342
Two non-null Gaussian mixture	0.7	0.009672302	0.630543187	-0.12715706	0.39747046	1.914489494
Two non-null Gaussian mixture	0.7	0.530228723	0.052145304	0.015821019	0.63229748	0.643314279
Two non-null Gaussian mixture	0.7	0.346352833	0.19869489	0.006845464	0.68074782	0.116038755
Two non-null Gaussian mixture	0.7	0.489813452	-0.000386412	0.493594783	1.01047144	-1.33370125
Two non-null Gaussian mixture	0.7	0.451143426	-0.045772291	0.015009169	-1.771457672	0.603555623
Two non-null Gaussian mixture	0.7	0.513895472	-0.021161485	0.159801766	-1.138056302	-0.517175189
Two non-null Gaussian mixture	0.7	0.082107659	-0.093807761	0.793794746	-0.656820751	-0.879068525
Two non-null Gaussian mixture	0.7	0.421190536	0.303836279	0.396155293	0.124264749	0.25461591
Two non-null Gaussian mixture	0.7	0.47504997	0.01547721	-0.016788924	0.065359913	1.322706866
Two non-null Gaussian mixture	0.7	0.249311135	-0.100390955	0.800390955	-1.39792439	0.025078877
Two non-null Gaussian mixture	0.7	-0.017231082	-0.088779689	0.643471929	-1.168353664	-2.753542099
Two non-null Gaussian mixture	0.7	0.222026972	0.19767686	-0.06095487	-0.148742561	1.070950725
Two non-null Gaussian mixture	0.7	0.893076174	0.222472096	0.210526009	1.330178905	-0.614967023
Two non-null Gaussian mixture	0.7	0.129801247	-0.121180472	0.489509372	0.207763799	-0.401978342
Two non-null Gaussian mixture	0.7	0.113597898	-0.082680717	-0.115322047	-0.445601124	1.857017255
Two non-null Gaussian mixture	0.7	0.150762581	0.631815613	-0.049251156	3.708143607	1.148845866
Two non-null Gaussian mixture	0.7	0.820865696	0.076129506	0.095321292	-0.156041734	-0.347677786
Two non-null Gaussian mixture	0.7	0.608739851	0.131825915	0.212612295	-0.815369072	-1.049739051
Two non-null Gaussian mixture	0.7	0.432005778	0.032656803	0.101906055	-0.183629636	-0.459011894
Two non-null Gaussian mixture	0.7	-0.042448745	-0.07384084	0.77384084	1.87177244	-1.594183301
Two non-null Gaussian mixture	0.7	0.111576113	-0.099402136	0.03926145	-1.297789316	0.059133805
Two non-null Gaussian mixture	0.7	0.449235285	-0.009958682	0.009933108	-0.70131055	0.448418298
Two non-null Gaussian mixture	0.7	0.190040681	-0.002855556	-0.085182703	1.009341193	1.151289427
Two non-null Gaussian mixture	0.7	-0.040731646	-0.112170868	-0.137032904	-0.636957375	2.270762928
Two non-null Gaussian mixture	0.7	-0.062075713	-0.046752317	-0.125735082	1.406041949	-0.350295307
Two non-null Gaussian mixture	0.7	0.383661853	0.020226509	0.091084959	0.748765675	1.145601988
Two non-null Gaussian mixture	0.7	0.714032896	0.032523	0.067306255	0.218128597	-0.596592514
Two non-null Gaussian mixture	0.7	0.481119718	0.007340669	0.581633087	-1.840417539	-2.426875076
Two non-null Gaussian mixture	0.7	-0.123630118	-0.145019784	0.845010786	-1.707557033	-0.093003774
Two non-null Gaussian mixture	0.7	0.044403239	-0.132309533	-0.117163108	-1.566349394	0.314623144
Two non-null Gaussian mixture	0.7	0.024446041	0.762726516	-0.113785706	0.709821654	1.827482548
Two non-null Gaussian mixture	0.7	0.416256851	0.003390226	-0.053725586	1.020730975	0.73122435
Two non-null Gaussian mixture	0.7	0.207749517	-0.00369997	0.34986445	-0.692658855	-0.895690748
Two non-null Gaussian mixture	0.7	0.108867276	0.405133544	-0.019495653	0.358037849	-0.886283195
Two non-null Gaussian mixture	0.7	-0.051147719	-0.134769553	0.380412994	-1.789338456	-1.778331076
Two non-null Gaussian mixture	0.7	-0.219399451	0.194674612	-0.132201633	0.899856187	1.052903932
Two non-null Gaussian mixture	0.7	0.132743345	-0.100472255	0.031815991	-0.851652183	-0.552273628
Two non-null Gaussian mixture	0.7	0.358448367	-0.087506771	-0.087701158	-0.66138225	1.246136522
Two non-null Gaussian mixture	0.7	0.052255112	-0.061653173	-0.103316554	0.726157571	-2.086615306
Two non-null Gaussian mixture	0.7	0.31314002	-0.075274238	-0.052441972	-1.564375191	-0.309503114
Two non-null Gaussian mixture	0.7	0.548623982	-0.005371252	0.394360972	0.043072234	-1.591244645
Two non-null Gaussian mixture	0.7	0.298975977	-0.077671999	0.381994892	0.533312006	-0.759656942
Two non-null Gaussian mixture	0.7	0.425966333	0.436900527	0.042215169	0.226574542	-1.398259855
Two non-null Gaussian mixture	0.7	0.024929545	-0.067183797	-0.094749109	-0.024178341	1.418997837
Two non-null Gaussian mixture	0.7	0.482150362	0.056295648	0.217285481	0.786421213	0.20928513
Two non-null Gaussian mixture	0.7	0.057655678	-0.02096452	-0.09728408	0.899438214	1.11860209
Two non-null Gaussian mixture	0.7	0.218714674	0.155032017	-0.095012698	0.454744115	0.152146245
Two non-null Gaussian mixture	0.7	0.264975656	-0.070532188	0.354202592	-0.498799134	-0.010438447
Two non-null Gaussian mixture	0.7	0.422290956	0.044408481	0.240687228	-1.055295789	-1.030186056
Two non-null Gaussian mixture	0.7	0.032824265	0.158254965	-0.131228733	1.853146344	2.649851986
Two non-null Gaussian mixture	0.7	-0.235404705	0.846420408	-0.146422284	-0.042494397	2.15667368
Two non-null Gaussian mixture	0.7	0.027350807	0.784136199	-0.08414682	0.228893429	0.55605654
Two non-null Gaussian mixture	0.7	0.23646779	-0.011655271	0.041742345	0.262764584	0.26852605
Two non-null Gaussian mixture	0.7	0.314618739	-0.039270444	-0.042090048	0.567658961	1.524412515
Two non-null Gaussian mixture	0.7	0.280596325	-0.082964135	0.375977877	-1.053765731	-0.044569058
Two non-null Gaussian mixture	0.7	0.142702919	-0.129489175	-0.003631183	-1.077586002	-0.026383239
Two non-null Gaussian mixture	0.7	0.467832984	0.177397642	-0.004620549	0.098202763	1.061741614
Two non-null Gaussian mixture	0.7	0.202649067	-0.138194116	0.64301828	-3.802936152	-2.509937855
Two non-null Gaussian mixture	0.7	0.28985716	0.007958769	-0.00729367	0.208237157	0.926000825
Two non-null Gaussian mixture	0.7	0.388902959	0.490906538	0.209073805	0.071449477	0.330145806
Two non-null Gaussian mixture	0.7	-0.022731068	-0.096044268	-0.059942037	-0.537306827	-0.491042484
Two non-null Gaussian mixture	0.7	0.477603206	0.133321392	0.085672246	-0.477771978	-0.174348222
Two non-null Gaussian mixture	0.7	0.389787105	0.338500738	0.026590567	1.629144104	0.169715872
Two non-null Gaussian mixture	0.7	0.153448238	-0.055013691	-0.029449505	-1.65556103	-0.881430532
Two non-null Gaussian mixture	0.7	0.541521479	0.582972711	0.117027289	2.385296862	-0.980272128
Two non-null Gaussian mixture	0.7	0.490613725	-0.011090391	-0.004468791	0.136058134	0.476843822
Two non-null Gaussian mixture	0.7	0.221563375	0.069370022	0.074302722	0.406927205	-0.365726452
Two non-null Gaussian mixture	0.7	-0.114003222	-0.116480978	-0.080804728	-1.470663826	-0.086360623
Two non-null Gaussian mixture	0.7	0.561642084	0.036036016	0.064897615	-1.186936634	-1.489857924
Two non-null Gaussian mixture	0.7	0.617282966	0.218328125	0.288060857	0.544664269	-2.150392206
Two non-null Gaussian mixture	0.7	0.220036726	0.034637944	-0.035685215	-1.22698189	0.492480499
Two non-null Gaussian mixture	0.7	0.164224624	-0.048940115	-0.012987772	-0.490876715	0.068994765
Two non-null Gaussian mixture	0.7	0.054150883	-0.115699911	-0.144907657	-0.54303094	3.174247389
Two non-null Gaussian mixture	0.7	0.39637334	0.279467972	0.005069816	1.017393887	-0.241022595
Two non-null Gaussian mixture	0.7	0.109292068	-0.081908364	-0.048414894	0.151402885	0.916333086
Two non-null Gaussian mixture	0.7	0.767580808	0.08959296	0.610401395	1.659314581	-0.289514077
Two non-null Gaussian mixture	0.7	0.743294574	0.426756208	0.273243764	-0.127394467	-1.42831552
Two non-null Gaussian mixture	0.7	0.081994253	0.049403461	-0.077593807	1.136291985	1.543267051
Two non-null Gaussian mixture	0.7	0.253409797	-0.059951134	-0.054805428	0.51194567	0.784567312
Two non-null Gaussian mixture	0.7	0.153332385	-0.107469597	0.595921992	-0.169616488	-1.454866953
Two non-null Gaussian mixture	0.7	0.241088252	-0.072753869	-0.062859703	-1.143399364	0.348104873
Two non-null Gaussian mixture	0.7	0.244248254	-0.054584265	-0.074580386	-0.538875458	0.3086476
Two non-null Gaussian mixture	0.7	0.6126476	0.259934604	0.440062336	-0.551121535	-1.754162828
Two non-null Gaussian mixture	0.7	0.090645701	-0.134637792	0.693052127	-3.275317353	-2.56009235
Two non-null Gaussian mixture	0.7	-0.040780497	-0.146672902	0.806107614	-4.763873212	-1.115983865
Two non-null Gaussian mixture	0.7	0.590871578	-0.005757314	0.582856889	-0.730262625	-3.817443954
Two non-null Gaussian mixture	0.7	0.020850861	-0.134663837	-0.054572566	-1.491998168	0.467281559
Two non-null Gaussian mixture	0.7	0.146987943	-0.035640029	-0.079227477	-0.390386442	0.789754808
Two non-null Gaussian mixture	0.7	0.119057074	-0.141795952	-0.124583462	-1.804851184	0.711073959
Two non-null Gaussian mixture	0.7	0.303871328	-0.013382566	-0.003272309	0.134086879	1.585637111
Two non-null Gaussian mixture	0.7	0.35303782	0.026403195	0.054574582	-0.444585245	-0.883350812
Two non-null Gaussian mixture	0.7	0.017352656	-0.111165566	-0.108897806	-0.629535101	0.649808144
Two non-null Gaussian mixture	0.7	0.268691505	-0.053147461	-0.033377729	-0.262557824	0.401783642
Two non-null Gaussian mixture	0.7	0.419027878	0.246087967	-0.027731482	1.655735057	0.098847801
Two non-null Gaussian mixture	0.7	0.017689828	-0.140536524	0.840535597	-0.762024072	-0.607588495
Two non-null Gaussian mixture	0.7	0.071962643	0.70014623	-0.000183092	2.592809891	0.210429138
Two non-null Gaussian mixture	0.7	0.107837125	-0.007730073	-0.086750796	0.287617938	-0.329687335
Two non-null Gaussian mixture	0.7	0.237516744	0.258194389	-0.016867586	0.412545856	-0.051627327
Two non-null Gaussian mixture	0.7	-0.102132483	0.844276999	-0.144284217	2.318474804	3.935962307
Two non-null Gaussian mixture	0.7	-0.124423403	-0.138169755	0.712515203	0.434923103	-0.270519397
Two non-null Gaussian mixture	0.7	-0.013596326	-0.10987691	-0.09140118	-0.890481002	0.852895399
Two non-null Gaussian mixture	0.7	0.326239449	0.081134919	0.113003204	0.304621234	0.255009561
Two non-null Gaussian mixture	0.7	0.493842177	0.015393431	0.26502647	0.108964608	-1.14748176
Two non-null Gaussian mixture	0.7	0.058673808	-0.073792191	-0.113796771	0.223951191	1.141140252
Two non-null Gaussian mixture	0.7	0.29600911	-0.001048561	0.388083465	0.233505377	-1.154243996
Two non-null Gaussian mixture	0.7	0.072868183	-0.079765353	-0.128577796	-0.536516712	-0.480604808
Two non-null Gaussian mixture	0.7	0.785980895	0.614636854	0.085363146	1.962127802	-1.851311504
Two non-null Gaussian mixture	0.7	0.202428488	-0.069582879	-0.058233365	-0.158269365	0.23226462
Two non-null Gaussian mixture	0.7	0.115497977	-0.109075714	-0.049891081	0.362137235	-0.018800861
Two non-null Gaussian mixture	0.7	0.273763225	-0.045534742	-0.076911009	-1.268401851	-0.23918483
Two non-null Gaussian mixture	0.7	0.053544892	0.490012912	-0.11918486	0.546295029	0.490861757
Two non-null Gaussian mixture	0.7	-0.347788493	-0.147628008	0.847627999	-2.785490904	-1.395909804
Two non-null Gaussian mixture	0.7	0.70207872	0.227766134	0.072354034	1.417622245	0.496065003
Two non-null Gaussian mixture	0.7	0.477890503	-0.011436937	0.169374973	-0.275975137	0.203972436
Two non-null Gaussian mixture	0.7	0.155200552	0.30295298	-0.124641919	0.689285264	0.519111742
Two non-null Gaussian mixture	0.7	0.945321147	0.073369806	0.040817493	0.416066701	-0.582808548
Two non-null Gaussian mixture	0.7	0.121062931	-0.09876002	-0.103732182	-0.388054131	0.320305542
Two non-null Gaussian mixture	0.7	0.724134077	0.08978047	0.024764183	-0.729208473	-0.57241978
Two non-null Gaussian mixture	0.7	0.062997534	-0.066785231	-0.079425736	-0.561490982	1.452510331
Two non-null Gaussian mixture	0.7	0.940339487	0.082651138	0.086040012	0.61705662	0.815466889
Two non-null Gaussian mixture	0.7	-0.023205664	-0.128398119	0.828398118	-0.683667976	-2.29128289
Two non-null Gaussian mixture	0.7	0.372437513	0.052754692	-0.020142505	-1.014518932	-0.37029459
Two non-null Gaussian mixture	0.7	-0.103467887	-0.119158355	-0.136278016	-0.418395957	1.846531887
Two non-null Gaussian mixture	0.7	-0.021739752	0.376281437	-0.132833218	1.296862324	2.295983042
Two non-null Gaussian mixture	0.7	0.510069395	-0.042843344	-0.061286832	-1.162202039	0.339664705
Two non-null Gaussian mixture	0.7	0.217976215	-0.035919362	-0.0458375	-0.880658509	-0.221380785
Two non-null Gaussian mixture	0.7	0.294850895	0.029794222	0.05124594	-0.581260345	0.692856434
Two non-null Gaussian mixture	0.7	0.081532175	-0.080215149	-0.101400938	-1.3262013	0.368386535
Two non-null Gaussian mixture	0.7	0.294199621	0.317117603	-0.021312057	1.265471635	0.179437416
Two non-null Gaussian mixture	0.7	-0.230236954	0.683634466	-0.13134653	1.061147576	-0.139911163
Two non-null Gaussian mixture	0.7	0.073026085	-0.063468023	-0.082033329	0.503921193	1.260246091
Two non-null Gaussian mixture	0.7	-0.016837354	-0.100541458	-0.033004167	1.319568914	-0.63693741
Two non-null Gaussian mixture	0.7	0.013910498	-0.089759952	-0.082867146	-0.470257295	-0.762909272
Two non-null Gaussian mixture	0.7	-0.058065638	0.846878962	-0.146879022	2.069426621	2.46320008
Two non-null Gaussian mixture	0.7	0.355038847	0.488640373	-0.056474526	0.085464355	-0.870664398
Two non-null Gaussian mixture	0.7	0.685857179	0.342870119	0.091828562	0.474268553	-0.27826999
Two non-null Gaussian mixture	0.7	0.122899244	-0.07206257	-0.051333434	-1.554657315	-0.391173736
Two non-null Gaussian mixture	0.7	0.445240431	-0.026277323	-0.055143517	0.693814757	1.249950839
Two non-null Gaussian mixture	0.7	0.266398588	-0.04200423	0.149723248	-0.369561273	-0.163378438
Two non-null Gaussian mixture	0.7	0.011500368	0.589607129	-0.057987871	1.791232357	-0.697196466
Two non-null Gaussian mixture	0.7	0.452444326	0.564998416	0.134989225	0.289004589	-0.654044497
Two non-null Gaussian mixture	0.7	0.428831908	0.7572243	-0.057224782	2.138976387	-0.93126667
Two non-null Gaussian mixture	0.7	0.76436611	0.191870737	0.142727693	1.453910657	1.295696333
Two non-null Gaussian mixture	0.7	-0.069237016	-0.064628311	-0.049944886	-0.596911268	-0.990092571
Two non-null Gaussian mixture	0.7	-0.073553011	-0.064765426	0.764764627	1.773268835	-0.741106475
Two non-null Gaussian mixture	0.7	0.034862767	-0.058366211	0.099595935	0.160430377	-0.120919456
Two non-null Gaussian mixture	0.7	0.285794192	-0.02330582	-0.034491868	0.498006269	0.750188715
Two non-null Gaussian mixture	0.7	-0.054520417	0.267129959	-0.11455472	1.094557216	1.012404098
Two non-null Gaussian mixture	0.7	0.730975468	0.206374656	0.021679399	0.676178363	-0.917652265
Two non-null Gaussian mixture	0.7	0.804420193	0.195988019	0.16783398	1.465056193	0.804423621
Two non-null Gaussian mixture	0.7	0.081605561	-0.087259055	-0.042869097	-0.759382898	0.436935366
Two non-null Gaussian mixture	0.7	0.20858536	-0.005379413	0.013856553	0.194490134	-0.147865269
Two non-null Gaussian mixture	0.7	0.066505861	0.23629431	-0.030258915	0.839491122	0.12822113
Two non-null Gaussian mixture	0.7	0.146827363	-0.106119073	0.490634973	-0.239121799	-1.448558303
Two non-null Gaussian mixture	0.7	0.254973626	-0.064799927	0.037507762	0.404651344	0.413637558
Two non-null Gaussian mixture	0.7	0.072084542	0.055913699	-0.065199424	0.282477593	0.841922125
Two non-null Gaussian mixture	0.7	-0.009648175	-0.087303179	0.787265769	0.866975745	-0.674256714
Two non-null Gaussian mixture	0.7	0.416885887	-0.05760991	0.014375407	-0.706432348	-0.509959752
Two non-null Gaussian mixture	0.7	0.238418402	0.184927521	0.037122358	0.072957995	-0.831602757
Two non-null Gaussian mixture	0.7	0.453571345	0.250052925	-0.066320662	0.195631368	1.638752411
Two non-null Gaussian mixture	0.7	0.107700602	0.26786771	-0.092112421	0.083629651	-0.165206844
Two non-null Gaussian mixture	0.7	0.160356449	-0.07362618	-0.053237997	-1.262812693	-0.477991519
Two non-null Gaussian mixture	0.7	0.23955231	-0.060057778	0.190069215	-0.195754857	-1.02021412
Two non-null Gaussian mixture	0.7	0.144138672	-0.099874604	-0.021824108	-1.584785615	0.133119546
Two non-null Gaussian mixture	0.7	-0.050597811	-0.112798772	-0.063533564	0.408147374	-0.166687194
Two non-null Gaussian mixture	0.7	0.013004204	0.333715746	-0.013921936	0.785131165	-0.782521894
Two non-null Gaussian mixture	0.7	0.152023131	-0.008678662	-0.039399622	-1.2935856	-0.187386967
Two non-null Gaussian mixture	0.7	-0.122996975	-0.014542726	-0.147681347	1.013296005	2.886819547
Two non-null Gaussian mixture	0.7	-0.128881443	-0.095494588	0.795492979	1.705579751	-1.451281696
Two non-null Gaussian mixture	0.7	-0.053243501	0.767612249	-0.135910293	2.431853387	0.965924821
Two non-null Gaussian mixture	0.7	0.130981782	-0.080793663	-0.114049156	-1.012474069	0.632898455
Two non-null Gaussian mixture	0.7	-0.054549315	-0.063780016	-0.107046362	1.03574086	-0.19920076
Two non-null Gaussian mixture	0.7	0.442106424	0.046817169	0.17436374	0.871801161	1.337663696
Two non-null Gaussian mixture	0.7	0.295521943	-0.006596075	0.230013386	0.568720102	-0.787875107
Two non-null Gaussian mixture	0.7	0.112750446	0.208525411	-0.001829235	0.99531824	0.641645685
Two non-null Gaussian mixture	0.7	0.111048751	-0.090311795	-0.097155642	-0.953600285	1.019098832
Two non-null Gaussian mixture	0.7	0.00830744	-0.060098494	-0.083614606	0.160933115	1.615564449
Two non-null Gaussian mixture	0.7	0.206809614	0.551989591	0.147995319	1.002670737	-1.931394743
Two non-null Gaussian mixture	0.7	0.311206575	0.373280081	-0.04606544	0.279776693	-0.222799784
Two non-null Gaussian mixture	0.7	0.078743283	-0.147641802	0.847639581	-3.76832438	-2.152618539
Two non-null Gaussian mixture	0.7	0.243177443	0.585366003	-0.02733974	2.678465388	-0.115765111
Two non-null Gaussian mixture	0.7	-0.200166408	-0.143310791	0.475386666	-1.5773889	-0.930361517
Two non-null Gaussian mixture	0.7	0.039126429	0.14624209	-0.094755625	-0.075548093	0.47764281
Two non-null Gaussian mixture	0.7	0.110156212	-0.131424557	0.831417468	-2.613609771	-1.746709542
Two non-null Gaussian mixture	0.7	0.355997564	-0.041511897	-0.07270388	-0.75094032	-0.288924964
Two non-null Gaussian mixture	0.7	0.489733936	0.718468876	-0.018470632	0.552150864	0.619332458
Two non-null Gaussian mixture	0.7	-0.114715368	-0.107183832	0.309383718	0.03500274	-0.670974037
Two non-null Gaussian mixture	0.7	0.036759864	-0.047201819	0.736571233	2.553680292	-0.459893372
Two non-null Gaussian mixture	0.7	1.494387367	0.273532918	0.426467082	3.178768728	-1.925943748
Two non-null Gaussian mixture	0.7	0.375648525	0.269299165	-0.002842346	-0.487614829	0.727638439
Two non-null Gaussian mixture	0.7	0.548172683	-0.022637785	0.468334675	-0.384203858	-1.938762651
Two non-null Gaussian mixture	0.7	0.259312488	-0.098854675	-0.11592097	-0.569189338	1.010040244
Two non-null Gaussian mixture	0.7	0.207152249	-0.078569563	0.59035053	0.719405883	-1.748276479
Two non-null Gaussian mixture	0.7	-0.036003815	0.147477404	-0.143343396	0.617619732	2.000099832
Two non-null Gaussian mixture	0.7	0.226739974	-0.012344451	-0.034324216	0.138448946	0.224451262
Two non-null Gaussian mixture	0.7	0.110471335	0.687502967	-0.081680131	0.90088683	-0.596704626
Two non-null Gaussian mixture	0.7	-0.053046392	-0.024228475	-0.02313058	0.332733247	0.582357042
Two non-null Gaussian mixture	0.7	0.08551357	-0.139297108	0.214574648	-1.233842043	-0.618365179
Two non-null Gaussian mixture	0.7	0.199106998	-0.106821888	-0.090082435	-1.278048741	0.252169138
Two non-null Gaussian mixture	0.7	0.229027859	-0.098571311	-0.075832063	-0.970164232	0.441128411
Two non-null Gaussian mixture	0.7	0.842530986	0.600043965	0.099954422	1.561557543	-1.267724561
Two non-null Gaussian mixture	0.7	-0.119917381	0.742729303	-0.148305749	3.080389583	4.719210034
Two non-null Gaussian mixture	0.7	0.575178117	0.178033973	0.476801774	0.460810746	-1.379469652
Two non-null Gaussian mixture	0.7	0.415814923	0.48653516	-0.015125375	1.948725179	1.441062294
Two non-null Gaussian mixture	0.7	0.333126123	-0.107176184	0.159831674	-0.629712088	-0.111916922
Two non-null Gaussian mixture	0.7	0.739180219	0.193996967	0.148887592	0.115993292	-0.852541762
Two non-null Gaussian mixture	0.7	-0.048693234	-0.097832927	-0.094048991	0.239852168	1.582208401
Two non-null Gaussian mixture	0.7	0.117208923	-0.097877054	-0.1247479	-1.16155755	1.660630582
Two non-null Gaussian mixture	0.7	0.0792837	0.10637595	-0.035699392	0.818539401	0.326284395
Two non-null Gaussian mixture	0.7	0.179797565	-0.072545412	0.587188396	-1.198139712	-0.547970559
Two non-null Gaussian mixture	0.7	0.05365386	-0.134958748	-0.119181508	0.376849017	1.13426749
Two non-null Gaussian mixture	0.7	-0.023654623	-0.004893771	-0.103999164	-0.247933646	-0.114249437
Two non-null Gaussian mixture	0.7	0.18315651	-0.05725744	0.153011512	-1.132942837	-1.410135953
Two non-null Gaussian mixture	0.7	0.580023731	0.072773068	0.169923077	-1.217362453	-0.9960779
Two non-null Gaussian mixture	0.7	0.003589999	-0.075760908	-0.109288243	0.203275254	1.438653229
Two non-null Gaussian mixture	0.7	0.066047129	-0.108627686	0.040071516	-0.482239512	-0.140079789
Two non-null Gaussian mixture	0.7	0.572890459	-0.018586175	0.111607359	-0.063339634	-0.821595272
Two non-null Gaussian mixture	0.7	0.43579229	-0.01201806	-0.070881718	-0.961942453	0.927986017
Two non-null Gaussian mixture	0.7	0.459624872	-0.042420659	-0.026296352	-0.070415629	-0.008659389
Two non-null Gaussian mixture	0.7	0.512662334	-0.072142003	-0.040366278	-1.974381458	0.772451926
Two non-null Gaussian mixture	0.7	0.286973883	-0.061592039	-0.056719933	0.49050128	0.385463867
Two non-null Gaussian mixture	0.7	0.209521662	-0.126705824	-0.080092249	-1.934612995	1.604437
Two non-null Gaussian mixture	0.7	0.404888396	-0.0285394	-0.014700969	-0.750473393	1.273077531
Two non-null Gaussian mixture	0.7	0.484787651	0.025975863	0.36834522	-0.913287133	-0.069219703
Two non-null Gaussian mixture	0.7	0.174332868	-0.082278551	-0.01805807	-0.351709331	0.192217414
Two non-null Gaussian mixture	0.7	0.092628837	0.000599182	-0.102859807	-0.222606933	2.105498914
Two non-null Gaussian mixture	0.7	0.268243309	-0.039981974	-0.054032038	-0.662637848	0.289413184
Two non-null Gaussian mixture	0.7	0.280461901	0.428948791	-0.066132038	0.973765744	0.506309428
Two non-null Gaussian mixture	0.7	0.381726033	-0.003667697	-0.046993114	-1.52373193	-0.542827589
Two non-null Gaussian mixture	0.7	0.33638318	0.216946164	0.141597811	-0.466163816	0.076319458
Two non-null Gaussian mixture	0.7	-0.365361623	-0.092290724	0.792290724	1.71905641	-3.018798486
Two non-null Gaussian mixture	0.7	-0.073013842	0.10817842	-0.116766223	0.486968091	0.878707383
Two non-null Gaussian mixture	0.7	0.206446003	0.468587482	-0.025678505	0.088038939	-0.115290057
Two non-null Gaussian mixture	0.7	0.324672614	-0.0031912	0.275221423	0.025560001	-0.677608798
Two non-null Gaussian mixture	0.7	0.169696394	-0.054308955	-0.096004033	-0.484889782	2.034176482
Two non-null Gaussian mixture	0.7	-0.037742018	-0.146769449	0.846759509	-4.080486695	-1.203019592
Two non-null Gaussian mixture	0.7	0.4930547	-0.062074646	0.171858641	0.059992937	0.318835947
Two non-null Gaussian mixture	0.7	0.060193448	-0.064808984	0.431344444	-0.134857374	-1.268659521
Two non-null Gaussian mixture	0.7	-0.049567064	-0.143780184	0.454982406	-2.448879741	-1.551741903
Two non-null Gaussian mixture	0.7	0.462059026	0.051638283	0.377444415	1.199650665	0.142654197
Two non-null Gaussian mixture	0.7	0.027632295	0.710111319	-0.010111319	2.75086928	-0.849205597
Two non-null Gaussian mixture	0.7	0.062050076	-0.117888797	0.450971468	0.062516736	-0.206005729
Two non-null Gaussian mixture	0.7	0.442240692	0.273687734	0.019775378	1.849402666	0.249875886
Two non-null Gaussian mixture	0.7	0.708091415	0.227116338	0.041754601	1.101767379	0.048784243
Two non-null Gaussian mixture	0.7	0.296743388	-0.037113116	-0.079557052	-0.11094851	0.586233375
Two non-null Gaussian mixture	0.7	-0.032073119	-0.121237098	-0.123787893	-0.849002919	0.128282244
Two non-null Gaussian mixture	0.7	0.622529569	0.025733354	0.18593521	0.279288248	-0.740614994
Two non-null Gaussian mixture	0.7	-0.07619568	-0.094841217	-0.129617701	0.157772254	1.815832965
Two non-null Gaussian mixture	0.7	0.388486966	0.2558285	0.001192872	0.537921281	-1.063176662
Two non-null Gaussian mixture	0.7	0.027355758	-0.133188816	-0.131185744	-0.734806718	1.926730392
Two non-null Gaussian mixture	0.7	-0.012881375	-0.097359732	0.337259319	0.009504332	-0.003221207
Two non-null Gaussian mixture	0.7	0.593210753	0.167382244	0.074975802	0.842766334	-0.705020475
Two non-null Gaussian mixture	0.7	-0.01448626	0.515922899	-0.071883113	1.66526368	-0.005404734
Two non-null Gaussian mixture	0.7	0.100229579	0.018295831	0.301714588	-0.511562113	-0.689079071
Two non-null Gaussian mixture	0.7	0.063693767	0.07412441	-0.051008228	-0.562651658	0.326862739
Two non-null Gaussian mixture	0.7	0.445709349	-0.023977886	0.337568166	0.495337335	0.365910532
Two non-null Gaussian mixture	0.7	-0.198980973	0.483276018	0.216723978	1.856165281	-0.375034684
Two non-null Gaussian mixture	0.7	0.844957436	0.141444042	0.142566416	-0.492477966	-1.105324873
Two non-null Gaussian mixture	0.7	0.106269216	-0.138064462	0.332991861	-0.563011889	-0.131086026
Two non-null Gaussian mixture	0.7	0.05331698	-0.087369265	0.025025523	0.757733778	-0.285750471
Two non-null Gaussian mixture	0.7	-0.155813503	-0.117560923	-0.12150378	-0.008169588	0.724430999
Two non-null Gaussian mixture	0.7	0.210062871	0.828416973	-0.128435281	0.039339146	0.813350278
Two non-null Gaussian mixture	0.7	0.177465186	-0.04266296	-0.063001266	0.242105646	1.362080479
Two non-null Gaussian mixture	0.7	-0.184710708	0.171763482	-0.101332634	0.12221648	1.502731249
Two non-null Gaussian mixture	0.7	0.139888863	0.045685896	0.036328576	-0.445702537	0.278524766
Two non-null Gaussian mixture	0.7	0.193688676	0.006611509	0.3088119	0.441292084	-1.022248739
Two non-null Gaussian mixture	0.7	0.01097869	-0.090064031	0.143730847	1.134783437	-0.478090736
Two non-null Gaussian mixture	0.7	0.205625814	-0.063886781	-0.059780386	-0.749881841	0.363386281
Two non-null Gaussian mixture	0.7	0.391022119	-0.020438157	0.012020559	-0.085472757	0.259464932
Two non-null Gaussian mixture	0.7	0.806795035	0.054235557	0.038457285	-0.541202707	-0.815177385
Two non-null Gaussian mixture	0.7	0.044351041	0.84531219	-0.145317111	0.505108262	1.596939163
Two non-null Gaussian mixture	0.7	0.242329011	0.046722908	-0.09113959	-0.20330128	0.264745752
Two non-null Gaussian mixture	0.7	0.151157425	0.022851713	-0.088177307	-0.230428343	-0.17335256
Two non-null Gaussian mixture	0.7	0.060621778	-0.115289309	0.571738081	-1.364435644	-1.231601213
Two non-null Gaussian mixture	0.7	0.047699674	-0.124054737	0.514541734	-1.915788128	-2.273886584
Two non-null Gaussian mixture	0.7	0.388741061	0.007792082	0.041155803	0.593020239	0.241197229
Two non-null Gaussian mixture	0.7	0.239609025	-0.018418163	0.082078354	-0.045410738	-0.021747285
Two non-null Gaussian mixture	0.7	0.344439525	-0.069404133	-0.04973308	-1.428978768	-0.140242931
Two non-null Gaussian mixture	0.7	0.360946614	0.084106787	-0.031922455	0.188305818	-0.266452149
Two non-null Gaussian mixture	0.7	0.138246308	0.775066184	-0.075076479	0.269553053	0.299957975
Two non-null Gaussian mixture	0.7	0.220165068	-0.116452361	0.042667377	-1.130554831	-0.773303345
Two non-null Gaussian mixture	0.7	0.562182456	-0.031340495	0.158197346	0.026370934	-0.925146198
Two non-null Gaussian mixture	0.7	0.413885611	-0.01353708	-0.009858345	-0.680734807	-0.091657984
Two non-null Gaussian mixture	0.7	0.302917684	0.106930556	-0.039405497	0.639791229	0.343622686
Two non-null Gaussian mixture	0.7	0.529914358	0.339827046	0.360168494	1.405818553	-1.142001819
Two non-null Gaussian mixture	0.7	0.374295005	-0.036807987	0.664242534	-0.08725451	-0.490596107
Two non-null Gaussian mixture	0.7	0.331962045	0.652845612	0.047151503	0.494105135	0.134848908
Two non-null Gaussian mixture	0.7	0.404628286	0.295476724	-0.017455558	-0.102808038	-0.995664226
Two non-null Gaussian mixture	0.7	0.524046482	-0.027800585	-0.056593248	-0.57750092	1.022362894
Two non-null Gaussian mixture	0.7	0.087146827	-0.134076255	0.742115442	-1.256422293	-1.305949493
Two non-null Gaussian mixture	0.7	0.199151408	-0.020855406	-0.083614429	-0.170910448	0.525687154
Two non-null Gaussian mixture	0.7	0.259841404	-0.063294011	-0.076891869	-1.328150745	-0.437512643
Two non-null Gaussian mixture	0.7	0.022917428	0.191571354	0.508426696	2.120919375	-2.029387973
Two non-null Gaussian mixture	0.7	0.624165437	-0.014711089	0.003169952	-1.763459132	0.461691325
Two non-null Gaussian mixture	0.7	0.225723477	0.004369123	0.0016785	-1.252778885	0.126982704
Two non-null Gaussian mixture	0.7	0.630934616	0.012110682	0.404336879	-1.432832961	-2.550347721
Two non-null Gaussian mixture	0.7	0.485414245	0.003511046	0.342222255	-1.048008789	-0.649950803
Two non-null Gaussian mixture	0.7	-0.02078823	0.51269134	-0.068176695	0.120564674	-1.831965104
Two non-null Gaussian mixture	0.7	0.590124641	0.007747276	0.022990493	-1.337403185	-1.388497955
Two non-null Gaussian mixture	0.7	0.237895718	-0.091499288	-0.085984244	-1.274590854	0.903800059
Two non-null Gaussian mixture	0.7	0.435714861	-0.009457017	0.016167876	0.496849102	1.31331396
Two non-null Gaussian mixture	0.7	0.628244204	0.499580377	-0.034100668	1.302666615	0.276840782
Two non-null Gaussian mixture	0.7	0.341581948	0.115203988	-0.052187956	1.115292099	0.395938164
Two non-null Gaussian mixture	0.7	0.259389424	-0.140107632	0.36003681	-2.381840576	-1.085462324
Two non-null Gaussian mixture	0.7	0.032492888	-0.141504388	-0.113821903	-0.821564636	0.776463507
Two non-null Gaussian mixture	0.7	0.890153659	0.113975714	0.094042788	-1.51566285	-1.708096226
Two non-null Gaussian mixture	0.7	-0.1000424	0.208429842	-0.135927891	1.477461332	2.120945578
Two non-null Gaussian mixture	0.7	0.337456648	-0.069782355	-0.047055262	-0.581830911	-0.203378121
Two non-null Gaussian mixture	0.7	0.417721105	-0.068316114	-0.07008782	-0.014292536	0.436338218
Two non-null Gaussian mixture	0.7	0.353063749	-0.01953963	0.076178596	-1.504871853	0.1100539
Two non-null Gaussian mixture	0.7	0.292050223	0.16266385	-0.044788147	0.406847229	0.815188882
Two non-null Gaussian mixture	0.7	0.043092844	-0.132962823	0.832962823	-1.287972356	-0.095487663
Two non-null Gaussian mixture	0.7	0.084238484	0.666344011	-0.13595061	2.600084317	1.585226593
Two non-null Gaussian mixture	0.7	0.557481353	0.019077444	0.014055452	-0.241536544	0.088605248
Two non-null Gaussian mixture	0.7	0.467529081	0.518851466	0.035841723	0.664392133	-0.656613468
Two non-null Gaussian mixture	0.7	0.001339729	-0.12612221	-0.136369427	-1.178322114	0.473529913
Two non-null Gaussian mixture	0.7	0.132562785	0.209918532	-0.072340303	0.345501768	-0.009260196
Two non-null Gaussian mixture	0.7	0.859830912	0.157696522	0.048161875	1.281344383	-0.309474505
Two non-null Gaussian mixture	0.7	-0.035322727	-0.12721495	0.827204263	-2.41907721	-0.040979194
Two non-null Gaussian mixture	0.7	0.397814624	0.006432488	0.015643298	-0.355653056	-0.472350127
Two non-null Gaussian mixture	0.7	0.157391708	0.243076419	-0.100116332	1.063135848	1.063724175
Two non-null Gaussian mixture	0.7	0.328629195	0.109537356	0.100054443	1.154880512	-0.066386335
Two non-null Gaussian mixture	0.7	0.471764816	0.011694768	0.160290702	0.440227972	-0.539514469
Two non-null Gaussian mixture	0.7	0.182567493	0.575638911	-0.077828665	1.004747825	1.49334153
Two non-null Gaussian mixture	0.7	0.116152867	-0.01987407	0.719858116	0.468346618	-2.360254553
Two non-null Gaussian mixture	0.7	0.084027779	-0.098750547	-0.101367617	-0.602707166	0.574192096
Two non-null Gaussian mixture	0.7	0.341113797	0.18235918	-0.051036528	-0.322138426	1.024488551
Two non-null Gaussian mixture	0.7	0.199392786	-0.121540824	0.162364406	-0.873235393	-0.535160756
Two non-null Gaussian mixture	0.7	0.104043525	-0.001125734	0.10697895	0.411041553	-0.344542017
Two non-null Gaussian mixture	0.7	-0.086396659	0.790829718	-0.090834017	0.264746073	-0.61555089
Two non-null Gaussian mixture	0.7	0.504856206	-0.067694928	0.585089257	-0.95018801	-1.702552493
Two non-null Gaussian mixture	0.7	0.107478997	0.360227767	-0.112929425	0.911912218	-0.583712861
Two non-null Gaussian mixture	0.7	0.190862191	0.357352584	-0.111043635	0.495449248	0.491795073
Two non-null Gaussian mixture	0.7	0.341604454	-0.055881073	-0.055298015	-0.81671258	1.463129115
Two non-null Gaussian mixture	0.7	0.500998118	-0.040455441	-0.009920441	-1.318442026	-0.011183752
Two non-null Gaussian mixture	0.7	0.510596754	-0.008459519	0.248901894	-0.184153421	0.166723445
Two non-null Gaussian mixture	0.7	0.430163623	0.009778805	0.29007414	-1.322850977	-1.078240791
Two non-null Gaussian mixture	0.7	0.503476576	0.095255792	0.070120189	0.846081443	0.16457383
Two non-null Gaussian mixture	0.7	0.047661129	0.828480723	-0.128493082	2.083005919	0.700529607
Two non-null Gaussian mixture	0.7	0.602111125	0.337988409	0.025827322	0.64385929	0.014929609
Two non-null Gaussian mixture	0.7	-0.006884361	0.183121693	0.516870927	1.392831515	-0.996231799
Two non-null Gaussian mixture	0.7	0.165117979	0.24951333	-0.049347472	0.174435285	0.448577748
Two non-null Gaussian mixture	0.7	0.074908583	0.106714263	-0.142872343	1.029555583	1.591644922
Two non-null Gaussian mixture	0.7	0.064117787	-0.109506832	-0.079821225	-0.639107021	0.193290755
Two non-null Gaussian mixture	0.7	0.011593485	-0.088657037	0.254155159	-0.568761596	-1.71739759
Two non-null Gaussian mixture	0.7	0.748198278	0.387954932	0.132753431	0.833786696	-2.006955414
Two non-null Gaussian mixture	0.7	-0.128516732	-0.101115706	0.02838067	0.753888729	-0.872331351
Two non-null Gaussian mixture	0.7	0.682071546	0.050542783	0.094585854	0.254238573	-0.615807887
Two non-null Gaussian mixture	0.7	0.168044914	0.380106692	-0.058140872	0.995967093	-0.114562179
Two non-null Gaussian mixture	0.7	0.356882812	0.370114052	0.028989563	0.265022133	-0.835499483
Two non-null Gaussian mixture	0.7	0.945438086	0.127050784	0.092392066	-0.190176989	-1.004369527
Two non-null Gaussian mixture	0.7	0.304867111	-0.045949508	0.014907874	-0.757929993	1.23305324
Two non-null Gaussian mixture	0.7	0.449094098	0.051419131	-0.018075544	0.86114999	0.549909739
Two non-null Gaussian mixture	0.7	0.284757641	-0.084851613	-0.069259837	-1.867862088	-0.35665244
Two non-null Gaussian mixture	0.7	0.559273608	0.245930721	0.050004274	1.648299041	1.170990403
Two non-null Gaussian mixture	0.7	-0.065984382	0.615349362	-0.143722881	0.249116456	1.313314099
Two non-null Gaussian mixture	0.7	0.663791362	0.119750254	0.444461892	0.636798341	-0.200835914
Two non-null Gaussian mixture	0.7	0.35816744	0.001928794	0.291851219	-0.417185008	-1.729791058
Two non-null Gaussian mixture	0.7	-0.201700949	0.099095892	-0.124015131	-0.001408288	1.12530635
Two non-null Gaussian mixture	0.7	0.458168841	-0.01833493	0.042517788	0.505841489	0.132526527
Two non-null Gaussian mixture	0.7	0.033616517	-0.100486718	0.453658513	0.136537653	-0.858260428
Two non-null Gaussian mixture	0.7	0.135065191	-0.074580268	-0.076223957	-1.459759774	0.24029869
Two non-null Gaussian mixture	0.7	0.382587932	-0.068842199	-0.053655751	0.12095554	1.401821777
Two non-null Gaussian mixture	0.7	0.388552237	0.15481525	-0.003701176	0.614481391	0.304740588
Two non-null Gaussian mixture	0.7	0.335110355	-0.011811141	0.711810076	-0.808564344	-1.15347253
Two non-null Gaussian mixture	0.7	-0.065629804	-0.12951794	-0.133755486	-0.642721238	0.728010919
Two non-null Gaussian mixture	0.7	0.128155076	0.009183546	0.007389542	1.168120607	0.222232335
Two non-null Gaussian mixture	0.7	0.310474622	-0.022829053	0.069449236	0.207095626	1.008444173
Two non-null Gaussian mixture	0.7	0.244187317	-0.098793119	0.175449078	-0.4073821	-0.739025842
Two non-null Gaussian mixture	0.7	0.266300994	0.196807477	-0.122436104	1.903547634	0.303327379
Two non-null Gaussian mixture	0.7	0.124448428	-0.043042091	-0.078113016	-0.363902236	1.657126578
Two non-null Gaussian mixture	0.7	0.261653739	-0.002697825	0.348571514	-1.198618549	-1.083083025
Two non-null Gaussian mixture	0.7	0.036950832	0.690440911	-0.08895685	2.560542824	2.501288672
Two non-null Gaussian mixture	0.7	-0.029336144	-0.094798486	-0.140626801	0.084748194	2.840671972
Two non-null Gaussian mixture	0.7	0.134401043	-0.063471624	0.135334875	-0.607671264	-1.405964783
Two non-null Gaussian mixture	0.7	-0.01344221	-0.098822038	-0.067389667	-0.263263657	1.102582048
Two non-null Gaussian mixture	0.7	0.298423021	-0.060701284	-0.035878074	0.123000671	1.431421164
Two non-null Gaussian mixture	0.7	0.476991066	-0.029352335	0.000276921	-0.873091115	1.837107803
Two non-null Gaussian mixture	0.7	0.322966472	0.265907573	-0.033969213	1.50648647	0.071690554
Two non-null Gaussian mixture	0.7	0.09650259	-0.051418244	0.220810562	-0.835857966	-0.512668265
Two non-null Gaussian mixture	0.7	0.111495226	-0.140085474	-0.147435949	-1.937444588	2.445767176
Two non-null Gaussian mixture	0.7	0.109146114	-0.128099349	0.227382657	-1.582167505	-0.071912249
Two non-null Gaussian mixture	0.7	0.13450932	-0.067625066	-0.006774879	-0.018861242	0.310569343
Two non-null Gaussian mixture	0.7	0.559701519	-0.047095541	0.71574958	-1.122386773	-1.904550629
Two non-null Gaussian mixture	0.7	0.156021755	-0.007407192	0.707403936	1.923766291	-1.075222694
Two non-null Gaussian mixture	0.7	0.250558418	0.502678031	0.197321966	2.133590694	-1.934407713
Two non-null Gaussian mixture	0.7	0.190418091	-0.044765645	0.613869349	-1.164013937	-2.224936442
Two non-null Gaussian mixture	0.7	0.285865287	0.712686899	-0.012692154	0.859367699	1.119379645
Two non-null Gaussian mixture	0.7	-0.094677977	-0.101783248	-0.141007867	-0.410658179	-0.318802871
Two non-null Gaussian mixture	0.7	0.110587477	-0.116502119	0.487628806	-1.076644721	-1.984765698
Two non-null Gaussian mixture	0.7	0.139117769	-0.083245474	-0.039146829	1.058787458	-1.138342744
Two non-null Gaussian mixture	0.7	0.329794217	0.187590155	-0.040056736	0.242142321	0.511112787
Two non-null Gaussian mixture	0.7	-0.026325344	0.212366687	-0.096762945	0.646940841	1.190746218
Two non-null Gaussian mixture	0.7	0.334079945	-0.065159917	0.540628896	-1.162465305	-2.139793524
Two non-null Gaussian mixture	0.7	0.024031407	-0.125493426	-0.048684642	-0.583975685	0.411277446
Two non-null Gaussian mixture	0.7	0.830557603	0.108593332	0.451361397	1.184365703	-1.143605178
Two non-null Gaussian mixture	0.7	-0.031366581	0.01041169	-0.077836576	1.045157982	-0.513678761
Two non-null Gaussian mixture	0.7	0.346051143	-0.006343908	0.01118323	0.496531513	0.371439996
Two non-null Gaussian mixture	0.7	0.605906446	0.013967242	0.180905807	-1.167656389	-0.291900708
Two non-null Gaussian mixture	0.7	0.009178658	0.302706605	-0.128370173	0.817663391	0.921991487
Two non-null Gaussian mixture	0.7	-0.248755258	-0.137348381	0.83734785	-1.940350872	0.016866769
Two non-null Gaussian mixture	0.7	0.114980031	0.774593928	-0.074593928	1.38163647	-1.072094742
Two non-null Gaussian mixture	0.7	0.384024332	0.249670997	0.001687739	1.419693466	1.304465844
Two non-null Gaussian mixture	0.7	0.52088377	0.038752741	0.026601333	0.128332193	1.32928861
Two non-null Gaussian mixture	0.7	0.221523444	-0.031515268	-0.068143003	-0.606395961	1.180664104
Two non-null Gaussian mixture	0.7	0.159448446	-0.080132096	0.030599496	-0.397430947	-0.649421044
Two non-null Gaussian mixture	0.7	0.070175752	-0.101603851	-0.143772367	-0.920455545	1.179151403
Two non-null Gaussian mixture	0.7	-0.139418939	-0.101471534	0.646872624	-0.270204004	-2.216616152
Two non-null Gaussian mixture	0.7	0.089299307	0.200617703	-0.132481775	0.424810014	0.444238481
Two non-null Gaussian mixture	0.7	0.45244807	-0.019575142	0.136470957	0.983086138	0.218217886
Two non-null Gaussian mixture	0.7	-0.262581798	0.777585197	-0.133653002	1.346740369	0.779222915
Two non-null Gaussian mixture	0.7	0.662521135	0.156287945	0.261162236	-0.748113178	-0.805388901
Two non-null Gaussian mixture	0.7	0.094797705	0.739479618	-0.092356832	0.108356509	-1.070635049
Two non-null Gaussian mixture	0.7	0.133086202	-0.057077229	-0.053982128	0.132723168	0.553038427
Two non-null Gaussian mixture	0.7	0.328758845	-0.019197604	0.02908425	0.310508504	0.131844859
Two non-null Gaussian mixture	0.7	-0.090947937	0.396055002	-0.127163368	0.351897175	1.593928002
Two non-null Gaussian mixture	0.7	0.389084432	0.38384771	-0.018059661	2.478044919	0.564223792
Two non-null Gaussian mixture	0.7	0.491753376	0.05204602	-0.003086769	-0.031114374	-0.053503255
Two non-null Gaussian mixture	0.7	-0.007884077	0.835649786	-0.135650556	0.83897276	2.503196198
Two non-null Gaussian mixture	0.7	0.046420765	0.626191535	-0.078339302	1.978388747	0.249045828
Two non-null Gaussian mixture	0.7	0.319289065	0.120752038	-0.022113322	-0.282700626	0.098785403
Two non-null Gaussian mixture	0.7	0.568085654	-0.044816948	0.228337487	-0.137637028	-0.308638669
Two non-null Gaussian mixture	0.7	-0.107771358	0.231989242	-0.145933121	1.405609951	3.168227396
Two non-null Gaussian mixture	0.7	0.330351493	-0.063689868	-0.038960684	-1.193887491	-0.436296928
Two non-null Gaussian mixture	0.7	0.774528601	0.067924189	0.371186844	-0.397097587	-0.4340356
Two non-null Gaussian mixture	0.7	0.083516556	-0.06508594	0.00968097	0.199910473	1.552440194
Two non-null Gaussian mixture	0.7	0.360614934	0.815087024	-0.142882367	2.173134547	3.625542399
Two non-null Gaussian mixture	0.7	0.134542157	-0.139297184	0.839296201	-1.951320091	-2.887069111
Two non-null Gaussian mixture	0.7	0.248144011	-0.021295502	-0.033450046	-1.308469327	-0.130201658
Two non-null Gaussian mixture	0.7	-0.073861419	-0.10856261	0.249383887	-0.829251328	-0.064433649
Two non-null Gaussian mixture	0.7	-0.025073727	-0.116390014	-0.101523202	-0.138141783	1.777499835
Two non-null Gaussian mixture	0.7	0.475825664	0.017690489	0.110431169	0.546020391	-0.494865771
Two non-null Gaussian mixture	0.7	0.714649259	0.477675161	0.222322684	1.582576879	-0.60957143
Two non-null Gaussian mixture	0.7	-0.11446028	0.595767515	-0.074669865	2.073525774	0.947528408
Two non-null Gaussian mixture	0.7	1.008767908	0.276639924	0.230776485	0.200516858	-1.469711688
Two non-null Gaussian mixture	0.7	0.384281853	-0.084871084	-0.112100146	-1.096407707	0.159993005
Two non-null Gaussian mixture	0.7	0.379993014	-0.001282839	-0.027685221	-0.899080545	1.142636158
Two non-null Gaussian mixture	0.7	0.098628054	0.388825743	-0.079963415	1.600061243	0.674235864
Two non-null Gaussian mixture	0.7	0.214006834	-0.084299706	0.194980728	-0.641681296	-0.862939447
Two non-null Gaussian mixture	0.7	0.056255447	-0.115005721	0.209669689	0.223824941	-0.801458929
Two non-null Gaussian mixture	0.7	-0.101840343	0.032737198	0.667260538	0.154829241	-1.161411382
Two non-null Gaussian mixture	0.7	0.221498114	-0.095663177	-0.099721335	-0.154764104	1.325553906
Two non-null Gaussian mixture	0.7	0.178792948	-0.074272555	-0.095020831	-1.51925647	0.12167593
Two non-null Gaussian mixture	0.7	0.453323815	0.166661746	0.056554688	0.078278896	-1.134581786
Two non-null Gaussian mixture	0.7	0.25647966	-0.032771907	0.142290378	0.446418022	0.624312412
Two non-null Gaussian mixture	0.7	0.063314678	-0.087150112	0.287604626	-1.010340033	-0.992153729
Two non-null Gaussian mixture	0.7	0.035977507	-0.09578659	0.795779923	-0.810851852	-0.061071086
Two non-null Gaussian mixture	0.7	0.455880762	0.015472954	0.110301202	0.110051783	-0.868359313
Two non-null Gaussian mixture	0.7	0.18464438	-0.063437688	-0.040356049	-1.175754692	0.855484531
Two non-null Gaussian mixture	0.7	0.330224586	-0.038679698	0.075445937	-0.911949273	-0.794852858
Two non-null Gaussian mixture	0.7	-0.113615087	0.036808879	0.663191121	0.256146867	-2.622914411
Two non-null Gaussian mixture	0.7	0.032282343	-0.122998499	-0.13086808	-1.431717679	1.21164642
Two non-null Gaussian mixture	0.7	0.541719356	0.127292502	0.124912348	1.01850292	-0.63635223
Two non-null Gaussian mixture	0.7	-0.025088468	-0.104784178	0.657094175	-1.130003991	-2.127982826
Two non-null Gaussian mixture	0.7	0.681987871	0.061339961	0.108463495	-0.782015234	0.13792574
Two non-null Gaussian mixture	0.7	0.013066035	-0.125770049	-0.13050328	-1.512676411	1.545243557
Two non-null Gaussian mixture	0.7	-0.034698371	-0.094473016	-0.104786449	-0.943055051	0.61299527
Two non-null Gaussian mixture	0.7	0.669173433	0.500420911	0.199576948	1.164742762	1.108474764
Two non-null Gaussian mixture	0.7	0.015545744	-0.112642523	0.524734654	-0.866576658	-0.195248322
Two non-null Gaussian mixture	0.7	0.510710273	0.073842044	0.074593085	0.204159006	1.515337865
Two non-null Gaussian mixture	0.7	0.123048522	0.013609019	0.290640804	0.029405843	0.293352539
Two non-null Gaussian mixture	0.7	0.658478412	0.067372727	0.135265811	0.109447301	-0.27898966
Two non-null Gaussian mixture	0.7	0.072918742	0.751375107	-0.100236109	0.887178803	-0.479404453
Two non-null Gaussian mixture	0.7	-0.091988865	0.127550425	-0.131321866	-0.047861299	0.856228193
Two non-null Gaussian mixture	0.7	0.482791578	-0.028374519	-0.000866231	-0.390735759	-0.246931713
Two non-null Gaussian mixture	0.7	0.78256436	0.054210922	0.066984473	0.937421839	0.436293711
Two non-null Gaussian mixture	0.7	0.007666488	0.171983499	0.149504811	0.602494619	-2.078351488
Two non-null Gaussian mixture	0.7	-0.115673953	0.009645396	-0.081651422	0.653707275	-0.72763332
Two non-null Gaussian mixture	0.7	0.395600958	0.380120162	0.065255987	0.10586095	-1.441088932
Two non-null Gaussian mixture	0.7	-0.320700621	0.825210939	-0.14724325	0.896074008	3.249111352
Two non-null Gaussian mixture	0.7	0.386123007	-0.036304241	-0.05847524	0.054577398	0.120243408
Two non-null Gaussian mixture	0.7	0.059170016	-0.128963445	0.136653541	-1.04277392	-0.143908689
Two non-null Gaussian mixture	0.7	0.451718818	0.368246496	0.058375798	2.38717216	-0.44562654
Two non-null Gaussian mixture	0.7	0.17899838	0.562866873	-0.100471492	2.092822852	0.90276859
Two non-null Gaussian mixture	0.7	0.771688279	0.008368997	0.109956437	0.455148153	0.944195075
Two non-null Gaussian mixture	0.7	0.481166761	0.076946312	0.249506605	-0.295443387	-1.649162534
Two non-null Gaussian mixture	0.7	-0.031037091	0.837900756	-0.137903654	1.931335463	2.397502779
Two non-null Gaussian mixture	0.7	0.427394008	0.466752332	-0.025674091	1.43275639	0.413528272
Two non-null Gaussian mixture	0.7	0.455136605	-0.035237706	0.072858714	-0.648911636	-0.119475091
Two non-null Gaussian mixture	0.7	0.168227593	0.222016356	-0.007040717	-0.35700438	0.228362266
Two non-null Gaussian mixture	0.7	-0.033291039	-0.136356308	0.349616225	-2.173542213	-1.613378889
Two non-null Gaussian mixture	0.7	-0.088636611	0.827013525	-0.127013572	3.304864233	0.129267808
Two non-null Gaussian mixture	0.7	-0.144060026	0.803653644	-0.142513032	0.687668474	1.28339078
Two non-null Gaussian mixture	0.7	-0.261191904	-0.105748807	0.805747858	1.473626076	-2.549502541
Two non-null Gaussian mixture	0.7	0.145287992	0.197717267	0.022371344	-0.518323429	-0.92608347
Two non-null Gaussian mixture	0.7	0.257544573	0.314239778	0.102923393	0.72484589	-0.317990012
Two non-null Gaussian mixture	0.7	0.12346275	-0.085023389	-0.096415791	0.559563639	0.14285667
Two non-null Gaussian mixture	0.7	-0.08125392	-0.132220041	-0.122891986	-1.650561891	0.405689306
Two non-null Gaussian mixture	0.7	0.056428889	-0.032285395	0.128887885	1.333304409	-0.527045262
Two non-null Gaussian mixture	0.7	0.567985355	0.075165418	0.079154136	-1.131728039	0.060329158
Two non-null Gaussian mixture	0.7	0.725763018	0.000909055	0.027884565	-0.21584788	0.419758982
Two non-null Gaussian mixture	0.7	0.476260247	0.323834805	0.004207715	1.788866116	1.375089276
Two non-null Gaussian mixture	0.7	0.024628772	-0.0617847	-0.05902571	-0.790583432	-0.246268019
Two non-null Gaussian mixture	0.7	0.097443999	0.041436237	-0.059745025	-0.343379286	-0.257533715
Two non-null Gaussian mixture	0.7	0.491150266	0.166989884	0.164973711	-0.388940001	0.532693751
Two non-null Gaussian mixture	0.7	0.294406863	-0.075983192	0.030567413	-0.12174533	-0.10292013
Two non-null Gaussian mixture	0.7	0.489011548	-0.048569431	-0.009970444	-0.253926053	0.285037746
Two non-null Gaussian mixture	0.7	-0.061854194	0.828356486	-0.128364788	2.090815608	2.095888298
Two non-null Gaussian mixture	0.7	0.414629399	0.367277753	0.046210109	2.787269111	1.593239732
Two non-null Gaussian mixture	0.7	0.171037118	-0.105181475	0.018752829	-1.38533873	-1.034309875
Two non-null Gaussian mixture	0.7	0.121883531	-0.016009959	0.394891344	-0.765247685	0.043690565
Two non-null Gaussian mixture	0.7	0.074354864	0.528589055	-0.113613495	0.538470204	0.98170653
Two non-null Gaussian mixture	0.7	0.069900461	-0.146266613	0.569902347	-2.074295587	-0.282659788
Two non-null Gaussian mixture	0.7	0.069116935	-0.134824667	-0.135834325	-1.158311304	2.149114997
Two non-null Gaussian mixture	0.7	0.331419491	-0.056189513	0.064866377	-1.20013328	0.234375636
Two non-null Gaussian mixture	0.7	0.960504877	0.185946855	0.190055097	2.115831875	0.918617289
Two non-null Gaussian mixture	0.7	0.265616091	0.093188967	0.236214342	-0.179910676	-0.316335792
Two non-null Gaussian mixture	0.7	0.527779243	0.09924589	0.6007539	-0.45951012	-0.428278185
Two non-null Gaussian mixture	0.7	0.152644994	-0.022983716	-0.066504963	-0.884835799	0.048819491
Two non-null Gaussian mixture	0.7	0.207178142	0.234485959	0.00609854	0.086314921	0.962908032
Two non-null Gaussian mixture	0.7	0.016770965	-0.1100358	0.810034443	-1.261123322	-0.804620533
Two non-null Gaussian mixture	0.7	-0.073494049	0.393927338	-0.003070331	1.645627807	0.754903884
Two non-null Gaussian mixture	0.7	0.160848763	-0.067517696	-0.070115092	-1.441239228	1.371344831
Two non-null Gaussian mixture	0.7	0.260682077	-0.083535749	-0.071440363	-1.088246998	-0.118999308
Two non-null Gaussian mixture	0.7	0.103114463	-0.111052061	0.288169949	-0.927534643	-0.585681043
Two non-null Gaussian mixture	0.7	0.322405973	-0.037636287	0.518990384	0.630406367	-1.174222387
Two non-null Gaussian mixture	0.7	0.443906715	-0.017175928	0.031492779	0.318297728	0.316063675
Two non-null Gaussian mixture	0.7	0.019321749	-0.118554355	0.195906338	-0.581882962	-0.675881849
Two non-null Gaussian mixture	0.7	0.468810393	0.034518208	0.049452639	0.179420401	-0.789937651
Two non-null Gaussian mixture	0.7	0.399418411	0.0211527	0.081593546	-0.186883281	-1.166968612
Two non-null Gaussian mixture	0.7	0.358264492	-0.028415142	-0.07956686	-0.457092368	0.585183578
Two non-null Gaussian mixture	0.7	0.157997971	0.824104313	-0.124104313	1.618976512	-3.80081956
Two non-null Gaussian mixture	0.7	0.181682755	0.143707917	0.011971434	0.618866092	-0.362753025
Two non-null Gaussian mixture	0.7	0.394475544	0.140473965	-0.012293865	-0.260782381	-0.163796558
Two non-null Gaussian mixture	0.7	0.655382978	0.252142571	0.200912418	1.344170223	-0.451733144
Two non-null Gaussian mixture	0.7	0.129390626	0.166958524	-0.093740484	0.528348636	0.689470654
Two non-null Gaussian mixture	0.7	0.114635635	0.144606623	-0.084934592	-0.202376541	-0.455437351
Two non-null Gaussian mixture	0.7	0.673816138	0.036723818	0.063968308	0.185945237	1.107910932
Two non-null Gaussian mixture	0.7	0.345189667	0.184757871	-0.064151262	0.909863725	0.818339006
Two non-null Gaussian mixture	0.7	0.030561061	0.117613078	0.062673118	-0.124676532	0.067708192
Two non-null Gaussian mixture	0.7	0.324049148	0.243588279	-0.024192424	2.235707058	1.78868507
Two non-null Gaussian mixture	0.7	0.410281219	-0.004261897	0.247567741	0.032771962	-0.252409025
Two non-null Gaussian mixture	0.7	0.590748235	0.171815915	0.055323821	0.554230005	-1.006319679
Two non-null Gaussian mixture	0.7	0.346994631	0.088801173	0.044505355	1.418814554	0.357211273
Two non-null Gaussian mixture	0.7	0.217123382	0.045935861	0.654064139	2.987449436	-3.311826754
Two non-null Gaussian mixture	0.7	0.152563075	-0.107292494	-0.069512001	-0.507280704	0.804618302
Two non-null Gaussian mixture	0.7	0.388431131	0.022129998	-0.015890996	0.709267228	0.117439283
Two non-null Gaussian mixture	0.7	0.523985957	0.014612824	0.022966063	-0.313031077	-0.553909224
Two non-null Gaussian mixture	0.7	0.464217282	0.141921838	0.029757573	1.50030955	1.21518705
Two non-null Gaussian mixture	0.7	-0.101847971	0.235284632	-0.14175543	1.711589232	2.533776401
Two non-null Gaussian mixture	0.7	0.212353102	-0.055215672	-0.080872488	0.000897135	1.407622959
Two non-null Gaussian mixture	0.7	0.054571621	-0.065099323	-0.09667232	-0.978313748	0.454968199
Two non-null Gaussian mixture	0.7	0.151475707	-0.03216227	0.011384687	0.165206016	-0.048280322
Two non-null Gaussian mixture	0.7	0.149680294	-0.020771062	-0.026893809	-1.559302816	-0.26387561
Two non-null Gaussian mixture	0.7	0.412848133	0.0043394	-0.020675535	-1.244856102	-0.610844418
Two non-null Gaussian mixture	0.7	0.091519258	0.092534142	-0.08114817	1.093136428	0.462130041
Two non-null Gaussian mixture	0.7	0.342406575	-0.037866361	0.015021926	-1.644965103	0.344908628
Two non-null Gaussian mixture	0.7	-0.155395604	-0.144566787	-0.144219936	-2.033158238	1.040859496
Two non-null Gaussian mixture	0.7	0.184312672	-0.086386475	-0.095026107	-0.187617551	1.858694456
Two non-null Gaussian mixture	0.7	-0.078727936	-0.113079733	-0.086610665	0.514591214	0.502230382
Two non-null Gaussian mixture	0.7	0.220398724	-0.058174032	-0.061668379	-0.000433782	0.732039727
Two non-null Gaussian mixture	0.7	0.261917586	-0.019055176	-0.022139909	0.457450406	1.199795435
Two non-null Gaussian mixture	0.7	0.076490494	0.785455872	-0.085465818	-0.065311173	0.816734458
Two non-null Gaussian mixture	0.7	0.413730569	0.013011781	0.020387392	0.128650341	0.46114064
Two non-null Gaussian mixture	0.7	0.537308719	0.550470603	0.001338934	1.17597102	-0.139420285
Two non-null Gaussian mixture	0.7	0.210557185	-0.000242942	-0.011103861	-0.137623794	-0.096792303
Two non-null Gaussian mixture	0.7	0.057874534	-0.120348124	0.007206943	-1.199365083	-0.797548477
Two non-null Gaussian mixture	0.7	0.53420602	-0.032888114	-0.010447394	-0.67526671	1.8186335
Two non-null Gaussian mixture	0.7	-0.097821337	-0.053253574	0.493157474	-0.905450872	-2.406526068
Two non-null Gaussian mixture	0.7	-0.104027615	-0.125838964	0.825838964	1.867433475	-1.996780964
Two non-null Gaussian mixture	0.7	0.078465826	-0.088699563	-0.066670681	-1.277319267	-0.219794448
Two non-null Gaussian mixture	0.7	0.093598299	-0.092507759	0.540504623	-0.668682805	0.043092522
Two non-null Gaussian mixture	0.7	-0.082775093	-0.068944848	0.483124974	0.819454761	-2.590656586
Two non-null Gaussian mixture	0.7	0.237337899	-0.0256006	-0.022682952	-1.284181973	-0.079063974
Two non-null Gaussian mixture	0.7	0.397341798	0.023810743	0.377859202	0.418691805	-0.609102316
Two non-null Gaussian mixture	0.7	0.675879567	0.096705144	0.229524508	-0.909243555	-0.308751733
Two non-null Gaussian mixture	0.7	0.022909042	-0.051274846	0.751259233	0.647453718	-1.000193922
Two non-null Gaussian mixture	0.7	-0.120792014	-0.123297832	0.461247892	-1.504172109	-2.224454415
Two non-null Gaussian mixture	0.7	0.060690203	-0.014274072	0.542613963	0.463371468	-0.284127115
Two non-null Gaussian mixture	0.7	0.154361361	0.165936957	0.021558375	0.076635511	-0.814613175
Two non-null Gaussian mixture	0.7	0.284324384	0.070038623	-0.049978687	0.598054701	-0.153695332
Two non-null Gaussian mixture	0.7	-0.009598681	-0.125872599	-0.09411814	0.153133669	0.430461031
Two non-null Gaussian mixture	0.7	-0.114169771	0.056463204	-0.13148587	0.058197267	-0.433614008
Two non-null Gaussian mixture	0.7	0.186562029	-0.047651258	0.282953796	-0.272714983	-1.399806368
Two non-null Gaussian mixture	0.7	-0.045239393	-0.133404114	0.833404114	-0.962583242	-2.325421458
Two non-null Gaussian mixture	0.7	0.233537423	-0.050106349	0.001241813	-0.954480017	0.124017181
Two non-null Gaussian mixture	0.7	0.388381756	-0.094930952	0.183801044	-1.419842536	0.029746223
Two non-null Gaussian mixture	0.7	0.05065658	-0.145358382	0.019263419	-2.13351011	0.28121509
Two non-null Gaussian mixture	0.7	0.390684223	-0.001817899	0.441646358	-0.692786492	-1.864712275
Two non-null Gaussian mixture	0.7	0.305376845	0.665804365	0.034195611	0.135175567	0.621826511
Two non-null Gaussian mixture	0.7	0.170623974	-0.106238977	-0.100766714	-1.732526838	-0.148475822
Two non-null Gaussian mixture	0.7	0.764905994	0.236418188	0.147008643	0.176574556	-1.12802519
Two non-null Gaussian mixture	0.7	0.143934389	0.066714565	-0.063336917	0.179585982	-0.481439237
Two non-null Gaussian mixture	0.7	0.156683652	0.724063666	-0.114908892	1.646502763	1.030286884
Two non-null Gaussian mixture	0.7	0.310213121	-0.052993134	0.244950642	-0.945721058	-1.545744808
Two non-null Gaussian mixture	0.7	-0.024038675	-0.133667466	0.769523662	-1.370542393	-0.30081242
Two non-null Gaussian mixture	0.7	0.366420382	0.252247278	-0.059169498	0.282741448	1.513865095
Two non-null Gaussian mixture	0.7	0.055725954	-0.136435708	-0.085358207	0.742842116	-1.652759666
Two non-null Gaussian mixture	0.7	0.457720686	0.174487776	0.171712947	-0.116091926	-1.409510752
Two non-null Gaussian mixture	0.7	0.379986738	0.492760924	0.207238854	1.392525948	0.477364399
Two non-null Gaussian mixture	0.7	0.384881392	0.232686235	0.467308866	-0.90176235	-2.542789371
Two non-null Gaussian mixture	0.7	-0.075988986	0.465857183	-0.127598931	1.689636523	0.044081864
Two non-null Gaussian mixture	0.7	-0.064444934	-0.056786176	-0.067151603	0.489834568	1.235687335
Two non-null Gaussian mixture	0.7	0.079895679	-0.032717986	-0.055871831	-0.981878935	0.135637477
Two non-null Gaussian mixture	0.7	0.511689582	-0.002847329	0.052742535	0.764670916	0.611759027
Two non-null Gaussian mixture	0.7	0.016885829	0.838902221	-0.138902582	1.469463978	1.89992832
Two non-null Gaussian mixture	0.7	0.198188621	-0.036194166	-0.055035169	-0.969919738	-0.101304688
Two non-null Gaussian mixture	0.7	0.357716245	-0.08559307	-0.051945609	0.435830605	1.598117936
Two non-null Gaussian mixture	0.7	0.009862368	0.191668492	-0.073205024	0.995719269	0.208481228
Two non-null Gaussian mixture	0.7	0.063107957	-0.103109715	0.206098634	-1.133775362	-0.736639549
Two non-null Gaussian mixture	0.7	-0.125285591	-0.113658402	0.81365345	-0.860927754	0.01302474
Two non-null Gaussian mixture	0.7	0.1795214	-0.073192354	-0.082301567	0.134434537	1.520000536
Two non-null Gaussian mixture	0.7	0.115037625	0.622355481	-0.111923323	1.251555308	0.372073601
Two non-null Gaussian mixture	0.7	0.11424392	0.118620232	-0.142358869	0.552104817	1.351252468
Two non-null Gaussian mixture	0.7	-0.12205813	0.292293524	-0.090218606	0.522283136	0.077622548
Two non-null Gaussian mixture	0.7	0.191677093	-0.07632231	-0.071077105	-0.317947598	0.629893673
Two non-null Gaussian mixture	0.7	0.187839517	-0.052641166	-0.080918773	-0.424392837	0.781501095
Two non-null Gaussian mixture	0.7	0.116886397	-0.064752694	-0.045963327	-0.287845787	0.533677064
Two non-null Gaussian mixture	0.7	0.030033569	-0.119684306	-0.128894701	0.076344179	0.231079498
Two non-null Gaussian mixture	0.7	0.290758822	0.086533024	-0.008789769	1.384190265	0.927117012
Two non-null Gaussian mixture	0.7	0.340148982	-0.034426564	-0.021372185	0.6888804	1.375338929
Two non-null Gaussian mixture	0.7	0.467401155	-0.052839135	0.082367989	0.113418656	-0.368956365
Two non-null Gaussian mixture	0.7	-0.060705262	0.842279623	-0.142283882	0.044552823	2.070844965
Two non-null Gaussian mixture	0.7	0.430133847	0.126601987	-0.033826846	-0.351506543	-0.789250625
Two non-null Gaussian mixture	0.7	0.738668762	0.558403411	0.087964914	1.863328349	-1.627549496
Two non-null Gaussian mixture	0.7	0.324777311	-0.06084228	0.483291882	-0.061897221	-2.06812324
Two non-null Gaussian mixture	0.7	0.258656668	0.115001892	-0.036470663	-0.111739879	-0.101321316
Two non-null Gaussian mixture	0.7	0.279964405	0.510342562	-0.089251302	0.099160461	-0.70304247
Two non-null Gaussian mixture	0.7	-0.144320973	-0.144983608	0.84497128	-2.61168937	-0.760831968
Two non-null Gaussian mixture	0.7	0.299870543	0.23641508	-0.045670897	1.711251671	1.759185306
Two non-null Gaussian mixture	0.7	0.314647639	0.258001174	-0.007081412	0.859740056	0.029109892
Two non-null Gaussian mixture	0.7	0.621266506	0.048618118	0.038421227	0.23566294	1.218528836
Two non-null Gaussian mixture	0.7	0.235226103	0.321244357	-0.049421185	0.38008907	0.667186062
Two non-null Gaussian mixture	0.7	0.706332727	0.293479017	0.308390117	1.295371369	-1.356875131
Two non-null Gaussian mixture	0.7	0.20720907	-0.120507334	0.137345992	0.054320249	-0.245150622
Two non-null Gaussian mixture	0.7	-0.043742219	0.766582346	-0.140923816	1.94263659	0.93339855
Two non-null Gaussian mixture	0.7	0.079801927	0.678201575	-0.141368703	0.264540526	0.568196967
Two non-null Gaussian mixture	0.7	-0.056494675	0.019543238	-0.084074583	1.174417896	1.05092923
Two non-null Gaussian mixture	0.7	0.027433001	-0.131143779	-0.131366098	-0.884244781	-0.729595666
Two non-null Gaussian mixture	0.7	0.214183511	0.177413623	-0.041985339	1.234759409	0.654048521
Two non-null Gaussian mixture	0.7	0.204686954	0.001603662	0.533154034	0.081326751	-1.883112076
Two non-null Gaussian mixture	0.7	0.609739561	0.077440715	0.132663402	1.570381719	0.205470972
Two non-null Gaussian mixture	0.7	0.273354818	-0.11170953	-0.08329255	-0.749767894	0.921752958
Two non-null Gaussian mixture	0.7	0.040566701	-0.114497957	-0.107977995	-1.025706745	1.588325626
Two non-null Gaussian mixture	0.7	0.041727401	0.844572319	-0.144572321	1.111744427	4.18881998
Two non-null Gaussian mixture	0.7	0.150552304	-0.086528372	-0.066428062	-0.864886113	0.043994257
Two non-null Gaussian mixture	0.7	0.017867661	-0.060928386	-0.115865867	0.300646221	0.823855208
Two non-null Gaussian mixture	0.7	0.119362684	0.205554952	-0.126895721	0.461471739	1.029031181
Two non-null Gaussian mixture	0.7	-0.19529947	-0.040925336	-0.088797926	0.550418057	-0.242995192
Two non-null Gaussian mixture	0.7	-0.212417257	-0.097591494	0.484799143	-0.555830445	-0.806471417
Two non-null Gaussian mixture	0.7	0.393504838	0.391010272	-0.020436975	0.769561427	0.322921117
Two non-null Gaussian mixture	0.7	-0.031452915	-0.069624422	-0.087696953	0.884079729	-1.609942175
Two non-null Gaussian mixture	0.7	0.435874666	-0.02171984	-0.053452137	0.090926779	-0.087011235
Two non-null Gaussian mixture	0.7	0.126583256	0.173643311	-0.008514094	-0.138568423	0.188853818
Two non-null Gaussian mixture	0.7	0.227657542	0.0055474	0.023822415	-1.307192009	-0.958634171
Two non-null Gaussian mixture	0.7	-0.18178119	0.205381315	-0.133290965	1.008843871	1.748339384
Two non-null Gaussian mixture	0.7	0.04428848	0.458368714	-0.103644766	1.56548731	0.631450139
Two non-null Gaussian mixture	0.7	0.243843262	-0.022991028	-0.088825834	-1.260286745	-0.137256933
Two non-null Gaussian mixture	0.7	-0.196104171	0.590107084	-0.148239305	1.086415199	4.101718108
Two non-null Gaussian mixture	0.7	0.199105454	-0.087205756	0.009295295	-0.325190264	0.62392984
Two non-null Gaussian mixture	0.7	0.092120898	0.170500333	-0.096347749	0.273798871	0.008642616
Two non-null Gaussian mixture	0.7	0.00992497	-0.147087115	0.847087115	-2.234148628	-0.959890146
Two non-null Gaussian mixture	0.7	0.545884235	0.540538264	-0.007802929	1.789230785	-0.127883478
Two non-null Gaussian mixture	0.7	0.157957632	-0.031511188	-0.047821551	-1.021239179	-0.554777402
Two non-null Gaussian mixture	0.7	-0.178808724	0.682160904	-0.129890769	1.02523907	0.478312486
Two non-null Gaussian mixture	0.7	-0.011347727	-0.106917296	-0.116028814	-1.193987143	1.104549656
Two non-null Gaussian mixture	0.7	0.611742448	0.018138388	0.016315539	-1.152372288	-0.332209497
Two non-null Gaussian mixture	0.7	0.151915577	-0.078860948	-0.067395976	-0.576468906	0.395785423
Two non-null Gaussian mixture	0.7	0.520839521	0.024181263	-0.016715759	0.468247172	0.247877996
Two non-null Gaussian mixture	0.7	-0.033289266	0.821847468	-0.121849226	2.732904436	2.140594427
Two non-null Gaussian mixture	0.7	0.268359552	0.075652816	0.133436085	-0.674648297	-0.352605153
Two non-null Gaussian mixture	0.7	0.700462862	0.046590518	0.006736433	-0.455939757	0.652226029
Two non-null Gaussian mixture	0.7	-0.144664422	-0.138042089	0.007893499	-1.771044536	-1.507473176
Two non-null Gaussian mixture	0.7	0.01286422	-0.13246133	0.832444819	-2.104198001	-0.574782215
Two non-null Gaussian mixture	0.7	0.319160337	-0.038474398	-0.084438133	0.503860471	1.126856793
Two non-null Gaussian mixture	0.7	0.049623056	-0.12830206	-0.062591295	-1.890161921	-1.234003371
Two non-null Gaussian mixture	0.7	0.042407701	-0.125716299	0.416279597	-1.745742243	-1.553902917
Two non-null Gaussian mixture	0.7	0.275959505	0.571576341	-0.099998481	3.121626812	1.797191173
Two non-null Gaussian mixture	0.7	0.171905214	0.221551603	-0.07501322	0.36303382	0.053108787
Two non-null Gaussian mixture	0.7	0.216663049	-0.113224978	-0.098088706	-0.322267683	1.901051063
Two non-null Gaussian mixture	0.7	0.324695754	0.187068932	-0.016992858	-0.192287619	0.343633666
Two non-null Gaussian mixture	0.7	0.241347835	-0.103844327	-0.090538688	-1.085043872	0.71181661
Two non-null Gaussian mixture	0.7	0.011050666	-0.018282152	-0.075129385	0.600312549	0.698420543
Two non-null Gaussian mixture	0.7	0.273262961	-0.067258134	0.311792907	-0.06862283	0.209041448
Two non-null Gaussian mixture	0.7	-0.077001441	0.440338911	-0.126787021	1.016236179	1.344194298
Two non-null Gaussian mixture	0.7	0.302054525	0.030525116	0.055893023	0.809961397	-0.426325289
Two non-null Gaussian mixture	0.7	0.058965202	-0.064848213	-0.119760693	0.029568819	1.087585977
Two non-null Gaussian mixture	0.7	-0.053471891	0.034944917	-0.060233821	0.26110415	0.404511855
Two non-null Gaussian mixture	0.7	0.808975992	0.509791674	0.08095619	1.528137376	-1.385197743
Two non-null Gaussian mixture	0.7	-0.048236544	-0.136778866	0.108697146	-1.63633853	-0.299977783
Two non-null Gaussian mixture	0.7	0.044220645	-0.064570642	-0.080864983	0.145811265	0.654076237
Two non-null Gaussian mixture	0.7	0.443924819	-0.01830782	-0.062713664	-1.000193733	-0.514896951
Two non-null Gaussian mixture	0.7	0.162928541	-0.061407678	-0.083991612	-1.377526876	-0.365301399
Two non-null Gaussian mixture	0.7	0.035386999	0.332144874	0.367854637	0.692417653	-0.354523368
Two non-null Gaussian mixture	0.7	-0.170132907	-0.138935714	0.32948115	-1.231943807	-0.254134895
Two non-null Gaussian mixture	0.7	0.307907964	-0.02657441	0.348047758	-0.176126929	-0.524903064
Two non-null Gaussian mixture	0.7	0.42620453	-0.048505471	0.010339426	-1.414914074	-1.492606525
Two non-null Gaussian mixture	0.7	0.417483096	-0.007105224	0.390826661	-0.634844536	-1.916433933
Two non-null Gaussian mixture	0.7	0.064450755	-0.124296655	-0.114303808	-0.622444725	0.610583716
Two non-null Gaussian mixture	0.7	0.071785872	0.460176543	-0.073159015	1.174391561	1.173987296
Two non-null Gaussian mixture	0.7	0.290835905	0.037866598	-0.005829189	0.46760355	-0.088126512
Two non-null Gaussian mixture	0.7	0.219364594	0.273482185	-0.037786801	0.649510331	0.319761407
Two non-null Gaussian mixture	0.7	0.42122371	-0.026202043	0.625464774	-0.31781783	-3.040481853
Two non-null Gaussian mixture	0.7	0.082241889	-0.061941271	-0.091911863	-0.14028564	1.244797226
Two non-null Gaussian mixture	0.7	0.175009213	-0.099198424	-0.053255854	-0.940502731	1.245139845
Two non-null Gaussian mixture	0.7	0.059692272	-0.113368558	-0.107950635	-1.448035066	-1.395317643
Two non-null Gaussian mixture	0.7	0.457650667	0.167715226	0.008490889	0.615258948	0.206072417
Two non-null Gaussian mixture	0.7	0.702707069	0.117501214	0.223311144	1.450418314	0.071036279
Two non-null Gaussian mixture	0.7	0.237900289	0.009548052	-0.048427301	0.605075069	0.659085849
Two non-null Gaussian mixture	0.7	-0.010945347	-0.104441598	-0.052757582	-0.589055375	0.075820268
Two non-null Gaussian mixture	0.7	0.329481334	-0.002910496	0.228441937	0.476822451	0.517642715
Two non-null Gaussian mixture	0.7	0.073308971	0.422725038	-0.103568574	0.389687536	1.150899941
Two non-null Gaussian mixture	0.7	-0.10019138	-0.125795683	0.682794255	-1.193987776	-0.814115822
Two non-null Gaussian mixture	0.7	0.428937105	0.035167531	0.214191442	0.251915931	-1.154070535
Two non-null Gaussian mixture	0.7	0.214265287	-0.089413202	-0.042340736	0.044838246	0.602132825
Two non-null Gaussian mixture	0.7	-0.083286963	0.140506519	-0.112060682	0.136992294	1.361166505
Two non-null Gaussian mixture	0.7	0.203616409	-0.05518625	-0.033723537	-1.887803359	0.729319341
Two non-null Gaussian mixture	0.7	0.522580433	0.052326866	0.10330869	0.422493875	-0.22747123
Two non-null Gaussian mixture	0.7	0.445672959	0.687603803	0.012388759	1.071511334	0.248899033
Two non-null Gaussian mixture	0.7	0.132648565	-0.091207513	-0.105746364	0.180499425	-0.369125751
Two non-null Gaussian mixture	0.7	0.426029438	0.003060158	0.244964488	0.179515635	0.194895092
Two non-null Gaussian mixture	0.7	-0.036650319	-0.134137736	0.596714934	-0.352876918	-0.666592384
Two non-null Gaussian mixture	0.7	0.337659871	-0.072717106	-0.00414573	-1.341289019	0.947711357
Two non-null Gaussian mixture	0.7	0.167746954	0.002484489	0.352478642	0.124907325	-1.418304785
Two non-null Gaussian mixture	0.7	0.144867898	-0.145796707	0.845796642	-5.322231071	-3.728616371
Two non-null Gaussian mixture	0.7	0.264356206	-0.083704268	-0.099955863	-1.039958619	-0.419944659
Two non-null Gaussian mixture	0.7	0.02625757	-0.128767574	-0.136529982	-0.549063688	2.171481106
Two non-null Gaussian mixture	0.7	0.418984465	0.02892375	0.459456353	0.522843245	0.449994029
Two non-null Gaussian mixture	0.7	0.045141243	-0.000137467	-0.053830492	-0.097595285	-0.198669059
Two non-null Gaussian mixture	0.7	0.291554134	-0.078977816	0.547830286	-0.72015853	-0.826547116
Two non-null Gaussian mixture	0.7	0.306924978	0.249908392	0.064442196	-0.438867914	-0.256828912
Two non-null Gaussian mixture	0.7	0.478263492	0.392824073	0.025050624	2.625710237	0.255603355
Two non-null Gaussian mixture	0.7	0.332728573	0.021545797	0.678427277	-0.535265204	-1.738003575
Two non-null Gaussian mixture	0.7	0.010156813	0.838396396	-0.138396396	2.151408455	2.918851665
Two non-null Gaussian mixture	0.7	0.129748069	-0.03026254	0.592020155	-0.209498768	-2.87211845
Two non-null Gaussian mixture	0.7	-0.097444292	0.243832307	0.456149792	2.70273263	-0.029356275
Two non-null Gaussian mixture	0.7	0.593807532	0.335944329	0.006769924	1.268477316	-0.266750077
Two non-null Gaussian mixture	0.7	0.256302568	0.127630813	0.125006515	-0.022627698	-0.258576147
Two non-null Gaussian mixture	0.7	0.304742345	0.205020199	-0.034874299	-0.293503253	-0.298206824
Two non-null Gaussian mixture	0.7	0.249374585	0.469483305	0.015247928	2.442687598	-0.530722701
Two non-null Gaussian mixture	0.7	0.435217617	0.057616925	-0.030610261	0.370458478	0.324307258
Two non-null Gaussian mixture	0.7	0.1086688	0.450698063	-0.076337698	-0.049561904	0.441011012
Two non-null Gaussian mixture	0.7	0.041199867	-0.111629627	-0.112544849	-2.000308865	0.481584616
Two non-null Gaussian mixture	0.7	-0.199388832	-0.139707052	0.659490719	-1.418413221	-1.254360996
Two non-null Gaussian mixture	0.7	-0.040922636	0.393496445	-0.033861869	0.131161305	-0.282974494
Two non-null Gaussian mixture	0.7	0.168446202	-0.012284802	0.002062433	-1.511913213	-0.823715172
Two non-null Gaussian mixture	0.7	-0.137407336	-0.147951085	-0.132899198	-3.344924966	0.668113514
Two non-null Gaussian mixture	0.7	0.088248884	-0.134590997	-0.131818308	-1.107528705	0.460306316
Two non-null Gaussian mixture	0.7	0.296356331	0.005202637	0.029153888	-0.576725717	-0.901959288
Two non-null Gaussian mixture	0.7	-0.122975316	-0.124318272	0.824317535	-1.059892104	-1.516051105
Two non-null Gaussian mixture	0.7	0.33997568	0.007363043	0.240771084	-1.237935997	-1.561756786
Two non-null Gaussian mixture	0.7	0.382549531	-0.003093356	0.029956795	-1.103094374	0.496447039
Two non-null Gaussian mixture	0.7	-0.268937803	-0.137859146	-0.121725682	-0.966566373	0.174578091
Two non-null Gaussian mixture	0.7	0.273419899	0.169547722	-0.000786618	1.070479559	0.237224187
Two non-null Gaussian mixture	0.7	0.369984662	0.013411354	0.046255599	0.76008271	0.057838725
Two non-null Gaussian mixture	0.7	0.546388827	0.218804915	0.098128392	-0.271177066	-0.402705051
Two non-null Gaussian mixture	0.7	0.054446274	-0.072915069	-0.075759861	-0.0189288	1.673000404
Two non-null Gaussian mixture	0.7	-0.081195608	-0.13396492	0.109647944	-1.868972059	-0.714812344
Two non-null Gaussian mixture	0.7	0.197295504	-0.101123357	0.550095322	0.441017066	-2.10546805
Two non-null Gaussian mixture	0.7	0.115421773	-0.104324134	-0.126940913	-1.492702118	0.790458845
Two non-null Gaussian mixture	0.7	0.116600313	-0.038334627	-0.043084437	-0.765949657	0.218174968
Two non-null Gaussian mixture	0.7	0.547438108	0.086331904	0.103965318	1.449809445	0.338653507
Two non-null Gaussian mixture	0.7	0.539229476	0.508948614	-0.023343117	0.451312406	-0.809401963
Two non-null Gaussian mixture	0.7	0.558003018	0.07796472	0.087761022	1.401540034	0.515273951
Two non-null Gaussian mixture	0.7	0.277057253	-0.011009124	-0.096473764	-1.259874436	0.269929257
Two non-null Gaussian mixture	0.7	0.184386758	0.126660571	-0.123283929	0.800519255	1.506573281
Two non-null Gaussian mixture	0.7	-0.200326859	0.753488661	-0.140610433	3.079414173	3.902710572
Two non-null Gaussian mixture	0.7	0.129522283	0.016279234	0.049605092	0.151593283	0.144185099
Two non-null Gaussian mixture	0.7	0.47545386	0.017966663	0.073793347	0.72193862	-0.144171863
Two non-null Gaussian mixture	0.7	0.451734822	0.125833207	0.128642917	0.820270362	-0.691146435
Two non-null Gaussian mixture	0.7	0.07618987	-0.077921063	-0.095941462	-0.760640607	0.372882533
Two non-null Gaussian mixture	0.7	0.183143838	0.06884403	0.631140948	-0.284643225	-0.221557916
Two non-null Gaussian mixture	0.7	0.443713422	0.139347468	-0.018013646	0.446209169	0.152449111
Two non-null Gaussian mixture	0.7	0.01433011	-0.112382445	-0.050341813	-0.017828643	-0.010732508
Two non-null Gaussian mixture	0.7	-0.167557345	0.846298879	-0.148020004	2.26981354	4.509008683
Two non-null Gaussian mixture	0.7	0.640784305	0.433644572	0.026557727	0.362286227	-0.9613249
Two non-null Gaussian mixture	0.7	0.122956052	0.014247997	0.057075785	-0.051420137	-0.713365619
Two non-null Gaussian mixture	0.7	0.616836511	-0.026548731	0.009727733	0.8940225	1.718948614
Two non-null Gaussian mixture	0.7	0.228819356	-0.019841093	0.067196388	-0.422676241	-0.478958948
Two non-null Gaussian mixture	0.7	0.396048386	0.022834425	0.45332442	-0.298479593	-2.118701188
Two non-null Gaussian mixture	0.7	0.245310965	-0.064899311	-0.061882714	-1.64835171	-0.320032639
Two non-null Gaussian mixture	0.7	0.304168877	-0.032848521	0.012644076	0.376850266	0.332583505
Two non-null Gaussian mixture	0.7	0.054111899	0.537983943	-0.060866225	3.06244099	0.787603287
Two non-null Gaussian mixture	0.7	0.496649717	0.016569603	0.366854084	0.26868891	-0.654287512
Two non-null Gaussian mixture	0.7	0.021733379	-0.132328738	0.786833521	-2.228246951	-1.63890609
Two non-null Gaussian mixture	0.7	0.11510019	0.176598653	-0.116367612	1.330724802	1.599796268
Two non-null Gaussian mixture	0.7	0.806032411	0.337138295	0.3628573	-0.062438937	-1.884091788
Two non-null Gaussian mixture	0.7	0.215723674	-0.025195542	0.055488116	-0.380615751	-1.214353516
Two non-null Gaussian mixture	0.7	0.559487073	0.457808539	0.023276946	2.278573939	1.300417452
Two non-null Gaussian mixture	0.7	0.23912858	-0.072368697	0.092472951	-0.918797344	0.614157159
Two non-null Gaussian mixture	0.7	0.441045365	-0.059397265	-0.026375782	-0.266106644	-0.135862268
Two non-null Gaussian mixture	0.7	0.552595154	0.070255417	0.059440918	-1.234743735	-1.255961907
Two non-null Gaussian mixture	0.7	0.267974678	-0.040054672	-0.073867127	-1.087214948	0.426752029
Two non-null Gaussian mixture	0.7	0.295023011	-0.127139775	-0.080584272	-1.683608705	0.501575993
Two non-null Gaussian mixture	0.7	-0.152729854	-0.069424433	-0.07817655	0.97996773	-0.747166186
Two non-null Gaussian mixture	0.7	0.286584859	-0.048860804	0.401376678	0.724371447	-0.79339463
Two non-null Gaussian mixture	0.7	0.316306663	0.618541386	-0.050634137	2.442534051	1.102017103
Two non-null Gaussian mixture	0.7	0.112403813	0.741651986	-0.041652162	0.026211301	0.746164152
Two non-null Gaussian mixture	0.7	0.526723939	0.049465807	0.113657671	-0.561616032	0.445629898
Two non-null Gaussian mixture	0.7	0.317598915	-0.029928356	-0.073500828	-0.591650239	0.29716756
Two non-null Gaussian mixture	0.9	0.051561809	-0.013872057	0.12346288	0.721350022	-0.104779184
Two non-null Gaussian mixture	0.9	0.086355573	0.327518913	-0.039243797	1.353986421	1.429303754
Two non-null Gaussian mixture	0.9	-0.037700631	0.187724366	0.001601738	1.076795549	0.992596632
Two non-null Gaussian mixture	0.9	0.264419853	0.155912976	0.048211152	0.438196185	-0.065319439
Two non-null Gaussian mixture	0.9	-0.307544351	-0.012374394	-0.013201805	-0.506351612	-0.055657256
Two non-null Gaussian mixture	0.9	0.12625491	0.027264369	0.175140712	-0.643728153	0.061419868
Two non-null Gaussian mixture	0.9	0.017476569	0.229767284	0.015687046	1.892980823	1.288907585
Two non-null Gaussian mixture	0.9	0.434925459	0.174363586	0.018240318	-0.162904104	-1.036067478
Two non-null Gaussian mixture	0.9	-0.000631287	-0.02665543	0.435548215	-0.947892756	-1.47456244
Two non-null Gaussian mixture	0.9	-0.060022321	-0.011030952	0.11537403	-1.183328792	-2.529664722
Two non-null Gaussian mixture	0.9	0.113973512	-0.009954743	-0.036251787	-0.213429321	0.91687429
Two non-null Gaussian mixture	0.9	0.146043599	-0.024823777	0.173059655	-1.276610974	-1.769133258
Two non-null Gaussian mixture	0.9	-0.161798235	0.0512368	0.042182339	-0.030534245	-0.727598099
Two non-null Gaussian mixture	0.9	0.142724083	0.207078689	0.016854419	0.24707982	0.849288284
Two non-null Gaussian mixture	0.9	0.250826888	0.021671707	-0.016646251	0.308157219	-0.433841478
Two non-null Gaussian mixture	0.9	0.350128636	-0.005677821	-0.012815729	-0.03320067	1.395987903
Two non-null Gaussian mixture	0.9	0.070400761	0.055806076	0.184755574	0.134708431	-1.833226068
Two non-null Gaussian mixture	0.9	0.152799652	0.254253614	0.049145465	0.389939044	0.191246597
Two non-null Gaussian mixture	0.9	0.146488998	-0.028282097	-0.038557106	-0.682661559	1.259653792
Two non-null Gaussian mixture	0.9	0.029524635	-0.014016603	-0.036785869	-0.496219784	0.87142189
Two non-null Gaussian mixture	0.9	0.068161749	0.131064645	-0.024752069	-0.126615929	0.259086147
Two non-null Gaussian mixture	0.9	0.12069937	0.270979005	0.048889074	0.908874991	0.166955102
Two non-null Gaussian mixture	0.9	-0.251269565	-0.037281298	0.028333381	-1.089034672	-0.087306924
Two non-null Gaussian mixture	0.9	0.025194101	0.059786846	0.104125969	1.349605571	0.684224309
Two non-null Gaussian mixture	0.9	-0.047309735	-0.037652874	0.212762555	-1.648939506	-0.50214465
Two non-null Gaussian mixture	0.9	0.017890015	-0.019202389	0.013836339	-0.921997801	1.252549918
Two non-null Gaussian mixture	0.9	-0.244871036	0.043177267	0.353706516	0.610775369	-1.344087156
Two non-null Gaussian mixture	0.9	0.079289914	-0.031123706	0.26799533	0.227420795	-0.7429156
Two non-null Gaussian mixture	0.9	0.049843791	0.054972621	0.002410631	0.469930338	-0.279779038
Two non-null Gaussian mixture	0.9	0.155274493	0.097468932	0.588294503	0.906031699	-1.082228388
Two non-null Gaussian mixture	0.9	-0.14710633	-0.030530801	-0.015040814	-1.158600586	-0.088587077
Two non-null Gaussian mixture	0.9	0.228098988	0.095585227	0.039967549	0.694451208	-0.519037704
Two non-null Gaussian mixture	0.9	-0.156256594	0.020338872	0.271148305	1.334200403	-0.188664296
Two non-null Gaussian mixture	0.9	-0.05175644	0.043662352	0.016278072	1.104679576	1.544937362
Two non-null Gaussian mixture	0.9	-0.280600646	-0.001428367	-0.027864259	0.395729531	0.966919473
Two non-null Gaussian mixture	0.9	0.131188373	-0.031999169	-0.039997467	-2.019132645	1.527478156
Two non-null Gaussian mixture	0.9	-0.39367345	-0.035146897	-0.039165317	-0.759044922	1.817739268
Two non-null Gaussian mixture	0.9	0.131217465	0.053710661	0.10100202	0.72399256	0.080524833
Two non-null Gaussian mixture	0.9	0.130527882	0.058268921	-0.024419196	-0.101654778	0.662602758
Two non-null Gaussian mixture	0.9	-0.197552047	0.02606389	0.007151902	0.340240563	0.417787924
Two non-null Gaussian mixture	0.9	0.202103096	0.335605981	0.049382654	-0.345359063	-1.234837833
Two non-null Gaussian mixture	0.9	-0.117541351	0.00593498	0.257291619	0.249373413	-1.627405724
Two non-null Gaussian mixture	0.9	0.066413977	-0.001938837	-0.005290768	-0.586242666	0.512421075
Two non-null Gaussian mixture	0.9	0.120061214	0.017208716	-0.017651557	-1.078502742	-0.48229053
Two non-null Gaussian mixture	0.9	0.045624099	-0.012209626	0.369666936	-0.911174048	-0.382740751
Two non-null Gaussian mixture	0.9	0.173795183	0.02118785	-0.008089409	0.211285648	-0.40098497
Two non-null Gaussian mixture	0.9	0.464167339	0.67023725	0.229758731	-0.128342899	-0.141407259
Two non-null Gaussian mixture	0.9	0.26681756	0.197312497	0.0485326	0.917885289	-0.715049938
Two non-null Gaussian mixture	0.9	0.095334523	0.205441836	0.055456111	0.542766927	-1.160217611
Two non-null Gaussian mixture	0.9	0.016897879	0.101412526	0.042039906	1.495948676	-0.98227306
Two non-null Gaussian mixture	0.9	0.255231844	0.265950429	0.048077768	1.878701055	0.612323217
Two non-null Gaussian mixture	0.9	-0.078131047	0.024948819	0.069820297	0.414072466	0.636382729
Two non-null Gaussian mixture	0.9	0.215582035	0.145696118	0.00795873	0.557823459	1.679104611
Two non-null Gaussian mixture	0.9	0.403611494	0.031470053	0.1573745	1.128190635	0.606581598
Two non-null Gaussian mixture	0.9	0.560707182	0.133142185	0.458753082	2.301399339	-0.416056158
Two non-null Gaussian mixture	0.9	-0.005050144	-0.008706141	0.033974058	-0.980138678	-0.155135881
Two non-null Gaussian mixture	0.9	0.082938973	0.260668627	0.103716198	1.282868474	-0.177061915
Two non-null Gaussian mixture	0.9	-0.198954557	0.00943341	0.041569913	0.541540226	1.447457213
Two non-null Gaussian mixture	0.9	-0.044510437	-0.008495432	-0.006416598	0.319315277	0.055121868
Two non-null Gaussian mixture	0.9	0.234384448	0.019827892	0.59931013	2.369327462	-0.729865504
Two non-null Gaussian mixture	0.9	-0.23535019	-0.019341433	0.075183744	-0.900839091	0.119461239
Two non-null Gaussian mixture	0.9	-0.262635656	0.363223256	-0.027334936	2.713455173	1.37957076
Two non-null Gaussian mixture	0.9	0.077567031	-0.031796438	0.373483668	-1.145430784	-0.978412656
Two non-null Gaussian mixture	0.9	-0.074177283	0.035772215	0.339277796	1.491109315	-1.79937937
Two non-null Gaussian mixture	0.9	0.387922104	0.046702575	0.03793091	1.760449234	-0.738235914
Two non-null Gaussian mixture	0.9	0.013282353	0.418008646	-0.008915979	2.714361316	1.547086673
Two non-null Gaussian mixture	0.9	0.168874346	0.039772011	0.033766803	-0.574009432	-0.321095392
Two non-null Gaussian mixture	0.9	-0.011824118	0.053833692	0.053763377	0.99344691	-0.158994373
Two non-null Gaussian mixture	0.9	0.046040745	-0.025459082	-0.034917215	-1.342769845	0.339360725
Two non-null Gaussian mixture	0.9	0.284935667	0.006052733	0.026643979	-1.121244852	-1.149203716
Two non-null Gaussian mixture	0.9	-0.194032662	0.020436394	0.365015868	-0.540816986	-2.224634529
Two non-null Gaussian mixture	0.9	0.126640968	-0.025836223	0.011417873	-0.911288449	1.385937974
Two non-null Gaussian mixture	0.9	0.025279236	0.009694126	0.034635012	1.159552325	1.522096188
Two non-null Gaussian mixture	0.9	-0.009342708	0.209728504	-0.015396296	1.744534527	0.975869148
Two non-null Gaussian mixture	0.9	0.003808407	-0.029518572	0.011220739	0.518909921	1.335949301
Two non-null Gaussian mixture	0.9	-0.074708729	0.068100964	0.281480049	1.313222185	-0.001197962
Two non-null Gaussian mixture	0.9	0.08906589	0.244676603	0.050119372	-0.358576362	-1.101589666
Two non-null Gaussian mixture	0.9	0.060513105	0.000987404	0.001709636	-0.409124758	0.664823341
Two non-null Gaussian mixture	0.9	0.339256425	0.027066703	0.006399803	-1.029225715	0.00290947
Two non-null Gaussian mixture	0.9	-0.040124058	0.054563439	-0.017129017	0.919068176	1.092035003
Two non-null Gaussian mixture	0.9	0.337250939	-0.032381671	0.515151255	-2.18642172	-1.909197526
Two non-null Gaussian mixture	0.9	0.146593433	-0.037710258	0.20780416	-1.327633405	-0.365450774
Two non-null Gaussian mixture	0.9	0.057354064	-0.016361742	0.114733009	-0.145489023	0.091003969
Two non-null Gaussian mixture	0.9	0.059743722	-0.0002321	-0.000645547	-0.673957316	-0.36783922
Two non-null Gaussian mixture	0.9	0.103774655	0.002608498	-0.011806967	0.488186193	0.99049713
Two non-null Gaussian mixture	0.9	0.254626411	0.119869225	0.197336013	-0.245016026	-0.318041817
Two non-null Gaussian mixture	0.9	0.033353054	0.286759948	0.014133654	1.465157687	-0.578165734
Two non-null Gaussian mixture	0.9	0.237823909	0.034047772	0.022822908	-1.829695179	-1.104932076
Two non-null Gaussian mixture	0.9	-0.011028285	-0.002811732	0.115326506	-0.028073377	-1.394424741
Two non-null Gaussian mixture	0.9	0.226057166	-0.007655904	-0.031043031	-0.864891841	-0.409552702
Two non-null Gaussian mixture	0.9	0.516474038	0.027216073	0.54477566	-0.102014556	-1.167899362
Two non-null Gaussian mixture	0.9	-0.221141087	-0.007482023	0.907466292	-1.710517817	-0.33441845
Two non-null Gaussian mixture	0.9	0.319835989	0.013932773	0.004760018	0.203998117	1.041757019
Two non-null Gaussian mixture	0.9	-0.477436501	0.593359527	-0.047883189	2.480421569	4.037755397
Two non-null Gaussian mixture	0.9	0.686590413	0.113738611	0.302997935	-0.003792526	-1.96723993
Two non-null Gaussian mixture	0.9	0.093764671	0.029649013	-0.003757833	-0.355110343	0.884399223
Two non-null Gaussian mixture	0.9	0.193861708	0.041792324	0.020554233	-0.122867818	0.289973637
Two non-null Gaussian mixture	0.9	-0.22442651	0.032657946	0.005215213	0.721841615	1.269506937
Two non-null Gaussian mixture	0.9	0.070576979	0.019869805	0.053247356	-0.506565224	-1.081538697
Two non-null Gaussian mixture	0.9	0.041979086	-0.036866116	-0.005381337	-2.165502389	0.965646279
Two non-null Gaussian mixture	0.9	-0.073032336	0.268360203	-0.001248244	1.283197607	-0.613522431
Two non-null Gaussian mixture	0.9	0.320356632	0.852808338	-0.00188772	0.506669138	-0.452591032
Two non-null Gaussian mixture	0.9	0.251578537	-0.038276479	0.405475645	-0.651818092	-1.966517488
Two non-null Gaussian mixture	0.9	-0.151984285	0.081701372	-0.03167416	0.178126563	0.245452278
Two non-null Gaussian mixture	0.9	-0.056320483	0.529961616	0.035313199	1.490324681	-0.939693189
Two non-null Gaussian mixture	0.9	0.006403611	-0.013830109	-0.028584717	-1.098396942	2.020838589
Two non-null Gaussian mixture	0.9	-0.127967113	0.065507659	0.065393429	0.747960979	0.143950116
Two non-null Gaussian mixture	0.9	0.481332999	0.333987646	0.058023279	0.205161026	0.28449943
Two non-null Gaussian mixture	0.9	0.195187683	0.061411719	0.045463905	0.488762595	-0.530087111
Two non-null Gaussian mixture	0.9	0.26112202	0.028682471	0.871300335	0.747396701	-2.706889594
Two non-null Gaussian mixture	0.9	-0.057985572	0.027055288	0.044535222	-0.234084081	-0.75299275
Two non-null Gaussian mixture	0.9	0.273785483	0.274643207	0.14948302	0.733160987	0.222922864
Two non-null Gaussian mixture	0.9	-0.422285353	-0.004879555	0.010263631	-0.847625537	-0.943218766
Two non-null Gaussian mixture	0.9	-0.194912622	0.002171336	-0.005583884	-1.148530946	-0.7065192
Two non-null Gaussian mixture	0.9	-0.001835083	-0.035119577	0.270027068	-2.254929286	-1.160909653
Two non-null Gaussian mixture	0.9	0.088891279	0.032453503	0.023932657	-0.082628922	-0.518433497
Two non-null Gaussian mixture	0.9	0.04247892	0.389321196	0.03079586	0.808716521	-0.287344333
Two non-null Gaussian mixture	0.9	-0.031764165	0.345391994	0.001833942	1.64028708	1.320114245
Two non-null Gaussian mixture	0.9	0.266083831	-0.006071114	0.001911076	-0.614226415	-0.377259569
Two non-null Gaussian mixture	0.9	0.248096376	0.004045963	0.035320425	0.397605528	-0.725368822
Two non-null Gaussian mixture	0.9	-0.309773314	0.020081782	0.02139032	0.445718157	-0.896954589
Two non-null Gaussian mixture	0.9	-0.15464128	-0.030542166	0.010254361	-0.525597939	0.674065603
Two non-null Gaussian mixture	0.9	-0.122815057	-0.006063742	0.022949185	-0.506599694	-0.562906744
Two non-null Gaussian mixture	0.9	0.171161921	0.020002395	0.053861894	-0.561922955	-0.769349614
Two non-null Gaussian mixture	0.9	0.245286053	-0.012499379	-0.037532237	-1.577902341	0.306798829
Two non-null Gaussian mixture	0.9	0.10815911	-0.034149488	-0.039768321	-1.817476815	0.581718643
Two non-null Gaussian mixture	0.9	0.103686326	-0.045990187	-0.038368344	-1.858527965	0.741547865
Two non-null Gaussian mixture	0.9	0.046216449	0.188591926	-0.0325069	1.710525178	1.809816132
Two non-null Gaussian mixture	0.9	0.368274642	0.090515415	0.062260483	0.832855503	-0.624764535
Two non-null Gaussian mixture	0.9	0.215538513	0.259180312	-0.016008096	0.872736228	-0.157495336
Two non-null Gaussian mixture	0.9	0.141141404	-0.024631973	-0.010586059	0.070895389	1.296535369
Two non-null Gaussian mixture	0.9	-0.144413371	0.008259068	0.891733129	-1.391815288	-0.551494749
Two non-null Gaussian mixture	0.9	-0.305579354	-0.011547251	0.355332142	-0.708787516	-0.973326786
Two non-null Gaussian mixture	0.9	-0.42055528	-0.038764416	0.128619642	-2.08367182	-1.725341652
Two non-null Gaussian mixture	0.9	0.106613161	0.072435942	0.458156375	0.376194341	-1.461194872
Two non-null Gaussian mixture	0.9	-0.128153479	0.02631621	0.072840696	0.219558398	-0.722661576
Two non-null Gaussian mixture	0.9	0.203516488	0.045752579	0.000633648	0.356348971	0.295961347
Two non-null Gaussian mixture	0.9	-0.118418144	-0.025898142	-0.010988906	-1.724534931	0.543594863
Two non-null Gaussian mixture	0.9	0.303570331	0.303436754	0.049056026	0.036267746	0.546173171
Two non-null Gaussian mixture	0.9	0.175118162	-0.019874729	-0.018530495	-1.157887599	1.448882323
Two non-null Gaussian mixture	0.9	-0.157800244	-0.031726815	0.247846506	-1.212887892	-2.012288889
Two non-null Gaussian mixture	0.9	-0.066137169	-0.018214669	-0.013430217	0.374754617	1.300054042
Two non-null Gaussian mixture	0.9	-0.056732591	0.051457709	0.173447533	-0.164014046	-1.963325832
Two non-null Gaussian mixture	0.9	0.356789414	0.026040148	-0.000143889	0.585791548	0.167720221
Two non-null Gaussian mixture	0.9	0.315437307	-0.027999021	0.01791514	-1.41951578	-0.676823406
Two non-null Gaussian mixture	0.9	0.120946003	-0.013156707	-0.018690399	-0.20671315	-1.17590843
Two non-null Gaussian mixture	0.9	0.081539002	0.013920329	0.000221517	-0.495400196	-0.213219971
Two non-null Gaussian mixture	0.9	0.01281882	-0.022563669	-0.033235259	0.160154625	1.537426008
Two non-null Gaussian mixture	0.9	0.129654225	0.029175103	-0.019076779	-0.581004059	0.370188965
Two non-null Gaussian mixture	0.9	-0.015330752	-0.039813435	0.003668623	-0.55186795	-0.930878493
Two non-null Gaussian mixture	0.9	0.250855908	0.052624145	0.847368309	-0.772366017	-0.08269917
Two non-null Gaussian mixture	0.9	0.052754558	-0.046253413	-0.040500536	-2.137876082	2.108022755
Two non-null Gaussian mixture	0.9	0.403199936	0.315360138	0.025136775	1.249462472	-0.2142334
Two non-null Gaussian mixture	0.9	0.234085068	0.075346422	0.824639449	-0.159963688	-0.492444504
Two non-null Gaussian mixture	0.9	-0.118610467	0.484340921	-0.004959637	1.262709845	-0.276665186
Two non-null Gaussian mixture	0.9	-0.166568228	0.005718503	-0.044134227	0.693816146	3.078714625
Two non-null Gaussian mixture	0.9	0.642429795	0.150121598	0.157706758	-1.29705467	-0.757087289
Two non-null Gaussian mixture	0.9	-0.037746846	0.0035988	0.018002219	0.437965156	-0.085649558
Two non-null Gaussian mixture	0.9	0.046865725	-0.020113778	0.028806575	-1.30829945	-1.387326269
Two non-null Gaussian mixture	0.9	-0.078557306	0.05318971	-0.009388071	0.36197637	-0.180466401
Two non-null Gaussian mixture	0.9	0.332362565	0.100601232	0.05569207	-0.836906232	-0.375172812
Two non-null Gaussian mixture	0.9	0.043454453	-0.023159937	0.73942247	-1.825543957	-2.648062962
Two non-null Gaussian mixture	0.9	0.026310708	0.353438028	0.066830757	2.313617251	0.205743999
Two non-null Gaussian mixture	0.9	-0.027847502	-0.023343729	-0.030749211	-1.617986421	-0.041276272
Two non-null Gaussian mixture	0.9	-0.020212723	-0.04692774	0.946920758	-1.63545667	-0.656163654
Two non-null Gaussian mixture	0.9	0.214811333	-0.006564022	0.688481415	0.351529518	-1.548441965
Two non-null Gaussian mixture	0.9	0.136667517	-0.04271667	0.077298792	-2.077112011	-1.212244142
Two non-null Gaussian mixture	0.9	0.124271113	-0.038202894	-0.004215341	-2.284790288	0.644086475
Two non-null Gaussian mixture	0.9	-0.081222041	-0.020697084	-0.021164836	0.688870043	0.750330693
Two non-null Gaussian mixture	0.9	-0.015583148	-0.027295832	-0.038292573	-1.758255539	1.234052034
Two non-null Gaussian mixture	0.9	0.111264554	0.108689523	0.152756435	0.39425293	0.203327776
Two non-null Gaussian mixture	0.9	-0.337691369	-0.036742085	0.110903165	-1.396261728	-0.487708855
Two non-null Gaussian mixture	0.9	0.282355143	-0.00146484	-0.017726187	-1.477049951	1.567760758
Two non-null Gaussian mixture	0.9	0.354588184	0.018156886	-0.006127571	-0.066706145	0.524897019
Two non-null Gaussian mixture	0.9	0.298731399	0.061087042	0.071947141	1.159098383	-0.504934641
Two non-null Gaussian mixture	0.9	0.076526712	-0.007215466	-0.022867562	-1.851214437	0.868413071
Two non-null Gaussian mixture	0.9	0.118975815	0.026721162	-0.016367392	-0.658961724	0.768125759
Two non-null Gaussian mixture	0.9	-0.418852291	0.079560483	0.061532636	-0.215790273	0.554788684
Two non-null Gaussian mixture	0.9	0.254749139	0.111443873	0.788552798	-1.051780149	0.165911617
Two non-null Gaussian mixture	0.9	0.096647343	0.285538229	-0.027195378	0.822351438	0.705420795
Two non-null Gaussian mixture	0.9	0.440953851	0.053948833	0.072021316	1.158440093	0.196776234
Two non-null Gaussian mixture	0.9	0.195963545	0.859768189	0.040230321	0.716621138	-1.652271124
Two non-null Gaussian mixture	0.9	-0.023734831	-0.004012323	0.311845427	1.307043575	-1.625119859
Two non-null Gaussian mixture	0.9	0.027534584	-0.013341671	0.020310261	0.794992947	1.434201361
Two non-null Gaussian mixture	0.9	-0.114285144	0.204537937	0.023422615	1.33031661	-0.843705777
Two non-null Gaussian mixture	0.9	0.119055694	0.210525656	0.008174931	0.202174856	-0.146913927
[truncated: 1,042,802 more chars]
