# Supplementary material for: Total genetic contribution assessment across the human genome
Source: Nat Commun. 2021 May 14;12:2845. doi: 10.1038/s41467-021-23124-w (PMC8121943; doi:10.1038/s41467-021-23124-w)
Supplement: Supplementary file 6 — Source Data [file 41467_2021_23124_MOESM6_ESM.zip › Source_Data.supplementary_fig18.txt]

Decorrelation.procedure	pi0	theta.D	pi1.D	pi2.D	mu1.D	mu2.D
All 173 eigenvectors	0.1	653.2005495	-0.374619767	-0.434983362	-3915.36478	-23869.53006
All 173 eigenvectors	0.1	1209.667504	-0.43568745	-0.377085545	-63378.8658	4150.763972
All 173 eigenvectors	0.1	299.0987685	-0.433843744	-0.39286208	-17232.41139	362.6183139
All 173 eigenvectors	0.1	272.3434503	-0.397282672	-0.432914612	-931.6406135	13083.07506
All 173 eigenvectors	0.1	2631.859602	-0.438350179	-0.362327207	-155690.2127	9331.220201
All 173 eigenvectors	0.1	321.7907995	-0.368625447	0.446916656	-3946.190345	-2.362866061
All 173 eigenvectors	0.1	54.56655151	-0.400549552	-0.415590788	806.6076127	440.2308906
All 173 eigenvectors	0.1	657.6515697	0.351912353	-0.368597366	0.627925986	8084.92981
All 173 eigenvectors	0.1	387.5404314	-0.433920571	-0.382265097	-11686.14996	2949.829976
All 173 eigenvectors	0.1	3124.623512	-0.438188089	-0.359140018	-186554.4121	10135.49681
All 173 eigenvectors	0.1	823.1228469	-0.374302718	0.474302712	-10880.06523	-2.211991839
All 173 eigenvectors	0.1	66.2510296	0.262103357	-0.37438478	0.474706118	-884.993388
All 173 eigenvectors	0.1	480.3751535	-0.396691506	-0.399062336	897.6582519	8495.313145
All 173 eigenvectors	0.1	1006.784468	-0.422720129	-0.389424496	-27335.71893	4315.626574
All 173 eigenvectors	0.1	1641.303637	-0.437867333	-0.375014684	-103977.8939	5063.335816
All 173 eigenvectors	0.1	944.0554575	-0.386549592	-0.436967812	-2476.079191	60388.1165
All 173 eigenvectors	0.1	634.0177804	-0.438302614	-0.386025367	-44288.05472	-1813.317927
All 173 eigenvectors	0.1	2047.528166	-0.357176858	-0.436702784	-5974.527128	112291.9
All 173 eigenvectors	0.1	2107.51743	-0.437314109	-0.380906649	-161239.6185	897.9257853
All 173 eigenvectors	0.1	1239.899704	-0.394131377	-0.412409393	1840.160416	30262.26981
All 173 eigenvectors	0.1	1322.397376	-0.438373191	-0.363954189	-55439.9545	7877.691369
All 173 eigenvectors	0.1	951.556799	-0.436344558	-0.376343898	-65559.59361	766.8327545
All 173 eigenvectors	0.1	433.4307021	-0.438372095	-0.391810492	-27043.14664	2048.354008
All 173 eigenvectors	0.1	1845.732221	-0.437580012	-0.372539924	-125437.8184	3717.066472
All 173 eigenvectors	0.1	1939.096021	-0.438300473	-0.356746876	-113777.2362	6515.66059
All 173 eigenvectors	0.1	18.37563304	-0.403319879	-0.421012659	-388.1257955	15.18316593
All 173 eigenvectors	0.1	257.9598414	-0.409416205	-0.409138085	-5292.24249	-1061.365552
All 173 eigenvectors	0.1	1023.438818	-0.385721795	-0.432357495	-3948.192743	43659.18347
All 173 eigenvectors	0.1	612.3504257	-0.384163046	-0.43610332	-584.9419088	41300.53697
All 173 eigenvectors	0.1	1385.476702	-0.437806195	-0.367662204	-106479.7992	1060.981302
All 173 eigenvectors	0.1	846.1551053	-0.401163397	-0.361911743	-17134.41326	103.3865571
All 173 eigenvectors	0.1	2114.356437	-0.375040778	-0.430970336	-5525.421344	89324.63891
All 173 eigenvectors	0.1	141.8025129	0.005621478	-0.37438684	1.955069668	1875.429412
All 173 eigenvectors	0.1	1420.159285	-0.359655047	-0.43746998	-5714.250155	72158.76136
All 173 eigenvectors	0.1	589.2918987	-0.423813065	-0.384741753	-17246.97536	-2107.478852
All 173 eigenvectors	0.1	1112.529844	-0.437825658	-0.384697003	-74682.14669	3116.276665
All 173 eigenvectors	0.1	21.78369992	0.357904841	-0.374390928	1.832737726	-294.0915619
All 173 eigenvectors	0.1	1110.35633	-0.43626374	-0.380144546	-51424.39807	5784.941087
All 173 eigenvectors	0.1	1043.052625	0.480219057	-0.380219224	0.919512605	14948.56336
All 173 eigenvectors	0.1	2675.030794	-0.358556377	-0.437958526	-2084.8693	206313.2743
All 173 eigenvectors	0.1	153.745966	-0.373879734	-0.044740254	2021.386828	-0.483112439
All 173 eigenvectors	0.1	1811.516978	-0.436154335	-0.369396548	-117788.0396	2249.981467
All 173 eigenvectors	0.1	2965.094254	-0.341450097	-0.436698602	5603.16017	177224.7333
All 173 eigenvectors	0.1	1551.897258	-0.413476859	-0.389379447	-34732.37238	4674.72958
All 173 eigenvectors	0.1	2196.967994	-0.366083754	-0.42915548	-7595.666516	74838.13491
All 173 eigenvectors	0.1	232.2621888	-0.426539339	-0.387900718	-2798.65728	2684.753924
All 173 eigenvectors	0.1	387.5904061	-0.433882111	-0.3816899	-18927.93753	1206.896822
All 173 eigenvectors	0.1	156.4636658	-0.374395023	0.474395005	-2068.430816	-2.165139166
All 173 eigenvectors	0.1	731.8133442	0.250946514	-0.373883197	2.337855313	9615.365191
All 173 eigenvectors	0.1	571.5045919	-0.374397519	0.396565232	-7558.78277	-1.663038485
All 173 eigenvectors	0.1	1561.411608	-0.370459786	-0.438366229	-4281.536137	104942.2134
All 173 eigenvectors	0.1	1295.256614	-0.435979078	-0.385967022	-83136.76348	2026.857492
All 173 eigenvectors	0.1	609.8497497	-0.395077582	-0.428539638	-2987.818999	20775.13396
All 173 eigenvectors	0.1	587.6810022	-0.423969616	-0.398462843	-827.0936899	10979.6428
All 173 eigenvectors	0.1	1135.710327	-0.389294968	-0.428979082	-1933.214953	48442.68996
All 173 eigenvectors	0.1	1462.370999	-0.437800422	-0.382212206	-93116.99637	4807.428717
All 173 eigenvectors	0.1	1298.592396	0.468581798	-0.36858262	1.692725825	15953.26681
All 173 eigenvectors	0.1	1944.35027	-0.363693875	-0.436857878	-1799.250183	136122.972
All 173 eigenvectors	0.1	747.6807564	-0.432867738	-0.377068464	-11816.19023	7480.810091
All 173 eigenvectors	0.1	1003.259858	-0.438395286	-0.369275468	-49468.58661	5309.56411
All 173 eigenvectors	0.1	212.8346701	-0.401857831	-0.409817726	-3406.902508	-1228.507845
All 173 eigenvectors	0.1	387.9646601	-0.4334437	-0.382540876	-9955.258722	3302.998906
All 173 eigenvectors	0.1	329.2139846	-0.379321549	-0.438903376	-1130.601388	22493.20584
All 173 eigenvectors	0.1	739.956358	-0.374377612	0.19779098	9784.982745	0.165125547
All 173 eigenvectors	0.1	53.02500549	-0.374023685	0.300694965	693.1856401	-0.403868043
All 173 eigenvectors	0.1	1263.241574	-0.43554416	-0.370224854	-63458.14308	4337.494428
All 173 eigenvectors	0.1	146.0764055	-0.414014627	-0.407165467	3128.826816	781.986586
All 173 eigenvectors	0.1	2418.781549	-0.438371972	-0.348321265	-156360	5911.632603
All 173 eigenvectors	0.1	969.8428671	-0.438356865	-0.37374354	-60311.13218	3505.089153
All 173 eigenvectors	0.1	697.4617908	-0.403496762	-0.414992922	-987.1340104	18618.12021
All 173 eigenvectors	0.1	568.7540051	-0.399234224	-0.413061647	-489.6056697	14728.06237
All 173 eigenvectors	0.1	2504.513292	-0.43756652	-0.355899558	-159703.3332	5510.022735
All 173 eigenvectors	0.1	773.7380562	-0.391794588	-0.417929365	-4922.686956	15182.55382
All 173 eigenvectors	0.1	364.9966767	-0.436063399	-0.385898479	-10820.4625	3346.856609
All 173 eigenvectors	0.1	323.6491164	-0.362434543	0.462434483	-3693.833657	-0.395825297
All 173 eigenvectors	0.1	188.0573023	-0.390387294	-0.428177314	1741.526697	3866.559708
All 173 eigenvectors	0.1	266.5079579	-0.39675551	-0.433207292	-5005.835921	11.62870219
All 173 eigenvectors	0.1	235.1262474	-0.426871667	-0.397518871	-5892.679904	1881.643025
All 173 eigenvectors	0.1	1225.612482	-0.368195712	-0.438372437	-2721.246011	86262.49033
All 173 eigenvectors	0.1	3138.281691	-0.328931025	-0.435680107	-429.1137711	215526.0489
All 173 eigenvectors	0.1	74.13114361	0.271331823	-0.374401773	2.33677653	-984.9441728
All 173 eigenvectors	0.1	738.0081585	-0.438372093	-0.369974573	-61903.85905	227.7960285
All 173 eigenvectors	0.1	2015.526421	-0.401213631	-0.360145868	-40847.82713	249.2544119
All 173 eigenvectors	0.1	251.7742156	-0.407081732	-0.404917267	-3292.553216	2442.420228
All 173 eigenvectors	0.1	2563.032234	-0.434910863	-0.345045134	-117088.7041	7586.239006
All 173 eigenvectors	0.1	509.6360306	-0.432485651	-0.38605849	-24834.73573	1166.707361
All 173 eigenvectors	0.1	1311.017897	-0.427508276	-0.377646852	-50704.35935	2360.017868
All 173 eigenvectors	0.1	2220.173159	-0.337264004	-0.429778965	-1929.304014	99047.88573
All 173 eigenvectors	0.1	919.881846	-0.417410153	-0.352546072	-25379.11518	945.1022457
All 173 eigenvectors	0.1	769.9934783	-0.419198735	-0.391300784	-20217.98324	2512.017339
All 173 eigenvectors	0.1	2801.384712	-0.357188196	-0.43693837	-7101.56543	163985.5491
All 173 eigenvectors	0.1	600.5701928	-0.416907105	-0.366776129	-12855.15653	2103.549328
All 173 eigenvectors	0.1	495.7813162	-0.379402576	-0.438160638	-1426.448598	33360.66172
All 173 eigenvectors	0.1	1152.709935	0.141617275	-0.368498761	3.116132411	14138.00608
All 173 eigenvectors	0.1	810.1870791	-0.373691931	0.121939515	-10613.15504	-0.333401734
All 173 eigenvectors	0.1	1644.107416	-0.370461727	-0.438228067	-6537.142046	95499.67881
All 173 eigenvectors	0.1	795.6845989	0.180638009	-0.380215293	1.504324254	11403.25814
All 173 eigenvectors	0.1	452.510025	-0.391564642	-0.429658743	-1520.358333	17894.69553
All 173 eigenvectors	0.1	621.32854	-0.410046598	-0.412003373	2791.347465	13416.21104
All 173 eigenvectors	0.1	1686.147935	-0.436807254	-0.380634981	-103513.9535	4622.244625
All 173 eigenvectors	0.1	753.0957584	-0.386676852	-0.437705314	-2409.689842	48866.35087
All 173 eigenvectors	0.1	493.2906605	-0.39961684	-0.424783053	-3945.233909	11677.02498
All 173 eigenvectors	0.1	827.0906081	-0.437239771	-0.375619379	-60432.04449	-753.7744376
All 173 eigenvectors	0.1	449.7167002	-0.42005414	-0.400964862	-4819.152338	-6228.105298
All 173 eigenvectors	0.1	1904.578079	-0.368035427	-0.436585659	-4990.979904	111506.663
All 173 eigenvectors	0.1	394.4837011	-0.428146082	-0.396217832	-15218.11334	-1155.493017
All 173 eigenvectors	0.1	651.0632154	0.239522878	-0.371966776	0.07601813	-8351.721373
All 173 eigenvectors	0.1	244.742625	0.464431889	-0.374395597	1.799876828	-3235.063169
All 173 eigenvectors	0.1	762.9985172	-0.398381647	-0.414371641	-4045.345354	15545.01239
All 173 eigenvectors	0.1	1466.929506	-0.385287467	-0.437233365	-6968.000467	79615.21365
All 173 eigenvectors	0.1	206.5440316	-0.36983051	-0.433069172	-577.6062666	9464.858437
All 173 eigenvectors	0.1	1326.290864	-0.377123417	-0.436643672	1568.909571	90753.5005
All 173 eigenvectors	0.1	1889.717564	-0.43712291	-0.36974791	-80837.59682	10577.27204
All 173 eigenvectors	0.1	725.5648016	-0.372121577	-0.426120625	-1763.230142	24653.37003
All 173 eigenvectors	0.1	343.9395852	-0.430254052	-0.399935554	-16055.61994	540.9301323
All 173 eigenvectors	0.1	1019.014655	-0.372854022	-0.4383745	-4172.954597	59958.0839
All 173 eigenvectors	0.1	387.5121345	-0.398952893	-0.412991036	652.1880778	9576.191326
All 173 eigenvectors	0.1	1276.906677	-0.38729316	-0.436580708	2722.410081	82436.2232
All 173 eigenvectors	0.1	306.2687676	-0.38601217	-0.438380934	-2320.464043	13581.12654
All 173 eigenvectors	0.1	361.1108781	-0.438678039	-0.379889063	-8194.493229	3824.98003
All 173 eigenvectors	0.1	20.86900792	0.468579323	-0.368579331	1.268484089	258.5279474
All 173 eigenvectors	0.1	828.5181112	-0.377598923	-0.437436733	-3218.948353	47410.26336
All 173 eigenvectors	0.1	377.5506399	-0.37739765	-0.438400531	-2276.287605	18303.15975
All 173 eigenvectors	0.1	1419.63837	-0.394565272	-0.422900143	841.0324748	50670.18427
All 173 eigenvectors	0.1	178.7982028	-0.368769359	0.376903144	2203.797777	-2.251713516
All 173 eigenvectors	0.1	429.6697515	-0.42156318	-0.376883404	-6942.87691	-3178.932878
All 173 eigenvectors	0.1	847.2908237	-0.373726233	-0.438383888	-7085.573396	26419.33377
All 173 eigenvectors	0.1	1175.364751	-0.377816188	-0.422267591	-2823.77397	35045.30415
All 173 eigenvectors	0.1	450.9199833	-0.378895924	0.369753853	6345.060661	-0.460011376
All 173 eigenvectors	0.1	169.5222056	-0.388087945	-0.427267159	-323.3441909	6579.248961
All 173 eigenvectors	0.1	728.7619111	-0.430614761	-0.399247653	-35782.62468	690.3820836
All 173 eigenvectors	0.1	313.688259	-0.388826613	-0.435428512	-607.1546403	18944.75974
All 173 eigenvectors	0.1	261.3578	-0.374504312	-0.416108273	-941.7651441	-5603.481715
All 173 eigenvectors	0.1	399.9734967	-0.374765884	0.274204795	-5314.964074	-2.288774307
All 173 eigenvectors	0.1	747.2926707	-0.43845534	-0.385946131	-39575.93717	4533.783465
All 173 eigenvectors	0.1	1197.304313	-0.436881971	-0.381672721	-77591.42802	2626.317189
All 173 eigenvectors	0.1	41.26862926	-0.374379872	0.474379846	-547.9533299	-2.346282671
All 173 eigenvectors	0.1	1147.9381	-0.374620988	0.474620977	-15232.55175	-2.120698504
All 173 eigenvectors	0.1	688.4763062	-0.407124854	-0.388011337	-15886.49254	118.8236938
All 173 eigenvectors	0.1	1910.702019	-0.435822241	-0.364410978	-132396.5294	395.848124
All 173 eigenvectors	0.1	704.8716602	0.462916692	-0.362917191	1.142005162	8089.99253
All 173 eigenvectors	0.1	1653.612545	-0.438270224	-0.36859111	-131175.5733	1409.532679
All 173 eigenvectors	0.1	756.3538938	-0.437422867	-0.369307474	-44754.40653	2402.7025
All 173 eigenvectors	0.1	405.3304684	-0.380123289	0.365684591	-5802.500119	-1.733852149
All 173 eigenvectors	0.1	865.9767064	-0.413390239	-0.346457449	-21900.35185	-625.9643709
All 173 eigenvectors	0.1	238.3955371	-0.388558898	-0.434300102	-93.40740699	14816.96542
All 173 eigenvectors	0.1	441.7760918	-0.424751903	-0.393806373	-15837.45195	-746.8335791
All 173 eigenvectors	0.1	514.1725067	0.39026712	-0.368563828	1.272603532	6321.063311
All 173 eigenvectors	0.1	678.2438756	-0.410042205	-0.353001537	-14538.65255	1000.808068
All 173 eigenvectors	0.1	898.4258645	-0.361756717	-0.436006131	1294.737435	56030.20536
All 173 eigenvectors	0.1	954.1240507	-0.36783683	-0.436757627	-2202.167771	58363.71653
All 173 eigenvectors	0.1	962.6588277	0.16414213	-0.368606003	1.151976851	11827.88273
All 173 eigenvectors	0.1	1540.357993	-0.438333405	-0.381303676	-85496.30614	7899.288149
All 173 eigenvectors	0.1	1669.749751	-0.358518586	-0.438277686	-5472.090574	99743.62548
All 173 eigenvectors	0.1	222.8652951	-0.394583694	-0.418576592	-1880.486677	-3775.05043
All 173 eigenvectors	0.1	1421.854192	-0.377928707	-0.423432901	1248.703022	50130.69912
All 173 eigenvectors	0.1	838.8853603	-0.438090655	-0.386305621	-66636.05632	-713.6907627
All 173 eigenvectors	0.1	240.5943548	-0.374967582	-0.421852511	1305.850353	5059.875272
All 173 eigenvectors	0.1	1528.171889	-0.436877879	-0.375199821	-84580.94267	5590.34801
All 173 eigenvectors	0.1	255.0724237	-0.439547124	-0.384785534	-17757.06704	1067.654197
All 173 eigenvectors	0.1	1398.14515	-0.435439963	-0.336862858	-72478.71099	3028.015588
All 173 eigenvectors	0.1	1322.361996	-0.3824915	-0.438243381	-7781.748672	67805.23231
All 173 eigenvectors	0.1	372.7851421	-0.393137452	-0.413137659	926.8241238	8675.402955
All 173 eigenvectors	0.1	790.3001531	-0.390931879	-0.421881483	-3093.301547	21612.65933
All 173 eigenvectors	0.1	231.855225	-0.4095053	-0.40201627	196.0182191	4674.504188
All 173 eigenvectors	0.1	374.7326509	-0.403593826	-0.414954768	-2280.35936	7672.777558
All 173 eigenvectors	0.1	555.8679209	-0.39737709	-0.416134704	-3385.200294	11157.50358
All 173 eigenvectors	0.1	1947.296073	-0.379782042	-0.421262914	-8856.165044	46127.35093
All 173 eigenvectors	0.1	946.4507687	-0.41013529	-0.394527628	-20241.85671	-2526.610511
All 173 eigenvectors	0.1	1228.886696	-0.368709798	-0.435844488	-1360.953648	78999.39133
All 173 eigenvectors	0.1	2100.086149	-0.437117743	-0.370215591	-131671.203	5063.059367
All 173 eigenvectors	0.1	325.5417218	-0.374239973	0.393120862	-4307.46527	-1.811170927
All 173 eigenvectors	0.1	622.0677352	0.242392852	-0.374279588	2.371550756	8210.773241
All 173 eigenvectors	0.1	44.1630138	-0.423791668	-0.396793728	1264.739933	-211.0911759
All 173 eigenvectors	0.1	361.0285653	-0.385906732	-0.438373106	-637.2101911	27536.5302
All 173 eigenvectors	0.1	1565.957263	-0.438358631	-0.364658674	-82445.28551	7102.744571
All 173 eigenvectors	0.1	122.8688032	-0.427536109	-0.402683916	-2202.978244	1553.677701
All 173 eigenvectors	0.1	354.5423154	-0.403714557	-0.402970513	823.5458555	6729.458444
All 173 eigenvectors	0.1	425.7304436	-0.303258349	-0.418179227	-45.59186176	13168.26591
All 173 eigenvectors	0.1	855.8031748	-0.386710289	-0.437538001	-3398.292722	51433.79469
All 173 eigenvectors	0.1	417.1205223	-0.388164465	-0.43606149	100.0354197	29471.16989
All 173 eigenvectors	0.1	1650.010922	-0.437595995	-0.346466085	-105283.154	3325.351593
All 173 eigenvectors	0.1	279.3090883	-0.405002817	-0.418051821	-4466.244423	2454.001391
All 173 eigenvectors	0.1	1478.202558	-0.427395338	-0.373218852	-64525.9549	-253.8001075
All 173 eigenvectors	0.1	823.2263799	-0.438364313	-0.3687217	-57050.39929	1962.862966
All 173 eigenvectors	0.1	1320.835468	-0.379616168	-0.43688657	-2540.828727	87078.59237
All 173 eigenvectors	0.1	545.2635015	-0.367302181	-0.434132347	-3246.829798	17463.3256
All 173 eigenvectors	0.1	121.2153886	-0.432878793	-0.387346026	-4670.042875	656.2308889
All 173 eigenvectors	0.1	656.1294652	-0.383212282	-0.430102099	2006.680468	26237.32542
All 173 eigenvectors	0.1	538.6054276	-0.404585937	-0.425613012	-11584.96736	508.9438271
All 173 eigenvectors	0.1	527.4953036	-0.396414643	-0.420932607	-2997.833563	12623.62489
All 173 eigenvectors	0.1	2098.381191	-0.379184829	-0.432873965	-2880.450045	110624.064
All 173 eigenvectors	0.1	844.9404361	-0.398858988	-0.419598436	-4815.868416	19694.64229
All 173 eigenvectors	0.1	1257.895149	-0.373172198	-0.438008879	-1966.46175	92322.9694
All 173 eigenvectors	0.1	1951.952375	-0.43697067	-0.372912451	-122059.4697	4692.378872
All 173 eigenvectors	0.1	493.9357291	-0.43211668	-0.31744543	-20470.8793	960.1224141
All 173 eigenvectors	0.1	449.5304732	0.248729404	-0.380122148	1.35596382	6436.033724
All 173 eigenvectors	0.1	1102.292892	-0.437361365	-0.390914866	-71698.34466	3318.217514
All 173 eigenvectors	0.1	487.3289869	-0.439070072	-0.383672827	-29572.76515	2472.912225
All 173 eigenvectors	0.1	464.0176032	0.273805797	-0.374402123	1.627699202	6144.577192
All 173 eigenvectors	0.1	302.1069269	-0.398549106	-0.425809113	151.7690541	12165.3232
All 173 eigenvectors	0.1	164.1604534	-0.394675481	-0.396895654	-2947.895669	-31.0110117
All 173 eigenvectors	0.1	3020.133023	-0.340307837	-0.42782727	-3306.154334	119843.595
All 173 eigenvectors	0.1	797.1734835	-0.37814036	-0.437985627	-1868.749631	55193.64845
All 173 eigenvectors	0.1	2442.800466	-0.387262858	-0.431089982	-9645.47151	97172.55111
All 173 eigenvectors	0.1	452.3681526	-0.388945237	-0.435167019	-117.0261009	30011.41381
All 173 eigenvectors	0.1	2520.211473	-0.436631562	-0.361174051	-125388.7212	9499.922963
All 173 eigenvectors	0.1	1565.720496	0.439873921	-0.368592034	-0.187163765	19227.13372
All 173 eigenvectors	0.1	220.3950437	-0.430795547	-0.360338933	622.9018549	2322.497053
All 173 eigenvectors	0.1	459.1550958	-0.401130241	-0.400022797	531.4861303	8676.260791
All 173 eigenvectors	0.1	151.4899778	-0.419055797	-0.405107639	3343.756766	1067.31479
All 173 eigenvectors	0.1	754.0242309	-0.368565249	0.274861099	-9261.049677	-2.592307516
All 173 eigenvectors	0.1	864.995353	-0.426550062	-0.39158511	-30880.70081	-2416.230188
All 173 eigenvectors	0.1	855.0637714	0.102468474	-0.368591506	0.236394958	10503.57124
All 173 eigenvectors	0.1	1761.69057	-0.305410856	-0.417749803	679.5674821	51596.55793
All 173 eigenvectors	0.1	546.294114	-0.368595991	0.318700103	-6709.883737	-1.129994061
All 173 eigenvectors	0.1	1893.048241	-0.369034244	-0.437701258	-4066.309322	127141.4887
All 173 eigenvectors	0.1	2800.810971	-0.438372093	-0.326369022	-174279.9348	6261.340893
All 173 eigenvectors	0.1	772.2630968	-0.234402582	-0.430499757	-49.70935461	38997.15858
All 173 eigenvectors	0.1	637.5976036	-0.381487954	-0.438374339	-185.2902968	53755.39306
All 173 eigenvectors	0.1	1041.705824	-0.437741119	-0.385063626	-60652.82685	4594.072663
All 173 eigenvectors	0.1	1597.268521	-0.438203814	-0.372085571	-70736.26812	9792.668651
All 173 eigenvectors	0.1	263.2669898	-0.395002368	-0.435181406	2218.009829	9533.908024
All 173 eigenvectors	0.1	831.6490388	-0.36860528	-0.438368902	-726.6068191	66417.20184
All 173 eigenvectors	0.1	242.7480483	-0.403702018	-0.420248885	2921.949076	3617.850797
All 173 eigenvectors	0.1	769.4872717	-0.377592473	-0.43837381	-4513.987796	38117.1389
All 173 eigenvectors	0.1	598.9137037	-0.384927601	-0.439011838	-2987.609101	36860.22693
All 173 eigenvectors	0.1	1151.16256	-0.438372093	-0.374301982	-76449.45987	3466.702032
All 173 eigenvectors	0.1	234.3302526	-0.421409418	-0.402991805	-2117.728963	3694.317896
All 173 eigenvectors	0.1	700.0262129	-0.438372087	-0.373584387	-43593.13529	2530.971216
All 173 eigenvectors	0.1	474.5063143	-0.374527383	-0.409219249	-897.6373567	9976.89457
All 173 eigenvectors	0.1	494.6869143	-0.426804382	-0.39647994	-14620.20217	2907.921198
All 173 eigenvectors	0.1	622.9308521	-0.425479695	-0.404669383	-22792.80901	1414.25209
All 173 eigenvectors	0.1	385.0233778	-0.374400584	0.113424491	-5089.686078	-1.464455492
All 173 eigenvectors	0.1	294.2183479	-0.392214703	-0.436732693	231.8083865	21167.68863
All 173 eigenvectors	0.1	540.1588268	-0.428486869	-0.369545477	-19237.38897	-1576.404871
All 173 eigenvectors	0.1	344.4788842	-0.40687214	-0.411601529	-225.9656875	8713.306253
All 173 eigenvectors	0.1	219.6643677	-0.419965622	-0.404441158	-374.3245641	4585.182273
All 173 eigenvectors	0.1	1981.048508	-0.437783626	-0.361044252	-148115.305	1926.646445
All 173 eigenvectors	0.1	114.7084806	-0.403487258	-0.426668444	-126.6727752	4663.40134
All 173 eigenvectors	0.1	319.2546713	-0.420490908	-0.401677771	-10622.92807	120.8295183
All 173 eigenvectors	0.1	1521.063525	-0.37440785	0.35555747	-20113.53791	-1.412903848
All 173 eigenvectors	0.1	308.606489	0.460454298	-0.362767174	0.915066368	3535.701915
All 173 eigenvectors	0.1	306.8475681	-0.374398459	0.474398101	-4056.440732	-1.360685593
All 173 eigenvectors	0.1	75.41846714	-0.4206199	-0.401885143	2559.819488	-9.554131594
All 173 eigenvectors	0.1	583.1396078	-0.436558728	-0.381774017	-41158.00438	439.545123
All 173 eigenvectors	0.1	1707.940138	-0.414966595	-0.367400465	-47336.02519	-604.5710985
All 173 eigenvectors	0.1	441.6222737	-0.368578872	0.328875078	-5423.643125	-2.076674946
All 173 eigenvectors	0.1	919.4083575	-0.368580278	0.431706736	-11285.95916	-0.759601843
All 173 eigenvectors	0.1	949.768863	-0.38668312	-0.434153843	-3236.881545	47013.06136
All 173 eigenvectors	0.1	145.0199324	0.338733103	-0.374390443	1.441987662	-1924.327194
All 173 eigenvectors	0.1	792.4718688	0.372603081	-0.368589379	0.344763287	-9733.564628
All 173 eigenvectors	0.1	1073.605488	-0.368505518	0.424308769	-13171.61574	-1.495000335
All 173 eigenvectors	0.1	999.5641509	-0.363490694	-0.415379767	-1037.486559	26284.94261
All 173 eigenvectors	0.1	301.1882233	-0.406996707	-0.411752831	-4173.041235	-3189.430619
All 173 eigenvectors	0.1	1045.182216	-0.381407404	-0.437344787	-3708.127896	62513.79486
All 173 eigenvectors	0.1	157.4033973	-0.411608762	-0.386138106	2822.009022	781.3235817
All 173 eigenvectors	0.1	672.8784295	0.468591229	-0.368591267	0.016208581	8262.86184
All 173 eigenvectors	0.1	1389.335455	-0.430321812	-0.39194467	-55937.29176	4967.983472
All 173 eigenvectors	0.1	870.3850062	-0.379331495	-0.438372263	411.5290135	72374.67291
All 173 eigenvectors	0.1	517.7663825	-0.404492716	-0.401722703	-11257.20881	112.4812556
All 173 eigenvectors	0.1	1486.238452	-0.425072515	-0.333313394	-55584.83325	860.6794031
All 173 eigenvectors	0.1	2097.886935	-0.429335064	-0.370402218	-73413.18822	7294.609733
All 173 eigenvectors	0.1	583.9045957	-0.415077835	-0.403418956	-13401.75006	2490.082368
All 173 eigenvectors	0.1	658.3897668	-0.393335017	-0.431007754	-1477.271945	30255.91831
All 173 eigenvectors	0.1	827.8892127	-0.39689936	-0.42104999	-1003.928997	26766.54816
All 173 eigenvectors	0.1	1519.116154	-0.370918067	-0.438367598	-6032.897244	89586.46125
All 173 eigenvectors	0.1	229.379594	-0.379302333	-0.432655313	-342.4160639	11815.6303
All 173 eigenvectors	0.1	187.8226952	-0.409654135	-0.420546355	-1138.528071	4822.13921
All 173 eigenvectors	0.1	366.1075266	-0.436253649	-0.374759918	-19202.02525	-1360.037401
All 173 eigenvectors	0.1	456.2399134	-0.432656146	-0.38575694	-19817.88607	-1754.529178
All 173 eigenvectors	0.1	821.5466749	-0.43313256	-0.390063253	-47045.84107	-473.9694602
All 173 eigenvectors	0.1	340.7296757	-0.431459922	-0.387068657	-17901.15229	137.6146379
All 173 eigenvectors	0.1	156.7670086	-0.383279273	-0.401736065	-193.4484503	2980.078226
All 173 eigenvectors	0.1	1246.169698	-0.432523803	-0.368502486	-55810.77575	3320.358301
All 173 eigenvectors	0.1	3120.036131	-0.321783524	-0.437275523	-4545.17907	199369.3349
All 173 eigenvectors	0.1	667.2139505	-0.374144701	0.331447808	8802.856374	-1.249824863
All 173 eigenvectors	0.1	746.483973	-0.436955298	-0.385050704	-51361.54902	-1179.372647
All 173 eigenvectors	0.1	120.3512877	-0.405105098	-0.419287476	-2640.793885	-64.16678756
All 173 eigenvectors	0.1	969.9408447	-0.438372698	-0.380560427	-52024.14103	5264.181883
All 173 eigenvectors	0.1	1266.941404	-0.438372977	-0.348024783	-68722.16685	4591.374903
All 173 eigenvectors	0.1	1651.109194	-0.438307055	-0.374048472	-109986.9654	4802.778356
All 173 eigenvectors	0.1	1342.030196	-0.398361203	-0.418128522	-885.7473255	40677.98572
All 173 eigenvectors	0.1	648.4931924	-0.411619896	-0.406928576	-16203.44303	618.8761517
All 173 eigenvectors	0.1	631.7931106	-0.400713473	-0.429332327	-3542.432881	22126.29826
All 173 eigenvectors	0.1	1118.909483	-0.436235189	-0.381590535	-74717.81166	1324.085756
All 173 eigenvectors	0.1	1323.440369	0.335465143	-0.363530094	-0.393140749	15306.28397
All 173 eigenvectors	0.1	520.7306148	-0.388422406	-0.435822574	-1270.238182	31220.039
All 173 eigenvectors	0.1	741.8210996	-0.438373572	-0.372421591	-63590.18219	30.02644699
All 173 eigenvectors	0.1	91.51910531	-0.430077576	-0.370269839	-1496.218538	-771.1607343
All 173 eigenvectors	0.1	960.1076723	-0.438322782	-0.38606333	-68638.84606	-2483.176891
All 173 eigenvectors	0.1	14.83290309	-0.380013025	0.327376639	210.9217686	-0.141491579
All 173 eigenvectors	0.1	2456.191981	0.438637484	-0.368600009	0.079671306	30174.85777
All 173 eigenvectors	0.1	248.1418114	-0.422555967	-0.369760482	-8042.637031	333.7403524
All 173 eigenvectors	0.1	1437.355175	-0.43258101	-0.349702045	-50703.12259	5522.908857
All 173 eigenvectors	0.1	513.1101022	-0.423661339	-0.400682162	-18497.04884	527.5891419
All 173 eigenvectors	0.1	1154.858775	-0.437637102	-0.386216547	-59607.5889	6552.552935
All 173 eigenvectors	0.1	380.3234964	-0.347240644	-0.385857132	-6.199761171	5920.831524
All 173 eigenvectors	0.1	273.082975	-0.418914578	-0.385534336	7365.398804	688.2954839
All 173 eigenvectors	0.1	936.3235106	-0.380178314	0.311962854	-13406.02686	-2.214290214
All 173 eigenvectors	0.1	1669.162142	-0.438123853	-0.377625776	-115761.3477	4063.519929
All 173 eigenvectors	0.1	430.8954139	-0.424560718	-0.391491773	-15007.48043	838.9644908
All 173 eigenvectors	0.1	106.762307	-0.414529868	-0.403545335	1307.26269	1299.360343
All 173 eigenvectors	0.1	465.6514286	-0.378844465	-0.438372089	-1960.678516	28035.8992
All 173 eigenvectors	0.1	2952.754328	-0.34727423	-0.437140053	-5953.495156	182069.0523
All 173 eigenvectors	0.1	724.9520955	-0.374393708	0.371393088	-9592.595746	-3.231420853
All 173 eigenvectors	0.1	2035.269331	-0.437040108	-0.337777074	-155380.2382	-194.722692
All 173 eigenvectors	0.1	299.5454932	-0.38117389	-0.438372093	-168.3488533	24782.1227
All 173 eigenvectors	0.1	460.8255663	-0.438378114	-0.363327342	-31923.20905	-1042.349232
All 173 eigenvectors	0.1	554.8923351	-0.414509021	-0.406850953	-525.0676904	12427.41161
All 173 eigenvectors	0.1	330.1519051	-0.393016622	-0.437071234	98.72991334	25120.43301
All 173 eigenvectors	0.1	992.5590468	-0.349487295	-0.43837317	-3530.396861	54866.2689
All 173 eigenvectors	0.1	524.7496913	-0.38206956	-0.436532616	-295.8603255	37496.24645
All 173 eigenvectors	0.1	805.9603505	-0.437262505	-0.385329339	-46618.03154	3279.942087
All 173 eigenvectors	0.1	1411.812123	0.314859429	-0.373836842	0.682484832	18528.12988
All 173 eigenvectors	0.1	450.36399	-0.374406945	0.474406792	-5956.078151	-1.366874634
All 173 eigenvectors	0.1	1287.472553	-0.341851481	-0.437973934	-1855.794355	90381.63558
All 173 eigenvectors	0.1	4335.09924	-0.352000098	-0.437760957	-8432.500105	286703.0665
All 173 eigenvectors	0.1	730.6467792	-0.417897227	-0.376459572	-20334.83804	-1061.476534
All 173 eigenvectors	0.1	683.5752588	-0.383295592	-0.433078901	-5281.231658	19557.44926
All 173 eigenvectors	0.1	21.1521755	0.473637761	-0.373637763	1.579180477	-281.4631167
All 173 eigenvectors	0.1	662.98283	-0.435377686	-0.382428138	-39101.34745	1352.774444
All 173 eigenvectors	0.1	341.9902063	-0.384687606	-0.438374548	-562.5328008	26259.7524
All 173 eigenvectors	0.1	1453.098979	-0.380430649	-0.433578103	-1082.863165	83895.22745
All 173 eigenvectors	0.1	1527.308198	-0.377724063	-0.436828732	-4309.888355	92320.12795
All 173 eigenvectors	0.1	1792.192342	-0.43807549	-0.384797373	-107694.524	7794.301013
All 173 eigenvectors	0.1	456.7787533	0.347071373	-0.373559989	2.038141861	5969.283815
All 173 eigenvectors	0.1	2576.960582	-0.377947296	-0.435959329	-7413.848386	145503.5312
All 173 eigenvectors	0.1	185.3807567	-0.370210508	0.388262926	-2324.321985	-0.368677606
All 173 eigenvectors	0.1	1930.329726	-0.235050937	-0.405454253	-59.98463246	43047.71156
All 173 eigenvectors	0.1	613.0158055	-0.404372471	-0.418807475	390.4572344	19098.65417
All 173 eigenvectors	0.1	547.7009041	-0.393369243	-0.431015314	-1391.776925	24697.24573
All 173 eigenvectors	0.1	48.4840787	-0.384291145	-0.432471244	-670.2710408	236.6953124
All 173 eigenvectors	0.1	2566.401808	-0.374373276	0.228206272	-33933.0373	-0.49375725
All 173 eigenvectors	0.1	477.0970621	-0.397487158	-0.421144442	-2003.445516	12887.25889
All 173 eigenvectors	0.1	54.70837949	0.471903336	-0.37190342	1.889888768	-705.685723
All 173 eigenvectors	0.1	1270.728199	-0.385617123	-0.417695365	-536.9592637	38263.5464
All 173 eigenvectors	0.1	2353.79319	-0.438013256	-0.355726783	-120076.2917	9698.448592
All 173 eigenvectors	0.1	334.1580825	-0.401967325	-0.416836931	-6540.616783	-596.4321199
All 173 eigenvectors	0.1	1023.644737	-0.38590312	-0.396169496	168.7937019	18822.32476
All 173 eigenvectors	0.1	757.8288016	0.473598532	-0.374366925	2.336813337	10022.61677
All 173 eigenvectors	0.1	610.2594059	-0.394552787	-0.40558578	-9367.905034	2040.924494
All 173 eigenvectors	0.1	558.2662726	-0.386020212	-0.438372093	-1148.724195	41679.71953
All 173 eigenvectors	0.1	1297.33487	0.468586482	-0.36858697	2.974852524	15937.67836
All 173 eigenvectors	0.1	2193.051127	-0.436659587	-0.365778119	-129144.8343	5579.089064
All 173 eigenvectors	0.1	1206.652314	-0.43837208	-0.349284121	-96325.17741	861.8773714
All 173 eigenvectors	0.1	1215.567749	-0.43596586	-0.383865812	-69054.53816	3726.837517
All 173 eigenvectors	0.1	1415.45737	-0.376133328	-0.436849095	-2822.677349	91784.48199
All 173 eigenvectors	0.1	903.1856846	-0.380179515	0.131180312	-12943.62064	-1.737955255
All 173 eigenvectors	0.1	90.16042407	0.300302056	-0.374253916	2.107392141	1182.786752
All 173 eigenvectors	0.1	324.9038064	-0.402986967	-0.420566295	-6669.680514	-384.9303002
All 173 eigenvectors	0.1	382.2995675	0.34869064	-0.368585302	0.739016908	-4699.506365
All 173 eigenvectors	0.1	395.9325572	0.346065077	-0.374178618	2.684336217	5221.149389
All 173 eigenvectors	0.1	1631.796785	-0.430107007	-0.337315378	-80533.3724	256.1410774
All 173 eigenvectors	0.1	866.2896444	0.468209053	-0.368212194	0.644014051	-10592.40243
All 173 eigenvectors	0.1	1189.844834	-0.43791798	-0.37480712	-77145.02006	3426.768948
All 173 eigenvectors	0.1	851.6009916	-0.431417424	-0.390510019	-29444.67965	5115.587112
All 173 eigenvectors	0.1	154.8931159	-0.374693329	-0.429044502	318.3860228	6238.704275
All 173 eigenvectors	0.1	220.0469472	-0.405827178	-0.416887655	2436.55707	3393.541149
All 173 eigenvectors	0.1	755.1362692	-0.372101817	-0.434470218	-5359.415858	21763.77003
All 173 eigenvectors	0.1	990.4300137	-0.381001849	-0.437352501	-3279.312905	60413.08186
All 173 eigenvectors	0.1	781.6471385	0.14101834	-0.374291093	1.771672904	10320.5394
All 173 eigenvectors	0.1	405.7645743	0.480193997	-0.380194021	2.434646666	5821.653148
All 173 eigenvectors	0.1	150.724259	0.418395093	-0.374322496	1.146840803	1993.931121
All 173 eigenvectors	0.1	2360.15902	-0.437534564	-0.36119731	-155053.1619	4812.826561
All 173 eigenvectors	0.1	499.3495354	-0.397408564	-0.426882633	-3486.380268	13684.14051
All 173 eigenvectors	0.1	1613.948907	-0.374412949	0.474412946	-21359.14612	-1.382274457
All 173 eigenvectors	0.1	89.88410161	-0.366278876	-0.402472481	-494.7287896	-1027.844686
All 173 eigenvectors	0.1	2504.481233	-0.37156543	-0.437489755	-8166.848409	148993.7135
All 173 eigenvectors	0.1	2570.080555	-0.438036313	-0.377674769	-175742.7059	6465.519889
All 173 eigenvectors	0.1	682.9030885	-0.387004825	-0.43724575	-2767.834017	39863.06989
All 173 eigenvectors	0.1	699.747444	-0.418765577	-0.399376908	-18380.2121	2490.683757
All 173 eigenvectors	0.1	563.8109587	-0.411831611	-0.407706415	-11904.41277	-2581.343038
All 173 eigenvectors	0.1	1303.799359	-0.374407898	0.474407893	-17251.84686	-2.454930185
All 173 eigenvectors	0.1	879.2134919	-0.437255597	-0.375514002	-49307.6246	3368.410436
All 173 eigenvectors	0.1	195.7616209	0.300436812	-0.368584598	2.840435277	2407.729907
All 173 eigenvectors	0.1	1504.013278	-0.437342651	-0.341371866	-78127.59596	4739.502426
All 173 eigenvectors	0.1	1514.004609	-0.437982687	-0.359717888	-77465.72918	6456.356828
All 173 eigenvectors	0.1	1210.434954	-0.401859575	-0.421469004	3228.432129	36972.1366
All 173 eigenvectors	0.1	1401.54309	-0.425447963	-0.360638836	-41269.80692	4344.823824
All 173 eigenvectors	0.1	317.5857129	-0.392411764	-0.419729847	-1083.958808	8435.620053
All 173 eigenvectors	0.1	241.7809323	-0.404339211	-0.414456083	-5119.815683	230.2387142
All 173 eigenvectors	0.1	636.3853027	-0.410281177	-0.401733033	-14122.02056	1565.958048
All 173 eigenvectors	0.1	583.8712103	-0.423467577	-0.406326865	-21765.45992	-143.6242368
All 173 eigenvectors	0.1	918.1201244	-0.371807799	-0.436532715	1546.245209	59202.60037
All 173 eigenvectors	0.1	2156.179439	-0.367756293	-0.430017118	-3892.860846	91890.30499
All 173 eigenvectors	0.1	1413.856653	-0.406770382	-0.393630153	-32405.94606	232.822902
All 173 eigenvectors	0.1	451.6438305	-0.351178589	-0.41968591	-224.2019152	14166.56035
All 173 eigenvectors	0.1	737.5467344	-0.419007085	-0.399425617	-22544.67241	770.2891888
All 173 eigenvectors	0.1	3300.292876	-0.438334806	-0.355590229	-214263.9914	8480.261814
All 173 eigenvectors	0.1	479.8852223	-0.39371547	-0.419327008	3046.125502	10055.72003
All 173 eigenvectors	0.1	1621.376035	-0.369056581	-0.436618543	-4976.598961	91078.53206
All 173 eigenvectors	0.1	1730.621734	-0.382052707	-0.437414298	-4497.094911	113245.3523
All 173 eigenvectors	0.1	544.7996763	-0.368761594	0.468761573	-6710.376184	-1.585005015
All 173 eigenvectors	0.1	2097.121288	-0.437458538	-0.36951233	-148505.0389	2918.090357
All 173 eigenvectors	0.1	2193.055865	-0.376527046	-0.437115728	-6800.11871	131443.0191
All 173 eigenvectors	0.1	872.0097388	-0.417343845	-0.400978827	-24329.06272	1581.049453
All 173 eigenvectors	0.1	471.9610403	-0.380624185	-0.437893806	-80.25934125	38535.51042
All 173 eigenvectors	0.1	38.63783364	-0.4120558	-0.403252269	-736.288269	-228.8900326
All 173 eigenvectors	0.1	18.39708185	0.337090136	-0.374393781	0.936526996	248.0404473
All 173 eigenvectors	0.1	2101.114391	-0.362235775	-0.437542502	-5696.121472	128574.9356
All 173 eigenvectors	0.1	495.3525332	-0.391099157	-0.439063261	-5677.922344	14707.09585
All 173 eigenvectors	0.1	1162.525898	-0.374411448	0.332798104	-15383.16581	-1.35964953
All 173 eigenvectors	0.1	1477.647917	-0.437724251	-0.364746001	-102448.0338	2585.234365
All 173 eigenvectors	0.1	2489.506838	-0.436558236	-0.330526055	-131078.6432	6095.832722
All 173 eigenvectors	0.1	903.4168693	-0.426590873	-0.379338972	-27609.90567	3632.562625
All 173 eigenvectors	0.1	381.7389023	-0.416572074	-0.384300749	-35.81911413	5791.350472
All 173 eigenvectors	0.1	1707.202213	-0.38059115	-0.436347824	-6758.623886	90720.54395
All 173 eigenvectors	0.1	2070.64411	-0.438320675	-0.362073384	-127101.3756	6670.47142
All 173 eigenvectors	0.1	783.7492304	-0.356221072	-0.431369172	-3100.674514	26486.71669
All 173 eigenvectors	0.1	1725.427543	-0.374376295	0.419685331	-22815.60115	-1.532716276
All 173 eigenvectors	0.1	379.1379245	-0.407556558	-0.412527751	-5200.582747	4233.80598
All 173 eigenvectors	0.1	238.7138864	-0.41554343	-0.402998248	-639.9094137	-4608.614018
All 173 eigenvectors	0.1	1106.482189	-0.436755408	-0.387563399	-63340.53801	-4292.317813
All 173 eigenvectors	0.1	2532.99578	-0.375698322	-0.436987634	-9699.929395	139247.5705
All 173 eigenvectors	0.1	64.89916492	-0.387848587	-0.430671467	4.544542901	3360.533516
All 173 eigenvectors	0.1	369.203546	-0.372493183	0.291169955	-4763.324775	-1.673383155
All 173 eigenvectors	0.1	994.7210877	-0.399174621	-0.427410391	4256.067718	34474.16245
All 173 eigenvectors	0.1	1993.584665	-0.436149919	-0.350123219	-125395.3637	2569.982287
All 173 eigenvectors	0.1	66.74109777	-0.373666359	0.421194801	-866.9361246	-2.495328058
All 173 eigenvectors	0.1	1092.702682	-0.404707814	-0.400915704	-139.1886738	22136.73079
All 173 eigenvectors	0.1	1030.30327	-0.368251045	0.384084625	-12602.44122	-2.121587129
All 173 eigenvectors	0.1	49.61224224	-0.414307175	-0.410038581	-707.095199	-612.7082035
All 173 eigenvectors	0.1	1458.152419	-0.386934748	-0.429589443	-4615.963816	57207.41392
All 173 eigenvectors	0.1	80.56656666	-0.402683732	-0.415766755	-1313.509337	536.0284308
All 173 eigenvectors	0.1	1332.750733	-0.437012694	-0.367304422	-101940.7209	106.4366172
All 173 eigenvectors	0.1	1917.49471	-0.420661522	-0.374024298	-51785.57811	5241.17225
All 173 eigenvectors	0.1	741.2021117	-0.396297529	-0.421646029	781.3602044	24666.41605
All 173 eigenvectors	0.1	755.3565649	-0.429253165	-0.37795619	-28780.1759	-2199.977025
All 173 eigenvectors	0.1	794.6655399	0.480211426	-0.380211958	1.957459781	11384.69423
All 173 eigenvectors	0.1	1074.756429	-0.426488633	-0.347127071	-29069.52223	3794.918246
All 173 eigenvectors	0.1	2070.93812	-0.374406541	0.474406524	-27408.00523	-1.758226521
All 173 eigenvectors	0.1	2995.516222	-0.429381478	-0.368172815	-104305.7173	10328.62535
All 173 eigenvectors	0.1	611.4822652	-0.42310943	-0.401244739	-2011.954944	11426.63217
All 173 eigenvectors	0.1	729.2619823	-0.385685586	-0.4386213	-6028.933066	30040.81235
All 173 eigenvectors	0.1	1988.96786	-0.355852765	-0.438372102	-7827.1073	107656.136
All 173 eigenvectors	0.1	714.3934027	-0.436173527	-0.376580354	-31186.65383	3855.481792
All 173 eigenvectors	0.1	518.2523723	-0.438377021	-0.385866209	-31410.38559	2386.000348
All 173 eigenvectors	0.1	352.0845214	-0.405590631	-0.366588065	-7176.034448	-399.0948981
All 173 eigenvectors	0.1	668.7633422	-0.380323052	-0.438262137	-2029.618332	44938.09098
All 173 eigenvectors	0.1	1235.123922	-0.374651165	-0.437840142	-5620.434286	66743.04625
All 173 eigenvectors	0.1	234.5347945	-0.415019663	-0.392369343	-3172.515088	2145.797594
All 173 eigenvectors	0.1	89.29846441	-0.432094769	-0.391780681	-1520.714239	-1068.345022
All 173 eigenvectors	0.1	407.5350532	-0.416272696	-0.403880219	-11608.70745	350.3262745
All 173 eigenvectors	0.1	77.33130548	-0.395576926	-0.416098971	-1395.102164	45.36356879
All 173 eigenvectors	0.1	592.8819164	-0.375436439	-0.418591495	-517.7585897	17656.50321
All 173 eigenvectors	0.1	1541.224926	-0.358194616	-0.436882164	511.137241	113900.973
All 173 eigenvectors	0.1	462.0570206	-0.428297545	-0.388987338	-12783.75693	3022.867656
All 173 eigenvectors	0.1	299.8715756	-0.369000796	-0.416734866	34.05645374	8931.925849
All 173 eigenvectors	0.1	135.4136563	-0.436530698	-0.359791222	-1368.545303	1295.174878
All 173 eigenvectors	0.1	414.4714787	-0.434305333	-0.385832895	-13561.25948	-3143.315312
All 173 eigenvectors	0.1	489.1904436	-0.438342806	-0.3903598	-37936.82077	-789.4902777
All 173 eigenvectors	0.1	285.884588	-0.37681071	-0.435694191	-2176.607993	8875.25205
All 173 eigenvectors	0.1	685.8539884	-0.436899537	-0.381008832	-40991.59416	-2153.758639
All 173 eigenvectors	0.1	1943.45348	-0.36373437	-0.437836709	-4822.664607	125566.1591
All 173 eigenvectors	0.1	69.50729971	0.330918313	-0.380139684	0.017198072	995.1385988
All 173 eigenvectors	0.1	1636.591933	-0.427291553	-0.382863615	-54259.26287	6021.251535
All 173 eigenvectors	0.1	241.6812703	-0.414777547	-0.403768302	-1043.171075	4432.429125
All 173 eigenvectors	0.1	385.4608258	-0.42740656	-0.396912989	-7735.46417	3971.582914
All 173 eigenvectors	0.1	153.399422	0.460534977	-0.380208945	1.146263939	2205.571898
All 173 eigenvectors	0.1	236.7599923	0.480208506	-0.380208512	2.184457692	3391.502984
All 173 eigenvectors	0.1	348.4857592	-0.392586874	-0.425879966	-6001.007707	159.1426935
All 173 eigenvectors	0.1	2466.814562	-0.438350926	-0.368432281	-163752.5843	6857.740963
All 173 eigenvectors	0.1	410.8970201	-0.377309349	-0.415649292	-415.9604732	11090.4075
All 173 eigenvectors	0.1	1707.882477	-0.427850235	-0.377079943	-49496.38049	8389.10482
All 173 eigenvectors	0.1	2177.904065	-0.380628505	-0.437850142	-5605.162652	147263.2135
All 173 eigenvectors	0.1	667.8932944	-0.400267523	-0.414900343	-12099.52439	-1904.966212
All 173 eigenvectors	0.1	1172.923942	-0.387412172	-0.436866523	-1458.433406	82364.23383
All 173 eigenvectors	0.1	617.8612704	-0.38504104	-0.438413015	-4609.119817	27487.84829
All 173 eigenvectors	0.1	599.5380977	-0.039246578	-0.374030781	1.880536475	7887.787287
All 173 eigenvectors	0.1	1898.278395	-0.376963085	-0.429978262	-5211.644931	75814.64058
All 173 eigenvectors	0.1	1156.768662	-0.421081733	-0.361214393	-39163.23694	-269.6029551
All 173 eigenvectors	0.1	637.5372284	-0.438078709	-0.375720451	-31882.0204	3468.33224
All 173 eigenvectors	0.1	597.4878156	-0.407315843	-0.398152464	-9771.688752	3477.96251
All 173 eigenvectors	0.1	1396.957001	-0.418184868	-0.388695213	-41615.98625	1200.198432
All 173 eigenvectors	0.1	210.5568195	-0.374397013	0.474396985	-2783.728458	-1.84224698
All 173 eigenvectors	0.1	1724.246632	0.315517704	-0.36277168	0.506678323	19764.50159
All 173 eigenvectors	0.1	251.733159	-0.37437144	0.474371398	-3331.455728	-2.296743578
All 173 eigenvectors	0.1	881.9209001	-0.363431521	-0.438372093	-944.7261834	68804.63287
All 173 eigenvectors	0.1	2832.363516	-0.364537754	-0.436947484	-9190.407732	156843.0371
All 173 eigenvectors	0.1	2563.193281	-0.431341897	-0.368757232	-105913.5191	7228.036598
All 173 eigenvectors	0.1	137.1081625	-0.39217959	-0.419683731	-1599.156442	1480.037731
All 173 eigenvectors	0.1	608.6364239	-0.41360222	-0.410798501	-11408.163	4931.6231
All 173 eigenvectors	0.1	340.3278257	-0.401334347	-0.399349918	6000.342741	-952.8910092
All 173 eigenvectors	0.1	542.7607774	-0.413268662	-0.405268254	-14411.99993	-303.6678999
All 173 eigenvectors	0.1	744.6133922	-0.389921073	-0.434698401	-4105.905139	32554.05734
All 173 eigenvectors	0.1	1268.633349	-0.438160875	-0.379659813	-55239.41861	8736.035826
All 173 eigenvectors	0.1	781.2161269	-0.426628634	-0.391077768	-21447.2218	4744.700598
All 173 eigenvectors	0.1	542.5091104	-0.364001312	-0.434270863	55.74472317	34191.3866
All 173 eigenvectors	0.1	31.94784229	-0.374317218	0.474317212	433.0800861	-1.353973338
All 173 eigenvectors	0.1	872.9596296	-0.367712948	-0.430935993	1328.099165	40099.24081
All 173 eigenvectors	0.1	982.7305513	-0.364903687	-0.432974124	-2534.212693	45083.16681
All 173 eigenvectors	0.1	230.3486885	-0.389350982	-0.424284815	-2893.707534	2160.214682
All 173 eigenvectors	0.1	334.4402049	-0.436019964	-0.388212086	-20574.29864	-758.4642578
All 173 eigenvectors	0.1	2249.033057	-0.368162538	-0.438368108	-6187.134266	149792.672
All 173 eigenvectors	0.1	5.013587462	-0.368405024	0.26147483	-58.24755149	-1.449728626
All 173 eigenvectors	0.1	485.0697729	-0.412049817	-0.380194348	1.329854298	6951.115542
All 173 eigenvectors	0.1	1003.160654	-0.379536279	-0.438338931	-6184.190142	48664.26429
All 173 eigenvectors	0.1	164.8145556	-0.400576813	-0.423738532	-2384.785038	1787.785431
All 173 eigenvectors	0.1	2215.911548	-0.345845704	-0.435911613	-4151.731847	126616.6565
All 173 eigenvectors	0.1	415.1778235	-0.384435213	-0.408376284	1414.233593	7748.428028
All 173 eigenvectors	0.1	136.0942784	-0.384414747	-0.406340321	-1011.086866	-1605.195633
All 173 eigenvectors	0.1	554.1887539	-0.436340165	-0.3813149	-38146.4317	479.9521268
All 173 eigenvectors	0.1	721.3803089	-0.43234953	-0.362399155	-28373.98883	2518.701769
All 173 eigenvectors	0.1	499.8763751	-0.381290577	-0.436943901	-672.247764	34748.57285
All 173 eigenvectors	0.1	1425.250539	-0.368594237	0.468594232	-17504.63114	-0.933934826
All 173 eigenvectors	0.1	1255.995629	-0.371264147	-0.438372046	-4688.416215	76309.23259
All 173 eigenvectors	0.1	598.8093109	-0.383250469	-0.435311316	-328.0680104	39280.76346
All 173 eigenvectors	0.1	157.5578533	-0.409698925	-0.368773459	2588.36408	657.4012946
All 173 eigenvectors	0.1	304.3901328	-0.380186569	0.300410653	-4357.665009	-1.396564785
All 173 eigenvectors	0.1	1098.734518	-0.357553766	-0.407552181	-1124.91443	23451.83973
All 173 eigenvectors	0.1	702.2330369	-0.38477321	-0.428766828	-3259.368176	23063.59622
All 173 eigenvectors	0.1	1994.213698	-0.35737507	-0.43836692	-7239.968862	113782.6232
All 173 eigenvectors	0.1	949.7694618	-0.346707798	-0.429643181	-1000.94592	41596.70395
All 173 eigenvectors	0.1	426.2471337	-0.365942032	-0.434394482	-3289.042076	9607.291182
All 173 eigenvectors	0.1	269.6257976	0.2228558	-0.362929752	0.070326315	3091.221816
All 173 eigenvectors	0.1	1399.744316	-0.355105496	-0.438372093	-5513.094459	75425.52513
All 173 eigenvectors	0.1	1672.406587	-0.377041381	-0.435978319	-4185.592948	97489.81362
All 173 eigenvectors	0.1	2609.103331	-0.437336085	-0.359233214	-151684.1638	7579.964895
All 173 eigenvectors	0.1	1212.012044	-0.417367291	-0.346405891	-34544.70689	816.9463136
All 173 eigenvectors	0.1	767.6323818	-0.371854883	-0.438114296	-862.7830083	58922.7785
All 173 eigenvectors	0.1	1878.362776	-0.363913832	0.463913821	-21816.00628	-0.290474043
All 173 eigenvectors	0.1	664.4165793	-0.397365979	-0.421168843	339.7474363	22434.59386
All 173 eigenvectors	0.1	3635.974012	-0.313127731	-0.436326224	-6320.382017	202666.3075
All 173 eigenvectors	0.1	131.3644291	-0.410036051	-0.414261312	538.4822153	-3073.197549
All 173 eigenvectors	0.1	215.8195282	-0.425336886	-0.387999791	-5393.313372	-1338.274943
All 173 eigenvectors	0.1	1317.726225	-0.409952929	-0.404912289	-32809.83897	89.80112316
All 173 eigenvectors	0.1	408.3250714	-0.411592159	-0.393438178	-9788.92577	-578.3335645
All 173 eigenvectors	0.1	254.5356867	-0.362764733	0.428645116	2919.491378	-1.340298697
All 173 eigenvectors	0.1	474.939842	-0.378190405	-0.419386393	827.5086857	13560.13892
All 173 eigenvectors	0.1	126.3064465	-0.412440095	-0.39968185	-2977.573064	-297.3285162
All 173 eigenvectors	0.1	465.3459459	0.177554225	-0.372684427	0.112330315	-6013.906806
All 173 eigenvectors	0.1	664.6633471	-0.438372093	-0.391640981	-45451.6268	2333.263792
All 173 eigenvectors	0.1	241.8780766	0.262345133	-0.37537452	1.381584743	3248.200369
All 173 eigenvectors	0.1	358.7510548	-0.40315913	-0.398387339	-7035.023696	562.5284087
All 173 eigenvectors	0.1	600.3167432	-0.332021027	-0.434899985	367.5989132	36932.1058
All 173 eigenvectors	0.1	2748.282235	-0.437998972	-0.37607649	-226276.1707	-448.1440663
All 173 eigenvectors	0.1	574.1160127	-0.433363508	-0.372825257	-25970.16698	1842.899939
All 173 eigenvectors	0.1	959.1844991	-0.422954576	-0.358624787	-31578.44973	1149.088109
All 173 eigenvectors	0.1	789.5051935	-0.383826385	-0.438059798	-262.5686944	64667.69436
All 173 eigenvectors	0.1	2066.890459	-0.33211365	-0.412492421	85.52404346	54853.89048
All 173 eigenvectors	0.1	242.062692	-0.408079982	-0.416258121	-5272.999254	-623.7241486
All 173 eigenvectors	0.1	346.2178929	-0.402695129	-0.426792908	-1113.605815	12652.20049
All 173 eigenvectors	0.1	674.5253839	-0.43574107	-0.362367487	-42466.876	787.4623958
All 173 eigenvectors	0.1	2537.401422	-0.357454017	-0.437658442	-4961.581101	168403.9178
All 173 eigenvectors	0.1	1129.410466	-0.388479931	-0.425681677	-369.5450212	45516.53637
All 173 eigenvectors	0.1	728.5917014	-0.432705244	-0.380067971	-30383.69976	2906.430571
All 173 eigenvectors	0.1	542.7072483	-0.404987925	-0.39477094	-71.57071783	9771.300787
All 173 eigenvectors	0.1	943.8037612	-0.363708579	-0.42872282	-5556.804753	21816.02496
All 173 eigenvectors	0.1	49.24762135	0.284528481	-0.374352429	0.490993422	-655.1769691
All 173 eigenvectors	0.1	686.1858066	-0.354362396	-0.432282796	-1065.434603	32954.05421
All 173 eigenvectors	0.1	780.927118	-0.438372093	-0.380336735	-56017.33086	1861.857976
All 173 eigenvectors	0.1	1042.042779	-0.400642422	-0.379074271	-19383.68583	1202.514655
All 173 eigenvectors	0.1	922.1884213	-0.380218837	0.321783189	-13213.26649	-2.056729378
All 173 eigenvectors	0.1	866.0556658	-0.415386529	-0.358993382	-24372.67278	244.356617
All 173 eigenvectors	0.1	1240.780905	-0.438372052	-0.320004721	-80507.87312	2347.455698
All 173 eigenvectors	0.1	143.2423048	-0.406303077	-0.417923509	-1603.635783	-2276.942159
All 173 eigenvectors	0.1	1303.960151	-0.437474239	-0.38072504	-90249.66032	2507.443571
All 173 eigenvectors	0.1	73.71291865	0.16138729	-0.380086367	0.75419498	1054.923057
All 173 eigenvectors	0.1	37.0445248	-0.015098158	-0.3741104	0.527948617	488.4690472
All 173 eigenvectors	0.1	394.0807746	0.468259845	-0.368259873	1.37225382	4818.629587
All 173 eigenvectors	0.1	344.1594368	-0.38944739	-0.429217319	3016.276395	7789.58522
All 173 eigenvectors	0.1	481.7132826	-0.370866707	-0.427201968	1280.553386	16689.03206
All 173 eigenvectors	0.1	126.774834	-0.398517957	-0.411757082	-1240.680788	1632.210127
All 173 eigenvectors	0.1	182.669911	0.465265088	-0.365266144	0.644628752	2155.973736
All 173 eigenvectors	0.1	2357.470551	-0.354889715	-0.4382265	1272.264357	190003.7925
All 173 eigenvectors	0.1	1239.756036	-0.437771942	-0.374572853	-76321.09587	4066.344248
All 173 eigenvectors	0.1	801.2617058	-0.438380758	-0.357675515	-34987.79215	4279.81038
All 173 eigenvectors	0.1	117.4082213	-0.425998728	-0.398387907	2623.861632	1057.790933
All 173 eigenvectors	0.1	1281.718759	-0.43635186	-0.382218817	-91479.35655	486.6092005
All 173 eigenvectors	0.1	2490.981226	-0.365315104	-0.431134878	-6147.137506	104455.3631
All 173 eigenvectors	0.1	883.3100852	-0.432048172	-0.380743895	-32897.65761	4230.7472
All 173 eigenvectors	0.1	266.4457952	-0.422895789	-0.399230677	-3407.701644	-3432.89284
All 173 eigenvectors	0.1	1405.660332	-0.43099605	-0.361821854	-69563.76518	-949.6796997
All 173 eigenvectors	0.1	376.9422145	-0.431554133	-0.388402614	-14608.49553	1746.435717
All 173 eigenvectors	0.1	1839.074134	-0.436997848	-0.358349073	-103278.5918	5416.206336
All 173 eigenvectors	0.1	925.6707372	-0.365363961	-0.438372093	-4055.140947	50114.34108
All 173 eigenvectors	0.1	654.2451082	-0.315054768	-0.433177545	1106.474506	30058.99662
All 173 eigenvectors	0.1	1474.129145	-0.386041286	-0.429788985	-4355.294653	59161.02212
All 173 eigenvectors	0.1	843.8501804	-0.436781539	-0.381781802	-50929.1979	2499.382374
All 173 eigenvectors	0.1	815.6792173	0.371120171	-0.368088134	0.996846005	9963.618522
All 173 eigenvectors	0.1	1067.447018	-0.411017821	-0.378401829	-27120.97703	148.8628331
All 173 eigenvectors	0.1	1177.464231	-0.436988264	-0.387168101	-88671.09142	-383.8732231
All 173 eigenvectors	0.1	543.7022403	-0.4384365	-0.369514149	-44210.21315	-407.0553187
All 173 eigenvectors	0.1	1934.382229	-0.368489047	0.083802208	-23724.92344	0.257768151
All 173 eigenvectors	0.1	536.877	-0.372777364	-0.433551545	-1616.664023	25032.39747
All 173 eigenvectors	0.1	913.5769818	-0.438372062	-0.37688505	-68833.89382	-1549.598792
All 173 eigenvectors	0.1	1026.178403	-0.438489998	-0.370256041	-54514.11118	4999.021734
All 173 eigenvectors	0.1	1846.190824	-0.436917999	-0.355815718	-114667.6354	3678.56271
All 173 eigenvectors	0.1	1579.969864	-0.336639643	-0.431072841	-2006.832324	71445.20151
All 173 eigenvectors	0.1	101.5972426	-0.389696063	-0.397808193	-601.18838	1244.345602
All 173 eigenvectors	0.1	151.0811207	-0.415790585	-0.404159225	-1956.863096	1835.290596
All 173 eigenvectors	0.1	568.2585382	-0.397332152	-0.410887035	-9672.718813	1497.147801
All 173 eigenvectors	0.1	785.1902921	-0.369089735	0.469089731	-9699.587421	-1.659605494
All 173 eigenvectors	0.1	102.1266209	-0.368588015	0.338556749	-1250.012953	-1.174546996
All 173 eigenvectors	0.1	57.12635227	-0.374406671	0.474406635	-741.4525476	-2.749761493
All 173 eigenvectors	0.1	2067.915848	-0.379789202	-0.437480396	-3513.748755	145485.5523
All 173 eigenvectors	0.1	418.3223159	0.292274011	-0.368585297	0.307690673	5135.158892
All 173 eigenvectors	0.1	694.664162	-0.362763584	0.423815402	-7963.836486	-2.462951984
All 173 eigenvectors	0.1	1280.119807	-0.437237681	-0.37502682	-80071.27411	3440.660107
All 173 eigenvectors	0.1	44.67169956	-0.41491241	-0.403534471	-1218.711956	47.38366554
All 173 eigenvectors	0.1	1332.907001	-0.38615998	-0.438189857	-2678.530101	98397.50329
All 173 eigenvectors	0.1	211.6742147	-0.407302021	-0.422590506	-3723.090318	1941.070838
All 173 eigenvectors	0.1	163.9356284	-0.425511518	-0.397998019	1290.63666	2541.834175
All 173 eigenvectors	0.1	488.1576973	-0.438350518	-0.385194801	-26798.11582	2715.980698
All 173 eigenvectors	0.1	2554.562242	-0.371343795	-0.437152597	-6224.659962	160745.9803
All 173 eigenvectors	0.1	351.0678573	-0.402152606	-0.421971476	-6503.111387	-1425.196247
All 173 eigenvectors	0.1	626.322105	-0.382734477	-0.435676167	3047.090885	29443.64876
All 173 eigenvectors	0.1	537.6890009	-0.43255799	-0.386049191	-29903.10164	-251.9617504
All 173 eigenvectors	0.1	659.0139492	-0.430500048	-0.370891888	-27921.80385	1454.65778
All 173 eigenvectors	0.1	1067.724398	-0.370123922	-0.429786266	-1684.969851	46161.99312
All 173 eigenvectors	0.1	1206.035214	-0.42911672	-0.375042492	-55309.69373	-680.193808
All 173 eigenvectors	0.1	105.3415863	-0.374406932	0.474406295	-1396.543597	-1.505564898
All 173 eigenvectors	0.1	454.6042865	-0.386665601	-0.437557601	1018.02816	31375.15161
All 173 eigenvectors	0.1	391.5488078	-0.371576272	-0.43844607	286.9342091	31940.5317
All 173 eigenvectors	0.1	1174.507406	-0.430195692	-0.38671722	-52160.62674	2236.498997
All 173 eigenvectors	0.1	448.9571368	0.403721443	-0.373931355	1.789068872	5905.701957
All 173 eigenvectors	0.1	1014.340804	-0.404495817	-0.393582154	-22029.64925	-217.2331236
All 173 eigenvectors	0.1	295.307892	-0.406333481	-0.408892374	420.4473484	6740.686703
All 173 eigenvectors	0.1	167.4056107	-0.419527515	-0.404804716	-11.1956907	3699.703834
All 173 eigenvectors	0.1	544.5483028	-0.423028838	-0.39349607	-19003.77296	563.0575021
All 173 eigenvectors	0.1	232.1279239	-0.42697033	-0.394349014	-9600.279931	197.6682615
All 173 eigenvectors	0.1	665.4807128	-0.437686183	-0.386537038	-31602.7307	4357.980796
All 173 eigenvectors	0.1	1299.050754	-0.332878413	-0.438372093	-1278.325293	98835.84308
All 173 eigenvectors	0.1	267.6944147	-0.440153362	-0.37843357	-12782.68915	1982.076781
All 173 eigenvectors	0.1	1071.399973	-0.372496124	-0.438823377	-7550.252876	43501.41799
All 173 eigenvectors	0.1	584.4862773	-0.430064498	-0.371067439	-23152.8942	-1557.980383
All 173 eigenvectors	0.1	155.0394883	0.474399318	-0.374399333	1.5122343	2055.288496
All 173 eigenvectors	0.1	1744.599959	-0.352381096	-0.435457455	-4584.495274	89144.92998
All 173 eigenvectors	0.1	795.8845638	-0.437304499	-0.378089231	-46405.59011	2871.436157
All 173 eigenvectors	0.1	3139.06979	-0.437014147	-0.356212761	-193315.2396	6704.731888
All 173 eigenvectors	0.1	58.46668202	-0.398460317	-0.391309442	-587.3285676	474.3107458
All 173 eigenvectors	0.1	404.011107	-0.438372176	-0.385373013	-25085.08364	1738.856505
All 173 eigenvectors	0.1	3387.133411	-0.437310122	-0.354519667	-198269.6738	9122.84584
All 173 eigenvectors	0.1	509.6805681	-0.425325334	-0.393125498	-19874.87036	-341.4461292
All 173 eigenvectors	0.1	537.7482239	-0.390079824	-0.428489045	346.3123913	24036.36795
All 173 eigenvectors	0.1	320.5230719	-0.402163022	-0.404763	-3545.564806	3339.993792
All 173 eigenvectors	0.1	645.5490181	-0.373461958	-0.426423458	543.6122927	25622.12982
All 173 eigenvectors	0.1	1305.438698	-0.438320127	-0.386026201	-110381.8009	257.7044883
All 173 eigenvectors	0.1	1069.081731	-0.385770915	-0.432559677	-3311.137134	49116.74726
All 173 eigenvectors	0.1	1566.209656	-0.438269304	-0.367799142	-92421.69767	5864.954222
All 173 eigenvectors	0.1	1379.174299	-0.320276131	-0.429370124	-998.4189332	60594.76162
All 173 eigenvectors	0.1	144.8002557	-0.411056312	-0.391694058	-3497.811326	151.8964362
All 173 eigenvectors	0.1	258.8339154	-0.39513412	-0.412109876	200.4370682	6542.885398
All 173 eigenvectors	0.1	1840.246551	-0.368578822	0.331721425	-22607.43955	-1.481370551
All 173 eigenvectors	0.1	375.8157093	-0.387974007	-0.430567439	1252.670891	15349.26827
All 173 eigenvectors	0.1	1351.155192	-0.329426378	-0.428582112	-2806.943667	47310.92221
All 173 eigenvectors	0.1	1049.271717	-0.437577163	-0.385362278	-74644.73584	1887.552553
All 173 eigenvectors	0.1	271.5536406	-0.39853893	-0.422377894	-3072.420373	-4115.739054
All 173 eigenvectors	0.1	360.2961476	-0.428693366	-0.376850614	12215.80413	1371.713759
All 173 eigenvectors	0.1	108.6618602	0.163751306	-0.374153832	1.828365376	1431.301946
All 173 eigenvectors	0.1	113.7546613	-0.425689117	-0.398581469	-182.7877877	-2127.774004
All 173 eigenvectors	0.1	539.3379235	0.470421736	-0.374455463	2.77656174	7145.834817
All 173 eigenvectors	0.1	154.6755931	-0.343362676	-0.420541166	346.6614011	3998.581171
All 173 eigenvectors	0.1	99.91019548	-0.40588013	-0.41274326	-512.263003	-2067.23258
All 173 eigenvectors	0.1	259.8282349	-0.374374839	0.442020159	-3438.830417	-1.388385605
All 173 eigenvectors	0.1	2159.084872	-0.370662684	-0.430040473	-2118.264798	99746.73853
All 173 eigenvectors	0.1	1915.184231	-0.354618296	-0.437916462	2286.093912	140476.3589
All 173 eigenvectors	0.1	897.9269469	-0.343358036	-0.436975901	-3827.996358	37585.12911
All 173 eigenvectors	0.1	2705.918894	-0.437807554	-0.360007864	-187572.0835	4658.412713
All 173 eigenvectors	0.1	1310.958252	-0.386948714	-0.437075158	-5446.137527	74867.03271
All 173 eigenvectors	0.1	508.0082031	-0.368596068	0.468596057	-6239.230033	0.051941953
All 173 eigenvectors	0.1	2577.232231	0.354832392	-0.368536002	0.653129477	31640.21823
All 173 eigenvectors	0.1	91.72938954	-0.422902864	-0.393094852	2634.496333	-354.8918214
All 173 eigenvectors	0.1	1363.364638	0.280138428	-0.362882393	0.125585917	15647.55758
All 173 eigenvectors	0.1	1734.021966	-0.375009618	-0.43818677	-2275.455677	132356.1911
All 173 eigenvectors	0.1	210.7953469	-0.379484426	-0.439076874	396.1098838	16756.01706
All 173 eigenvectors	0.1	551.6596398	-0.385175161	-0.431866514	-1894.23194	23655.81911
All 173 eigenvectors	0.1	207.357699	-0.37433269	-0.230252374	2741.54478	-0.642416293
All 173 eigenvectors	0.1	693.079697	-0.386766369	-0.431634954	-2909.02942	27714.76039
All 173 eigenvectors	0.1	448.6535014	-0.401260911	-0.398140876	-319.888232	-8350.578657
All 173 eigenvectors	0.1	1048.644979	-0.373957434	0.350057209	13793.43096	-1.558892383
All 173 eigenvectors	0.1	1034.46272	-0.438372594	-0.369721506	-61483.26088	3982.499394
All 173 eigenvectors	0.1	1599.245409	-0.372769105	-0.438242613	-3702.873275	111696.761
All 173 eigenvectors	0.1	1036.791772	-0.437615325	-0.345473382	-78029.92748	-676.5763509
All 173 eigenvectors	0.1	576.6923414	-0.364499833	-0.424150295	-2087.867022	15397.59187
All 173 eigenvectors	0.1	589.6453752	-0.380539441	-0.437731524	-2333.601474	34869.10251
All 173 eigenvectors	0.1	1301.29767	-0.438650512	-0.374369608	-60398.24426	8144.775964
All 173 eigenvectors	0.1	217.4614106	-0.374344468	0.290226389	-2867.614815	-2.245939682
All 173 eigenvectors	0.1	1374.660481	-0.437396636	-0.385005649	-94160.52081	2892.399096
All 173 eigenvectors	0.1	2148.376128	-0.366829332	-0.437875886	-4812.167174	144189.777
All 173 eigenvectors	0.1	2388.260344	-0.428224611	-0.345591009	-97641.10931	2512.265823
All 173 eigenvectors	0.1	720.2696985	-0.412191612	-0.400756662	-18434.48217	479.9151164
All 173 eigenvectors	0.1	713.5800639	-0.429588177	-0.383365102	-30956.21931	-1224.541725
All 173 eigenvectors	0.1	107.0850404	-0.395947519	-0.398627714	1823.59136	175.653505
All 173 eigenvectors	0.1	414.4991944	-0.376550565	-0.415050583	-1876.763868	7922.717824
All 173 eigenvectors	0.1	2176.806181	-0.338705845	-0.410652825	908.2607733	52765.75898
All 173 eigenvectors	0.1	943.8289289	-0.43831103	-0.380160943	-51986.81705	4814.686278
All 173 eigenvectors	0.1	479.317347	-0.4387169	-0.38545873	-32754.23204	1701.569792
All 173 eigenvectors	0.1	1433.406742	-0.369718202	-0.43671455	1760.792468	97289.59762
All 173 eigenvectors	0.1	251.1386555	-0.406753526	-0.411546069	-4603.760666	1350.624767
All 173 eigenvectors	0.1	1714.849596	-0.436788805	-0.375706147	-102742.7344	4817.768335
All 173 eigenvectors	0.1	448.4947588	-0.415754455	-0.396773369	8029.286645	3261.031427
All 173 eigenvectors	0.1	477.0933557	-0.40615192	-0.378769231	-8944.566894	1191.179308
All 173 eigenvectors	0.1	736.1767015	-0.377275014	-0.436185187	1412.483306	45881.37197
All 173 eigenvectors	0.1	1155.813467	-0.37619414	-0.414242274	-2822.956221	26496.32454
All 173 eigenvectors	0.1	38.15402372	-0.374394355	0.474392375	506.0736824	-1.951838394
All 173 eigenvectors	0.1	623.8935261	-0.42061453	-0.380021505	-1326.900006	8358.220704
All 173 eigenvectors	0.1	154.0721174	-0.414651928	-0.403917609	312.2508962	3102.069844
All 173 eigenvectors	0.1	1555.061395	-0.362605094	-0.418607703	-967.100631	46841.96268
All 173 eigenvectors	0.1	3037.72096	-0.435583144	-0.346658164	-142616.7953	9499.587812
All 173 eigenvectors	0.1	3053.363264	-0.430359498	-0.376293804	-117927.7352	10002.50925
All 173 eigenvectors	0.1	528.13124	-0.419542901	-0.368099063	-15255.00845	-772.1344534
All 173 eigenvectors	0.1	1114.955112	-0.412121419	-0.394155462	-21680.69139	5257.321464
All 173 eigenvectors	0.1	1190.114816	-0.389064908	-0.38949568	-171.5641643	19504.67203
All 173 eigenvectors	0.1	1857.517289	-0.346917884	-0.437545624	-978.3636874	141061.0655
All 173 eigenvectors	0.1	677.8343198	-0.378329801	-0.429546271	-1128.568766	29191.78166
All 173 eigenvectors	0.1	599.9608303	-0.39421789	-0.423347039	236.3790924	22021.45295
All 173 eigenvectors	0.1	800.0381568	-0.413715301	-0.410649859	-5721.21784	15060.78557
All 173 eigenvectors	0.1	1922.436439	-0.340627271	-0.43561488	-836.0764326	127299.8871
All 173 eigenvectors	0.1	190.3605178	-0.395955734	-0.422598225	-728.669691	5502.564136
All 173 eigenvectors	0.1	2715.059019	-0.34543853	-0.436806177	-2491.285062	186057.591
All 173 eigenvectors	0.1	890.9527724	-0.436901238	-0.382672697	-54507.84491	2628.751099
All 173 eigenvectors	0.1	303.9697775	-0.343385482	-0.430707181	209.5324986	14613.88857
All 173 eigenvectors	0.1	1141.118857	-0.368493554	0.46385774	-13992.6277	-0.881894278
All 173 eigenvectors	0.1	676.3209849	-0.386014665	-0.438372093	-3423.57164	39325.77189
All 173 eigenvectors	0.1	451.2552483	-0.439255064	-0.375107045	-22114.93778	2852.680547
All 173 eigenvectors	0.1	1575.081297	-0.382470976	-0.429546116	-4801.794876	61153.03668
All 173 eigenvectors	0.1	1200.763323	-0.434488309	-0.389890322	-66832.5632	2729.657874
All 173 eigenvectors	0.1	811.068014	-0.402772434	-0.412006303	-834.0327868	20316.81366
All 173 eigenvectors	0.1	363.9623882	-0.382261417	-0.435280927	-735.6109218	21349.27936
All 173 eigenvectors	0.1	294.8916041	-0.385265872	-0.436963687	-994.6614644	17679.80713
All 173 eigenvectors	0.1	1102.08256	-0.437142362	-0.3660543	-69508.96719	2483.456684
All 173 eigenvectors	0.1	441.0806047	-0.367487886	0.213661737	-5350.354646	-2.546221733
All 173 eigenvectors	0.1	286.835641	-0.439145818	-0.376727643	-20909.8826	820.5334056
All 173 eigenvectors	0.1	38.93296399	-0.407152867	-0.383960098	-469.977185	291.1506447
All 173 eigenvectors	0.1	1418.341183	-0.373570998	-0.426761295	-6489.792033	39712.85826
All 173 eigenvectors	0.1	19.37459399	0.317668762	-0.368262996	0.44757792	234.6369651
All 173 eigenvectors	0.1	463.9042221	-0.411134112	-0.413196879	1.011793377	12608.92984
All 173 eigenvectors	0.1	923.4619677	-0.368532557	0.248934554	-11330.66473	-3.490664263
All 173 eigenvectors	0.1	674.0655586	-0.434045157	-0.384493681	-28212.90017	3421.085773
All 173 eigenvectors	0.1	2045.933672	-0.360042628	-0.437735547	-4858.792677	131199.2743
All 173 eigenvectors	0.1	113.4860822	-0.428499603	-0.395569801	-2125.545076	-1251.305445
All 173 eigenvectors	0.1	2290.018648	-0.437737188	-0.366323605	-170253.5854	2416.435905
All 173 eigenvectors	0.1	966.4390008	-0.424617646	-0.379019982	-34486.37086	1290.061819
All 173 eigenvectors	0.1	482.574981	-0.368585178	0.279993397	-5923.140918	-0.240788486
All 173 eigenvectors	0.1	1020.60795	-0.43831206	-0.375591764	-83440.64072	-613.0077851
All 173 eigenvectors	0.1	652.8153994	0.014640267	-0.374290644	-0.133342679	8619.905533
All 173 eigenvectors	0.1	1316.851625	-0.438298158	-0.359769633	-105321.2162	936.3264263
All 173 eigenvectors	0.1	2011.110128	0.474276186	-0.374276245	2.024261926	26554.20463
All 173 eigenvectors	0.1	586.3360808	0.430164845	-0.368484587	3.62472383	7191.80343
All 173 eigenvectors	0.1	730.4049281	-0.368591082	0.242578026	-8969.280928	-1.443288122
All 173 eigenvectors	0.1	5565.431819	-0.43770398	-0.330258699	-417687.3604	3585.469053
All 173 eigenvectors	0.1	806.6001547	-0.38321172	-0.394315422	300.9163769	14126.94797
All 173 eigenvectors	0.1	336.7951713	-0.414709551	-0.400938233	139.883876	6771.848392
All 173 eigenvectors	0.1	117.6797623	-0.373114278	0.41877789	-1532.947431	-2.41565214
All 173 eigenvectors	0.1	1106.567509	-0.365473745	-0.422636669	-296.1136569	39512.39804
All 173 eigenvectors	0.1	1397.363933	-0.370405118	-0.436196559	-2328.824929	87800.73328
All 173 eigenvectors	0.1	1754.140308	-0.437598573	-0.370425471	-127054.7538	2248.205759
All 173 eigenvectors	0.1	43.33484976	-0.401277084	-0.428304002	130.661288	1716.771806
All 173 eigenvectors	0.1	426.202205	-0.438327481	-0.380052959	-35112.41328	236.2957051
All 173 eigenvectors	0.1	296.8856001	-0.380172789	0.26681988	-4247.145516	-0.940375193
All 173 eigenvectors	0.1	333.7987791	0.252891449	-0.368552877	2.659704589	4093.440256
All 173 eigenvectors	0.1	452.7287361	-0.381878666	-0.436152312	148.609013	31991.75353
All 173 eigenvectors	0.1	514.0131975	0.220947514	-0.379783001	0.64816691	-7329.990773
All 173 eigenvectors	0.1	315.6593053	-0.433754602	-0.390501034	-12665.7681	-1853.358098
All 173 eigenvectors	0.1	898.8224048	-0.432853639	-0.383244203	-50505.56076	492.1453046
All 173 eigenvectors	0.1	707.8838549	-0.408439683	-0.386786623	-13992.08983	1995.904656
All 173 eigenvectors	0.1	412.4509462	-0.436639435	-0.369310846	-25451.26675	906.0971306
All 173 eigenvectors	0.1	200.5371051	-0.405996816	-0.424157425	-4384.794468	294.3420196
All 173 eigenvectors	0.1	1195.860691	-0.382236013	-0.435981517	-2662.426009	72449.7616
All 173 eigenvectors	0.1	455.3302593	-0.396631994	-0.40893987	476.5100026	10466.93774
All 173 eigenvectors	0.1	1418.815563	-0.4371368	-0.376073727	-93068.24215	2998.874468
All 173 eigenvectors	0.1	2122.573133	-0.373155801	-0.434731191	-1693.27227	130499.4911
All 173 eigenvectors	0.1	1207.496957	-0.382863482	-0.438372093	-5602.957072	71500.61914
All 173 eigenvectors	0.1	729.382646	-0.374261509	0.321739116	-9636.451314	-2.271085112
All 173 eigenvectors	0.1	1217.546914	-0.438372093	-0.354670837	-92952.51892	1432.538315
All 173 eigenvectors	0.1	82.42343691	-0.418277517	-0.400321305	-2131.400938	-300.0547714
All 173 eigenvectors	0.1	152.8461583	-0.412952084	-0.390715409	-1523.846972	1628.922414
All 173 eigenvectors	0.1	729.7735392	-0.4383855	-0.380109642	-45998.12314	2798.046074
All 173 eigenvectors	0.1	100.057938	-0.374294	0.121405242	1326.886749	-1.890821714
All 173 eigenvectors	0.1	378.6335205	-0.432720276	-0.392244365	-14407.99513	2244.076903
All 173 eigenvectors	0.1	1108.304286	-0.436945504	-0.385448989	-74326.03634	2139.234056
All 173 eigenvectors	0.1	818.2502643	-0.383091058	-0.437956191	-3953.703895	45983.42294
All 173 eigenvectors	0.1	609.6810571	-0.434246882	-0.38376709	-26168.96546	2982.692965
All 173 eigenvectors	0.1	271.6151144	-0.416525305	-0.395361195	89.60806625	4918.319199
All 173 eigenvectors	0.1	89.2126879	-0.389460248	-0.406032009	-1348.77341	170.3784234
All 173 eigenvectors	0.1	555.5579176	-0.41861519	-0.399849934	-17230.03717	-307.7091998
All 173 eigenvectors	0.1	186.5532507	-0.423026579	-0.401270078	4704.610883	1222.419265
All 173 eigenvectors	0.1	1348.972597	0.393202417	-0.373813799	2.655956125	17705.67725
All 173 eigenvectors	0.1	1256.609413	-0.438371931	-0.360167519	-104851.3909	418.8038758
All 173 eigenvectors	0.1	1118.456327	-0.354506485	-0.428659839	-5726.193598	26785.83612
All 173 eigenvectors	0.1	36.41330654	-0.411379988	-0.412864958	-11.94396315	-972.6885319
All 173 eigenvectors	0.1	43.0627019	-0.368563879	0.468563876	530.1944634	-1.570831405
All 173 eigenvectors	0.1	1123.975406	-0.356285691	-0.437063188	-2821.6318	66477.4721
All 173 eigenvectors	0.1	177.3621935	-0.382633095	-0.430964244	-397.2303692	7919.88407
All 173 eigenvectors	0.1	2724.849652	-0.433679007	-0.345705564	-131062.9903	5616.387044
All 173 eigenvectors	0.1	348.9686535	-0.376483384	-0.399409439	-101.2280637	6759.159172
All 173 eigenvectors	0.1	3333.46503	-0.354290721	-0.436423682	-3704.81196	219393.251
All 173 eigenvectors	0.1	304.5884536	-0.401755244	-0.416114211	280.2543654	8593.814344
All 173 eigenvectors	0.1	188.3430235	-0.414872844	-0.393600825	-2780.578445	1612.325506
All 173 eigenvectors	0.1	969.8960159	-0.438151484	-0.380222016	-49710.66133	5458.738004
All 173 eigenvectors	0.1	3164.44425	-0.436924653	-0.369787959	-163932.6363	12728.67037
All 173 eigenvectors	0.1	40.98103238	-0.423481596	-0.392534255	16.07702993	-711.1878
All 173 eigenvectors	0.1	922.9471059	-0.375263644	-0.438372093	-4072.314098	53209.92609
All 173 eigenvectors	0.1	515.144482	-0.366879778	-0.410686256	532.0110654	11989.07213
All 173 eigenvectors	0.1	1664.528005	-0.343461863	-0.431560183	-1761.109995	80098.29138
All 173 eigenvectors	0.1	374.8316213	-0.385535355	-0.438456784	-3603.078269	12384.97237
All 173 eigenvectors	0.1	135.7995094	-0.374402628	0.446745444	-1794.617547	-1.562385958
All 173 eigenvectors	0.1	670.2852615	0.270512527	-0.374424861	1.917862031	8869.69761
All 173 eigenvectors	0.1	2573.36625	-0.34889888	-0.435091816	-4116.945335	144676.6893
All 173 eigenvectors	0.1	1510.225299	-0.37461627	-0.436922073	-6874.994786	75869.67591
All 173 eigenvectors	0.1	594.23341	-0.405213606	-0.406729672	-10227.90675	3155.483366
All 173 eigenvectors	0.1	524.9156401	0.265512711	-0.362871157	0.220657061	6026.366039
All 173 eigenvectors	0.1	1270.314505	-0.326119513	-0.434564151	-233.5992678	80430.25751
All 173 eigenvectors	0.1	245.2052971	0.444197638	-0.374403572	0.642951348	3233.696375
All 173 eigenvectors	0.1	974.2804785	-0.429326849	-0.37543592	-42653.10511	1239.598685
All 173 eigenvectors	0.1	640.199639	-0.401831171	-0.422534437	7167.103818	10747.96325
All 173 eigenvectors	0.1	2159.709723	-0.340001727	-0.436693508	-7067.898134	103909.4101
All 173 eigenvectors	0.1	765.3241831	-0.437918925	-0.379036562	-42414.262	3563.499679
All 173 eigenvectors	0.1	840.3838289	-0.378132631	-0.437280421	-702.19395	62090.67872
All 173 eigenvectors	0.1	226.0156222	0.327957967	-0.368434998	0.805328286	2770.10084
All 173 eigenvectors	0.1	681.9944549	0.408560354	-0.374408668	1.983966264	9025.264088
All 173 eigenvectors	0.1	111.1632567	-0.418136065	-0.400335699	2186.621412	838.122446
All 173 eigenvectors	0.1	304.9715731	-0.41490968	-0.393246916	-5630.217243	1896.723638
All 173 eigenvectors	0.1	1082.907141	-0.435778005	-0.367571883	-74659.22734	-261.2741349
All 173 eigenvectors	0.1	280.4180305	-0.3685675	0.45427997	-3446.12611	-2.804601252
All 173 eigenvectors	0.1	2350.428483	-0.361145293	-0.438354919	-4285.961734	169177.2672
All 173 eigenvectors	0.1	619.9324641	-0.380644443	-0.437796379	-4893.351706	22992.25749
All 173 eigenvectors	0.1	1061.007844	-0.385897145	-0.419688352	-2221.114972	30321.75113
All 173 eigenvectors	0.1	179.6228844	-0.411629733	-0.403219921	-641.3137215	3315.203674
All 173 eigenvectors	0.1	650.6728616	-0.426289662	-0.3963627	-15360.95668	5344.852956
All 173 eigenvectors	0.1	732.5560084	-0.380226793	0.480226587	-10497.9289	-3.059381213
All 173 eigenvectors	0.1	2429.157681	-0.437000757	-0.359546788	-174157.2997	1829.003367
All 173 eigenvectors	0.1	1330.846532	-0.367835228	-0.418616209	43.7880243	42305.25282
All 173 eigenvectors	0.1	1303.652359	-0.348495164	-0.426724264	-4355.819166	36993.88239
All 173 eigenvectors	0.1	2166.50395	0.434697617	-0.380221751	3.49625153	31052.76426
All 173 eigenvectors	0.1	2286.329837	-0.357229782	-0.435523661	-2401.808638	142608.3454
All 173 eigenvectors	0.1	268.7730237	-0.415737748	-0.402811917	-7043.501799	579.3531752
All 173 eigenvectors	0.1	961.5515021	-0.392524245	-0.431512757	1311.192507	47959.31581
All 173 eigenvectors	0.1	994.0716548	-0.438297355	-0.376725585	-67228.56905	2835.858231
All 173 eigenvectors	0.1	368.1877013	-0.39616298	-0.431862147	-1885.955483	14702.95803
All 173 eigenvectors	0.1	1118.665958	-0.436805712	-0.369159143	-74668.04374	1647.149888
All 173 eigenvectors	0.1	1066.710952	-0.368624242	0.231407445	-13109.84887	-1.821332177
All 173 eigenvectors	0.1	262.4859274	-0.378881025	-0.398276901	-247.3334246	4747.238881
All 173 eigenvectors	0.1	182.1911964	-0.368583486	0.468583482	-2227.864787	-3.027020716
All 173 eigenvectors	0.1	80.72803549	-0.426631059	-0.391809969	1166.76193	-920.462203
All 173 eigenvectors	0.1	979.7451884	-0.364111937	-0.438779692	-4094.995107	55979.90534
All 173 eigenvectors	0.1	1062.026748	-0.436944739	-0.377684024	-73389.54423	1437.057634
All 173 eigenvectors	0.1	77.70317727	0.241448339	-0.374388706	1.443317814	-1037.232664
All 173 eigenvectors	0.1	204.3016239	-0.423444256	-0.387573671	-5858.811167	773.968531
All 173 eigenvectors	0.1	92.71844321	-0.401507911	-0.406268946	-218.2955917	1873.449772
All 173 eigenvectors	0.1	291.9865277	-0.37440146	0.392524148	-3857.962874	-2.020415767
All 173 eigenvectors	0.1	2338.366575	-0.303513034	-0.436788658	-838.4844723	167663.5281
All 173 eigenvectors	0.1	394.9564936	-0.385232434	-0.438372433	-1829.764426	23774.28
All 173 eigenvectors	0.1	1204.866272	-0.385549736	-0.437788533	351.6081163	96824.31312
All 173 eigenvectors	0.1	1737.328838	-0.377543573	-0.436994684	-789.5239997	129197.3858
All 173 eigenvectors	0.1	341.3118228	-0.385977893	-0.432621702	-2538.826472	10284.55315
All 173 eigenvectors	0.1	478.8499429	-0.368571388	0.079330768	-5882.551239	-1.485298851
All 173 eigenvectors	0.1	2438.335123	-0.362299678	-0.411601514	505.4569775	62360.16005
All 173 eigenvectors	0.1	696.105143	-0.38110947	-0.425934414	-2152.068786	22764.84252
All 173 eigenvectors	0.1	136.5161483	-0.418307516	-0.401014454	938.2149957	2176.443454
All 173 eigenvectors	0.1	1461.732409	-0.369062449	-0.438350732	-3922.181821	98267.49687
All 173 eigenvectors	0.1	96.46806723	-0.368588417	0.468588251	-1185.705454	-1.561614801
All 173 eigenvectors	0.1	149.970719	-0.373835303	0.025268896	1976.30222	-0.708202126
All 173 eigenvectors	0.1	178.4076102	-0.422873289	-0.395638729	-3378.393165	1598.741003
All 173 eigenvectors	0.1	2416.631588	-0.437143384	-0.354355911	-131016.3482	7653.13902
All 173 eigenvectors	0.1	2284.444422	0.452788651	-0.374407906	1.316427388	30224.61771
All 173 eigenvectors	0.1	435.9602161	-0.394670561	-0.423865893	-2708.394876	10953.30002
All 173 eigenvectors	0.1	1956.73647	-0.357564592	-0.435797271	1031.435566	131109.1046
All 173 eigenvectors	0.1	241.6878696	-0.390576804	-0.431513965	768.240466	10612.67703
All 173 eigenvectors	0.1	239.738808	-0.4072672	-0.410494881	130.727538	5925.273841
All 173 eigenvectors	0.1	2439.891604	-0.354617521	-0.43646229	-1443.583001	170071.1497
All 173 eigenvectors	0.1	1210.455963	0.408880601	-0.368483544	0.540662285	14844.57724
All 173 eigenvectors	0.1	828.231032	-0.437945882	-0.323487627	-65392.60915	311.9872807
All 173 eigenvectors	0.1	1072.078531	0.394389084	-0.368584489	0.847664936	13168.23134
All 173 eigenvectors	0.1	695.1888272	-0.341744608	-0.438603716	-4597.804625	17324.79467
All 173 eigenvectors	0.1	1150.323933	-0.431765713	-0.350433319	-31803.08709	5726.198506
All 173 eigenvectors	0.1	1157.5446	-0.391269077	-0.432073764	-5674.391174	45994.35897
All 173 eigenvectors	0.1	2589.079596	-0.437257755	-0.363556824	-187984.2233	2246.881049
All 173 eigenvectors	0.1	4678.660696	-0.302530054	-0.436057563	-8039.208717	250559.0808
All 173 eigenvectors	0.1	2557.123404	-0.437020434	-0.363051887	-153360.7434	6518.328613
All 173 eigenvectors	0.1	1808.930749	-0.362982541	-0.437697817	-7760.754577	92154.17702
All 173 eigenvectors	0.1	1225.070124	-0.431100756	-0.393301391	-59618.38137	1733.487539
All 173 eigenvectors	0.1	57.74624509	-0.427747554	-0.388513573	362.6410125	814.0954762
All 173 eigenvectors	0.1	50.56542258	-0.40450602	-0.413189397	-744.0805083	457.2812793
All 173 eigenvectors	0.1	1536.115853	-0.437354693	-0.3811479	-104001.842	3208.178145
All 173 eigenvectors	0.1	1183.388917	-0.426537732	-0.396997249	-42144.10355	3668.672899
All 173 eigenvectors	0.1	633.7242691	-0.438368517	-0.360827123	-52560.3985	-253.0810245
All 173 eigenvectors	0.1	853.0091104	-0.416035945	-0.387176517	-25081.75431	19.16779062
All 173 eigenvectors	0.1	338.9428692	-0.401398123	-0.428687464	-2432.054238	10362.53612
All 173 eigenvectors	0.1	502.1888085	-0.386663393	-0.437695174	-1451.880999	33342.59872
All 173 eigenvectors	0.1	1570.948127	0.371819436	-0.368593371	1.207948992	19298.00209
All 173 eigenvectors	0.1	1106.497365	-0.36342256	0.463422526	-12785.00475	-2.655600036
All 173 eigenvectors	0.1	676.7633811	-0.368522585	0.33082424	-8304.223817	-2.771659714
All 173 eigenvectors	0.1	328.5754773	0.357148666	-0.36859024	2.640700918	-4035.044302
All 173 eigenvectors	0.1	161.6436372	-0.429714702	-0.39056137	-6207.33975	-601.5161856
All 173 eigenvectors	0.1	363.9791811	0.010567723	-0.380140261	1.031177522	5208.801392
All 173 eigenvectors	0.1	38.18609263	0.468802047	-0.368802069	3.088537944	-478.7326457
All 173 eigenvectors	0.1	238.5227257	-0.384727966	-0.435329027	1523.856166	9462.028642
All 173 eigenvectors	0.1	1470.886949	-0.358441176	-0.431690472	1047.739719	75136.04886
All 173 eigenvectors	0.1	156.7258543	-0.425158912	-0.404856955	-4422.985337	-1039.762829
All 173 eigenvectors	0.1	96.2345429	-0.42992016	-0.394455114	-3040.090849	-634.246158
All 173 eigenvectors	0.1	1242.766599	-0.438372094	-0.378654419	-57003.85209	8130.758669
All 173 eigenvectors	0.1	650.6835363	0.462772946	-0.362773024	1.262127399	7461.396789
All 173 eigenvectors	0.1	290.4412172	-0.416633436	-0.359294127	-7716.104637	-367.3464141
All 173 eigenvectors	0.1	2671.59913	-0.425631937	-0.379223805	-105880.6698	-1303.592389
All 173 eigenvectors	0.1	339.2044488	-0.438684637	-0.386605673	-22297.86685	1371.552716
All 173 eigenvectors	0.1	1223.817939	-0.438165052	-0.383903335	-75160.60114	5057.385393
All 173 eigenvectors	0.1	20.36587965	-0.363797946	0.407590138	-231.6332183	-0.911597221
All 173 eigenvectors	0.1	1813.728292	-0.382792229	-0.431065225	-7641.069854	68683.75691
All 173 eigenvectors	0.1	3278.715328	-0.435720116	-0.312050581	-203382.1634	2712.958688
All 173 eigenvectors	0.1	1465.265525	-0.43570335	-0.260702128	-94669.39796	591.1654649
All 173 eigenvectors	0.1	752.8817081	0.20295619	-0.374402245	-0.357559391	9960.77077
All 173 eigenvectors	0.1	768.106791	-0.374002929	0.305638259	-10107.7191	-0.330623553
All 173 eigenvectors	0.1	435.2780118	0.18682897	-0.37438831	0.216289496	5752.92105
All 173 eigenvectors	0.1	1868.344009	-0.438371036	-0.357983919	-120400.9981	5085.248352
All 173 eigenvectors	0.1	320.6256278	-0.438249728	-0.382055524	-19900.21949	1278.603997
All 173 eigenvectors	0.1	112.8301028	-0.418596929	-0.405524387	-2670.34823	650.3383354
All 173 eigenvectors	0.1	161.8436854	0.47440157	-0.374401622	2.804435402	2141.541744
All 173 eigenvectors	0.1	764.5407616	-0.409338352	-0.403436209	-917.3619491	15621.67945
All 173 eigenvectors	0.1	2383.660291	-0.437577428	-0.37081021	-152110.7865	6237.755474
All 173 eigenvectors	0.1	697.6666835	-0.388053364	-0.436134295	1688.169629	42778.58778
All 173 eigenvectors	0.1	749.8822025	-0.384062566	-0.438400766	-4310.409934	40144.4383
All 173 eigenvectors	0.1	3743.005781	-0.437457611	-0.319675967	-237718.7191	5844.924862
All 173 eigenvectors	0.1	558.6295552	-0.369105239	-0.434067926	-640.6948085	31803.41539
All 173 eigenvectors	0.1	721.623778	-0.429625626	-0.372673325	-28627.67588	1791.355438
All 173 eigenvectors	0.1	1203.961239	-0.41995074	-0.398528474	-23336.84175	9764.487001
All 173 eigenvectors	0.1	574.0853714	-0.37292813	-0.431519026	1405.290003	25196.80673
All 173 eigenvectors	0.1	81.90482517	-0.414983394	-0.392500065	-257.0846611	1268.574892
All 173 eigenvectors	0.1	13.73483459	-0.418022319	-0.400452048	-319.955115	-68.19340768
All 173 eigenvectors	0.1	4418.096214	-0.263511058	-0.437425264	-6775.911895	250894.712
All 173 eigenvectors	0.1	414.357979	-0.432492347	-0.386059148	-15566.30893	2219.131602
All 173 eigenvectors	0.1	1082.415889	-0.437204567	-0.387180901	-79461.76769	-1045.424808
All 173 eigenvectors	0.1	1177.303994	-0.42943816	-0.364330903	-42121.22217	3633.876171
All 173 eigenvectors	0.1	688.0808992	0.331783276	-0.380060298	1.980570071	9842.398324
All 173 eigenvectors	0.1	704.827016	-0.39645588	-0.42000758	-1771.588872	20311.41538
All 173 eigenvectors	0.1	219.5527577	-0.418481028	-0.40557135	-68.21740271	4894.142448
All 173 eigenvectors	0.1	1688.927428	-0.379923996	-0.430435843	-1349.605076	81505.11584
All 173 eigenvectors	0.1	101.5697016	-0.411438491	-0.405015704	-1361.63614	1085.067414
All 173 eigenvectors	0.1	1221.383708	-0.421593678	-0.385349172	-29636.77088	5874.646376
All 173 eigenvectors	0.1	156.3042239	-0.428439117	-0.401660705	245.213481	3127.600544
All 173 eigenvectors	0.1	1273.836148	-0.373094406	-0.437716715	-5207.340023	71114.90465
All 173 eigenvectors	0.1	731.6377618	-0.386003223	-0.438372093	-2062.585936	51597.58684
All 173 eigenvectors	0.1	217.3989886	-0.414905391	-0.37716994	-4454.91324	-842.68944
All 173 eigenvectors	0.1	268.1553759	-0.374347525	0.298516756	-3550.922504	-1.646079744
All 173 eigenvectors	0.1	1383.632932	-0.438359019	-0.380288664	-90713.90664	4699.365912
All 173 eigenvectors	0.1	451.8861594	-0.437808711	-0.361624608	-30746.42117	-873.4023755
All 173 eigenvectors	0.1	4009.111811	-0.437700461	-0.334537705	-268518.5154	6120.379794
All 173 eigenvectors	0.1	226.4914724	-0.425945341	-0.385608267	-3000.961795	-2405.281575
All 173 eigenvectors	0.1	532.178494	-0.374256438	0.41487129	-7030.423693	-1.441070431
All 173 eigenvectors	0.1	202.1532245	-0.395601506	-0.428343956	-2080.073541	4117.530025
All 173 eigenvectors	0.1	2987.290872	-0.437970829	-0.349618653	-194663.5967	6434.057238
All 173 eigenvectors	0.1	666.0727694	-0.438343818	-0.379356638	-35541.76306	3565.150391
All 173 eigenvectors	0.1	529.894137	-0.426424183	-0.37218621	-16924.72349	-1678.109093
All 173 eigenvectors	0.1	14.98223184	-0.379326353	-0.40748846	32.83164986	-310.3591981
All 173 eigenvectors	0.1	447.6527091	-0.355401515	-0.432233751	-3331.265474	7429.891122
All 173 eigenvectors	0.1	2680.434482	-0.438357157	-0.344748162	-184310.2575	5074.716503
All 173 eigenvectors	0.1	39.44935023	0.469069095	-0.374387271	0.406333156	529.5308012
All 173 eigenvectors	0.1	398.1046105	-0.409774138	-0.414616716	5777.071275	4690.268913
All 173 eigenvectors	0.1	531.0956857	0.397446573	-0.362792082	1.604405715	6095.168317
All 173 eigenvectors	0.1	343.070417	-0.412054827	-0.40549738	-8542.804627	-433.124912
All 173 eigenvectors	0.1	203.2869035	-0.406166674	-0.418204016	-4175.329523	-637.253253
All 173 eigenvectors	0.1	2378.883969	-0.424662645	-0.302089808	-91056.50746	487.0550901
All 173 eigenvectors	0.1	663.6147261	-0.373120591	0.294013746	-8635.125603	-1.331483206
All 173 eigenvectors	0.1	1245.676386	-0.436560157	-0.369043939	-83409.67221	-1540.662031
All 173 eigenvectors	0.1	15.95532929	-0.374377785	0.47437519	208.8191118	-2.950016661
All 173 eigenvectors	0.1	252.5673378	0.375592608	-0.368689168	1.913484569	3109.33374
All 173 eigenvectors	0.1	1240.832326	-0.369485744	-0.433372858	-3298.842391	58658.54568
All 173 eigenvectors	0.1	5.988920564	-0.410428602	-0.408151826	45.76870087	99.41684509
All 173 eigenvectors	0.1	433.0912617	-0.417432441	-0.412728848	-798.1811868	10922.87646
All 173 eigenvectors	0.1	705.2745664	-0.374403801	0.318796238	-9321.968739	-0.747003489
All 173 eigenvectors	0.1	782.2537092	-0.406675221	-0.41181509	-1498.670367	18788.82205
All 173 eigenvectors	0.1	1756.079401	0.474331467	-0.374331579	2.21007786	23205.18715
All 173 eigenvectors	0.1	290.7262532	-0.380058825	-0.438374009	-971.1996869	19113.33772
All 173 eigenvectors	0.1	532.1595689	-0.43836984	-0.386031034	-41156.44945	-836.7812029
All 173 eigenvectors	0.1	1139.988681	-0.381288408	-0.43764851	3048.680716	75338.95502
All 173 eigenvectors	0.1	237.3014873	-0.405821386	-0.41857336	-3955.469218	1989.080293
All 173 eigenvectors	0.1	1408.866431	-0.380831754	-0.437145604	-5151.570658	81885.8128
All 173 eigenvectors	0.1	463.3239919	-0.429112557	-0.393905438	-20319.09408	-693.6953534
All 173 eigenvectors	0.1	634.3387763	-0.410904698	-0.403466974	-13337.41816	2422.503129
All 173 eigenvectors	0.1	688.2628568	-0.428794336	-0.359885552	-25330.42224	1676.304765
All 173 eigenvectors	0.1	1093.588492	-0.3830314	-0.41810307	-319.0544586	33617.31061
All 173 eigenvectors	0.1	341.8229765	-0.398513801	-0.410461912	844.386536	7548.606155
All 173 eigenvectors	0.1	228.3739356	-0.396625616	-0.42772604	-746.2120599	8453.268652
All 173 eigenvectors	0.1	1428.130722	-0.437171745	-0.377443868	-103141.1382	1454.37411
All 173 eigenvectors	0.1	1744.835921	-0.351656668	-0.42639745	-2822.992075	62183.96217
All 173 eigenvectors	0.1	120.4365227	-0.411371426	-0.378371071	-1672.731599	-782.3951821
All 173 eigenvectors	0.1	290.3360437	-0.383575749	-0.435235975	-134.4124461	19064.43662
All 173 eigenvectors	0.1	452.8616758	0.2556316	-0.373929922	1.907901994	5955.382348
All 173 eigenvectors	0.1	621.2222231	-0.395141558	-0.417308186	1016.928701	17292.74859
All 173 eigenvectors	0.1	1698.616605	-0.423750328	-0.335176069	-57619.80374	1621.505151
All 173 eigenvectors	0.1	78.59160749	-0.400478446	-0.418239541	-1255.742714	-517.513626
All 173 eigenvectors	0.1	735.0132033	-0.38067508	-0.437506127	-3056.785048	41853.53436
All 173 eigenvectors	0.1	818.9285039	-0.380189848	-0.438232824	-1525.983903	60558.55927
All 173 eigenvectors	0.1	973.4167805	-0.438248558	-0.386104083	-59201.7283	4342.247377
All 173 eigenvectors	0.1	89.04389315	-0.390859519	-0.411402216	261.7249276	1907.933118
All 173 eigenvectors	0.1	279.4965304	0.462072412	-0.375540843	1.421109537	3753.427856
All 173 eigenvectors	0.1	214.1664335	-0.434019266	-0.383502185	-5197.689753	-1974.56313
All 173 eigenvectors	0.1	1079.85461	-0.430383026	-0.38769789	-46499.77542	2686.884033
All 173 eigenvectors	0.1	811.2108949	-0.436277695	-0.379257374	-40529.53418	3609.873264
All 173 eigenvectors	0.1	561.0925906	-0.39535062	-0.428907417	842.4378922	24424.99064
All 173 eigenvectors	0.1	421.1303028	-0.375492507	-0.420035804	-881.114545	11879.18848
All 173 eigenvectors	0.1	2823.809277	-0.363048381	-0.437772008	-7061.640341	180727.8054
All 173 eigenvectors	0.1	1219.06752	-0.417438082	-0.39003669	-21899.61598	8438.399299
All 173 eigenvectors	0.1	525.7377462	-0.405347434	-0.41904664	-10244.14014	2214.599615
All 173 eigenvectors	0.1	106.3808202	-0.397149182	-0.413420812	-1471.062884	797.946501
All 173 eigenvectors	0.1	2241.366225	-0.438076465	-0.361121872	-146396.0088	5581.253187
All 173 eigenvectors	0.1	633.9503383	0.309060002	-0.373733859	2.419163994	8306.79164
All 173 eigenvectors	0.3	328.3493264	-0.307713149	-0.279505722	10.93709912	4651.399891
All 173 eigenvectors	0.3	323.7745203	-0.302078974	-0.30116716	-6542.573948	-201.8479585
All 173 eigenvectors	0.3	146.4156842	-0.311141518	-0.307389693	-2989.434268	708.9491633
All 173 eigenvectors	0.3	149.2844238	-0.299577454	-0.320805456	-749.3658596	3821.982716
All 173 eigenvectors	0.3	350.7204493	-0.289977026	-0.328602152	-762.734097	14245.51085
All 173 eigenvectors	0.3	238.9507958	-0.31605586	-0.308330119	-2080.665054	4042.485268
All 173 eigenvectors	0.3	1393.172224	-0.262994745	-0.330705066	1535.819792	65310.66857
All 173 eigenvectors	0.3	710.0705416	-0.283411716	-0.338372042	1049.934147	55063.40532
All 173 eigenvectors	0.3	838.6044192	0.514019609	-0.26270728	0.759205089	9602.056918
All 173 eigenvectors	0.3	465.930068	-0.286340298	-0.3368721	2484.883192	23461.83343
All 173 eigenvectors	0.3	195.5972255	-0.273942258	0.181215983	-2572.302596	-0.579555555
All 173 eigenvectors	0.3	263.9121816	-0.300172016	-0.294679975	-4590.153891	641.8053015
All 173 eigenvectors	0.3	685.0286909	0.070866678	-0.268628897	-0.036983377	8414.90939
All 173 eigenvectors	0.3	1239.506708	-0.275653355	-0.337216228	-4314.775803	71894.25212
All 173 eigenvectors	0.3	2592.120857	-0.254821176	-0.337372292	-5188.342528	166168.0626
All 173 eigenvectors	0.3	522.320915	-0.282381768	-0.336015583	-2430.488228	25618.22955
All 173 eigenvectors	0.3	988.9251978	-0.337384948	-0.276616928	-78313.11348	-13.31302924
All 173 eigenvectors	0.3	388.3791714	-0.336106749	-0.285425956	-16494.34942	2464.672042
All 173 eigenvectors	0.3	826.1236221	-0.324201287	-0.293498652	-31556.43564	212.9411342
All 173 eigenvectors	0.3	233.7057619	-0.334606113	-0.289370502	-12263.61447	-744.6789853
All 173 eigenvectors	0.3	216.7042085	-0.310874495	-0.313489989	-4658.0363	-943.0800861
All 173 eigenvectors	0.3	3149.505203	-0.272354442	-0.330969725	-4244.208403	148222.7662
All 173 eigenvectors	0.3	59.20921728	0.275039391	-0.28019007	1.541723223	848.2854592
All 173 eigenvectors	0.3	1899.104306	-0.260805937	-0.337855911	-1935.320306	142191.4728
All 173 eigenvectors	0.3	628.5709704	-0.295378521	-0.328798089	2069.807147	24313.9715
All 173 eigenvectors	0.3	735.3942686	-0.308597606	-0.309204942	-16842.11256	927.6991794
All 173 eigenvectors	0.3	1125.285424	-0.281256989	-0.337591165	-5611.237984	59577.81989
All 173 eigenvectors	0.3	1143.778951	-0.281710338	-0.33684172	-1772.659401	77735.48598
All 173 eigenvectors	0.3	1139.471608	-0.330338647	-0.287572681	-57811.11429	-49.11938151
All 173 eigenvectors	0.3	440.2920339	-0.287028361	-0.33734198	-1267.261536	28477.38802
All 173 eigenvectors	0.3	777.8902851	-0.32529943	-0.292136808	-19916.9608	4937.743528
All 173 eigenvectors	0.3	165.0306073	-0.297604439	-0.3154741	1857.615697	1966.831127
All 173 eigenvectors	0.3	531.054916	-0.290964197	-0.283984619	-8887.536283	95.28847844
All 173 eigenvectors	0.3	1379.535253	-0.284121142	-0.315151195	-1815.606851	36166.3379
All 173 eigenvectors	0.3	701.4429455	-0.337769928	-0.272362972	-43604.84855	2168.053215
All 173 eigenvectors	0.3	475.5931584	-0.338372091	-0.277998121	-29652.48441	1821.406198
All 173 eigenvectors	0.3	149.4824022	-0.290928145	-0.306549271	-2011.460485	701.9289813
All 173 eigenvectors	0.3	77.08947708	-0.287587611	-0.316491653	-1093.422377	267.5302137
All 173 eigenvectors	0.3	62.18975544	-0.30987246	-0.30890842	628.8132398	897.0760286
All 173 eigenvectors	0.3	711.5920512	-0.338245511	-0.273474266	-51941.50222	1322.937117
All 173 eigenvectors	0.3	1443.704448	-0.338482382	-0.247838129	-78939.58087	5234.659512
All 173 eigenvectors	0.3	451.3181825	-0.28699019	-0.321649955	-1868.870328	11788.67541
All 173 eigenvectors	0.3	2595.712644	-0.325675943	-0.292335293	-101720.5286	2105.12779
All 173 eigenvectors	0.3	1552.620513	-0.331660576	-0.277164383	-76059.29094	2170.184863
All 173 eigenvectors	0.3	47.3412487	-0.322297562	-0.299219343	-1455.38493	138.4835286
All 173 eigenvectors	0.3	480.2460448	-0.287438978	-0.33646239	1914.070149	26651.01333
All 173 eigenvectors	0.3	274.2072646	-0.268573972	0.452219452	3378.231624	-1.201765496
All 173 eigenvectors	0.3	1094.117543	-0.308789704	-0.314531314	-7474.380244	22175.30186
All 173 eigenvectors	0.3	60.07009241	-0.30100338	-0.317571367	978.0835465	371.3249351
All 173 eigenvectors	0.3	1564.206525	-0.337203785	-0.255135322	-120675.1391	213.3479988
All 173 eigenvectors	0.3	715.6439889	-0.279178881	-0.338307125	1960.712569	49363.70827
All 173 eigenvectors	0.3	131.7506151	-0.292752053	-0.319928027	-2261.345129	80.26833331
All 173 eigenvectors	0.3	1040.538502	-0.264647385	-0.338372133	-6335.647586	43029.17557
All 173 eigenvectors	0.3	2815.215347	-0.267856468	-0.331078148	-2602.558887	137495.5813
All 173 eigenvectors	0.3	665.3288239	-0.286532646	-0.337860098	-4190.235742	32901.85275
All 173 eigenvectors	0.3	179.878934	-0.279179527	-0.339108292	78.57979274	16020.62783
All 173 eigenvectors	0.3	724.2532933	-0.289589602	-0.328993311	-1891.464186	29051.54049
All 173 eigenvectors	0.3	1013.81192	-0.270418065	-0.336440681	-2638.49191	59290.35502
All 173 eigenvectors	0.3	706.1278385	-0.296182714	-0.327590259	-3652.440257	22742.90916
All 173 eigenvectors	0.3	982.2562488	0.568593402	-0.268593428	1.523971036	12064.00824
All 173 eigenvectors	0.3	1233.338691	-0.265304306	-0.336880801	-1365.986556	85222.66148
All 173 eigenvectors	0.3	117.850038	-0.320320407	-0.297574969	-98.23786585	2197.882208
All 173 eigenvectors	0.3	1881.940279	-0.306467123	-0.279487709	-43112.8941	-78.95570503
All 173 eigenvectors	0.3	125.9436327	-0.333349658	-0.290714253	332.0274059	2023.489371
All 173 eigenvectors	0.3	227.372374	-0.323277142	-0.303596529	-7609.766523	518.3228384
All 173 eigenvectors	0.3	269.4073498	-0.268282008	0.465053778	-3290.52472	0.372999748
All 173 eigenvectors	0.3	401.9849659	0.568467368	-0.268468123	3.663450644	4927.181364
All 173 eigenvectors	0.3	709.934121	-0.321373335	-0.283069751	-23472.78403	-570.9642738
All 173 eigenvectors	0.3	1345.836103	-0.291528492	-0.323535816	-2488.426091	45358.39663
All 173 eigenvectors	0.3	1087.333322	-0.276298062	-0.330555689	-5137.883106	36428.5621
All 173 eigenvectors	0.3	1331.328873	-0.331000609	-0.287562653	-61482.27786	2616.555462
All 173 eigenvectors	0.3	422.0914612	-0.311550725	-0.312448695	-8217.698924	-2826.254745
All 173 eigenvectors	0.3	68.57746663	-0.321627059	-0.301978401	-2201.4488	128.7105566
All 173 eigenvectors	0.3	719.0572176	-0.273564098	-0.338041851	-4056.668376	34228.85096
All 173 eigenvectors	0.3	545.1420504	-0.292480976	-0.331027003	-978.0998312	25774.82209
All 173 eigenvectors	0.3	778.1365594	-0.28758196	-0.336792486	-2954.539174	44964.16515
All 173 eigenvectors	0.3	363.2838445	-0.316865319	-0.313287734	-10699.49202	242.7208957
All 173 eigenvectors	0.3	750.6280011	-0.28665264	-0.337708475	370.2381496	59149.36261
All 173 eigenvectors	0.3	89.6566567	0.533720756	-0.268808892	2.521421596	1099.789253
All 173 eigenvectors	0.3	1183.75248	-0.338270658	-0.263775171	-82149.37712	2551.691523
All 173 eigenvectors	0.3	82.08798072	0.349863172	-0.274330028	1.453899215	-1085.394061
All 173 eigenvectors	0.3	2201.335819	-0.284677623	-0.33064019	-2552.70741	105098.1635
All 173 eigenvectors	0.3	499.6137536	-0.279231495	-0.32754246	-1340.420579	18030.82742
All 173 eigenvectors	0.3	156.7203276	-0.274175709	0.114429755	-2067.181243	0.294314194
All 173 eigenvectors	0.3	194.422601	-0.297158342	-0.315883106	-450.8728112	-5007.348406
All 173 eigenvectors	0.3	1021.17728	-0.337534681	-0.286030514	-73764.18599	1591.116866
All 173 eigenvectors	0.3	547.5926637	-0.327359265	-0.294370296	-8940.293552	6213.75074
All 173 eigenvectors	0.3	866.8159737	0.365317746	-0.27440606	1.119190742	11473.09629
All 173 eigenvectors	0.3	444.0734485	-0.274500467	0.574500415	-5881.563126	-1.999782568
All 173 eigenvectors	0.3	131.3199987	-0.315775859	-0.308506489	-2360.850816	1226.049529
All 173 eigenvectors	0.3	363.7737986	-0.307122783	-0.305340392	-7660.198172	801.1162224
All 173 eigenvectors	0.3	623.672983	-0.282625131	-0.318973599	-1368.411365	17131.67379
All 173 eigenvectors	0.3	1284.855347	-0.267941473	-0.338115757	-2351.695246	91887.82671
All 173 eigenvectors	0.3	1274.950801	-0.275607534	-0.336181245	-2494.37123	78836.2373
All 173 eigenvectors	0.3	1898.817386	-0.280482671	-0.337848014	-6702.048934	117935.9077
All 173 eigenvectors	0.3	324.7215885	-0.286746353	-0.334943638	-2469.936165	11192.5592
All 173 eigenvectors	0.3	2610.897153	-0.337596221	-0.277783064	-176707.3473	5802.692918
All 173 eigenvectors	0.3	650.8772868	-0.336624215	-0.281101539	-31126.46667	3410.791962
All 173 eigenvectors	0.3	1375.292374	-0.338161145	-0.244276552	-68967.82123	5286.64049
All 173 eigenvectors	0.3	1833.790739	-0.268506346	-0.338372085	-7629.422898	104249.6042
All 173 eigenvectors	0.3	414.1181743	-0.293327937	-0.327636912	376.1253849	17569.05786
All 173 eigenvectors	0.3	429.6350393	-0.287432104	-0.336965469	-542.6934505	30368.64191
All 173 eigenvectors	0.3	2125.168453	-0.281975762	-0.331092571	-8238.987399	82771.04236
All 173 eigenvectors	0.3	349.8783512	-0.300564426	-0.306373902	-1461.155049	6360.932302
All 173 eigenvectors	0.3	410.3922476	0.413844262	-0.274368979	-0.122378752	-5425.269162
All 173 eigenvectors	0.3	449.2362986	-0.297655921	-0.315013027	-1590.626666	10459.8436
All 173 eigenvectors	0.3	191.9721107	-0.312840322	-0.299788534	-1575.281207	2662.690529
All 173 eigenvectors	0.3	376.504106	-0.322795255	-0.296824857	526.1470724	6812.666497
All 173 eigenvectors	0.3	327.1207738	-0.324789936	-0.291030086	-12572.42803	172.7654828
All 173 eigenvectors	0.3	607.6492122	-0.292768751	-0.331333487	-529.7257202	30910.45426
All 173 eigenvectors	0.3	2126.635762	-0.268077941	-0.330060235	-1406.799717	100889.0468
All 173 eigenvectors	0.3	306.6729774	-0.324687406	-0.2938992	-1867.323398	4623.928185
All 173 eigenvectors	0.3	1850.866074	-0.248082438	-0.337531907	-3942.592301	116243.7583
All 173 eigenvectors	0.3	586.5800659	-0.29111275	-0.333232203	-5261.711055	16532.88114
All 173 eigenvectors	0.3	934.7799799	-0.275741944	-0.336758323	-3330.239977	51945.66272
All 173 eigenvectors	0.3	356.4677632	-0.303247201	-0.310151883	3205.166638	5188.993182
All 173 eigenvectors	0.3	873.233872	-0.296114238	-0.322012971	-5430.752281	20752.00592
All 173 eigenvectors	0.3	712.7700883	0.404740358	-0.274393314	2.33928312	9426.437533
All 173 eigenvectors	0.3	1406.013408	-0.3098962	-0.302625462	-34290.38658	-646.4143661
All 173 eigenvectors	0.3	1198.814387	-0.308127237	-0.308302299	-24617.98348	4026.940061
All 173 eigenvectors	0.3	763.6919458	-0.285694206	-0.330062254	-750.1235765	35898.17949
All 173 eigenvectors	0.3	515.7311918	-0.288301872	-0.337940799	-2738.56203	28763.21397
All 173 eigenvectors	0.3	635.6731727	-0.264757332	-0.334821516	2533.41076	27664.13625
All 173 eigenvectors	0.3	785.6880199	-0.332557818	-0.292010774	-38742.47121	1898.482201
All 173 eigenvectors	0.3	2354.89705	-0.186861917	-0.329745328	-1456.222848	104535.5528
All 173 eigenvectors	0.3	185.4747748	-0.309423288	-0.297048521	-147.8533692	3391.435345
All 173 eigenvectors	0.3	457.8686345	-0.291267762	-0.325656588	-525.4223052	17542.04147
All 173 eigenvectors	0.3	751.4969946	-0.293101345	-0.336734081	2467.860218	46087.78019
All 173 eigenvectors	0.3	1619.279204	-0.274303058	-0.338357886	-2464.326093	123076.0862
All 173 eigenvectors	0.3	637.461744	-0.299091439	-0.301748843	191.9521759	13010.99554
All 173 eigenvectors	0.3	972.8376514	-0.337256627	-0.279237764	-68399.46107	1431.136833
All 173 eigenvectors	0.3	584.3312535	-0.295583375	-0.310096011	-10483.34058	361.1011484
All 173 eigenvectors	0.3	1273.038961	-0.338372093	-0.247283542	-79726.92813	3368.990077
All 173 eigenvectors	0.3	466.5884995	-0.331194352	-0.284683522	-18235.42932	1898.667714
All 173 eigenvectors	0.3	127.3416279	-0.328401325	-0.287192697	383.9727752	-1901.263906
All 173 eigenvectors	0.3	373.0183099	-0.312034337	-0.31816154	-8698.801936	1340.985773
All 173 eigenvectors	0.3	641.4155001	-0.336063321	-0.288071787	-44722.0386	291.5948753
All 173 eigenvectors	0.3	577.7948575	-0.338372093	-0.280205942	-45576.85594	690.6600053
All 173 eigenvectors	0.3	146.0858195	-0.279555887	0.494746604	-2075.76319	-1.97069447
All 173 eigenvectors	0.3	554.6153993	-0.331875142	-0.292512219	-19062.77775	3638.103657
All 173 eigenvectors	0.3	818.1673725	-0.323205002	-0.300716561	-26643.02208	2114.273828
All 173 eigenvectors	0.3	372.3825491	-0.33109287	-0.287067447	-62.66140083	5901.729474
All 173 eigenvectors	0.3	278.9203961	0.345450287	-0.278497331	2.243235242	3899.20793
All 173 eigenvectors	0.3	321.3003556	-0.302605286	-0.294757659	-5721.891214	918.6478619
All 173 eigenvectors	0.3	94.59621429	-0.310695283	-0.29996735	62.24978161	-1848.159682
All 173 eigenvectors	0.3	830.8845985	-0.336793883	-0.279663435	-55879.21898	1319.969384
All 173 eigenvectors	0.3	1308.861103	-0.274076412	-0.323728241	-3824.467128	38785.38756
All 173 eigenvectors	0.3	492.3447402	-0.330222165	-0.282466678	-4333.381052	6024.429528
All 173 eigenvectors	0.3	533.3513151	-0.258808251	-0.310811199	480.4224098	12496.9805
All 173 eigenvectors	0.3	484.3428041	-0.301029867	-0.314896916	-9356.825395	748.4177027
All 173 eigenvectors	0.3	956.2338526	-0.336476877	-0.273277476	-64496.77522	1090.033937
All 173 eigenvectors	0.3	179.6485299	-0.298967369	-0.32497277	-1216.889767	-4702.627871
All 173 eigenvectors	0.3	396.2141659	-0.321752187	-0.266098733	-13598.51938	143.3071759
All 173 eigenvectors	0.3	1729.09987	-0.325454621	-0.277675779	-66202.90159	1441.901125
All 173 eigenvectors	0.3	351.1520368	-0.329562042	-0.285575403	-13217.25064	1259.142117
All 173 eigenvectors	0.3	467.2864371	-0.296229575	-0.32290785	863.7494293	15542.15348
All 173 eigenvectors	0.3	1616.326057	-0.264247421	-0.338290574	-3853.377659	109841.9973
All 173 eigenvectors	0.3	724.5046371	-0.298789671	-0.317773532	-427.69714	21794.49237
All 173 eigenvectors	0.3	883.5994017	-0.28270423	-0.327818559	-3954.459059	27844.2645
All 173 eigenvectors	0.3	853.4533426	-0.331124912	-0.286885857	-44106.05786	-331.0304518
All 173 eigenvectors	0.3	400.8448489	-0.332244785	-0.271877889	-9349.583996	-3005.541238
All 173 eigenvectors	0.3	231.0721776	-0.315913986	-0.290923865	-6466.045316	-183.8590947
All 173 eigenvectors	0.3	1279.738416	-0.336856443	-0.265262302	-82002.91261	-2388.890054
All 173 eigenvectors	0.3	472.6994461	-0.280685751	-0.337736707	-1702.34859	28929.67093
All 173 eigenvectors	0.3	1310.954015	-0.338368923	-0.265586271	-63845.94606	6727.562757
All 173 eigenvectors	0.3	902.2627665	-0.276732465	-0.334616186	-4092.366415	39144.20564
All 173 eigenvectors	0.3	551.754713	-0.274084161	-0.327886268	1143.889609	21042.95043
All 173 eigenvectors	0.3	1362.684245	-0.286701129	-0.337131027	-3801.113959	87192.83601
All 173 eigenvectors	0.3	381.5193166	-0.314447228	-0.315614882	-1297.770148	9747.376054
All 173 eigenvectors	0.3	394.6042631	-0.298700911	-0.325562599	-7588.638828	221.1898638
All 173 eigenvectors	0.3	1152.178744	-0.337148675	-0.265406446	-63992.03943	3902.175292
All 173 eigenvectors	0.3	191.598555	-0.30107049	-0.31095798	-2267.675641	2062.594211
All 173 eigenvectors	0.3	1539.488138	-0.33062336	-0.276971287	-67706.21535	3110.858079
All 173 eigenvectors	0.3	900.0280976	-0.337317304	-0.251304478	-41192.62919	3827.905553
All 173 eigenvectors	0.3	105.677495	-0.016723438	-0.274294329	0.492734889	1399.443973
All 173 eigenvectors	0.3	347.9220835	-0.321113064	-0.29151555	-6311.126111	2838.69608
All 173 eigenvectors	0.3	1224.614793	-0.336969584	-0.269976209	-58695.65476	5744.506318
All 173 eigenvectors	0.3	193.0962864	-0.268584885	0.568584809	-2366.673957	-1.997851599
All 173 eigenvectors	0.3	1074.863572	-0.252766988	-0.337972053	-641.559761	84201.9058
All 173 eigenvectors	0.3	110.1349018	-0.289705577	-0.322777584	-165.3072422	3670.49331
All 173 eigenvectors	0.3	818.1102507	-0.280374505	-0.337671254	430.2334751	63943.48073
All 173 eigenvectors	0.3	1017.598536	-0.280704997	-0.321774024	1747.866129	31774.88556
All 173 eigenvectors	0.3	544.604112	-0.331724211	-0.286252224	-29538.62282	74.06192153
All 173 eigenvectors	0.3	783.0290655	-0.298771345	-0.315477747	4284.546795	16338.7091
All 173 eigenvectors	0.3	144.4276499	-0.318803623	-0.299496255	1364.745715	-2021.819185
All 173 eigenvectors	0.3	312.0536391	-0.282569871	-0.334189762	-2101.91172	10756.30401
All 173 eigenvectors	0.3	521.4319042	-0.301464877	-0.318484913	-113.5654718	16373.23741
All 173 eigenvectors	0.3	937.1655883	-0.338346366	-0.281869926	-68456.93797	2040.76645
All 173 eigenvectors	0.3	101.8450616	-0.303310535	-0.316712012	-672.7587011	2123.297744
All 173 eigenvectors	0.3	88.60499898	0.335240526	-0.274378397	0.947542592	-1178.314817
All 173 eigenvectors	0.3	220.1985973	-0.315350214	-0.309018057	-5197.941955	-978.1700957
All 173 eigenvectors	0.3	217.5996333	-0.32736703	-0.297536986	-5788.859158	1656.686403
All 173 eigenvectors	0.3	362.3930823	-0.292520163	-0.33665171	-183.7028373	26371.18062
All 173 eigenvectors	0.3	1582.868653	-0.282476014	-0.330233364	-5585.098555	60998.8035
All 173 eigenvectors	0.3	1920.38881	-0.331261661	-0.276584123	-94745.52094	1971.385503
All 173 eigenvectors	0.3	503.2876298	-0.304053548	-0.314495707	-2240.254406	11271.89642
All 173 eigenvectors	0.3	1367.601224	-0.280832574	-0.330211474	-4945.438103	51848.64423
All 173 eigenvectors	0.3	1947.752584	-0.33786467	-0.278541235	-117446.0251	7305.150573
All 173 eigenvectors	0.3	230.0665127	-0.310411944	-0.313725572	-5328.272337	-528.765474
All 173 eigenvectors	0.3	324.2520626	-0.274328604	0.492083575	-4291.401593	-1.846571543
All 173 eigenvectors	0.3	341.3432303	-0.310451378	-0.313919822	-6446.323672	2396.094328
All 173 eigenvectors	0.3	525.8996282	-0.274278204	0.192410316	-6951.440737	-0.48647855
All 173 eigenvectors	0.3	972.8161766	-0.282439888	-0.331341893	-3397.918577	39809.99292
All 173 eigenvectors	0.3	536.4580558	-0.336455779	-0.287850452	-32415.16904	1571.035075
All 173 eigenvectors	0.3	75.56044854	-0.301821951	-0.322402596	-242.3167402	-2318.810693
All 173 eigenvectors	0.3	113.0216978	-0.303490095	-0.315032588	-959.4263874	1962.693312
All 173 eigenvectors	0.3	226.2590341	-0.328564225	-0.289837568	-9320.685972	-442.7033745
All 173 eigenvectors	0.3	251.2256943	-0.286950787	-0.318385069	-1878.098634	4204.242998
All 173 eigenvectors	0.3	568.9473576	-0.325030262	-0.287576989	-21844.23303	375.6659138
All 173 eigenvectors	0.3	2033.552749	-0.238350775	-0.337492743	-1532.817151	148927.6166
All 173 eigenvectors	0.3	1404.259267	-0.270072066	-0.335510716	-1814.144277	86934.83151
All 173 eigenvectors	0.3	487.8291043	-0.280031689	-0.326217336	4133.063943	8348.993138
All 173 eigenvectors	0.3	340.7081202	-0.336528332	-0.278049605	-21742.97704	-669.6825335
All 173 eigenvectors	0.3	927.7403046	-0.269880058	-0.335714118	-792.3682532	60526.16293
All 173 eigenvectors	0.3	1122.309297	-0.277609531	-0.326770633	-1849.709065	42547.83533
All 173 eigenvectors	0.3	1696.26602	-0.306789332	-0.247264861	-36536.83731	1148.983553
All 173 eigenvectors	0.3	2463.08399	-0.337489356	-0.268441074	-155853.1362	6295.653269
All 173 eigenvectors	0.3	170.8858136	0.380176013	-0.275247452	2.109159327	2289.473007
All 173 eigenvectors	0.3	570.6638469	-0.275274314	-0.338378621	-3937.697751	23803.83733
All 173 eigenvectors	0.3	934.0429035	-0.337052141	-0.282016854	-61453.85808	2042.539769
All 173 eigenvectors	0.3	412.9406451	-0.306539944	-0.306645345	-8661.887071	834.781101
All 173 eigenvectors	0.3	325.1876943	-0.321794342	-0.301257822	-11442.72332	49.28479744
All 173 eigenvectors	0.3	1273.118838	-0.274924351	-0.337742851	-6954.804308	61265.31697
All 173 eigenvectors	0.3	584.2214668	-0.309297731	-0.296760586	-13960.10987	-301.7869591
All 173 eigenvectors	0.3	323.6724846	-0.326757691	-0.303374671	-13431.66576	244.9947402
All 173 eigenvectors	0.3	892.2203896	-0.274665861	-0.338372365	-2276.237529	61968.84754
All 173 eigenvectors	0.3	59.03920914	-0.284548195	-0.320448956	-272.1177462	-1385.345591
All 173 eigenvectors	0.3	525.6269916	-0.293300611	-0.331016072	483.1843132	26255.39469
All 173 eigenvectors	0.3	21.77543705	-0.301650677	-0.305971607	181.2901414	306.2476921
All 173 eigenvectors	0.3	1045.7646	-0.337990636	-0.266350486	-63052.69552	3447.280022
All 173 eigenvectors	0.3	377.2051537	-0.286460811	-0.338715531	-3670.165207	12774.56399
All 173 eigenvectors	0.3	776.3282326	-0.278029101	-0.320042774	1341.174924	22690.47885
All 173 eigenvectors	0.3	264.3425076	-0.298825669	-0.31061022	-4823.909118	441.6382082
All 173 eigenvectors	0.3	130.2250848	-0.289999716	-0.319943378	2033.875791	-277.6518436
All 173 eigenvectors	0.3	44.48729185	-0.274235677	0.23056475	590.7873179	-0.320299646
All 173 eigenvectors	0.3	242.4730535	-0.287207792	-0.3369499	-765.0914612	14903.47517
All 173 eigenvectors	0.3	124.9700317	-0.290181981	-0.340012175	-32.57967878	12275.33319
All 173 eigenvectors	0.3	648.2958896	0.53951379	-0.268581624	2.905702964	7973.762358
All 173 eigenvectors	0.3	2114.986363	-0.337235599	-0.265171177	-120753.0518	6763.784093
All 173 eigenvectors	0.3	3843.07405	-0.248633103	-0.338162736	-5522.167247	277403.1831
All 173 eigenvectors	0.3	289.1983382	0.56856408	-0.268564127	2.735084809	3548.529413
All 173 eigenvectors	0.3	802.0981397	-0.268585423	0.358396609	-9845.852094	-0.750481857
All 173 eigenvectors	0.3	434.2606178	-0.332612317	-0.292560404	-17249.70153	2333.265527
All 173 eigenvectors	0.3	576.5225782	-0.280191638	0.399391671	-8262.949963	-2.04393859
All 173 eigenvectors	0.3	363.0439554	-0.268554824	0.477024333	-4458.581634	-0.921979054
All 173 eigenvectors	0.3	953.8774296	-0.281072709	-0.337265698	-1937.134903	64422.07721
All 173 eigenvectors	0.3	353.8249	0.3635015	-0.268617383	1.618815243	4357.07988
All 173 eigenvectors	0.3	1197.059489	-0.265635087	-0.334061519	-6204.573485	42289.08489
All 173 eigenvectors	0.3	268.9392638	-0.29682204	-0.327499521	-387.843412	11047.37294
All 173 eigenvectors	0.3	347.7475565	-0.289072921	-0.335932284	-1195.537392	19563.66566
All 173 eigenvectors	0.3	681.8852094	-0.306309072	-0.308300437	-15305.82204	314.3974967
All 173 eigenvectors	0.3	418.6041523	-0.280154722	0.392720546	-5999.540649	-1.75112706
All 173 eigenvectors	0.3	1191.004152	-0.272992129	-0.334248979	-3596.923701	58046.60139
All 173 eigenvectors	0.3	239.654031	-0.288967475	-0.335417367	-861.8342438	12818.3598
All 173 eigenvectors	0.3	179.748666	0.344438429	-0.274366357	0.548538359	2382.184273
All 173 eigenvectors	0.3	477.0735497	-0.310091957	-0.314212791	-10357.05606	1770.800372
All 173 eigenvectors	0.3	487.4443561	-0.297295268	-0.327104814	-4221.717483	11582.31361
All 173 eigenvectors	0.3	245.2848183	-0.318791215	-0.311254007	-5820.445663	-1649.195415
All 173 eigenvectors	0.3	486.7841751	-0.331594028	-0.275940673	-20517.02147	1475.096598
All 173 eigenvectors	0.3	2273.623543	-0.255137082	-0.329268299	-2727.925174	97208.3647
All 173 eigenvectors	0.3	89.57447541	-0.325120897	-0.291816683	211.2678535	1447.107828
All 173 eigenvectors	0.3	1184.537423	-0.261015282	-0.32544526	813.8877123	45320.10552
All 173 eigenvectors	0.3	171.9723435	-0.318460963	-0.293693029	-367.54419	-2852.655845
All 173 eigenvectors	0.3	225.065015	-0.29154165	-0.33854137	-1499.537871	11994.53119
All 173 eigenvectors	0.3	143.2338864	-0.322180136	-0.307547774	3364.878496	1167.427699
All 173 eigenvectors	0.3	433.9176338	-0.305013725	-0.313558738	-8415.289072	1522.007303
All 173 eigenvectors	0.3	1267.58365	-0.275925954	-0.338105615	-3674.625905	83669.29843
All 173 eigenvectors	0.3	342.703187	-0.321951732	-0.294660648	-9831.636172	-1213.309016
All 173 eigenvectors	0.3	347.4881831	-0.31737987	-0.306973551	643.794466	7594.545893
All 173 eigenvectors	0.3	557.9210352	-0.333696569	-0.284443017	-28314.63157	-1470.406427
All 173 eigenvectors	0.3	409.9677136	-0.323301598	-0.294227532	-14821.07039	-256.2057573
All 173 eigenvectors	0.3	365.4207849	-0.319062356	-0.299166704	-11211.90442	-365.934937
All 173 eigenvectors	0.3	812.6831218	-0.280361575	-0.33240375	-4277.705576	29250.16144
All 173 eigenvectors	0.3	860.7484423	-0.338240736	-0.283491511	-66086.69832	1264.526026
All 173 eigenvectors	0.3	433.8528567	-0.293908887	-0.301171737	-129.9340517	8734.604325
All 173 eigenvectors	0.3	1697.054051	-0.286112646	-0.337441011	-7842.891279	95250.0614
All 173 eigenvectors	0.3	21.28349242	-0.322493457	-0.301484217	377.9773027	222.0980305
All 173 eigenvectors	0.3	291.4987737	0.19000996	-0.274380509	-0.171952425	3850.528517
All 173 eigenvectors	0.3	1595.141302	-0.33698748	-0.262189105	-107541.4313	2226.139461
All 173 eigenvectors	0.3	482.0100618	-0.30541068	-0.305104536	-5412.517528	-5371.603018
All 173 eigenvectors	0.3	603.9148031	-0.289996938	-0.329133302	-3053.641275	20157.93691
All 173 eigenvectors	0.3	527.8681773	-0.337471863	-0.286831992	-33873.71295	-1638.307651
All 173 eigenvectors	0.3	196.3635098	-0.321588047	-0.293896214	-2987.790875	1991.280933
All 173 eigenvectors	0.3	58.36207049	0.307446914	-0.268308627	-0.134945432	-714.5636826
All 173 eigenvectors	0.3	523.7701103	-0.33849751	-0.278042578	-37669.71793	1262.867074
All 173 eigenvectors	0.3	251.7603401	-0.304889781	-0.297033076	-594.8151149	4255.830451
All 173 eigenvectors	0.3	204.8416623	-0.338372093	-0.285832856	-11385.09855	1129.078592
All 173 eigenvectors	0.3	1183.185664	-0.29150555	-0.31343494	-296.957099	31883.89329
All 173 eigenvectors	0.3	111.9839574	-0.26857099	0.377197235	-1375.362799	-2.298746618
All 173 eigenvectors	0.3	372.6095246	-0.330935212	-0.279861778	-14111.19604	1475.504154
All 173 eigenvectors	0.3	960.0229238	-0.291913145	-0.329151867	-873.5455209	43607.61577
All 173 eigenvectors	0.3	27.86543546	-0.295321509	-0.328822016	-408.1252774	262.5295954
All 173 eigenvectors	0.3	509.5969604	-0.306128573	-0.323963402	-1901.968954	16368.60309
All 173 eigenvectors	0.3	1683.645683	-0.258367504	-0.338123962	191.1568259	140311.7573
All 173 eigenvectors	0.3	1101.08292	-0.328844036	-0.256452535	-40476.93251	2614.510991
All 173 eigenvectors	0.3	342.8363717	-0.308046259	-0.310953456	-7553.122557	660.8467986
All 173 eigenvectors	0.3	553.7163975	-0.270388182	-0.335603807	-4.224880549	38473.27126
All 173 eigenvectors	0.3	536.0774242	-0.29077652	-0.327669642	-1682.357723	19549.22744
All 173 eigenvectors	0.3	1585.665543	-0.338113211	-0.274703444	-127524.1179	920.7334158
All 173 eigenvectors	0.3	532.0906129	-0.286391355	-0.337994556	-2198.143836	32680.48867
All 173 eigenvectors	0.3	86.3599201	-0.308597379	-0.30985578	-43.49047432	-2118.022751
All 173 eigenvectors	0.3	454.6055752	-0.332923402	-0.271980734	-9469.110765	3761.406508
All 173 eigenvectors	0.3	1107.125387	-0.21171885	-0.302070884	-792.6732193	20810.008
All 173 eigenvectors	0.3	96.33501387	-0.327504619	-0.291013626	-116.7843862	-1598.180323
All 173 eigenvectors	0.3	678.2880603	-0.27495942	-0.335062682	721.3616584	41817.84276
All 173 eigenvectors	0.3	671.8569186	-0.303445886	-0.319742539	-1047.125719	20601.29457
All 173 eigenvectors	0.3	1751.640901	-0.275739247	-0.327682803	-201.2114192	77843.29092
All 173 eigenvectors	0.3	1382.582345	-0.280940643	-0.330867426	2192.868609	64356.76402
All 173 eigenvectors	0.3	1043.639326	-0.287312332	-0.336592937	-3396.713353	61975.00021
All 173 eigenvectors	0.3	594.8587877	-0.3370226	-0.27574182	-42601.52072	565.725825
All 173 eigenvectors	0.3	1683.489738	0.357516115	-0.273509275	1.341402237	22001.78068
All 173 eigenvectors	0.3	238.4150317	-0.326441719	-0.297958635	-4672.458449	2462.85599
All 173 eigenvectors	0.3	136.1111174	-0.327170967	-0.295835072	-2219.626584	-1578.575114
All 173 eigenvectors	0.3	564.3470987	-0.297998678	-0.326398015	-10027.26433	-1837.969396
All 173 eigenvectors	0.3	1318.210717	-0.323613212	-0.290716424	-44978.6211	2218.255469
All 173 eigenvectors	0.3	1096.740134	-0.336605187	-0.281937063	-64227.08374	3475.565584
All 173 eigenvectors	0.3	310.3277448	-0.298302001	-0.331783626	2306.939381	10505.28445
All 173 eigenvectors	0.3	111.4368804	-0.291345253	-0.327244307	-158.6934096	4501.288401
All 173 eigenvectors	0.3	300.1380692	-0.297036244	-0.326911765	3895.032081	4069.761529
All 173 eigenvectors	0.3	477.3230547	-0.329984601	-0.286720299	-21547.40492	729.1258176
All 173 eigenvectors	0.3	736.3069153	-0.336891773	-0.281678704	-48371.05618	1495.47746
All 173 eigenvectors	0.3	272.0121552	0.580211778	-0.28021189	2.17361514	-3905.056135
All 173 eigenvectors	0.3	903.8292686	-0.278729418	-0.338372093	-3932.0609	53629.00434
All 173 eigenvectors	0.3	222.6898216	-0.309943059	-0.302013935	5100.516568	381.4424304
All 173 eigenvectors	0.3	129.5922006	-0.31062653	-0.316353193	-2823.4858	-564.0151645
All 173 eigenvectors	0.3	2163.586478	-0.338374972	-0.231900999	-111176.3341	7379.644459
All 173 eigenvectors	0.3	399.296158	-0.33831455	-0.286019009	-29122.44485	918.906995
All 173 eigenvectors	0.3	270.3368524	-0.27328023	-0.334593564	1715.353255	9038.906111
All 173 eigenvectors	0.3	192.0322766	-0.310375118	-0.302514047	89.69752033	3973.757727
All 173 eigenvectors	0.3	1547.682536	-0.326877553	-0.28634714	-51419.71726	5639.089707
All 173 eigenvectors	0.3	489.4376712	-0.274367783	0.523454556	-6463.578035	-3.821245132
All 173 eigenvectors	0.3	372.7713227	-0.310390731	-0.302001677	42.57380081	7735.311105
All 173 eigenvectors	0.3	201.367255	-0.298935626	-0.319397822	-3264.56117	1133.393528
All 173 eigenvectors	0.3	92.49091202	-0.268608245	0.568608159	1142.218737	-1.395486166
All 173 eigenvectors	0.3	1387.310102	-0.337219091	-0.268425587	-70927.20859	5892.221965
All 173 eigenvectors	0.3	1035.310168	-0.305906102	-0.270482099	-23422.89638	35.26688369
All 173 eigenvectors	0.3	702.7407538	-0.274871756	-0.338459615	-4612.458574	30865.62148
All 173 eigenvectors	0.3	273.012825	-0.293962846	-0.313860594	-4244.391369	-977.5529524
All 173 eigenvectors	0.3	106.984544	-0.280118159	0.442413971	1535.590155	-3.028403017
All 173 eigenvectors	0.3	374.1989781	-0.318897948	-0.310839633	751.648181	8952.638427
All 173 eigenvectors	0.3	181.3300545	-0.304699026	-0.297145075	-979.705775	-2592.12451
All 173 eigenvectors	0.3	852.1968804	-0.337397831	-0.286944324	-40594.09777	5402.203156
All 173 eigenvectors	0.3	487.7387891	-0.320948185	-0.297280301	-14061.1213	1501.905493
All 173 eigenvectors	0.3	696.5015387	-0.294614014	-0.31282488	-12539.51223	61.96281213
All 173 eigenvectors	0.3	117.839416	-0.284851528	-0.326548764	-679.1651456	3130.107819
All 173 eigenvectors	0.3	140.8377071	-0.334306335	-0.28752877	-2915.26835	1528.881022
All 173 eigenvectors	0.3	122.0423377	0.517788641	-0.274390219	2.285176511	1615.913848
All 173 eigenvectors	0.3	65.16763567	-0.324666312	-0.299631264	55.78701409	1261.107477
All 173 eigenvectors	0.3	346.8944578	0.451464619	-0.279727803	2.099054326	4939.965258
All 173 eigenvectors	0.3	222.0049716	-0.284747385	-0.33376743	-1994.140173	5640.640487
All 173 eigenvectors	0.3	582.4981497	-0.326975298	-0.274069675	-24639.59386	205.6188185
All 173 eigenvectors	0.3	511.5877657	-0.277843014	-0.338389737	-847.2482259	38795.02178
All 173 eigenvectors	0.3	1006.116519	-0.29149871	-0.327094825	-6520.960993	27278.02429
All 173 eigenvectors	0.3	252.2632749	-0.290851586	-0.310960322	-472.4673878	5752.942083
All 173 eigenvectors	0.3	1960.493429	-0.336458795	-0.268939183	-140779.8407	-668.1271702
All 173 eigenvectors	0.3	447.9596276	-0.338372093	-0.286018159	-36570.31719	357.0308492
All 173 eigenvectors	0.3	679.6238176	-0.335719561	-0.277604733	-32960.31502	-2889.526546
All 173 eigenvectors	0.3	178.1209061	0.491579727	-0.280209904	2.197328841	2545.86952
All 173 eigenvectors	0.3	232.4456807	-0.32589743	-0.304313909	-5070.246547	2420.899976
All 173 eigenvectors	0.3	158.9903297	0.459815603	-0.26852984	0.387014216	1950.242277
All 173 eigenvectors	0.3	525.9421369	-0.308296413	-0.275459991	11110.21872	-846.6649909
All 173 eigenvectors	0.3	456.2929423	-0.299268936	-0.284264341	8238.812091	589.1044874
All 173 eigenvectors	0.3	191.7314607	-0.338378401	-0.280141418	-9578.215919	1149.056971
All 173 eigenvectors	0.3	830.5546677	-0.331296335	-0.276212781	-41941.73103	627.6492756
All 173 eigenvectors	0.3	1954.271893	-0.335514565	-0.267030524	-111836.3878	4033.731905
All 173 eigenvectors	0.3	551.4493654	-0.320813486	-0.288436722	-17127.1411	837.0084433
All 173 eigenvectors	0.3	807.7182791	-0.295876353	-0.322095434	-5418.045859	18440.78755
All 173 eigenvectors	0.3	906.4573255	0.329917445	-0.267994346	2.564861625	11052.70576
All 173 eigenvectors	0.3	489.9648637	-0.334260331	-0.273195708	-24128.45082	-1435.460567
All 173 eigenvectors	0.3	300.327315	-0.318629291	-0.29368764	-9427.427122	-84.67682262
All 173 eigenvectors	0.3	657.8772511	-0.280895164	-0.335778303	1071.765349	41063.19713
All 173 eigenvectors	0.3	1282.92578	-0.269935536	-0.338372093	-3091.813997	89055.19337
All 173 eigenvectors	0.3	258.7207454	-0.327112272	-0.29723462	-10897.45593	178.1329423
All 173 eigenvectors	0.3	346.9784785	0.511671809	-0.274402597	0.632717506	4590.263251
All 173 eigenvectors	0.3	17.41313528	-0.31871815	-0.285010412	-535.0414421	-15.67892634
All 173 eigenvectors	0.3	297.4838191	-0.334694808	-0.289703154	-10517.60019	2265.788701
All 173 eigenvectors	0.3	65.02555139	-0.328409124	-0.289929276	-767.2027412	-808.1251542
All 173 eigenvectors	0.3	653.5406815	-0.338400886	-0.279359806	-49810.6174	1079.34492
All 173 eigenvectors	0.3	365.4702801	-0.279866794	-0.339977733	-2737.791631	17275.84325
All 173 eigenvectors	0.3	851.6815277	-0.292351646	-0.320149056	-4041.952492	20717.85469
All 173 eigenvectors	0.3	110.5747603	-0.299008025	-0.325033297	1512.115052	1336.072872
All 173 eigenvectors	0.3	678.2601242	-0.276831389	-0.308825566	2.971964683	16479.43636
All 173 eigenvectors	0.3	1650.534726	-0.269329482	-0.338372093	-3565.187408	117184.4162
All 173 eigenvectors	0.3	809.8756906	-0.289135818	-0.316237461	-1246.041632	21732.59174
All 173 eigenvectors	0.3	402.6190074	-0.332599099	-0.290245333	-555.4972945	6576.075519
All 173 eigenvectors	0.3	416.367026	-0.303940893	-0.326271731	-2683.963006	12338.43093
All 173 eigenvectors	0.3	237.8402249	-0.301487371	-0.310069199	-1741.85122	3844.684095
All 173 eigenvectors	0.3	132.6770926	-0.321874602	-0.302101911	-1495.128729	1900.350123
All 173 eigenvectors	0.3	709.3330988	-0.325361769	-0.29288402	-26186.24642	1125.737582
All 173 eigenvectors	0.3	2327.205898	-0.255734798	-0.337473041	1328.273677	175766.5266
All 173 eigenvectors	0.3	281.709273	-0.293336059	-0.319690446	341.2657236	8655.77002
All 173 eigenvectors	0.3	1402.458419	-0.329704691	-0.269179044	-49003.80761	5044.389589
All 173 eigenvectors	0.3	160.0642446	-0.315447362	-0.31470126	290.7054103	4258.858463
All 173 eigenvectors	0.3	2168.395014	-0.337972573	-0.237556856	-102910.9455	8277.998184
All 173 eigenvectors	0.3	712.8068509	-0.337426192	-0.269338444	-51168.55833	861.3595117
All 173 eigenvectors	0.3	1069.45823	-0.336833907	-0.276811939	-63168.16069	3250.763761
All 173 eigenvectors	0.3	1314.020784	-0.31183652	-0.299816377	-32615.20912	-1379.865492
All 173 eigenvectors	0.3	553.863965	-0.327547898	-0.290332706	-17740.28491	2606.075086
All 173 eigenvectors	0.3	811.2066747	-0.276394537	-0.337151376	-841.7818268	58318.85835
All 173 eigenvectors	0.3	310.3154476	0.407860779	-0.27433694	2.98668833	4104.292344
All 173 eigenvectors	0.3	54.68991553	-0.308878534	-0.312190156	946.7359371	-428.2231217
All 173 eigenvectors	0.3	576.0428428	-0.315009508	-0.309328324	-1525.733962	12857.59614
All 173 eigenvectors	0.3	172.6897971	-0.293700578	-0.333650645	-2716.431906	1238.375328
All 173 eigenvectors	0.3	2094.867609	-0.287303005	-0.329925662	-7423.890229	81164.86183
All 173 eigenvectors	0.3	138.7376503	-0.311802229	-0.302032591	-2804.222521	662.8931157
All 173 eigenvectors	0.3	895.8813167	0.576916531	-0.277740622	0.591010311	12397.86342
All 173 eigenvectors	0.3	1161.480329	-0.337457221	-0.280383588	-59598.65834	5949.193393
All 173 eigenvectors	0.3	417.0919761	-0.268574346	0.339637265	-5114.2263	-0.186034401
All 173 eigenvectors	0.3	861.3723643	-0.274394669	0.574394664	-11379.11373	-3.462103143
All 173 eigenvectors	0.3	924.0999	-0.287836051	-0.329394831	-2703.758044	36696.06973
All 173 eigenvectors	0.3	904.6055179	-0.338333635	-0.279990748	-71065.80683	1077.439964
All 173 eigenvectors	0.3	1471.874764	-0.316251303	-0.259563768	-42715.57256	332.6087162
All 173 eigenvectors	0.3	362.2830813	-0.338372093	-0.285955205	-23505.97878	1387.050379
All 173 eigenvectors	0.3	89.07753125	-0.29468835	-0.310432277	-1309.799239	414.7070857
All 173 eigenvectors	0.3	381.0980476	-0.306864646	-0.323152168	-1290.421085	12131.69212
All 173 eigenvectors	0.3	1579.928622	-0.285978234	-0.337970249	-2548.92478	117794.0994
All 173 eigenvectors	0.3	81.05401602	-0.282861183	-0.335378392	-742.0366917	2143.236515
All 173 eigenvectors	0.3	886.6083879	-0.20325156	-0.337326327	-75.96884202	69087.36744
All 173 eigenvectors	0.3	2244.64516	-0.326930711	-0.241655101	-86191.27102	2369.098453
All 173 eigenvectors	0.3	486.6589083	-0.295358959	-0.334829299	4346.355198	16432.91822
All 173 eigenvectors	0.3	1273.313374	-0.287200134	-0.337162181	-2422.533016	87316.89259
All 173 eigenvectors	0.3	747.3036046	-0.326251636	-0.269851458	-26327.07517	1514.05686
All 173 eigenvectors	0.3	535.5548217	-0.28537013	-0.333169061	-1981.834772	24204.95742
All 173 eigenvectors	0.3	184.9238823	-0.29151805	-0.332720779	-849.1582975	7838.75208
All 173 eigenvectors	0.3	658.2152106	-0.2854348	-0.338372093	-1686.003051	47263.4671
All 173 eigenvectors	0.3	671.3565237	-0.338190982	-0.284120653	-40679.29756	2901.658279
All 173 eigenvectors	0.3	283.8610611	-0.285958782	-0.338372093	-1214.661885	17716.84397
All 173 eigenvectors	0.3	197.5136635	-0.303453492	-0.298990789	591.9229438	3343.677856
All 173 eigenvectors	0.3	1225.220374	-0.247078018	-0.338252399	-2342.797189	83748.53926
All 173 eigenvectors	0.3	957.5723271	-0.336979592	-0.279673485	-54157.5266	-3586.213889
All 173 eigenvectors	0.3	358.1250221	-0.311789823	-0.289773587	-124.7621268	5871.774621
All 173 eigenvectors	0.3	607.8073315	-0.33005952	-0.276650489	-29624.14674	233.1757165
All 173 eigenvectors	0.3	128.4252002	-0.279661501	-0.338802818	3.514481547	11472.23156
All 173 eigenvectors	0.3	322.863915	-0.307276623	-0.314671815	1024.014674	7901.859516
All 173 eigenvectors	0.3	609.6150419	-0.27431	0.26417251	-8045.305454	-2.26552536
All 173 eigenvectors	0.3	765.7529153	-0.32181843	-0.30101686	-25389.3083	1031.96969
All 173 eigenvectors	0.3	906.6529965	-0.330595336	-0.293794456	-35286.19944	3948.897109
All 173 eigenvectors	0.3	294.9053738	-0.33285886	-0.277105725	-9408.156485	1834.949634
All 173 eigenvectors	0.3	734.5728902	-0.338176052	-0.275265726	-60375.25363	276.6135666
All 173 eigenvectors	0.3	412.700532	-0.335258519	-0.288844607	-21660.42433	1524.958022
All 173 eigenvectors	0.3	286.6995949	-0.307240634	-0.298362592	-442.8224927	-5190.43536
All 173 eigenvectors	0.3	581.9541688	-0.317604953	-0.300331116	720.9547325	11245.13216
All 173 eigenvectors	0.3	638.3008927	-0.253598591	-0.330899397	-44.32181374	33198.82638
All 173 eigenvectors	0.3	934.1291858	-0.277010837	-0.334598137	-3450.865875	44321.1698
All 173 eigenvectors	0.3	1708.713063	-0.27440151	-0.336922945	-5071.203232	101416.5226
All 173 eigenvectors	0.3	581.6574967	-0.304052443	-0.320197853	-3595.054802	13974.70256
All 173 eigenvectors	0.3	434.8061303	-0.335877371	-0.282359734	-23519.48638	-1520.437448
All 173 eigenvectors	0.3	512.8100393	-0.29145323	-0.312417399	-2641.665547	9528.670618
All 173 eigenvectors	0.3	108.9195316	-0.294222265	-0.323823673	-1904.61002	-106.3950441
All 173 eigenvectors	0.3	144.7430316	-0.316976278	-0.302166192	-1349.667781	-2092.186654
All 173 eigenvectors	0.3	2021.453523	-0.338319756	-0.247628446	-128780.5275	5050.05858
All 173 eigenvectors	0.3	420.0211137	-0.332476765	-0.291475942	-13380.08496	-3172.262969
All 173 eigenvectors	0.3	466.46728	-0.294519569	-0.329304393	-3455.12814	13282.11315
All 173 eigenvectors	0.3	55.17423271	-0.305252929	-0.311139547	-339.8440843	-1027.1934
All 173 eigenvectors	0.3	2569.98927	-0.337518194	-0.255490172	-152472.2076	7055.36307
All 173 eigenvectors	0.3	1739.228025	-0.281183221	-0.337376231	-3564.922262	118332.3805
All 173 eigenvectors	0.3	353.2619804	-0.314604436	-0.297987399	-4193.707318	3941.377788
All 173 eigenvectors	0.3	1325.575694	-0.337501236	-0.262622293	-68957.51345	5304.189628
All 173 eigenvectors	0.3	164.6781297	-0.337668234	-0.286660323	-8633.334367	919.9919565
All 173 eigenvectors	0.3	1585.264878	-0.336958571	-0.284519638	-102871.9954	3721.207864
All 173 eigenvectors	0.3	179.2618364	-0.29935652	-0.327582304	1467.770673	-4684.055466
All 173 eigenvectors	0.3	265.0720802	-0.289675357	-0.33464099	716.6916647	14457.17248
All 173 eigenvectors	0.3	319.885387	-0.304192257	-0.298052115	-6890.227396	90.75247671
All 173 eigenvectors	0.3	1322.734854	-0.329689015	-0.279967027	-46749.73112	5325.677273
All 173 eigenvectors	0.3	968.5862807	-0.269027526	-0.335307005	-5395.752883	36180.86651
All 173 eigenvectors	0.3	497.6050865	-0.326266347	-0.283694881	-20920.91059	-16.89503136
All 173 eigenvectors	0.3	562.9665655	-0.286976426	-0.335697354	2478.415578	28450.09111
All 173 eigenvectors	0.3	1365.904846	-0.280681225	-0.337770581	-6823.900759	73000.83801
All 173 eigenvectors	0.3	81.91813403	-0.288355628	-0.32583505	-591.059692	-1885.340266
All 173 eigenvectors	0.3	1679.684709	-0.338025363	-0.273615838	-82213.47912	9101.751642
All 173 eigenvectors	0.3	293.370684	-0.297914613	-0.311685911	2822.466054	3834.100515
All 173 eigenvectors	0.3	126.1180149	-0.320696608	-0.297171264	4025.799839	153.0386948
All 173 eigenvectors	0.3	1785.01528	-0.274537909	-0.324893317	-1585.562749	66341.05189
All 173 eigenvectors	0.3	274.6345586	-0.311413341	-0.306415802	-1652.915408	4839.800151
All 173 eigenvectors	0.3	83.17421282	-0.302334397	-0.327591389	-656.571087	-2318.971373
All 173 eigenvectors	0.3	148.9424249	-0.328389992	-0.295135482	-5804.009679	-425.9851981
All 173 eigenvectors	0.3	369.7726355	-0.329391823	-0.294997253	-9756.145386	-3067.305055
All 173 eigenvectors	0.3	604.8174226	-0.312008769	-0.294798209	-13888.35511	-1399.969683
All 173 eigenvectors	0.3	130.0718451	-0.318610008	-0.299655664	712.8055081	-2136.752108
All 173 eigenvectors	0.3	2186.160137	-0.33642435	-0.267795162	-157779.1923	537.5607723
All 173 eigenvectors	0.3	232.7858129	-0.31398853	-0.292840782	-232.0624516	-3933.27147
All 173 eigenvectors	0.3	450.9588559	-0.333153057	-0.27944726	-17851.98798	2129.483371
All 173 eigenvectors	0.3	855.7540977	-0.271278246	-0.332401367	-4554.717631	28277.28377
All 173 eigenvectors	0.3	601.0361924	-0.335375407	-0.277291013	-30964.23866	2036.290976
All 173 eigenvectors	0.3	652.3180403	-0.273445009	0.553014534	-8520.202763	-1.257255842
All 173 eigenvectors	0.3	932.8477305	-0.287208144	-0.331997889	-754.8988116	49192.6294
All 173 eigenvectors	0.3	1023.33455	-0.337569052	-0.273063895	-70673.79849	1881.363384
All 173 eigenvectors	0.3	1566.479255	-0.260397743	-0.336304165	-2821.303536	95918.49681
All 173 eigenvectors	0.3	498.1719338	-0.33841201	-0.285783645	-24061.46357	3413.946693
All 173 eigenvectors	0.3	463.1369101	-0.302261231	-0.321649211	-1309.820089	14136.99527
All 173 eigenvectors	0.3	339.169041	-0.28593687	-0.323801861	-5294.078574	-4.382535623
All 173 eigenvectors	0.3	299.8260894	-0.287290298	-0.325982501	-4570.093041	538.2076945
All 173 eigenvectors	0.3	1489.39714	-0.33657765	-0.268116793	-77863.25078	5431.598784
All 173 eigenvectors	0.3	1057.645169	-0.286927496	-0.337147828	-4882.242027	58380.92255
All 173 eigenvectors	0.3	111.1205362	-0.274394957	0.328555573	1476.152919	-2.310666571
All 173 eigenvectors	0.3	623.2847075	-0.338508219	-0.28058644	-28625.27983	4244.848541
All 173 eigenvectors	0.3	503.9711889	-0.338835878	-0.285424656	-33033.52961	-2090.502017
All 173 eigenvectors	0.3	558.4630693	-0.244196893	-0.336298695	606.6504667	36124.59533
All 173 eigenvectors	0.3	391.8247274	-0.284805313	-0.333147192	1642.472188	16928.44484
All 173 eigenvectors	0.3	73.420237	-0.307771604	-0.31565853	-1662.344661	98.54200147
All 173 eigenvectors	0.3	170.6643202	-0.268664104	0.568664088	2096.298528	-1.742752864
All 173 eigenvectors	0.3	459.7820542	-0.279609682	-0.338976246	-2763.498349	24088.88708
All 173 eigenvectors	0.3	29.26887998	-0.315649076	-0.299864442	-228.7838402	425.0275706
All 173 eigenvectors	0.3	2331.613612	-0.277579215	-0.336471407	-1729.556105	163071.297
All 173 eigenvectors	0.3	15.38233314	-0.274363623	0.334245194	-206.297851	-1.211590839
All 173 eigenvectors	0.3	452.5021767	-0.274280201	0.223230408	-5982.509439	-1.919228104
All 173 eigenvectors	0.3	1482.139266	-0.28515164	-0.333134545	-8444.136859	55413.36557
All 173 eigenvectors	0.3	510.9643082	-0.338371089	-0.274273134	-29896.2062	-2160.613486
All 173 eigenvectors	0.3	402.1468251	-0.295078773	-0.323233044	-197.6860254	14624.25224
All 173 eigenvectors	0.3	141.9967234	-0.279463012	0.322454606	-2007.952972	-2.085898357
All 173 eigenvectors	0.3	1976.824367	-0.245373864	-0.336721751	-90.78430035	148159.7144
All 173 eigenvectors	0.3	405.5008985	-0.274344908	-0.023028835	-5366.31673	-1.253952017
All 173 eigenvectors	0.3	2384.758482	-0.265733079	-0.336953385	-8141.173951	130249.6021
All 173 eigenvectors	0.3	73.09757114	-0.315423101	-0.295471793	185.2505139	1228.085507
All 173 eigenvectors	0.3	2411.423075	-0.337215573	-0.274986162	-179297.0616	1596.874005
All 173 eigenvectors	0.3	1039.925433	-0.302464394	-0.278452928	-21300.08305	385.1950829
All 173 eigenvectors	0.3	1558.175529	-0.337564232	-0.274758918	-92271.84827	5458.574992
All 173 eigenvectors	0.3	659.2326735	-0.290653238	-0.327602045	-3914.688716	19041.05795
All 173 eigenvectors	0.3	390.3865882	-0.304571091	-0.319761733	-269.585665	12511.89794
All 173 eigenvectors	0.3	245.6383146	-0.294901763	-0.329452064	-2355.059258	5626.07859
All 173 eigenvectors	0.3	536.7352925	-0.332571262	-0.285314688	-20637.68611	2732.274522
All 173 eigenvectors	0.3	237.0881237	-0.282630363	-0.327605294	-2920.896595	1810.923162
All 173 eigenvectors	0.3	634.1807724	-0.31471638	-0.298001939	-1979.276309	10855.49588
All 173 eigenvectors	0.3	1126.677226	-0.33114435	-0.283576141	-59600.79657	38.99657287
All 173 eigenvectors	0.3	507.571043	0.57439475	-0.274399969	2.53184276	6711.325019
All 173 eigenvectors	0.3	1365.154934	-0.273040206	-0.312265221	943.0949774	34256.53492
All 173 eigenvectors	0.3	427.0858096	-0.338377055	-0.280106188	-32351.84804	727.472917
All 173 eigenvectors	0.3	909.88097	-0.288070904	-0.337564475	-2691.023209	59746.96654
All 173 eigenvectors	0.3	1260.890868	-0.268609324	0.568609321	-15494.95533	-2.344596925
All 173 eigenvectors	0.3	583.8843063	-0.312022518	-0.293541729	-13691.93148	1144.258789
All 173 eigenvectors	0.3	1319.755168	-0.337026576	-0.27088345	-85761.50315	-2623.793945
All 173 eigenvectors	0.3	263.2963993	-0.301137132	-0.316025579	-577.1940013	6917.34217
All 173 eigenvectors	0.3	1087.135848	-0.336237868	-0.263604748	-57915.74395	3358.730618
All 173 eigenvectors	0.3	637.6119575	-0.332601154	-0.297616831	-18104.96695	6157.476023
All 173 eigenvectors	0.3	1324.298238	-0.338230557	-0.280123149	-62064.59724	8499.914961
All 173 eigenvectors	0.3	40.44700867	-0.303575685	-0.308035918	671.8778943	234.46897
All 173 eigenvectors	0.3	168.6467249	-0.310873175	-0.233573012	-3069.000239	-417.6827729
All 173 eigenvectors	0.3	63.15985763	-0.325482404	-0.289487552	-664.7469567	772.7214481
All 173 eigenvectors	0.3	393.1056662	0.42238616	-0.274388644	1.891001979	5197.248699
All 173 eigenvectors	0.3	302.5016111	-0.308995992	-0.312468298	-1763.445691	6139.514365
All 173 eigenvectors	0.3	1185.8782	-0.267345962	-0.326552379	-2742.269771	40934.35927
All 173 eigenvectors	0.3	155.8901376	0.333890496	-0.274287448	1.136352607	-2067.267371
All 173 eigenvectors	0.3	244.2871668	-0.31854525	-0.305817581	-7512.149705	185.8596529
All 173 eigenvectors	0.3	526.1735194	-0.265096074	-0.328871658	1763.805376	17813.28727
All 173 eigenvectors	0.3	616.6947153	-0.306939924	-0.314161797	9031.838927	6354.548706
All 173 eigenvectors	0.3	12.24821529	-0.331594041	-0.292748017	407.784785	-83.74027865
All 173 eigenvectors	0.3	264.8392648	-0.304503867	-0.319576433	-1323.977934	6738.341385
All 173 eigenvectors	0.3	347.1861133	-0.262356452	-0.330881863	-29.93534319	17998.9397
All 173 eigenvectors	0.3	2437.792757	-0.337708376	-0.23880609	-179317.48	2099.909118
All 173 eigenvectors	0.3	139.4566265	-0.315180044	-0.296979265	-893.9052717	-2050.060274
All 173 eigenvectors	0.3	218.7682612	-0.322266393	-0.295970901	-7365.84737	-268.9650713
All 173 eigenvectors	0.3	46.21960074	-0.275249453	-0.279928481	-1.18915459	-654.1882667
All 173 eigenvectors	0.3	464.6840338	-0.336551535	-0.276343644	-20175.16665	2624.766112
All 173 eigenvectors	0.3	102.3864058	-0.308723008	-0.3155928	-1851.69351	748.3643099
All 173 eigenvectors	0.3	123.9860438	-0.318735908	-0.299417427	1515.932257	1516.875534
All 173 eigenvectors	0.3	543.5669855	-0.288463375	-0.335801954	2729.277737	26474.79703
All 173 eigenvectors	0.3	632.5141611	-0.277860614	-0.334358506	-2912.675995	27030.63766
All 173 eigenvectors	0.3	512.102108	-0.274004336	0.36706987	-6736.967688	-2.68699099
All 173 eigenvectors	0.3	324.9766598	-0.338580656	-0.280006987	-26971.69584	243.3310509
All 173 eigenvectors	0.3	335.2748246	-0.313789727	-0.297667347	-9095.273377	117.8353154
All 173 eigenvectors	0.3	26.92967077	-0.311416331	-0.282323523	364.3714006	194.6878964
All 173 eigenvectors	0.3	539.5955809	-0.272521399	-0.334302016	-4491.240447	12226.93378
All 173 eigenvectors	0.3	602.1349544	-0.333875932	-0.278799667	-27871.40107	2147.501831
All 173 eigenvectors	0.3	53.22547593	-0.274213261	0.574213218	697.3172077	-0.682272665
All 173 eigenvectors	0.3	319.4838109	-0.300574772	-0.323030353	-946.6126135	10113.03997
All 173 eigenvectors	0.3	46.47939116	-0.274061551	0.373834707	-611.4385441	-1.818310965
All 173 eigenvectors	0.3	748.1932601	-0.336579292	-0.271799484	-33134.0942	3888.281189
All 173 eigenvectors	0.3	339.220663	-0.338363759	-0.279481931	-22359.72026	1124.993339
All 173 eigenvectors	0.3	390.5893076	-0.322304109	-0.301912856	-13087.37513	582.9520503
All 173 eigenvectors	0.3	1562.439184	-0.274137011	-0.336381905	-5830.292438	82246.58945
All 173 eigenvectors	0.3	1497.065583	-0.329552997	-0.24515013	-61136.32662	2353.733244
All 173 eigenvectors	0.3	355.6076389	-0.296677463	-0.310207584	3001.837066	4925.023604
All 173 eigenvectors	0.3	153.7423491	-0.282486392	-0.328563595	1036.557411	3910.634236
All 173 eigenvectors	0.3	507.818915	-0.303925819	-0.314831719	-10478.24351	707.8592825
All 173 eigenvectors	0.3	916.8531619	-0.33714461	-0.281366118	-67730.53151	-674.00357
All 173 eigenvectors	0.3	2489.300265	-0.265348828	-0.3298206	-4045.896932	106418.0389
All 173 eigenvectors	0.3	1245.170222	-0.318989844	-0.275540093	-40106.94966	-17.71415776
All 173 eigenvectors	0.3	265.4479414	-0.298446788	-0.32576846	1432.693178	7897.297994
All 173 eigenvectors	0.3	136.2487286	-0.292152916	-0.332048832	607.3363654	5652.433528
All 173 eigenvectors	0.3	1261.655242	-0.33844078	-0.287481014	-59172.04766	9241.771504
All 173 eigenvectors	0.3	195.3713678	-0.307803052	-0.298553932	-3999.002753	519.0694579
All 173 eigenvectors	0.3	1170.31433	-0.338345089	-0.286013225	-70865.33238	5382.080243
All 173 eigenvectors	0.3	489.6284584	-0.300095399	-0.306886449	-8567.29798	-1453.167419
All 173 eigenvectors	0.3	174.0926128	0.246357005	-0.273775367	2.691023322	2289.987547
All 173 eigenvectors	0.3	656.0298567	-0.284515595	-0.322977321	390.9573952	23332.2611
All 173 eigenvectors	0.3	1127.918676	-0.334417699	-0.278132861	-43594.73914	6244.317798
All 173 eigenvectors	0.3	1238.830075	-0.338339767	-0.271616625	-71677.59273	5146.139978
All 173 eigenvectors	0.3	473.0988106	-0.304548614	-0.293223905	-8892.377905	1215.389029
All 173 eigenvectors	0.3	249.6518777	-0.275350835	-0.323374184	1342.365887	5630.609953
All 173 eigenvectors	0.3	994.2560315	-0.281814378	-0.33718709	-2500.399098	64293.77606
All 173 eigenvectors	0.3	423.8796545	-0.336021521	-0.288201129	-28620.50849	382.2093351
All 173 eigenvectors	0.3	700.6587597	-0.274343797	0.423925682	-9267.237307	-2.538500917
All 173 eigenvectors	0.3	1085.636315	-0.275522096	-0.336686505	-4375.009637	57080.11333
All 173 eigenvectors	0.3	707.3064296	-0.271296137	-0.335125769	-6235.883375	14570.37887
All 173 eigenvectors	0.3	2380.121298	-0.338371565	-0.250218125	-137047.9293	7885.566528
All 173 eigenvectors	0.3	514.5025377	-0.291253273	-0.327274287	-1655.368167	18359.22259
All 173 eigenvectors	0.3	394.0992876	-0.318446444	-0.305456158	-11773.73095	-513.1180332
All 173 eigenvectors	0.3	958.9648885	-0.338372094	-0.285238699	-68646.22022	-2489.783651
All 173 eigenvectors	0.3	342.41939	-0.297041967	-0.31797924	-1903.978445	7541.456654
All 173 eigenvectors	0.3	462.5788809	-0.323851496	-0.300377165	-2851.779341	7821.807466
All 173 eigenvectors	0.3	450.7362065	-0.322320177	-0.301986498	10994.76576	3057.667344
All 173 eigenvectors	0.3	121.811755	-0.339366036	-0.284379391	-10898.28314	88.19120633
All 173 eigenvectors	0.3	841.9619758	-0.285985107	-0.338372093	-1088.509228	66407.33896
All 173 eigenvectors	0.3	1057.992887	-0.274414291	0.574414276	-14002.64809	-1.695450463
All 173 eigenvectors	0.3	2288.082848	-0.274011594	-0.337978051	445.5911667	187513.1177
All 173 eigenvectors	0.3	1418.933362	-0.331412681	-0.29095748	-75265.9379	334.2119745
All 173 eigenvectors	0.3	817.8427995	0.292872416	-0.27289416	1.484403068	10611.17825
All 173 eigenvectors	0.3	185.6526543	-0.279843002	-0.215495916	2650.274602	0.191253994
All 173 eigenvectors	0.3	33.12179819	-0.291463956	-0.301248253	-84.76748562	593.4444852
All 173 eigenvectors	0.3	330.3460028	-0.315930741	-0.309712309	-8125.364986	1341.497151
All 173 eigenvectors	0.3	206.5387165	-0.332568017	-0.291737978	132.7711571	3504.924746
All 173 eigenvectors	0.3	441.2401945	-0.301494433	-0.322803177	-1830.34534	12974.26148
All 173 eigenvectors	0.3	185.124335	-0.301557887	-0.321431837	-3647.641017	291.9139286
All 173 eigenvectors	0.3	795.1148761	-0.273441131	-0.327881389	-3774.313748	22864.23868
All 173 eigenvectors	0.3	580.9563624	-0.314006183	-0.315858945	-15418.61566	-762.9574235
All 173 eigenvectors	0.3	771.3850073	-0.26407233	-0.337834866	-1967.150027	49554.56325
All 173 eigenvectors	0.3	1434.975935	-0.326276334	-0.265792328	-39482.08707	5921.409543
All 173 eigenvectors	0.3	1247.386854	-0.261458024	-0.321000714	-3344.912976	32796.28954
All 173 eigenvectors	0.3	696.7986889	-0.279628722	-0.327742414	-3319.992251	20820.46977
All 173 eigenvectors	0.3	3288.084064	-0.251258496	-0.338089669	-4344.704719	240132.1149
All 173 eigenvectors	0.3	829.8191783	-0.281348259	-0.337566573	-3034.293641	50004.63781
All 173 eigenvectors	0.3	52.93469382	-0.306125799	-0.291469692	-22.45754766	-890.7872898
All 173 eigenvectors	0.3	267.1544488	-0.325578568	-0.298782216	-10547.05259	-186.4541983
All 173 eigenvectors	0.3	302.116189	-0.307958111	-0.309730007	-4537.514699	2753.831799
All 173 eigenvectors	0.3	1677.566215	-0.33596468	-0.27697696	-85283.64128	6587.577843
All 173 eigenvectors	0.3	1658.283961	-0.2734817	-0.338372009	-6655.855653	98847.81636
All 173 eigenvectors	0.3	393.3844516	-0.329147497	-0.295221894	-10821.25793	-3062.218025
All 173 eigenvectors	0.3	676.2504376	-0.321963409	-0.278265445	-15426.52587	3394.454304
All 173 eigenvectors	0.3	343.2764056	-0.326534757	-0.273152627	-11092.09586	1077.351408
All 173 eigenvectors	0.3	292.3883651	-0.333587495	-0.287183765	-3878.803891	3644.265932
All 173 eigenvectors	0.3	113.2358299	-0.327563587	-0.296696302	-4919.050049	53.73057426
All 173 eigenvectors	0.3	879.4759929	-0.285973117	-0.338368633	-3699.513619	55221.71288
All 173 eigenvectors	0.3	752.4099129	-0.286052747	-0.330937543	275.5553422	38550.84523
All 173 eigenvectors	0.3	333.1342107	-0.293395634	-0.296468736	69.79771076	6145.866843
All 173 eigenvectors	0.3	845.336362	-0.329936326	-0.290167372	-41825.32895	-103.3423948
All 173 eigenvectors	0.3	686.2123755	-0.335503363	-0.271411614	-42234.6031	942.5276039
All 173 eigenvectors	0.3	1021.738887	-0.281646271	-0.324867802	-5899.391211	24620.01159
All 173 eigenvectors	0.3	252.6521306	-0.320502164	-0.297196249	2337.269634	3483.072473
All 173 eigenvectors	0.3	1943.139475	-0.338356001	-0.261289135	-125989.5097	5367.126612
All 173 eigenvectors	0.3	583.2320431	-0.338374433	-0.280626434	-47445.63878	-466.5274809
All 173 eigenvectors	0.3	77.46823128	-0.31550075	-0.301692875	-211.0736429	1447.437392
All 173 eigenvectors	0.3	1050.547441	-0.281267125	-0.337457576	2098.664989	72274.03758
All 173 eigenvectors	0.3	1669.938795	-0.338319265	-0.264176267	-123099.5967	2708.798741
All 173 eigenvectors	0.3	258.3628606	-0.27439256	0.574392176	3411.041528	-1.768955679
All 173 eigenvectors	0.3	153.1005185	-0.292629119	-0.331261594	-34.10832404	8078.260823
All 173 eigenvectors	0.3	2146.80478	-0.241358384	-0.336571398	-3798.448684	129156.6697
All 173 eigenvectors	0.3	1013.768045	-0.283566394	-0.329084419	-2240.851351	41361.74744
All 173 eigenvectors	0.3	917.563837	-0.329489141	-0.294886319	-39752.29819	1854.699894
All 173 eigenvectors	0.3	243.0917126	-0.302222932	-0.316585608	-691.3953949	6288.697815
All 173 eigenvectors	0.3	634.1135045	-0.326072064	-0.286626203	-24917.76807	596.3006312
All 173 eigenvectors	0.3	258.4140936	-0.283702546	-0.334563777	743.9331555	13560.24939
All 173 eigenvectors	0.3	700.6520719	-0.281917567	-0.336132574	4869.253099	26624.03273
All 173 eigenvectors	0.3	325.59836	-0.32508852	-0.298595736	-11977.72066	533.3155033
All 173 eigenvectors	0.3	47.95265625	0.407971412	-0.269045684	2.52315747	583.7244359
All 173 eigenvectors	0.3	477.8237833	0.184900747	-0.274362081	2.229161573	6323.426204
All 173 eigenvectors	0.3	1630.832167	-0.248398592	-0.336111361	-5515.73389	77071.86457
All 173 eigenvectors	0.3	410.5488664	-0.272405175	-0.334922854	-2422.596153	14797.98153
All 173 eigenvectors	0.3	116.9109204	-0.305947414	-0.307683031	542.5021227	2200.023597
All 173 eigenvectors	0.3	264.4553712	-0.268132628	-0.333650868	-3031.800816	997.0585399
All 173 eigenvectors	0.3	369.0385896	-0.311085271	-0.319107074	1325.778378	10274.23558
All 173 eigenvectors	0.3	2188.497818	-0.25838687	-0.337431837	-4074.943317	144425.9154
All 173 eigenvectors	0.3	902.3432592	-0.323897837	-0.294055014	-25665.90288	4158.72197
All 173 eigenvectors	0.3	1018.151527	-0.255121119	-0.336954073	98.70290035	77316.14759
All 173 eigenvectors	0.3	1826.538077	-0.336956521	-0.269472699	-111701.6263	4586.695573
All 173 eigenvectors	0.3	1584.408054	-0.287532339	-0.336086698	-4422.038652	94006.53169
All 173 eigenvectors	0.3	549.6265105	-0.278859023	-0.338355558	-3219.380441	27557.02878
All 173 eigenvectors	0.3	54.64508818	-0.316856882	-0.307592986	-1180.483521	364.7273784
All 173 eigenvectors	0.3	456.5067903	-0.338372321	-0.277747785	-27380.06244	1915.207968
All 173 eigenvectors	0.3	1074.410981	-0.286227575	-0.338140437	-4080.065257	68710.28148
All 173 eigenvectors	0.3	3391.433596	0.441022468	-0.280070922	0.729623039	48495.61133
All 173 eigenvectors	0.3	389.863685	-0.291482016	-0.317207075	-24.48849432	11844.5826
All 173 eigenvectors	0.3	193.7130052	-0.318093706	-0.288143223	-5628.246122	230.0194163
All 173 eigenvectors	0.3	658.7176597	-0.285931409	-0.338336808	-1776.35215	46759.75847
All 173 eigenvectors	0.3	1529.123062	-0.338195869	-0.262606592	-76861.17342	7119.30653
All 173 eigenvectors	0.3	308.6775229	-0.294635224	-0.313580868	-4647.614566	1413.639918
All 173 eigenvectors	0.3	508.0594283	-0.300665379	-0.271466826	-9429.701896	542.1690266
All 173 eigenvectors	0.3	652.8765113	-0.338391862	-0.274511413	-54536.59591	-269.3659982
All 173 eigenvectors	0.3	2031.907525	-0.285564704	-0.338087057	-5410.044797	141297.3035
All 173 eigenvectors	0.3	1171.984484	-0.337307989	-0.284105952	-65872.08877	5098.616553
All 173 eigenvectors	0.3	493.8475797	-0.314526223	-0.299662405	-12752.88826	-822.0241623
All 173 eigenvectors	0.3	1360.786132	-0.337816319	-0.27803339	-73663.8818	6434.496187
All 173 eigenvectors	0.3	3.218620526	-0.297547155	-0.326705368	16.20029637	-108.8153866
All 173 eigenvectors	0.3	1935.858945	-0.337272929	-0.281184619	-108937.9275	7987.642253
All 173 eigenvectors	0.3	174.0412721	-0.328808727	-0.295517219	-4820.509757	1315.717223
All 173 eigenvectors	0.3	1149.916697	-0.334415309	-0.264495493	-57462.46788	-2977.282338
All 173 eigenvectors	0.3	1126.71389	-0.253218028	-0.334665862	535.4634006	70093.7896
All 173 eigenvectors	0.3	447.0970972	-0.274411042	0.455012104	-5906.404061	-0.681753378
All 173 eigenvectors	0.3	238.9610099	-0.332245893	-0.292067427	-10811.89555	811.8742839
All 173 eigenvectors	0.3	55.47845598	-0.307044551	-0.313646245	64.00262134	1454.903387
All 173 eigenvectors	0.3	728.5469662	-0.280236778	-0.33255814	-1318.598671	36490.9626
All 173 eigenvectors	0.3	636.8119374	-0.321642584	-0.302721705	-20880.81781	951.0193688
All 173 eigenvectors	0.3	38.47345312	-0.306775343	-0.311784892	-346.9346102	613.5017112
All 173 eigenvectors	0.3	688.706201	-0.30990115	-0.278720973	-14703.2844	1391.030144
All 173 eigenvectors	0.3	187.7216714	-0.308700001	-0.315493229	-2889.163304	1992.129105
All 173 eigenvectors	0.3	98.87128002	-0.28500835	-0.31197804	-1499.237117	37.3066365
All 173 eigenvectors	0.3	883.5964811	-0.249214397	-0.330147876	-323.2142432	42890.50351
All 173 eigenvectors	0.3	1378.588613	-0.337346715	-0.287037605	-82907.70627	5232.100846
All 173 eigenvectors	0.3	433.8747606	-0.287146741	-0.334739538	-656.0714456	25703.66894
All 173 eigenvectors	0.3	571.0143867	-0.28022343	-0.33800618	-127.5525775	46836.66729
All 173 eigenvectors	0.3	1098.461007	-0.318044889	-0.292744019	-31936.35304	1367.61022
All 173 eigenvectors	0.3	66.42410542	-0.318708586	-0.303433933	-352.5744428	1189.084896
All 173 eigenvectors	0.3	1827.891806	-0.261696332	-0.337720515	-7000.757849	98528.40032
All 173 eigenvectors	0.3	870.1288556	-0.328266846	-0.288865131	-30861.79973	3266.144171
All 173 eigenvectors	0.3	697.4869818	-0.307757595	-0.302994607	141.7729692	14716.49715
All 173 eigenvectors	0.3	248.3306052	-0.334292563	-0.295718058	-12731.50484	-887.6016895
All 173 eigenvectors	0.3	3022.17754	-0.338124145	-0.255863125	-198010.6441	7127.204711
All 173 eigenvectors	0.3	591.6058048	-0.299918372	-0.309535609	-10903.68254	1125.187057
All 173 eigenvectors	0.3	54.1956296	-0.292217459	-0.320251288	381.1140197	1082.842948
All 173 eigenvectors	0.3	319.5749502	-0.307776569	-0.300770876	5035.295481	2170.538589
All 173 eigenvectors	0.3	673.1166815	-0.281157063	-0.337358319	-841.6572009	48668.01789
All 173 eigenvectors	0.3	1455.35173	-0.330305595	-0.282294288	-54408.59799	5676.508103
All 173 eigenvectors	0.3	345.7716014	-0.298212723	-0.310849916	-3684.437152	3974.963954
All 173 eigenvectors	0.3	3607.495628	-0.337389751	-0.253170693	-207649.6178	10210.71537
All 173 eigenvectors	0.3	857.6864718	-0.336369748	-0.27672043	-45798.40446	3198.585244
All 173 eigenvectors	0.3	1710.26144	-0.293734576	-0.324896885	-5122.446597	56647.26957
All 173 eigenvectors	0.3	1009.891302	-0.314031743	-0.297784184	-20919.58502	4931.413586
All 173 eigenvectors	0.3	1795.280051	-0.276962437	-0.336451151	-2074.580635	121314.4126
All 173 eigenvectors	0.3	612.6083129	-0.316920887	-0.292445319	-16072.86985	-1405.24542
All 173 eigenvectors	0.3	534.1196138	-0.33671458	-0.27356849	-37893.84841	406.6399975
All 173 eigenvectors	0.3	1115.318415	-0.324190229	-0.287432705	-37205.11301	-2486.174124
All 173 eigenvectors	0.3	529.0099931	-0.305565655	-0.312457965	-697.6191617	13268.06769
All 173 eigenvectors	0.3	838.3215047	0.229386919	-0.278523147	0.949154586	11726.76129
All 173 eigenvectors	0.3	274.1325967	-0.318485056	-0.305877897	-8314.174458	281.8702045
All 173 eigenvectors	0.3	520.5851733	0.556379751	-0.274399489	0.04096589	-6886.442706
All 173 eigenvectors	0.3	284.1656711	-0.286143819	-0.33071838	1340.23317	10300.77278
All 173 eigenvectors	0.3	1174.702524	-0.32549275	-0.235562635	-46014.0155	414.2263003
All 173 eigenvectors	0.3	442.2038084	0.521296976	-0.27462835	2.956662598	5869.811966
All 173 eigenvectors	0.3	424.610151	-0.286063972	-0.334376425	-5496.175964	4696.488356
All 173 eigenvectors	0.3	858.1402057	-0.271325121	-0.338083412	-2166.426107	57749.41331
All 173 eigenvectors	0.3	285.2860278	-0.302343712	-0.325024242	-4269.910885	3277.209693
All 173 eigenvectors	0.3	50.06191985	-0.321424397	-0.302481335	-1618.631327	77.18504908
All 173 eigenvectors	0.3	998.3690949	-0.274479465	0.336600319	-13217.93271	-1.274599986
All 173 eigenvectors	0.3	631.99497	-0.245154135	-0.317246874	-3371.227243	8505.138567
All 173 eigenvectors	0.3	2445.590966	-0.337856242	-0.271170566	-188015.5544	2062.642088
All 173 eigenvectors	0.3	1471.916225	-0.33710457	-0.278700755	-85844.36331	5119.727988
All 173 eigenvectors	0.3	195.8956566	-0.317176788	-0.30982454	-4378.334793	-1304.311327
All 173 eigenvectors	0.3	242.6318534	-0.319420208	-0.304924806	-7166.627913	-521.0112984
All 173 eigenvectors	0.3	731.2733491	-0.326757314	-0.290878418	-22808.36616	3403.545658
All 173 eigenvectors	0.3	2999.92362	-0.268746317	-0.33741808	-5244.74643	204608.5373
All 173 eigenvectors	0.3	1070.338215	-0.285670139	-0.338372093	-6440.86799	56424.14944
All 173 eigenvectors	0.3	1590.311546	-0.261928266	-0.338372093	-3309.355802	111733.8536
All 173 eigenvectors	0.3	517.8225633	-0.305667702	-0.306122306	-11428.51849	257.8752864
All 173 eigenvectors	0.3	733.003634	-0.262765344	0.45499617	-8401.934507	-2.922901809
All 173 eigenvectors	0.3	1022.167644	-0.287326788	-0.337069102	2922.978223	64903.88307
All 173 eigenvectors	0.3	311.8243176	-0.331446977	-0.266078843	-14971.22625	-416.15483
All 173 eigenvectors	0.3	1151.460807	-0.265729203	-0.336584471	-760.2195531	81073.51832
All 173 eigenvectors	0.3	248.4753551	-0.302131594	-0.315542096	5164.058107	47.42644856
All 173 eigenvectors	0.3	319.2901456	-0.320990997	-0.290209606	181.7215137	5255.656415
All 173 eigenvectors	0.3	333.1569006	-0.320348043	-0.297094781	-8906.591115	1308.683161
All 173 eigenvectors	0.3	320.9967697	-0.310940237	-0.311364297	480.6483571	7825.625141
All 173 eigenvectors	0.3	617.9724071	-0.338372093	-0.284895665	-39442.6885	2447.787551
All 173 eigenvectors	0.3	1782.601988	-0.338239393	-0.24396779	-108484.3716	4784.154345
All 173 eigenvectors	0.3	595.7474743	-0.315557399	-0.289504584	2.960887102	9849.1727
All 173 eigenvectors	0.3	3228.254485	-0.271322553	-0.338355809	-14747.5385	177611.1681
All 173 eigenvectors	0.3	1948.371206	-0.31825536	-0.29326715	-47411.67311	7822.708977
All 173 eigenvectors	0.3	830.7686769	-0.327204339	-0.204665926	-28954.58962	-1181.857693
All 173 eigenvectors	0.3	181.7023306	-0.306570129	-0.311051126	-3022.551463	-1304.226497
All 173 eigenvectors	0.3	920.5882984	-0.285931138	-0.338372093	-6032.689258	45894.63688
All 173 eigenvectors	0.3	1040.306026	-0.285719157	-0.325193364	3422.326156	33067.80437
All 173 eigenvectors	0.3	1162.165826	-0.256671448	-0.3370988	-1176.909526	81550.96455
All 173 eigenvectors	0.3	113.7238874	-0.314895096	-0.309469894	-663.1647495	2236.72081
All 173 eigenvectors	0.3	22.48712918	-0.301708049	-0.311826398	2.689551783	597.7002815
All 173 eigenvectors	0.3	416.2070968	-0.283993886	-0.334526399	515.118039	24710.00343
All 173 eigenvectors	0.3	196.0689272	-0.312883842	-0.31367973	943.5631863	4432.183618
All 173 eigenvectors	0.3	214.6763985	-0.320620905	-0.293761128	-2159.149339	-2700.177437
All 173 eigenvectors	0.3	595.2034497	-0.289500873	-0.330690817	-757.6322758	28433.51945
All 173 eigenvectors	0.3	476.2120162	-0.286527573	-0.332560042	-3317.975527	15243.47247
All 173 eigenvectors	0.3	370.7436096	-0.307806597	-0.283470263	-6924.151329	-1183.456236
All 173 eigenvectors	0.3	593.826559	-0.318267599	-0.292814437	-13619.01842	2821.12654
All 173 eigenvectors	0.3	936.8766418	-0.300314326	-0.295170466	-519.936194	16616.54281
All 173 eigenvectors	0.3	380.5472608	-0.300391749	-0.306485082	-3911.207743	-4282.216061
All 173 eigenvectors	0.3	211.8475721	-0.326393689	-0.303313827	-7695.972659	649.1156875
All 173 eigenvectors	0.3	469.9828172	-0.330043395	-0.287053897	-13359.09171	3230.728865
All 173 eigenvectors	0.3	142.0712769	-0.304006363	-0.305768641	-2651.580376	-454.5019642
All 173 eigenvectors	0.3	84.13051811	-0.307269096	-0.302427755	280.5238328	1520.452144
All 173 eigenvectors	0.3	1011.35954	-0.336292093	-0.264244026	-64837.11224	-1427.137606
All 173 eigenvectors	0.3	829.8024209	-0.302821075	-0.326503709	-4026.828782	27231.46609
All 173 eigenvectors	0.3	1009.669338	-0.286591846	-0.325862299	288.6118853	41089.47475
All 173 eigenvectors	0.3	322.092619	-0.296767845	-0.247056826	-6036.600536	1.789558571
All 173 eigenvectors	0.3	1074.262252	-0.338364219	-0.256743165	-91434.82793	113.8099057
All 173 eigenvectors	0.3	1171.398256	-0.286003938	-0.338372092	-4330.832775	76901.57271
All 173 eigenvectors	0.3	410.0257472	-0.333699369	-0.284569939	659.8930958	6106.64846
All 173 eigenvectors	0.3	411.151603	-0.285198222	-0.0934882	-6348.89875	-2.119029695
All 173 eigenvectors	0.3	517.1271043	-0.337723769	-0.278918595	-40053.26867	361.8892863
All 173 eigenvectors	0.3	194.7421203	-0.290254254	-0.334118211	876.9739174	8974.628472
All 173 eigenvectors	0.3	1560.20308	-0.334066915	-0.290329693	-76880.75222	5615.410119
All 173 eigenvectors	0.3	394.6792771	-0.281472841	-0.337008123	-1895.825242	20377.66169
All 173 eigenvectors	0.3	835.8454909	-0.285166781	-0.328137418	719.6003379	36103.0264
All 173 eigenvectors	0.3	2417.283538	-0.337611898	-0.277286796	-189751.3016	912.0869509
All 173 eigenvectors	0.3	864.305939	-0.285362705	-0.323716554	-3111.915002	25237.94878
All 173 eigenvectors	0.3	402.2374876	-0.285197151	-0.339126515	-2608.099087	21453.37567
All 173 eigenvectors	0.3	339.9461517	-0.336250892	-0.288086747	-21547.28605	-705.3252672
All 173 eigenvectors	0.3	155.6894707	-0.319031929	-0.279615853	1739.970578	1443.866269
All 173 eigenvectors	0.3	1494.073011	-0.33608508	-0.2768477	-75781.90392	-6006.150646
All 173 eigenvectors	0.3	957.739416	0.53745244	-0.270041597	1.661881403	11979.13967
All 173 eigenvectors	0.3	251.1548304	-0.274386337	0.481840528	-3321.459238	-1.824435131
All 173 eigenvectors	0.3	1.984405061	0.348729768	-0.268564437	1.319911698	26.08850584
All 173 eigenvectors	0.3	2115.738584	-0.330181464	-0.264105409	-86708.35048	4624.692302
All 173 eigenvectors	0.3	142.3235334	-0.299508936	-0.323396483	-1744.09815	2046.88048
All 173 eigenvectors	0.3	65.32617902	-0.298440484	-0.322208693	-1256.825059	6.913027629
All 173 eigenvectors	0.3	436.5879996	-0.286509627	-0.334190915	-2830.364012	16290.0905
All 173 eigenvectors	0.3	352.6335357	-0.33682035	-0.287608863	13800.9074	2738.505597
All 173 eigenvectors	0.3	1077.193463	-0.274121999	-0.314609642	-750.4166518	28801.5189
All 173 eigenvectors	0.3	608.7546746	-0.335568091	-0.26054127	-39320.63396	462.0045807
All 173 eigenvectors	0.3	810.5954889	-0.305566813	-0.30736319	-17169.71638	1106.786782
All 173 eigenvectors	0.3	530.8417634	-0.335656981	-0.274276808	-35296.4858	325.3666446
All 173 eigenvectors	0.3	828.2242689	-0.338372095	-0.271656513	-45684.13389	3790.711603
All 173 eigenvectors	0.3	377.4199609	-0.337070648	-0.285375515	-24930.07462	864.4044654
All 173 eigenvectors	0.3	1622.525808	-0.288152491	-0.304734979	-1343.848565	34011.49469
All 173 eigenvectors	0.3	3451.669481	-0.269405632	-0.337769033	-4241.025021	254255.8841
All 173 eigenvectors	0.3	989.9972351	-0.33631113	-0.276447537	-70559.02614	-327.0424985
All 173 eigenvectors	0.3	168.0976394	0.531477965	-0.274392459	2.62043283	-2223.252947
All 173 eigenvectors	0.3	234.9972395	-0.304120131	-0.307455877	-749.6254444	-4722.642055
All 173 eigenvectors	0.3	1048.459037	-0.279575821	-0.338410421	-7095.431945	47389.21586
All 173 eigenvectors	0.3	156.5194865	0.456040935	-0.280204463	0.598138345	2246.189611
All 173 eigenvectors	0.3	350.704466	-0.312059774	-0.31094261	2798.78364	6260.28644
All 173 eigenvectors	0.3	1124.470914	-0.328160519	-0.290220572	-45617.75783	2138.430753
All 173 eigenvectors	0.3	1588.551818	-0.336894981	-0.274920556	-87004.77238	5970.0786
All 173 eigenvectors	0.3	2727.871082	-0.277860205	-0.31958822	-27.45174982	89627.33936
All 173 eigenvectors	0.3	587.2501864	-0.337047273	-0.277994843	-44450.62565	161.9006927
All 173 eigenvectors	0.3	493.2633899	-0.338269511	-0.280669072	-32688.73255	1586.870458
All 173 eigenvectors	0.3	307.52999	-0.315267383	-0.308891586	3574.720461	4471.233374
All 173 eigenvectors	0.3	1857.808062	-0.259342737	-0.337695249	-5774.369142	108452.8105
All 173 eigenvectors	0.3	806.6933385	-0.322275308	-0.301173664	-19448.95911	5477.166531
All 173 eigenvectors	0.3	734.7356673	-0.229689056	-0.325363817	-941.6590379	25233.92285
All 173 eigenvectors	0.3	125.1354562	-0.319842316	-0.304552263	-324.3308466	-2544.529336
All 173 eigenvectors	0.3	2321.879893	-0.336091835	-0.266072309	-132256.0302	5748.971708
All 173 eigenvectors	0.3	675.0470915	-0.323045395	-0.286703066	-22816.16289	952.8012833
All 173 eigenvectors	0.3	505.3706068	-0.304091062	-0.309810184	1041.369362	11389.06599
All 173 eigenvectors	0.3	770.8393434	-0.284074776	-0.338398962	-7099.81478	26087.33199
All 173 eigenvectors	0.3	1041.536576	-0.334267267	-0.277533336	-26868.90254	8549.509013
All 173 eigenvectors	0.3	979.0813354	-0.298567781	-0.3313026	-1904.095837	47126.09686
All 173 eigenvectors	0.3	1931.009309	-0.275892995	-0.336930811	-1978.151593	136569.9345
All 173 eigenvectors	0.3	113.6249933	-0.315260796	-0.303322849	-2130.75594	-849.3133756
All 173 eigenvectors	0.3	1236.411755	-0.274408617	0.57440855	16364.9774	-3.379460562
All 173 eigenvectors	0.3	1162.448834	-0.281229004	-0.337180007	-5733.928388	59924.52423
All 173 eigenvectors	0.3	2771.523883	-0.337687161	-0.268779829	-193422.7596	4801.696915
All 173 eigenvectors	0.3	63.18509866	0.318299489	-0.279490175	1.173502658	893.3606341
All 173 eigenvectors	0.3	128.6981787	0.466123571	-0.268921264	1.941699847	1587.70866
All 173 eigenvectors	0.3	1030.050388	0.574346902	-0.274346937	3.789667587	13612.24449
All 173 eigenvectors	0.3	1066.981484	-0.271603772	-0.333007708	-5307.69351	38305.05885
All 173 eigenvectors	0.3	160.8242351	-0.32002379	-0.30382527	2582.916961	1807.197232
All 173 eigenvectors	0.3	431.2867826	-0.312230195	-0.300290634	272.2308716	8468.931316
All 173 eigenvectors	0.3	656.8210458	-0.280086357	-0.338372093	-1235.789849	49063.21045
All 173 eigenvectors	0.3	188.440935	-0.285508559	-0.338628459	-1911.971465	5718.827669
All 173 eigenvectors	0.3	756.1149739	-0.27976415	-0.3387517	-7495.250066	20432.05582
All 173 eigenvectors	0.3	307.78254	-0.293457597	-0.330602229	-607.7522511	14087.16132
All 173 eigenvectors	0.3	1368.768426	-0.27421155	-0.324301235	-1770.72903	48056.09299
All 173 eigenvectors	0.3	140.0867763	-0.312239576	-0.317949117	1823.108677	2221.634588
All 173 eigenvectors	0.3	188.4376662	0.580169223	-0.280177275	2.304699093	2706.302077
All 173 eigenvectors	0.3	268.9102573	-0.301710933	-0.32266107	-5384.082458	325.3666174
All 173 eigenvectors	0.3	182.8166466	-0.322463089	-0.296912604	-3279.440921	1749.968894
All 173 eigenvectors	0.3	166.8455659	-0.283821324	-0.334222895	-407.5781263	8864.100351
All 173 eigenvectors	0.3	1080.789914	-0.273242619	-0.337378678	-1082.074635	79019.49773
All 173 eigenvectors	0.3	712.640901	-0.33837308	-0.265266726	-32580.34098	3934.380892
All 173 eigenvectors	0.3	1341.903075	-0.242566855	-0.336754873	-1136.331962	92137.25753
All 173 eigenvectors	0.3	1884.464437	-0.337681605	-0.265501973	-137507.0781	2256.663617
All 173 eigenvectors	0.3	214.4820193	-0.313287436	-0.311024831	-3429.646483	2277.050673
All 173 eigenvectors	0.3	618.1853917	-0.338397043	-0.275708058	-28988.92652	3796.339512
All 173 eigenvectors	0.3	615.8145513	-0.32749754	-0.296828756	-24845.42246	-1062.326747
All 173 eigenvectors	0.3	374.473107	-0.336169278	-0.274004077	-26832.75688	-44.84101396
All 173 eigenvectors	0.3	867.6580921	-0.325992196	-0.296667768	-34600.9976	-695.0591563
All 173 eigenvectors	0.3	45.45365961	-0.296708955	-0.332209893	-786.8921827	198.2509047
All 173 eigenvectors	0.3	230.3987476	-0.290848216	-0.309825882	-1425.173849	-3650.365942
All 173 eigenvectors	0.3	502.6718059	-0.296578738	-0.32193196	825.5753938	16334.96296
All 173 eigenvectors	0.3	418.7321462	-0.305348685	-0.31903459	-2772.045425	9520.754012
All 173 eigenvectors	0.3	56.22088533	-0.302460622	-0.291454233	-991.2951074	162.2817359
All 173 eigenvectors	0.3	596.5521326	-0.292642173	-0.319703647	-2308.185435	15303.42215
All 173 eigenvectors	0.3	719.7760512	-0.27164161	-0.338376059	-4382.914062	32383.98072
All 173 eigenvectors	0.3	940.8475987	-0.309816338	-0.30102918	-22716.99836	-576.2258597
All 173 eigenvectors	0.3	579.4671804	-0.338372434	-0.280110942	-19560.99134	5045.354711
All 173 eigenvectors	0.3	1751.308352	-0.33470292	-0.264805966	-94685.35188	3558.096636
All 173 eigenvectors	0.3	166.9300002	0.562631489	-0.269124653	1.596783791	2053.692406
All 173 eigenvectors	0.3	2185.215259	-0.329068712	-0.286875671	-84949.94249	6452.996038
All 173 eigenvectors	0.3	540.8394784	-0.29708667	-0.326560145	-2586.319152	17235.20243
All 173 eigenvectors	0.3	1400.824557	-0.274335063	-0.336723592	-3314.397072	86612.72607
All 173 eigenvectors	0.3	297.6105054	0.4748909	-0.273450761	0.969584047	3891.46702
All 173 eigenvectors	0.3	383.0660944	0.266195245	-0.268299551	2.553973468	4684.800523
All 173 eigenvectors	0.3	392.8375973	-0.322621472	-0.292528981	-11609.48858	1308.297755
All 173 eigenvectors	0.3	644.962642	-0.270726397	-0.31567294	-2403.390862	13243.91002
All 173 eigenvectors	0.3	801.8907221	-0.330048088	-0.277634278	-38361.22878	502.952314
All 173 eigenvectors	0.3	349.6434971	-0.297978706	-0.305079717	-6409.040629	376.4352567
All 173 eigenvectors	0.3	943.1330303	-0.330068451	-0.282814099	-36175.75908	3304.607439
All 173 eigenvectors	0.3	397.918419	-0.288982331	-0.295071613	-207.2459321	7002.051381
All 173 eigenvectors	0.3	1040.408987	-0.337284645	-0.286837918	-78122.32223	-750.5889354
All 173 eigenvectors	0.3	955.3481562	-0.27695577	-0.329681981	-2732.084048	37202.59415
All 173 eigenvectors	0.3	202.3285917	-0.311424801	-0.307100231	-285.0833671	4465.744
All 173 eigenvectors	0.3	937.946532	-0.278061879	-0.329358475	-494.7074183	43722.70733
All 173 eigenvectors	0.3	1530.777974	-0.33109574	-0.279377707	-65073.97949	4254.857454
All 173 eigenvectors	0.3	620.1991659	-0.286566242	-0.336720021	3657.27557	29231.03869
All 173 eigenvectors	0.3	641.5110456	-0.313903617	-0.310018342	1899.142198	14336.19249
All 173 eigenvectors	0.3	305.4818475	-0.338475781	-0.282995951	-16290.18308	1758.132711
All 173 eigenvectors	0.3	153.9877408	-0.324933776	-0.303390796	-4909.361078	661.9161718
All 173 eigenvectors	0.3	216.2256868	-0.336271609	-0.283634327	-15031.27471	147.7295071
All 173 eigenvectors	0.3	2039.699184	-0.274850341	-0.33765858	540.6509095	161990.7421
All 173 eigenvectors	0.3	329.7517987	-0.334570137	-0.28929403	-11416.8048	-2527.095683
All 173 eigenvectors	0.3	552.6635376	-0.31197643	-0.267724556	-11215.46831	-1541.658067
All 173 eigenvectors	0.3	1774.593752	-0.277114946	-0.327775379	-5221.79645	62744.68205
All 173 eigenvectors	0.3	416.8006552	-0.274381503	0.544696101	-5520.804797	-2.077089304
All 173 eigenvectors	0.3	482.1620261	-0.274212742	0.57421273	-6354.510866	-2.892629646
All 173 eigenvectors	0.3	1775.113066	-0.274253232	-0.338372071	-7306.244568	105065.2357
All 173 eigenvectors	0.3	671.383146	-0.291827298	-0.332220188	-1855.797593	31710.74245
All 173 eigenvectors	0.3	206.2432672	-0.281804798	-0.3313194	-2131.119239	3243.352179
All 173 eigenvectors	0.3	979.7566753	0.48361341	-0.278418952	3.51566124	13679.68922
All 173 eigenvectors	0.3	1239.978818	-0.337725728	-0.286639013	-64059.62832	7162.237385
All 173 eigenvectors	0.3	267.1646385	-0.328003708	-0.301012534	-7581.502988	2049.195094
All 173 eigenvectors	0.3	2849.331242	-0.27492777	-0.337648642	-4533.488664	203143.3221
All 173 eigenvectors	0.3	260.9316425	-0.305125168	-0.320539557	8.819748066	8836.436874
All 173 eigenvectors	0.3	3547.656402	-0.337458708	-0.269061346	-251536.0953	4864.150329
All 173 eigenvectors	0.3	1544.752435	-0.337041227	-0.275723255	-109383.8807	1716.526366
All 173 eigenvectors	0.3	425.8459421	-0.314728551	-0.263257056	-11937.97374	-63.45955297
All 173 eigenvectors	0.3	1362.654394	0.512002167	-0.274395282	2.381688975	18017.72962
All 173 eigenvectors	0.3	566.5582476	-0.332297915	-0.292103528	-22082.80575	3036.02387
All 173 eigenvectors	0.3	3413.089444	-0.337849278	-0.152206667	-260220.7418	1270.475327
All 173 eigenvectors	0.3	1170.032935	-0.337318232	-0.276972468	-88045.86914	737.1576259
All 173 eigenvectors	0.3	426.0543898	-0.268587343	0.451430226	5232.91073	-0.865471851
All 173 eigenvectors	0.3	501.3348433	-0.295130391	-0.323372203	-8971.667172	344.1953545
All 173 eigenvectors	0.3	522.8086951	0.566052411	-0.280049045	3.537802172	-7470.08929
All 173 eigenvectors	0.3	642.8889763	-0.297281725	-0.314952291	-2833.353393	14084.26485
All 173 eigenvectors	0.3	841.5362161	-0.268584089	0.545327626	-10335.35537	-0.311153965
All 173 eigenvectors	0.3	1968.513837	-0.333734271	-0.284810056	-89293.6008	7915.601448
All 173 eigenvectors	0.3	60.29560976	-0.295878773	-0.322719864	-825.3581273	-580.9107162
All 173 eigenvectors	0.3	2176.304882	-0.215638053	-0.333465294	-1769.034906	117261.9015
All 173 eigenvectors	0.3	833.5426534	-0.314921123	-0.279027739	-18350.88693	2671.091499
All 173 eigenvectors	0.3	1257.5232	-0.322850574	-0.259958179	-45999.93269	-104.5068282
All 173 eigenvectors	0.3	91.40148398	-0.288485644	-0.324594309	-195.8240677	3126.530982
All 173 eigenvectors	0.3	68.38125989	-0.319607216	-0.28468915	-59.63358382	-1015.258895
All 173 eigenvectors	0.3	2965.9976	-0.3302988	-0.242204471	-143772.4489	1242.247298
All 173 eigenvectors	0.3	1807.012465	-0.330494753	-0.28325364	-84029.88221	-2516.904337
All 173 eigenvectors	0.3	251.5043969	-0.318171157	-0.298636313	-7465.865044	267.0119278
All 173 eigenvectors	0.3	188.4442696	-0.315199992	-0.306840204	1958.869088	2791.299629
All 173 eigenvectors	0.3	882.2887906	-0.337369489	-0.28144577	-69274.23267	-105.1060459
All 173 eigenvectors	0.3	142.6757773	-0.314038665	-0.310031134	268.0589214	3328.338606
All 173 eigenvectors	0.3	908.9074104	-0.315601975	-0.293931629	-23366.86212	1880.147524
All 173 eigenvectors	0.3	569.4498616	0.491657897	-0.27440072	0.136888682	7531.646288
All 173 eigenvectors	0.3	252.6848441	-0.332600686	-0.291753942	-7952.902001	1964.300906
All 173 eigenvectors	0.3	1826.767679	-0.279308985	-0.331120778	-5284.224139	77014.46311
All 173 eigenvectors	0.3	859.8249323	-0.311681698	-0.289262048	-20635.60413	1145.904797
All 173 eigenvectors	0.3	32.6345708	-0.313328774	-0.278562524	141.9874439	385.119289
All 173 eigenvectors	0.3	1178.16457	-0.27593481	-0.337293127	-1932.786297	81467.33605
All 173 eigenvectors	0.3	957.4058365	-0.294758808	-0.32962413	-365.9085978	46000.27552
All 173 eigenvectors	0.3	375.0408635	-0.293417933	-0.311258571	-6146.679697	-711.6958118
All 173 eigenvectors	0.3	1237.771649	-0.335987965	-0.281619025	-62615.57294	5272.913604
All 173 eigenvectors	0.3	1816.349701	-0.336533055	-0.266474769	-125191.2101	1564.05738
All 173 eigenvectors	0.3	1715.625539	-0.330368374	-0.28692137	-69540.89524	5553.409934
All 173 eigenvectors	0.3	1735.818286	-0.336289266	-0.249243129	-86433.14387	5465.856798
All 173 eigenvectors	0.3	1034.228071	-0.262723521	-0.337075222	110.0490144	79337.08622
All 173 eigenvectors	0.3	455.31484	-0.335348536	-0.272469193	-23298.21755	1476.090747
All 173 eigenvectors	0.3	794.5358651	-0.288130914	-0.309728746	579.4219382	18845.53721
All 173 eigenvectors	0.3	1623.651664	-0.2749999	-0.336421566	-5361.443614	89963.96692
All 173 eigenvectors	0.3	11.15872022	-0.268578262	0.553684345	-133.1831876	-0.090704881
All 173 eigenvectors	0.3	1796.453999	-0.329668242	-0.269171507	-85761.84801	656.9073597
All 173 eigenvectors	0.3	424.4503936	-0.318783018	-0.291582683	-12405.99576	-635.8805786
All 173 eigenvectors	0.3	137.2024463	-0.296086859	-0.293257856	-2513.832001	-31.92812424
All 173 eigenvectors	0.3	1008.449187	-0.276600762	-0.338269782	-4839.356993	55705.42776
All 173 eigenvectors	0.3	2184.212977	-0.23868555	-0.334074224	-5567.686764	98234.34612
All 173 eigenvectors	0.3	482.527024	-0.336991479	-0.287320359	-29157.35712	1645.70048
All 173 eigenvectors	0.3	402.0532617	-0.307313023	-0.317006349	293.8640813	11815.19463
All 173 eigenvectors	0.3	84.32209041	-0.295085743	-0.298817874	-1507.337648	-30.57513864
All 173 eigenvectors	0.3	1064.311512	0.446902221	-0.268569869	1.788760297	13075.00514
All 173 eigenvectors	0.3	551.1453606	0.368553526	-0.274396599	1.867086028	7288.373459
All 173 eigenvectors	0.3	678.1637771	-0.329301681	-0.300234921	-21237.53145	4802.32767
All 173 eigenvectors	0.3	87.38956288	-0.316638421	-0.307657535	-171.523897	1937.579964
All 173 eigenvectors	0.3	552.0913851	-0.296350381	-0.268119321	-9698.037959	-401.0393368
All 173 eigenvectors	0.3	139.7055574	-0.30103569	-0.278631493	2550.208719	210.4000047
All 173 eigenvectors	0.3	2344.814264	-0.337072464	-0.262897198	-148413.0901	4895.506826
All 173 eigenvectors	0.3	367.446467	0.436460834	-0.274397874	1.417856045	4864.454569
All 173 eigenvectors	0.3	898.0828698	-0.268292629	-0.336620741	2669.889738	50778.09282
All 173 eigenvectors	0.3	387.1344891	-0.330477725	-0.293844431	-18495.03545	-465.3624656
All 173 eigenvectors	0.3	166.6682987	-0.285778041	-0.338373004	-1132.174629	8105.866946
All 173 eigenvectors	0.3	321.5963427	-0.29643075	-0.316043678	-5918.166016	133.1578654
All 173 eigenvectors	0.3	632.9906661	0.574405931	-0.274405935	2.162647479	8372.937499
All 173 eigenvectors	0.3	124.7699213	-0.327224308	-0.297066352	-4953.561256	227.1563281
All 173 eigenvectors	0.3	148.6235777	-0.290919725	-0.333240548	-1331.767421	4169.315396
All 173 eigenvectors	0.3	581.3023581	-0.336091823	-0.288235388	-37454.49551	-978.1762588
All 173 eigenvectors	0.3	593.3162014	-0.306479673	-0.303522044	-13524.98001	103.6798007
All 173 eigenvectors	0.3	517.2257789	-0.292861489	-0.331037606	-802.8944409	24843.63716
All 173 eigenvectors	0.3	248.6167909	-0.287334982	-0.3364322	-26.8809826	18201.28786
All 173 eigenvectors	0.3	230.3113214	-0.30895087	-0.308097081	98.36421461	5396.146097
All 173 eigenvectors	0.3	1055.925381	-0.336937613	-0.28144227	-74759.81354	1157.62765
All 173 eigenvectors	0.3	96.50368791	-0.308621668	-0.290940842	2270.001062	-48.93267756
All 173 eigenvectors	0.3	477.3000108	-0.31766677	-0.297933043	-12496.83473	1409.5521
All 173 eigenvectors	0.3	286.1942559	-0.289731374	-0.297903893	-4627.376508	146.8503942
All 173 eigenvectors	0.3	12.16735218	-0.309803307	-0.296619097	130.9444878	133.5218339
All 173 eigenvectors	0.3	180.5520666	-0.332785081	-0.292505953	-5431.715064	1513.321068
All 173 eigenvectors	0.3	369.493046	-0.302734245	-0.310604991	-7243.880479	684.8823827
All 173 eigenvectors	0.3	457.1541288	-0.334657646	-0.273542644	-20423.24788	-1885.659074
All 173 eigenvectors	0.3	1502.608097	-0.263939366	-0.338372093	-4904.632447	92938.99026
All 173 eigenvectors	0.3	905.7082719	-0.278391622	-0.331837272	-3173.117969	37368.10006
All 173 eigenvectors	0.3	258.1892962	-0.297310382	-0.322696801	-1351.653281	6862.733174
All 173 eigenvectors	0.3	1255.629178	-0.247707138	-0.317177197	-40.26543716	38129.56894
All 173 eigenvectors	0.3	592.6896235	-0.277093014	-0.335641113	-2083.04675	30709.94081
All 173 eigenvectors	0.3	475.1091441	-0.321083089	-0.293334576	-13146.41067	1673.480786
All 173 eigenvectors	0.3	435.8881073	-0.27288901	-0.313564267	-2581.548347	6513.583208
All 173 eigenvectors	0.3	1184.932478	-0.335858328	-0.284174606	-77955.60587	1254.868665
All 173 eigenvectors	0.3	825.0397306	-0.338372094	-0.279480096	-63939.57081	1155.588541
All 173 eigenvectors	0.3	932.0519495	-0.287295061	-0.330969837	1.080664714	49003.03865
All 173 eigenvectors	0.3	390.2776838	-0.31515556	-0.297604907	-9917.277408	847.7038262
All 173 eigenvectors	0.3	1057.276124	-0.28002038	-0.338186312	-2215.916379	76367.62491
All 173 eigenvectors	0.5	63.29400954	-0.196330268	-0.210507952	-783.0223251	-541.7813848
[truncated: 7,991 more rows]
