# Supplementary material for: Total genetic contribution assessment across the human genome
Source: Nat Commun. 2021 May 14;12:2845. doi: 10.1038/s41467-021-23124-w (PMC8121943; doi:10.1038/s41467-021-23124-w)
Supplement: Supplementary file 6 — Source Data [file 41467_2021_23124_MOESM6_ESM.zip › Source_Data.supplementary_fig20.txt]

Traits	Estimate	Std. Error	t value	Pr(>|t|)	R2	R	R.se
Diet	-0.008974767	0.007902845	-1.135637414	0.256115404	3.35E-05	-0.005784043	0.005093213
Lifestyle	0.07947088	0.005982588	13.28369587	3.47E-40	0.004175552	0.064618514	0.004864498
Mental health	0.028278779	0.005780305	4.892263965	1.00E-06	0.000593093	0.02435351	0.004977963
Physical measures	0.124276839	0.005895848	21.07870589	4.73E-98	0.011892934	0.109054731	0.005173692
Medical conditions	0.074887043	0.006995455	10.70510009	1.05E-26	0.00301342	0.054894629	0.005127895
