# Supplementary material for: Total genetic contribution assessment across the human genome
Source: Nat Commun. 2021 May 14;12:2845. doi: 10.1038/s41467-021-23124-w (PMC8121943; doi:10.1038/s41467-021-23124-w)
Supplement: Supplementary file 6 — Source Data [file 41467_2021_23124_MOESM6_ESM.zip › Source_Data.supplementary_fig6.txt]

Method	type	SNP	mu+.est	mu-.Wald test statistics
TGCA theta	Top 10k	6:32520272:C:T	-1.822413924	-4.34342255
TGCA theta	Top 10k	6:32603825:C:T	-1.589040788	-2.556845019
TGCA theta	Top 10k	6:32605501:C:G	-1.858893768	-4.499578369
TGCA theta	Top 10k	6:32594022:C:A	-1.596242455	-2.511931921
TGCA theta	Top 10k	6:32594188:A:T	-1.965327503	-5.662533002
TGCA theta	Top 10k	6:32593167:C:T	-1.870821327	-4.464349026
TGCA theta	Top 10k	6:32608880:G:A	-1.61947103	-2.511364783
TGCA theta	Top 10k	6:32453603:T:A	-1.393977467	-1.606321054
TGCA theta	Top 10k	6:32433907:G:A	-1.52356953	-2.302956952
TGCA theta	Top 10k	14:54420647:A:ACC	-1.579552867	-1.905388921
TGCA theta	Top 10k	6:32605295:C:T	-1.843938009	-4.112503917
TGCA theta	Top 10k	1:245270865:G:A	-2.043226934	-3.797698045
TGCA theta	Top 10k	6:32522223:T:G	-1.678632726	-3.318461114
TGCA theta	Top 10k	6:32451834:A:G	-1.401728382	-1.844882109
TGCA theta	Top 10k	14:54425147:T:C	-1.452931559	-1.528076232
TGCA theta	Top 10k	6:32609855:A:C	-1.54876147	-2.288469222
TGCA theta	Top 10k	6:32607950:G:A	-1.524487069	-2.244653585
TGCA theta	Top 10k	6:32611145:T:A	-1.468022755	-1.698767211
TGCA theta	Top 10k	6:32611152:G:A	-1.46852948	-1.70029755
TGCA theta	Top 10k	2:19675713:G:C	-1.505912901	-1.75491062
TGCA theta	Top 10k	6:32611125:A:C	-1.441520171	-1.636364901
TGCA theta	Top 10k	6:32611081:A:C	-1.569308526	-2.566328225
TGCA theta	Top 10k	6:32611034:T:A	-1.560361712	-2.507796435
TGCA theta	Top 10k	6:32151443:C:T	-1.8988183	-4.386775826
TGCA theta	Top 10k	15:78911181:T:C	-2.288997708	-5.891410163
TGCA theta	Top 10k	6:32590483:C:T	-1.328960626	-1.538337321
TGCA theta	Top 10k	6:32433798:C:T	-1.324497782	-1.694049302
TGCA theta	Top 10k	6:32592868:T:C	-1.304959084	-1.558199159
TGCA theta	Top 10k	6:32565176:G:C	-1.686553164	-2.861174299
TGCA theta	Top 10k	6:140694361:T:C	-1.81642985	-2.705997761
TGCA theta	Top 10k	6:32609169:T:C	-1.389985793	-1.210518
TGCA theta	Top 10k	6:32559874:T:G	-1.318759982	-1.511556789
TGCA theta	Top 10k	6:32149801:C:T	-1.865113867	-3.978888684
TGCA theta	Top 10k	6:32609673:G:A	-1.63362919	-2.525350873
TGCA theta	Top 10k	15:78898723:C:T	-2.224329195	-4.318092222
TGCA theta	Top 10k	6:32594403:C:T	-1.511792029	-1.894963059
TGCA theta	Top 10k	6:32549966:C:G	-1.323607522	-1.364254617
TGCA theta	Top 10k	1:245281287:C:T	-1.799086964	-2.433277683
TGCA theta	Top 10k	6:32589945:T:C	-1.274963927	-1.384186776
TGCA theta	Top 10k	6:32608622:G:A	-1.534780952	-2.544154638
TGCA theta	Top 10k	6:32521984:A:G	-1.326339655	-1.650329643
TGCA theta	Top 10k	6:32611418:A:C	-1.728714035	-3.146943704
TGCA theta	Top 10k	6:32611427:T:A	-1.728549944	-3.14596729
TGCA theta	Top 10k	8:11690915:A:G	-1.911573541	-4.302036998
TGCA theta	Top 10k	6:32610478:C:G	-1.31388182	-1.403029067
TGCA theta	Top 10k	6:32610481:T:C	-1.31388182	-1.403029067
TGCA theta	Top 10k	6:32588056:C:T	-1.385279266	-1.459476203
TGCA theta	Top 10k	6:32588057:A:G	-1.385279266	-1.459476203
TGCA theta	Top 10k	14:54422399:C:G	-1.483431996	-1.643822065
TGCA theta	Top 10k	14:54422767:G:T	-1.564585501	-1.444965593
TGCA theta	Top 10k	1:245268654:A:T	-2.123349078	-3.955645724
TGCA theta	Top 10k	8:11693378:G:T	-1.306316275	-1.561847585
TGCA theta	Top 10k	5:164578423:C:CT	-1.459779701	-1.748550808
TGCA theta	Top 10k	2:102941009:G:A	-1.990822228	-5.237155055
TGCA theta	Top 10k	8:11693577:G:A	-1.850684701	-3.836500482
TGCA theta	Top 10k	6:32611392:C:T	-1.768817791	-3.144980248
TGCA theta	Top 10k	6:32611393:A:G	-1.768862228	-3.145231427
TGCA theta	Top 10k	6:32607031:G:T	-1.271599855	-1.260956553
TGCA theta	Top 10k	6:32611403:G:A	-1.770595557	-3.154086451
TGCA theta	Top 10k	2:43769396:C:T	-1.767370614	-3.40607878
TGCA theta	Top 10k	14:54421052:G:T	-1.433229653	-1.30748499
TGCA theta	Top 10k	6:32154711:A:G	-1.934226367	-4.064081898
TGCA theta	Top 10k	19:17215541:T:TAAAAAAA	-2.010852653	-3.443808791
TGCA theta	Top 10k	2:102952360:G:A	-1.778636341	-3.324017224
TGCA theta	Top 10k	2:102926366:G:A	-1.855732179	-4.039601792
TGCA theta	Top 10k	8:11692638:C:T	-1.653007337	-2.187061683
TGCA theta	Top 10k	6:32611181:G:A	-1.77510368	-2.819515865
TGCA theta	Top 10k	6:32611737:T:C	-1.428833331	-2.225752223
TGCA theta	Top 10k	2:102957532:T:C	-1.745118777	-3.114487691
TGCA theta	Top 10k	2:43715824:A:G	-1.53142804	-2.070122058
TGCA theta	Top 10k	2:102946677:A:G	-1.844306894	-3.909903507
TGCA theta	Top 10k	6:32588630:T:C	-1.250748688	-1.254648733
TGCA theta	Top 10k	6:32559708:G:A	-1.252148863	-1.254472979
TGCA theta	Top 10k	2:102955860:G:T	-1.72202373	-2.972351328
TGCA theta	Top 10k	2:102955683:G:T	-1.713250607	-2.912715007
TGCA theta	Top 10k	7:3546739:G:T	-1.941243835	-3.284907995
TGCA theta	Top 10k	2:43711925:A:G	-1.570019116	-1.944177727
TGCA theta	Top 10k	6:32434149:C:T	-1.393340043	-1.516563394
TGCA theta	Top 10k	6:32748029:T:G	-1.699788116	-3.303044916
TGCA theta	Top 10k	6:32748590:C:T	-1.701521715	-3.313187056
TGCA theta	Top 10k	6:32755177:T:C	-1.709937503	-3.370344268
TGCA theta	Top 10k	6:32747016:C:A	-1.701163503	-3.309604175
TGCA theta	Top 10k	2:102925790:G:C	-1.838920735	-3.905547153
TGCA theta	Top 10k	6:32169145:G:A	-1.78803371	-2.421210567
TGCA theta	Top 10k	2:102925223:A:T	-1.837946705	-3.903519897
TGCA theta	Top 10k	2:103043739:T:A	-1.789416648	-3.559237898
TGCA theta	Top 10k	2:103047802:C:T	-1.76240135	-3.367181455
TGCA theta	Top 10k	15:78915370:CT:C	-1.598056431	-1.670875218
TGCA theta	Top 10k	6:32607047:T:G	-1.2478103	-1.196795416
TGCA theta	Top 10k	6:105443189:T:A	-1.667268344	-2.736659045
TGCA theta	Top 10k	2:102935974:G:A	-1.862657265	-4.11155135
TGCA theta	Top 10k	6:32589771:A:G	-1.250633739	-1.24769133
TGCA theta	Top 10k	17:44071851:G:A	-1.664815132	-2.378134538
TGCA theta	Top 10k	6:32611849:A:C	-1.675370444	-2.181195108
TGCA theta	Top 10k	6:32560990:G:A	-1.237865593	-1.248221129
TGCA theta	Top 10k	2:43767039:G:A	-2.053016148	-5.23104572
TGCA theta	Top 10k	6:32522490:G:A	-1.392863405	-1.790906962
TGCA theta	Top 10k	6:32587480:A:T	-1.384344913	-1.482328589
TGCA theta	Top 10k	6:32608707:T:C	-1.382513314	-1.830728812
TGCA theta	Top 10k	6:32440276:C:T	-1.366636883	-1.432977478
TGCA theta	Top 10k	6:32559019:G:A	-1.33659493	-1.391520849
TGCA theta	Top 10k	6:32608887:A:G	-1.281564153	-1.465818578
TGCA theta	Top 10k	9:126680243:A:T	-1.712910688	-3.48981473
TGCA theta	Top 10k	6:32610134:G:A	-1.329018262	-1.308858305
TGCA theta	Top 10k	6:32609586:A:G	-1.276246098	-1.211078899
TGCA theta	Top 10k	8:11673985:G:C	-1.578978788	-2.06649767
TGCA theta	Top 10k	6:32610255:G:A	-1.343642891	-1.328309373
TGCA theta	Top 10k	6:32135137:G:A	-1.5928576	-2.587971977
TGCA theta	Top 10k	6:32782795:C:A	-1.693280056	-3.175444535
TGCA theta	Top 10k	6:32780957:C:T	-1.684940844	-3.112968453
TGCA theta	Top 10k	6:32452281:C:G	-1.250696218	-1.231974691
TGCA theta	Top 10k	6:32608537:A:C	-1.334910623	-1.856582277
TGCA theta	Top 10k	6:32610201:T:A	-1.324076525	-1.288464123
TGCA theta	Top 10k	9:126692705:C:T	-1.651558212	-2.928549031
TGCA theta	Top 10k	6:32610196:G:A	-1.324750267	-1.289367738
TGCA theta	Top 10k	6:32598581:C:A	-1.272011379	-1.180661761
TGCA theta	Top 10k	15:100117609:T:TGCGGAATACCAGTGA	-1.46280575	-2.45454008
TGCA theta	Top 10k	15:100125948:C:T	-1.597108721	-3.370045094
TGCA theta	Top 10k	6:32607985:A:G	-1.308382233	-1.775619395
TGCA theta	Top 10k	6:32607973:G:A	-1.305296464	-1.763684269
TGCA theta	Top 10k	6:32609634:A:G	-1.416750212	-1.434928425
TGCA theta	Top 10k	6:32797167:C:T	-1.676836315	-2.991077053
TGCA theta	Top 10k	6:32787996:C:T	-1.708230059	-3.223539436
TGCA theta	Top 10k	8:11709957:T:C	-1.562572033	-3.228535457
TGCA theta	Top 10k	2:103013963:G:C	-1.697911295	-3.155224566
TGCA theta	Top 10k	1:245263944:G:T	-2.072929384	-2.492621638
TGCA theta	Top 10k	6:32763506:A:G	-1.640746396	-2.831936955
TGCA theta	Top 10k	2:103036677:C:T	-1.736427564	-3.367233443
TGCA theta	Top 10k	6:32609645:T:C	-1.409358196	-1.398760474
TGCA theta	Top 10k	15:100121355:T:A	-1.612417061	-3.44759514
TGCA theta	Top 10k	2:103024738:T:A	-1.698376765	-3.11856216
TGCA theta	Top 10k	6:32774416:C:T	-1.656049067	-2.903916336
TGCA theta	Top 10k	6:32610171:A:T	-1.311711861	-1.263690542
TGCA theta	Top 10k	6:32792886:T:A	-1.721759062	-3.267438271
TGCA theta	Top 10k	6:32436733:A:C	-1.593224968	-2.514589737
TGCA theta	Top 10k	6:32606732:G:A	-1.220471318	-0.99487628
TGCA theta	Top 10k	6:32431640:T:A	-1.25853586	-1.242580679
TGCA theta	Top 10k	15:100113321:A:G	-1.31606862	-1.842029111
TGCA theta	Top 10k	6:32592602:T:G	-1.248920267	-1.193101159
TGCA theta	Top 10k	2:103029165:A:T	-1.699237669	-3.139544922
TGCA theta	Top 10k	6:32429825:C:T	-1.226139315	-1.228891891
TGCA theta	Top 10k	14:54431575:C:T	-1.453299929	-1.604051585
TGCA theta	Top 10k	15:100204918:C:A	-1.544666253	-2.780175835
TGCA theta	Top 10k	12:58040620:C:T	-1.483237928	-2.354308402
TGCA theta	Top 10k	6:32430326:T:A	-1.228894958	-1.224857598
TGCA theta	Top 10k	2:103024331:G:A	-1.687078041	-3.060969606
TGCA theta	Top 10k	6:32429245:C:G	-1.22422808	-1.373120021
TGCA theta	Top 10k	2:103065367:G:A	-1.706433252	-3.021627007
TGCA theta	Top 10k	X:8917206:A:G	-2.172109449	-2.972724854
TGCA theta	Top 10k	8:11695060:G:A	-1.885582217	-3.097906409
TGCA theta	Top 10k	2:103018077:C:G	-1.677554622	-3.013835239
TGCA theta	Top 10k	6:32435548:CG:C	-1.273552348	-1.250565641
TGCA theta	Top 10k	6:32435550:G:A	-1.273552348	-1.250565641
TGCA theta	Top 10k	8:11694765:G:C	-1.899065261	-3.106458223
TGCA theta	Top 10k	6:32768115:A:G	-1.654048137	-2.834160525
TGCA theta	Top 10k	6:32548697:A:G	-1.277024111	-1.207079204
TGCA theta	Top 10k	6:32429758:T:C	-1.219912098	-1.21551709
TGCA theta	Top 10k	2:103019782:G:A	-1.676643166	-3.006708341
TGCA theta	Top 10k	6:32609746:C:T	-1.373160446	-1.430596302
TGCA theta	Top 10k	6:32609221:G:C	-1.241426878	-1.128792352
TGCA theta	Top 10k	6:32055486:G:A	-2.060175008	-5.84237693
TGCA theta	Top 10k	6:32609456:C:T	-1.227867661	-1.109971024
TGCA theta	Top 10k	8:27036631:G:A	-1.728478946	-1.939216902
TGCA theta	Top 10k	6:32432992:A:AT	-1.338828783	-1.348916865
TGCA theta	Top 10k	2:103012674:C:T	-1.660874792	-2.91904217
TGCA theta	Top 10k	6:32607567:G:A	-1.267231253	-1.136663226
TGCA theta	Top 10k	2:103014302:T:G	-1.638722935	-2.818512978
TGCA theta	Top 10k	6:32594176:G:T	-1.184328147	-1.046243146
TGCA theta	Top 10k	6:32594166:A:G	-1.184206477	-1.04603579
TGCA theta	Top 10k	2:103010588:C:A	-1.678178741	-3.034264458
TGCA theta	Top 10k	6:32594159:G:A	-1.182726657	-1.043266882
TGCA theta	Top 10k	6:32556635:G:A	-1.314515212	-1.157915249
TGCA theta	Top 10k	2:103013962:A:C	-1.647429466	-2.870108287
TGCA theta	Top 10k	2:43791363:C:T	-1.790371782	-3.394336886
TGCA theta	Top 10k	2:103051144:A:G	-1.717245719	-3.157228283
TGCA theta	Top 10k	6:32611958:C:G	-1.651127481	-2.427721351
TGCA theta	Top 10k	2:102960281:C:G	-2.098786496	-6.760717599
TGCA theta	Top 10k	5:58044070:G:A	-2.11984968	-6.294632499
TGCA theta	Top 10k	2:102960007:G:A	-2.069893334	-6.549186786
TGCA theta	Top 10k	2:103010530:G:A	-1.680229153	-3.048060888
TGCA theta	Top 10k	2:103007567:T:C	-1.663978586	-2.957103154
TGCA theta	Top 10k	2:103048157:G:A	-1.764651254	-3.453896586
TGCA theta	Top 10k	2:103051558:T:C	-1.697502851	-3.032658994
TGCA theta	Top 10k	6:32434850:G:C	-1.270576832	-1.230232182
TGCA theta	Top 10k	2:103015918:C:T	-1.642020686	-2.83972832
TGCA theta	Top 10k	6:32432835:C:T	-1.258832013	-1.218477589
TGCA theta	Top 10k	15:100205708:G:A	-1.443769703	-2.339697818
TGCA theta	Top 10k	2:103060851:G:A	-1.722244242	-3.187952861
TGCA theta	Top 10k	2:103008969:C:G	-1.655014314	-2.90927101
TGCA theta	Top 10k	6:32779280:G:A	-1.526039714	-2.279512712
TGCA theta	Top 10k	6:32434240:G:A	-1.258637123	-1.213166482
TGCA theta	Top 10k	6:32609042:C:A	-1.208647189	-1.104589121
TGCA theta	Top 10k	2:43764398:A:G	-1.503359932	-1.954205088
TGCA theta	Top 10k	2:103056534:A:C	-1.700495306	-3.058761639
TGCA theta	Top 10k	6:32459250:G:T	-1.056108746	-1.182689624
TGCA theta	Top 10k	6:32434361:C:A	-1.257084333	-1.210179673
TGCA theta	Top 10k	6:32432077:G:C	-1.257451548	-1.20919364
TGCA theta	Top 10k	6:32429327:C:T	-1.256071266	-1.198302007
TGCA theta	Top 10k	8:27032937:G:C	-1.784735276	-1.887202853
TGCA theta	Top 10k	2:103059205:A:AT	-1.721446385	-3.186064991
TGCA theta	Top 10k	15:100202211:G:A	-1.518951642	-2.686752019
TGCA theta	Top 10k	2:103061286:G:A	-1.713759128	-3.148841071
TGCA theta	Top 10k	6:32432181:A:G	-1.255731379	-1.207527587
TGCA theta	Top 10k	6:32437050:A:G	-1.281111368	-1.242167029
TGCA theta	Top 10k	8:11710369:G:A	-1.461910763	-2.512223185
TGCA theta	Top 10k	6:32438159:C:T	-1.280156686	-1.240990263
TGCA theta	Top 10k	2:103058803:C:T	-1.695572425	-3.034251827
TGCA theta	Top 10k	2:103006387:A:G	-1.657748229	-2.929912821
TGCA theta	Top 10k	8:27031773:G:A	-1.782596947	-1.889129854
TGCA theta	Top 10k	2:103057159:C:T	-1.694851612	-3.029907183
TGCA theta	Top 10k	2:103062754:T:A	-1.694312739	-3.02495876
TGCA theta	Top 10k	2:103055420:G:A	-1.683953934	-2.96932779
TGCA theta	Top 10k	2:103055661:C:T	-1.68376227	-2.968243909
TGCA theta	Top 10k	2:103061147:G:A	-1.692554589	-3.014640851
TGCA theta	Top 10k	6:32608035:T:C	-1.27869816	-1.685956424
TGCA theta	Top 10k	6:32433192:C:G	-1.248953473	-1.197222707
TGCA theta	Top 10k	2:103060300:T:C	-1.691637373	-3.009891321
TGCA theta	Top 10k	8:11710629:T:A	-1.452762113	-2.481868553
TGCA theta	Top 10k	7:17579238:A:C	-1.828420451	-2.679878736
TGCA theta	Top 10k	2:103059237:T:G	-1.693768116	-3.025128392
TGCA theta	Top 10k	6:32431886:A:G	-1.224263011	-1.142232206
TGCA theta	Top 10k	2:103062116:A:G	-1.685220089	-2.975210929
TGCA theta	Top 10k	6:32438298:A:G	-1.24654482	-1.181846899
TGCA theta	Top 10k	15:100237682:A:G	-1.508113815	-2.726741863
TGCA theta	Top 10k	6:32438648:C:T	-1.244093615	-1.17763295
TGCA theta	Top 10k	8:11709945:G:A	-1.494531044	-2.693983326
TGCA theta	Top 10k	2:103075381:G:C	-1.709242713	-3.123434453
TGCA theta	Top 10k	15:100241911:T:A	-1.661254514	-3.795656959
TGCA theta	Top 10k	14:54425052:C:A	-1.181319134	-0.936262516
TGCA theta	Top 10k	6:32431124:G:A	-1.256590977	-1.187839417
TGCA theta	Top 10k	6:32611898:A:G	-1.606553772	-2.077887582
TGCA theta	Top 10k	2:103067143:G:A	-1.751132487	-3.38642394
TGCA theta	Top 10k	9:35752048:C:A	-1.987013461	-2.264815885
TGCA theta	Top 10k	2:103056096:A:G	-1.70190945	-3.08506618
TGCA theta	Top 10k	6:32438542:T:C	-1.242120279	-1.169527154
TGCA theta	Top 10k	2:103050862:A:AATG	-1.729906145	-3.235537722
TGCA theta	Top 10k	6:32439029:T:C	-1.24224691	-1.166910063
TGCA theta	Top 10k	6:32438867:G:T	-1.235848104	-1.16270986
TGCA theta	Top 10k	6:140691387:T:G	-1.622568356	-1.939511381
TGCA theta	Top 10k	6:32590463:G:A	-1.370583438	-1.939691265
TGCA theta	Top 10k	8:11702313:C:G	-1.830049237	-5.412422996
TGCA theta	Top 10k	6:32590428:T:C	-1.076493617	-0.999381374
TGCA theta	Top 10k	6:32611513:A:G	-1.368805953	-1.766343311
TGCA theta	Top 10k	8:27009952:G:A	-1.69744957	-1.627429008
TGCA theta	Top 10k	8:11711149:C:A	-1.514666619	-2.804593471
TGCA theta	Top 10k	2:103079330:C:T	-1.724991521	-3.24078622
TGCA theta	Top 10k	15:100228966:G:A	-1.342503063	-1.968309369
TGCA theta	Top 10k	2:103074651:T:C	-1.742611286	-3.336856529
TGCA theta	Top 10k	6:32433167:G:T	-1.242134476	-1.130537484
TGCA theta	Top 10k	2:43709366:C:G	-1.429868613	-1.521023542
TGCA theta	Top 10k	6:32561819:G:A	-1.550071001	-1.988868585
TGCA theta	Top 10k	15:100189681:A:G	-1.866560909	-6.240897351
TGCA theta	Top 10k	15:100205701:T:C	-1.816522034	-5.258860316
TGCA theta	Top 10k	6:32548667:T:C	-1.232467049	-1.121725575
TGCA theta	Top 10k	8:11711157:A:C	-1.525600783	-2.857735801
TGCA theta	Top 10k	6:32592845:T:C	-1.219849376	-1.075952021
TGCA theta	Top 10k	2:103076001:A:C	-1.732212973	-3.282352624
TGCA theta	Top 10k	6:32429643:T:C	-1.34745151	-1.309777607
TGCA theta	Top 10k	7:17578637:C:T	-1.710841266	-2.189739481
TGCA theta	Top 10k	6:32611466:A:G	-1.45674322	-1.941133162
TGCA theta	Top 10k	15:100237556:C:T	-1.552321094	-2.973567465
TGCA theta	Top 10k	6:32439108:A:C	-1.23610506	-1.151431282
TGCA theta	Top 10k	6:32560981:A:G	-1.179475222	-1.097541121
TGCA theta	Top 10k	9:126700087:G:C	-1.737569007	-3.37948728
TGCA theta	Top 10k	6:32560982:C:T	-1.178617992	-1.095615605
TGCA theta	Top 10k	6:32459972:A:G	-1.1464913	-1.009612562
TGCA theta	Top 10k	6:140676280:C:T	-1.565490165	-1.970435446
TGCA theta	Top 10k	6:32439490:T:A	-1.246219152	-1.158963338
TGCA theta	Top 10k	15:100187006:C:T	-1.845178202	-5.881694993
TGCA theta	Top 10k	6:140679742:G:A	-1.620631027	-1.768552652
TGCA theta	Top 10k	6:32441276:C:T	-1.226308462	-1.140871593
TGCA theta	Top 10k	17:43570226:T:G	-1.273830176	-1.473034679
TGCA theta	Top 10k	8:27048241:T:A	-1.689612046	-1.913115584
TGCA theta	Top 10k	8:27016257:C:T	-1.724832222	-1.693392145
TGCA theta	Top 10k	17:44078982:T:A	-1.794547009	-3.738015776
TGCA theta	Top 10k	6:32441150:C:T	-1.22361777	-1.135020382
TGCA theta	Top 10k	8:27050300:A:G	-1.696435459	-1.938969111
TGCA theta	Top 10k	6:32439393:A:C	-1.232250013	-1.140100174
TGCA theta	Top 10k	6:32561495:G:A	-1.221928539	-1.107054249
TGCA theta	Top 10k	6:32441008:C:T	-1.226671195	-1.134392826
TGCA theta	Top 10k	15:100238365:C:T	-1.448713068	-2.294304302
TGCA theta	Top 10k	6:32124424:G:T	-1.68691388	-2.616477831
TGCA theta	Top 10k	6:166486623:C:CCA	-1.481244745	-1.754647094
TGCA theta	Top 10k	6:140688409:A:G	-1.602175088	-1.8451843
TGCA theta	Top 10k	6:32561766:A:G	-1.214579098	-1.086747097
TGCA theta	Top 10k	8:27040155:G:A	-1.666766173	-1.839051209
TGCA theta	Top 10k	6:32561885:C:A	-1.289643616	-1.423979769
TGCA theta	Top 10k	8:27023370:T:G	-1.702958136	-1.651403382
TGCA theta	Top 10k	15:100238719:T:C	-1.414269616	-2.091912588
TGCA theta	Top 10k	6:32445600:G:A	-1.231452115	-1.136638773
TGCA theta	Top 10k	8:27022192:A:G	-1.692781612	-1.639694435
TGCA theta	Top 10k	6:32560934:G:C	-1.155785418	-1.080227041
TGCA theta	Top 10k	6:32561678:G:A	-1.153691532	-1.073722488
TGCA theta	Top 10k	8:27017381:C:T	-1.723136091	-1.653885391
TGCA theta	Top 10k	6:32609213:G:A	-1.164901261	-0.982283498
TGCA theta	Top 10k	3:23034719:C:T	-1.695450162	-2.0314368
TGCA theta	Top 10k	6:32592229:G:A	-1.178538589	-1.000769136
TGCA theta	Top 10k	8:27046401:C:T	-1.671939116	-1.850027138
TGCA theta	Top 10k	6:32459965:T:TG	-1.129286682	-0.985781115
TGCA theta	Top 10k	6:32459971:A:T	-1.129286682	-0.985781115
TGCA theta	Top 10k	6:32559781:A:C	-1.209793817	-1.12889762
TGCA theta	Top 10k	15:100241306:G:A	-1.533419384	-2.875357208
TGCA theta	Top 10k	8:27024289:T:C	-1.691407586	-1.610055376
TGCA theta	Top 10k	6:140661130:C:A	-1.609642559	-1.741897232
TGCA theta	Top 10k	15:100238722:G:T	-1.403526147	-2.051339707
TGCA theta	Top 10k	X:8880680:A:G	-2.240852257	-3.373298958
TGCA theta	Top 10k	6:32604108:T:C	-1.129018529	-0.936668593
TGCA theta	Top 10k	6:32434349:C:T	-1.220889388	-1.111251099
TGCA theta	Top 10k	6:32147157:G:C	-1.713552263	-2.058124557
TGCA theta	Top 10k	8:27045603:G:C	-1.678243773	-1.832927734
TGCA theta	Top 10k	8:27018930:C:T	-1.717720351	-1.619843327
TGCA theta	Top 10k	6:32442180:T:C	-1.21613192	-1.079916773
TGCA theta	Top 10k	6:140692936:A:ACCT	-1.683619881	-2.151964048
TGCA theta	Top 10k	6:32437614:G:T	-1.253266954	-1.140889489
TGCA theta	Top 10k	6:32439828:G:A	-1.27778116	-1.178398279
TGCA theta	Top 10k	6:32560715:G:A	-1.660371308	-2.120443339
TGCA theta	Top 10k	6:32560716:T:C	-1.660371308	-2.120443339
TGCA theta	Top 10k	2:43658423:C:A	-1.679391647	-2.512081181
TGCA theta	Top 10k	6:32561846:G:C	-1.579571208	-2.121487468
TGCA theta	Top 10k	6:32434011:G:A	-1.395929728	-1.378866959
TGCA theta	Top 10k	6:32608108:C:T	-1.147009022	-0.985712536
TGCA theta	Top 10k	6:32608179:A:C	-1.140451984	-0.970769748
TGCA theta	Top 10k	12:97718164:GC:G	-1.544280362	-0.937189405
TGCA theta	Top 10k	6:32446588:G:A	-1.184419376	-1.044992896
TGCA theta	Top 10k	2:102996805:C:T	-1.633206869	-2.830493369
TGCA theta	Top 10k	2:103001402:C:T	-1.629156713	-2.811168697
TGCA theta	Top 10k	8:27024823:G:T	-1.741694198	-1.631571834
TGCA theta	Top 10k	6:32588662:C:T	-1.128488305	-0.965249528
TGCA theta	Top 10k	6:32437160:T:A	-1.304783818	-1.223988145
TGCA theta	Top 10k	2:102999312:A:G	-1.620021167	-2.765864521
TGCA theta	Top 10k	6:32434130:T:C	-1.398215104	-1.34452776
TGCA theta	Top 10k	6:32434135:G:A	-1.398259604	-1.34458848
TGCA theta	Top 10k	15:100181875:T:C	-1.810853369	-4.990595375
TGCA theta	Top 10k	2:102997174:A:T	-1.615886378	-2.739636648
TGCA theta	Top 10k	6:32557163:C:A	-1.325244776	-1.183779883
TGCA theta	Top 10k	6:32591173:C:T	-1.143476787	-0.961245512
TGCA theta	Top 10k	8:27009735:A:G	-1.633778348	-1.475710499
TGCA theta	Top 10k	2:102994884:A:G	-1.607238802	-2.696846838
TGCA theta	Top 10k	2:102995020:G:A	-1.606237016	-2.691213274
TGCA theta	Top 10k	2:102996872:C:T	-1.604779315	-2.684768528
TGCA theta	Top 10k	6:26215020:CTT:C	-1.518799395	-2.150971376
TGCA theta	Top 10k	2:102992079:A:G	-1.606310386	-2.689636306
TGCA theta	Top 10k	6:32521312:G:A	-1.302149108	-1.523753763
TGCA theta	Top 10k	2:103007692:G:GC	-1.587373054	-2.583259585
TGCA theta	Top 10k	6:32561411:C:T	-1.14179283	-1.146884595
TGCA theta	Top 10k	14:54434560:C:T	-1.644540664	-2.05304067
TGCA theta	Top 10k	6:105437570:G:C	-1.458155222	-2.077486537
TGCA theta	Top 10k	1:205891636:T:C	-1.637526324	-2.739995917
TGCA theta	Top 10k	1:205891942:G:A	-1.662498721	-2.85921317
TGCA theta	Top 10k	2:103091540:A:G	-1.408655414	-1.702832204
TGCA theta	Top 10k	6:140629552:A:G	-1.522229721	-1.578661379
TGCA theta	Top 10k	6:32559934:A:G	-1.082127584	-1.123412767
TGCA theta	Top 10k	6:32591597:T:C	-1.135674493	-0.949440279
TGCA theta	Top 10k	6:32590248:T:C	-1.123538412	-0.947298502
TGCA theta	Top 10k	6:140685295:G:A	-1.643933055	-1.976907051
TGCA theta	Top 10k	6:32588953:A:G	-1.123776305	-0.945049757
TGCA theta	Top 10k	6:32590029:T:C	-1.156383736	-0.95226863
TGCA theta	Top 10k	6:32590091:T:G	-1.121504142	-0.94524678
TGCA theta	Top 10k	6:32590120:C:A	-1.120710467	-0.94278645
TGCA theta	Top 10k	6:32609380:C:T	-1.093338423	-0.93919553
TGCA theta	Top 10k	14:76597034:T:C	-1.903735805	-3.366521227
TGCA theta	Top 10k	6:140642012:T:C	-1.601861709	-1.618695647
TGCA theta	Top 10k	6:32560995:A:C	-1.140894426	-1.031508694
TGCA theta	Top 10k	6:140633831:A:G	-1.542882804	-1.569540459
TGCA theta	Top 10k	6:140658081:T:G	-1.601991158	-1.686034455
TGCA theta	Top 10k	6:32587661:G:A	-1.114518654	-0.93776198
TGCA theta	Top 10k	6:140644391:A:G	-1.607593186	-1.596266227
TGCA theta	Top 10k	6:32667480:G:A	-1.930461514	-3.768478316
TGCA theta	Top 10k	6:135399065:C:G	-1.937672454	-4.151375801
TGCA theta	Top 10k	6:32776995:T:C	-1.665750024	-3.005337415
TGCA theta	Top 10k	6:32590590:T:G	-1.113332962	-0.952259183
TGCA theta	Top 10k	6:140629831:T:G	-1.460210156	-1.631902936
TGCA theta	Top 10k	6:32608308:T:C	-1.370801942	-1.32662298
TGCA theta	Top 10k	6:32610553:G:A	-1.068885186	-0.914315175
TGCA theta	Top 10k	6:140628309:G:A	-1.557778676	-1.512349982
TGCA theta	Top 10k	2:169738539:T:C	-1.927267917	-4.182374846
TGCA theta	Top 10k	6:32590602:T:C	-1.116193291	-0.926498303
TGCA theta	Top 10k	14:76601154:C:T	-1.788967915	-2.674670382
TGCA theta	Top 10k	21:16347460:T:C	-1.672985331	-2.601571484
TGCA theta	Top 10k	6:32451693:T:C	-1.184938559	-1.060754489
TGCA theta	Top 10k	6:32591448:G:A	-1.126941613	-0.916659641
TGCA theta	Top 10k	X:65382685:T:C	-1.803041248	-4.090885459
TGCA theta	Top 10k	6:32762525:A:G	-1.690505556	-3.167614517
TGCA theta	Top 10k	6:32610403:C:A	-1.371986206	-1.251412626
TGCA theta	Top 10k	6:32591566:A:G	-1.12598821	-0.912844594
TGCA theta	Top 10k	6:32589000:G:T	-1.107810634	-0.926048159
TGCA theta	Top 10k	6:140625846:G:A	-1.547016698	-1.48925616
TGCA theta	Top 10k	6:135399243:C:T	-1.938524032	-4.173697855
TGCA theta	Top 10k	6:32592337:G:A	-1.102927356	-0.949347593
TGCA theta	Top 10k	6:32452506:C:T	-1.180736347	-1.051552873
TGCA theta	Top 10k	6:32588831:G:A	-1.111090719	-0.923689072
TGCA theta	Top 10k	2:102985812:C:T	-1.936872685	-4.745555762
TGCA theta	Top 10k	6:32453336:G:T	-1.154464567	-0.926712602
TGCA theta	Top 10k	6:140667829:C:T	-1.478916913	-1.665280029
TGCA theta	Top 10k	6:32590870:T:C	-1.118295409	-0.925561352
TGCA theta	Top 10k	6:140643504:T:C	-1.635945908	-1.583014857
TGCA theta	Top 10k	6:32590879:C:A	-1.118142909	-0.924875214
TGCA theta	Top 10k	6:32610968:A:G	-1.117341803	-0.987983815
TGCA theta	Top 10k	2:102986154:G:A	-1.930871064	-4.69871176
TGCA theta	Top 10k	15:100197517:T:TA	-1.525693691	-2.524648463
TGCA theta	Top 10k	6:32591128:G:A	-1.11968977	-0.906724529
TGCA theta	Top 10k	6:32612041:A:G	-1.729758169	-2.488186837
TGCA theta	Top 10k	6:32447667:C:T	-1.186551263	-0.994840727
TGCA theta	Top 10k	6:32608289:G:A	-1.397703949	-1.319275768
TGCA theta	Top 10k	3:56071033:G:A	-1.665079262	-3.090727859
TGCA theta	Top 10k	6:32589483:G:A	-1.104817578	-0.915218324
TGCA theta	Top 10k	6:32565197:G:A	-1.700902749	-2.206713772
TGCA theta	Top 10k	2:102985950:T:C	-1.948620407	-4.828854625
TGCA theta	Top 10k	15:100241157:C:T	-1.338853665	-1.855652703
TGCA theta	Top 10k	6:140646463:G:A	-1.611123458	-1.553427908
TGCA theta	Top 10k	11:16971364:C:T	-1.541660724	-2.126676096
TGCA theta	Top 10k	6:32589245:A:T	-1.073692573	-0.914430261
TGCA theta	Top 10k	6:140672641:T:G	-1.565873762	-1.603647757
TGCA theta	Top 10k	19:57254633:A:G	-1.500565934	-1.287929945
TGCA theta	Top 10k	6:140646428:C:T	-1.705886051	-1.225631624
TGCA theta	Top 10k	6:105430934:C:T	-1.425796589	-1.94151891
TGCA theta	Top 10k	6:105439336:T:C	-1.375135106	-1.799657367
TGCA theta	Top 10k	17:44065263:T:C	-1.470277781	-1.838301237
TGCA theta	Top 10k	6:32592923:A:G	-1.197964972	-0.959347302
TGCA theta	Top 10k	5:156066460:T:C	-1.596745868	-2.461317564
TGCA theta	Top 10k	6:140649484:A:G	-1.584632098	-1.528776443
TGCA theta	Top 10k	22:50343063:C:T	-1.404842466	-2.114599893
TGCA theta	Top 10k	2:102997733:G:T	-1.5555849	-2.473324738
TGCA theta	Top 10k	6:32156489:G:C	-1.659818815	-2.590774432
TGCA theta	Top 10k	18:11553123:G:A	-1.62529666	-2.90421052
TGCA theta	Top 10k	6:140626078:T:C	-1.505868835	-1.433677736
TGCA theta	Top 10k	2:102964861:C:T	-2.083731471	-6.482095372
TGCA theta	Top 10k	6:32157364:G:A	-1.710617228	-3.038662421
TGCA theta	Top 10k	6:32593522:C:G	-1.120474871	-0.890756051
TGCA theta	Top 10k	15:100243672:G:A	-1.340193212	-1.855609819
TGCA theta	Top 10k	2:103090127:C:T	-1.364738949	-1.557814303
TGCA theta	Top 10k	14:54429355:C:T	-1.767426972	-2.627622133
TGCA theta	Top 10k	2:103089678:C:T	-1.364981858	-1.553189156
TGCA theta	Top 10k	2:102965871:C:T	-2.056472766	-6.207591973
TGCA theta	Top 10k	6:32587613:C:T	-1.125284942	-0.888967737
TGCA theta	Top 10k	6:32560963:C:G	-1.104283211	-0.944127584
TGCA theta	Top 10k	2:103088517:A:C	-1.364710288	-1.554464091
TGCA theta	Top 10k	6:32592970:T:C	-1.172312216	-0.95675529
TGCA theta	Top 10k	6:32435684:T:C	-1.467099649	-1.592020609
TGCA theta	Top 10k	6:32521366:T:C	-1.19773397	-1.334280901
TGCA theta	Top 10k	6:32610008:C:T	-1.249428497	-1.009363458
TGCA theta	Top 10k	6:32433741:G:A	-1.218094284	-1.024659155
TGCA theta	Top 10k	7:17579065:T:C	-1.438603687	-1.411867669
TGCA theta	Top 10k	15:100246189:G:A	-1.525160291	-2.732013061
TGCA theta	Top 10k	8:11705448:G:A	-2.000679562	-6.015197738
TGCA theta	Top 10k	16:6192049:G:GA	-1.94232809	-3.981446168
TGCA theta	Top 10k	6:32594217:G:T	-1.0745849	-0.971860363
TGCA theta	Top 10k	6:7067198:A:AT	-1.744383138	-2.640541668
TGCA theta	Top 10k	6:32608187:C:T	-1.303823097	-0.995894395
TGCA theta	Top 10k	6:32521793:T:G	-1.188406645	-1.313438022
TGCA theta	Top 10k	6:140647506:G:A	-1.588169745	-1.45339821
TGCA theta	Top 10k	22:50305701:G:A	-1.405729244	-1.908778966
TGCA theta	Top 10k	9:107691680:C:T	-1.711317494	-3.397682817
TGCA theta	Top 10k	8:27024699:G:T	-1.628342833	-1.266629372
TGCA theta	Top 10k	6:105415209:C:CT	-1.467747254	-1.958719005
TGCA theta	Top 10k	6:140653263:T:TC	-1.620435996	-1.570385489
TGCA theta	Top 10k	6:32597538:C:G	-0.999798195	-0.944020844
TGCA theta	Top 10k	15:100177008:C:CT	-1.244087874	-1.486375247
TGCA theta	Top 10k	6:32436680:A:G	-1.644755492	-2.522380064
TGCA theta	Top 10k	6:32436687:G:C	-1.644755492	-2.522380064
TGCA theta	Top 10k	2:102951053:G:GA	-1.814932242	-3.856914973
TGCA theta	Top 10k	8:11712102:T:TTCAAACAATTCTTGTG	-1.436224145	-2.43962707
TGCA theta	Top 10k	6:32609671:G:A	-1.478777361	-1.369602359
TGCA theta	Top 10k	8:137657852:T:A	-1.892335591	-3.204202675
TGCA theta	Top 10k	6:31104956:G:A	-1.295883282	-1.166741145
TGCA theta	Top 10k	9:107689289:T:G	-1.412575444	-1.724442684
TGCA theta	Top 10k	6:105415698:C:T	-1.47592087	-2.017996844
TGCA theta	Top 10k	2:102965332:G:C	-2.051433082	-6.118385733
TGCA theta	Top 10k	17:43573827:G:T	-1.498587493	-2.322046239
TGCA theta	Top 10k	8:27060204:C:T	-1.609898848	-1.635287304
TGCA theta	Top 10k	6:32451947:C:T	-1.066749932	-0.869882329
TGCA theta	Top 10k	6:32451954:T:C	-1.066718973	-0.869810823
TGCA theta	Top 10k	6:32451963:G:A	-1.066718973	-0.869810823
TGCA theta	Top 10k	12:96961809:C:T	-1.837342478	-3.899147884
TGCA theta	Top 10k	15:100245296:G:A	-1.456309821	-2.369519953
TGCA theta	Top 10k	4:81402280:G:C	-1.545485515	-2.281198043
TGCA theta	Top 10k	8:137662975:G:A	-1.871139294	-3.076415932
TGCA theta	Top 10k	6:32612035:A:G	-1.084121997	-0.891987119
TGCA theta	Top 10k	12:96901305:A:G	-1.77341741	-3.515837022
TGCA theta	Top 10k	6:32450580:T:C	-1.061146102	-1.029256422
TGCA theta	Top 10k	6:31327833:G:A	-1.586386764	-2.417293082
TGCA theta	Top 10k	6:105423829:T:C	-1.443991939	-1.880702651
TGCA theta	Top 10k	6:32611769:G:C	-1.42211959	-1.464785533
TGCA theta	Top 10k	6:32612801:G:C	-1.556728954	-2.248658335
TGCA theta	Top 10k	6:32612774:T:A	-1.494899613	-2.052590805
TGCA theta	Top 10k	6:32612775:G:A	-1.494899613	-2.052590805
TGCA theta	Top 10k	8:11701278:G:A	-2.063331318	-6.617555767
TGCA theta	Top 10k	6:32612769:G:C	-1.494431553	-2.050601284
TGCA theta	Top 10k	6:105423931:G:C	-1.44022304	-1.862883719
TGCA theta	Top 10k	15:100220127:A:G	-1.2603789	-1.583222475
TGCA theta	Top 10k	15:100246718:C:T	-1.656779806	-3.63938671
TGCA theta	Top 10k	6:32592862:T:C	-1.134360842	-0.900493078
TGCA theta	Top 10k	16:5122191:C:CG	-1.588817418	-2.111175169
TGCA theta	Top 10k	6:32611760:G:T	-1.424322949	-1.46152098
TGCA theta	Top 10k	15:100238571:C:G	-1.759781659	-4.393041517
TGCA theta	Top 10k	6:32593033:C:T	-1.071951769	-0.886630918
TGCA theta	Top 10k	15:100219358:A:G	-1.256184008	-1.578656449
TGCA theta	Top 10k	8:11704897:C:T	-2.043243746	-5.24637846
TGCA theta	Top 10k	6:32435556:A:G	-1.418822672	-1.461764089
TGCA theta	Top 10k	15:100229230:A:G	-1.218792857	-1.459909343
TGCA theta	Top 10k	20:11052721:C:CT	-1.722825084	-2.594270923
TGCA theta	Top 10k	X:54735559:G:A	-2.182065158	-7.270201875
TGCA theta	Top 10k	6:32607193:T:C	-1.285473012	-0.829514172
TGCA theta	Top 10k	18:38314044:A:T	-1.47477937	-1.714215663
TGCA theta	Top 10k	8:11703497:G:T	-2.071133012	-7.144287472
TGCA theta	Top 10k	7:17341796:A:G	-1.778450412	-3.064997013
TGCA theta	Top 10k	8:27024698:T:A	-1.684790765	-1.268289959
TGCA theta	Top 10k	2:103087383:C:T	-1.310870959	-1.407296827
TGCA theta	Top 10k	12:96838765:G:T	-1.447245757	-1.902987009
TGCA theta	Top 10k	6:32608417:G:A	-1.103753873	-0.883847133
TGCA theta	Top 10k	2:102969807:C:T	-2.019339063	-5.583054483
TGCA theta	Top 10k	8:11703523:T:G	-2.071860325	-7.014028305
TGCA theta	Top 10k	12:96924145:G:A	-1.847209294	-4.014600606
TGCA theta	Top 10k	X:8906893:A:C	-2.265447562	-2.74580222
TGCA theta	Top 10k	18:11541256:A:G	-1.848378175	-4.341235904
TGCA theta	Top 10k	3:180046708:G:A	-1.376721113	-1.604370154
TGCA theta	Top 10k	6:32607154:C:T	-1.037674131	-0.829467002
TGCA theta	Top 10k	6:32607152:G:C	-1.037434615	-0.829213587
TGCA theta	Top 10k	2:111992974:C:T	-1.712376525	-2.786777022
TGCA theta	Top 10k	8:137658476:T:C	-1.883753909	-3.143062198
TGCA theta	Top 10k	9:71482288:C:T	-1.787917021	-4.000918594
TGCA theta	Top 10k	4:18039263:G:T	-1.671511749	-2.322725681
TGCA theta	Top 10k	2:102971165:C:T	-2.024748274	-5.619136205
TGCA theta	Top 10k	6:105441888:A:G	-1.371491564	-1.685066719
TGCA theta	Top 10k	8:11607352:C:T	-1.69617652	-1.738918658
TGCA theta	Top 10k	5:42576245:T:A	-1.868969531	-1.599402369
TGCA theta	Top 10k	15:100246936:T:C	-1.623398147	-3.371524267
TGCA theta	Top 10k	4:18038125:A:G	-1.513667597	-1.615750824
TGCA theta	Top 10k	6:105442637:C:T	-1.369908306	-1.686092597
TGCA theta	Top 10k	6:32435542:A:G	-1.41305804	-1.438881301
TGCA theta	Top 10k	4:18046625:G:T	-1.576128975	-1.968507548
TGCA theta	Top 10k	6:31328598:C:T	-1.739403778	-3.226434622
TGCA theta	Top 10k	6:32589668:C:A	-1.034112781	-0.8406976
TGCA theta	Top 10k	4:18046499:A:G	-1.582320308	-1.99149976
TGCA theta	Top 10k	2:46736373:C:T	-1.679021478	-3.054316026
TGCA theta	Top 10k	6:32473461:A:G	-1.252620663	-1.236716416
TGCA theta	Top 10k	11:90430201:A:ACTAT	-1.978779267	-5.516689698
TGCA theta	Top 10k	6:31328441:T:G	-1.735771241	-3.20868017
TGCA theta	Top 10k	6:31328460:G:C	-1.735991254	-3.209894001
TGCA theta	Top 10k	15:100178865:A:G	-1.200365889	-1.37694406
TGCA theta	Top 10k	X:8916646:A:C	-2.158174884	-2.231091419
TGCA theta	Top 10k	16:5128209:C:T	-2.02267796	-5.154247478
TGCA theta	Top 10k	15:100246834:T:G	-1.634284251	-3.449368727
TGCA theta	Top 10k	6:31328400:C:T	-1.735975128	-3.206051314
TGCA theta	Top 10k	6:32565652:C:G	-1.6367836	-2.453444919
TGCA theta	Top 10k	2:188286217:C:G	-1.593148084	-2.717026
TGCA theta	Top 10k	20:47337049:A:G	-1.511104567	-2.352004962
TGCA theta	Top 10k	16:1004909:T:C	-1.399807131	-2.152609957
TGCA theta	Top 10k	15:100218867:A:G	-1.982880336	-7.090250412
TGCA theta	Top 10k	6:32441391:G:GT	-1.135711888	-0.950826344
TGCA theta	Top 10k	3:180094724:C:CA	-1.320770098	-1.327300986
TGCA theta	Top 10k	17:46923090:CA:C	-1.877128712	-3.181591934
TGCA theta	Top 10k	8:137642909:T:C	-1.871481521	-3.055644098
TGCA theta	Top 10k	3:47587905:A:G	-1.671955669	-3.14789279
TGCA theta	Top 10k	18:11546118:C:T	-1.8301926	-4.238134191
TGCA theta	Top 10k	11:90443371:T:TTAAA	-1.940556517	-5.193675403
TGCA theta	Top 10k	6:105462876:T:C	-1.40042394	-1.674974217
TGCA theta	Top 10k	3:85871107:T:G	-1.557065845	-1.926890801
TGCA theta	Top 10k	1:2426149:C:A	-1.770789352	-4.358989834
TGCA theta	Top 10k	8:10208730:A:T	-1.743281326	-2.8704469
TGCA theta	Top 10k	5:104985341:G:GTTATTA	-1.462490017	-1.46223393
TGCA theta	Top 10k	6:32700233:T:G	-1.782872118	-3.441653869
TGCA theta	Top 10k	6:32185605:G:A	-2.153872376	-7.140978203
TGCA theta	Top 10k	6:32184050:G:T	-2.164103985	-7.301702959
TGCA theta	Top 10k	6:32489731:G:A	-1.516803759	-1.898157163
TGCA theta	Top 10k	8:11703420:C:T	-2.105057967	-7.700469466
TGCA theta	Top 10k	11:90419689:G:A	-1.847572145	-4.25181846
TGCA theta	Top 10k	7:17579064:A:G	-1.391360676	-1.32857253
TGCA theta	Top 10k	8:137618957:T:C	-1.873394916	-3.068581529
TGCA theta	Top 10k	5:164562227:G:GT	-1.586733286	-1.827386424
TGCA theta	Top 10k	8:11702375:G:A	-2.082024873	-7.176611962
TGCA theta	Top 10k	3:180059593:T:TAAG	-1.220447073	-1.110489743
TGCA theta	Top 10k	5:49705401:G:A	-1.890144859	-5.112797369
TGCA theta	Top 10k	6:105462004:G:A	-1.381008396	-1.62170917
TGCA theta	Top 10k	5:172599437:T:A	-1.759678188	-2.51984277
TGCA theta	Top 10k	8:11701096:A:C	-1.025604057	-0.833156624
TGCA theta	Top 10k	6:105421317:C:T	-1.353997492	-1.657956862
TGCA theta	Top 10k	6:31644978:C:CA	-1.953541313	-5.545564257
TGCA theta	Top 10k	5:172599499:G:A	-1.757321961	-2.501621456
TGCA theta	Top 10k	7:17343405:A:G	-1.657475753	-2.5257114
TGCA theta	Top 10k	6:32608972:G:T	-1.23264788	-1.297406483
TGCA theta	Top 10k	3:85871350:G:A	-1.490219145	-1.803310316
TGCA theta	Top 10k	8:11433427:G:A	-1.546551116	-2.251370393
TGCA theta	Top 10k	3:85870931:C:T	-1.490028507	-1.803051793
TGCA theta	Top 10k	3:85870303:G:A	-1.491882871	-1.80909135
TGCA theta	Top 10k	22:48898559:C:G	-1.64194126	-2.75694126
TGCA theta	Top 10k	5:63114407:A:G	-1.138039046	-1.189634195
TGCA theta	Top 10k	18:11548318:C:T	-1.856151597	-4.400575169
TGCA theta	Top 10k	3:115800997:C:A	-2.314177006	-5.384103401
TGCA theta	Top 10k	2:103091001:C:T	-1.297037734	-1.209013153
TGCA theta	Top 10k	8:137606083:G:A	-1.815108774	-2.785435835
TGCA theta	Top 10k	18:11546493:C:G	-1.858052212	-4.411742189
TGCA theta	Top 10k	6:32546879:A:G	-1.095907341	-0.935537861
TGCA theta	Top 10k	8:137587070:C:T	-1.875534248	-3.543978842
TGCA theta	Top 10k	14:100788640:A:G	-1.639325693	-2.719033535
TGCA theta	Top 10k	15:100104385:C:T	-1.509314928	-2.320565168
TGCA theta	Top 10k	1:225031003:G:T	-1.776850049	-4.40455501
TGCA theta	Top 10k	9:36932542:C:T	-1.436337206	-1.934088698
TGCA theta	Top 10k	17:43516738:A:C	-2.011705722	-4.044348141
TGCA theta	Top 10k	8:11704719:C:A	-2.074561612	-5.076644204
TGCA theta	Top 10k	2:112005079:A:G	-1.764599153	-3.041015193
TGCA theta	Top 10k	6:105424901:C:T	-1.329140493	-1.600336679
TGCA theta	Top 10k	8:137642526:G:A	-1.846781617	-2.815865644
TGCA theta	Top 10k	6:32610736:G:A	-1.077686325	-0.757636834
TGCA theta	Top 10k	17:73818872:G:A	-1.644334279	-2.748297315
TGCA theta	Top 10k	6:32613237:A:G	-1.152816284	-1.032906483
TGCA theta	Top 10k	8:87818334:G:A	-1.822905659	-3.336373126
TGCA theta	Top 10k	6:140692862:T:C	-1.733959441	-1.518737084
TGCA theta	Top 10k	1:225031002:G:T	-1.774244249	-4.376275455
TGCA theta	Top 10k	5:131961970:C:T	-1.790649117	-3.476871408
TGCA theta	Top 10k	X:8906695:T:C	-2.280901883	-2.687572154
TGCA theta	Top 10k	12:104668445:C:G	-1.696267965	-3.322286794
TGCA theta	Top 10k	8:137607170:A:T	-1.736621333	-2.476579648
TGCA theta	Top 10k	14:100788977:G:A	-1.748511122	-3.440611503
TGCA theta	Top 10k	6:32611579:A:G	-1.217089076	-1.164845831
TGCA theta	Top 10k	6:32608925:C:T	-1.183431962	-1.188420185
TGCA theta	Top 10k	8:137590760:A:G	-1.860499731	-2.749477844
TGCA theta	Top 10k	6:135403624:C:T	-1.940697601	-3.96794289
TGCA theta	Top 10k	5:172608592:A:G	-1.985166261	-3.279667591
TGCA theta	Top 10k	6:32492026:G:C	-1.145817989	-0.878757177
TGCA theta	Top 10k	6:32561186:G:A	-1.133708402	-0.828599364
TGCA theta	Top 10k	8:137592046:A:G	-1.851141582	-2.695102068
TGCA theta	Top 10k	6:32711857:T:C	-1.064059646	-0.83952522
TGCA theta	Top 10k	6:32608251:C:G	-1.110821406	-0.968963766
TGCA theta	Top 10k	2:111972228:A:T	-1.700847569	-2.643606371
TGCA theta	Top 10k	15:84949459:G:A	-1.980155167	-5.168263577
TGCA theta	Top 10k	6:135403819:T:C	-1.939714082	-3.953749479
TGCA theta	Top 10k	2:47809303:G:T	-1.393616356	-1.999577905
TGCA theta	Top 10k	6:26208917:A:G	-1.488168102	-2.130795216
TGCA theta	Top 10k	19:45395266:G:A	-1.381982384	-0.952519319
TGCA theta	Top 10k	4:18045033:A:G	-1.638993742	-2.091824714
TGCA theta	Top 10k	8:137618285:A:G	-1.894246315	-3.091782445
TGCA theta	Top 10k	1:2426689:C:T	-1.720101755	-3.89544214
TGCA theta	Top 10k	16:28506872:A:G	-1.911716013	-5.273840133
TGCA theta	Top 10k	8:137562031:C:T	-1.838633914	-3.293209003
TGCA theta	Top 10k	8:10208948:G:C	-1.641790273	-2.292349062
TGCA theta	Top 10k	17:67785428:C:T	-2.08673471	-5.441171263
TGCA theta	Top 10k	6:32179432:G:T	-2.195398158	-7.742328705
TGCA theta	Top 10k	6:26208641:C:G	-1.486234842	-2.123282883
TGCA theta	Top 10k	6:32610751:A:G	-1.07742704	-0.756756488
TGCA theta	Top 10k	6:32610747:G:C	-1.077124624	-0.756343581
TGCA theta	Top 10k	6:32607659:C:T	-2.001728668	-4.589246657
TGCA theta	Top 10k	6:26208956:G:A	-1.492586665	-2.120760988
TGCA theta	Top 10k	2:43772121:C:T	-1.717848966	-3.1345866
TGCA theta	Top 10k	2:66844719:A:G	-1.626361268	-2.308183132
TGCA theta	Top 10k	1:225028836:C:T	-1.625337913	-3.16942315
TGCA theta	Top 10k	5:43264789:G:T	-1.921745244	-2.77400294
TGCA theta	Top 10k	6:32632507:C:T	-1.694390133	-3.349378521
TGCA theta	Top 10k	2:112004381:C:A	-1.793639201	-3.196504847
TGCA theta	Top 10k	8:137547116:C:T	-1.707498048	-2.583689391
TGCA theta	Top 10k	1:205887232:A:T	-1.348043818	-1.771813701
TGCA theta	Top 10k	1:157016165:C:T	-1.75534435	-3.977856203
TGCA theta	Top 10k	2:111980832:T:G	-1.68674666	-2.570080217
TGCA theta	Top 10k	8:137670217:A:G	-1.870776027	-2.890999551
TGCA theta	Top 10k	17:43511598:T:C	-2.03277204	-4.227403616
TGCA theta	Top 10k	18:77225154:A:G	-1.97644073	-4.345202521
TGCA theta	Top 10k	19:47885234:T:C	-1.766536366	-3.299446884
TGCA theta	Top 10k	8:137670528:C:T	-1.871363581	-2.89056269
TGCA theta	Top 10k	8:137669759:T:C	-1.876405769	-2.91656187
TGCA theta	Top 10k	8:137601061:T:C	-1.752956931	-2.268312155
TGCA theta	Top 10k	6:32594304:T:C	-1.062096593	-0.85726509
TGCA theta	Top 10k	8:137586801:G:T	-1.839918958	-3.281741055
TGCA theta	Top 10k	16:3148043:CAAAAAAAAAA:C	-2.056120957	-5.825164685
TGCA theta	Top 10k	11:90437468:A:G	-1.998310902	-6.829982107
TGCA theta	Top 10k	8:137648060:G:A	-1.817418864	-2.514838837
TGCA theta	Top 10k	8:137613619:G:A	-1.917178869	-3.215166621
TGCA theta	Top 10k	8:137672952:A:C	-1.859671663	-2.81455763
TGCA theta	Top 10k	5:131961849:C:T	-1.803564694	-3.536449988
TGCA theta	Top 10k	9:4571681:A:AAAAT	-1.560310137	-2.388325603
TGCA theta	Top 10k	16:17417219:G:A	-1.871950169	-3.886184918
TGCA theta	Top 10k	18:77226947:A:G	-2.003876615	-4.588907481
TGCA theta	Top 10k	X:22357762:G:A	-1.839680249	-4.280934413
TGCA theta	Top 10k	8:11432812:C:G	-1.454336998	-1.829937968
TGCA theta	Top 10k	11:90412802:C:T	-1.880412353	-4.77844235
TGCA theta	Top 10k	4:18044357:C:T	-1.475618575	-1.531117573
TGCA theta	Top 10k	8:137668154:T:TA	-1.991684558	-4.145890675
TGCA theta	Top 10k	5:49731257:G:A	-1.666994139	-2.657980055
TGCA theta	Top 10k	9:83641598:C:T	-1.178125238	-0.933787572
TGCA theta	Top 10k	6:32591430:A:G	-1.018214843	-0.830382985
TGCA theta	Top 10k	18:11542019:T:C	-1.76725068	-3.879840758
TGCA theta	Top 10k	11:90409282:C:T	-1.818206227	-4.112380764
TGCA theta	Top 10k	6:26216656:T:C	-1.48328394	-2.059124483
TGCA theta	Top 10k	11:90423021:C:T	-1.934961235	-5.337960399
TGCA theta	Top 10k	11:90412187:G:A	-1.88008119	-4.773502929
TGCA theta	Top 10k	1:157026351:T:A	-1.748055594	-4.059233255
TGCA theta	Top 10k	6:32587508:T:C	-1.151263389	-0.851335962
TGCA theta	Top 10k	11:90413891:C:CTGATGGATTAGACTGGTGGTTGT	-1.913172464	-5.116993551
TGCA theta	Top 10k	3:85870199:A:T	-1.451832626	-1.70043301
TGCA theta	Top 10k	3:85870363:G:T	-1.452436851	-1.696033932
TGCA theta	Top 10k	4:18047401:G:A	-1.567329863	-1.770823772
TGCA theta	Top 10k	15:85060599:T:A	-1.621400498	-2.188709297
TGCA theta	Top 10k	1:225044284:G:A	-1.632609305	-3.165482076
TGCA theta	Top 10k	8:137614074:C:T	-1.875858045	-2.92523939
TGCA theta	Top 10k	7:97936082:C:T	-1.980284795	-3.301823208
TGCA theta	Top 10k	8:137658097:T:G	-1.948591857	-3.260551574
TGCA theta	Top 10k	5:172600288:A:G	-1.73613685	-2.169115515
TGCA theta	Top 10k	8:137546449:A:G	-1.66031996	-2.283918665
TGCA theta	Top 10k	8:137634046:C:A	-1.869841133	-2.837524712
TGCA theta	Top 10k	20:33780970:T:C	-1.299854244	-0.730956514
TGCA theta	Top 10k	3:180090946:G:A	-1.714072982	-4.192214966
TGCA theta	Top 10k	6:32607203:G:A	-1.005278223	-0.768087301
TGCA theta	Top 10k	11:90439670:T:C	-1.982331921	-5.823105197
TGCA theta	Top 10k	1:188428839:A:G	-2.282269491	-8.048446432
TGCA theta	Top 10k	1:65238741:C:T	-1.354429372	-1.449976974
TGCA theta	Top 10k	6:32632494:C:T	-1.634161483	-3.088641875
TGCA theta	Top 10k	8:2329695:T:C	-2.089868272	-7.964635677
TGCA theta	Top 10k	6:135401112:C:G	-1.947351791	-3.981539452
TGCA theta	Top 10k	11:90420227:T:C	-1.810003503	-4.363425069
TGCA theta	Top 10k	11:90434873:T:G	-1.848745356	-4.426487058
TGCA theta	Top 10k	6:32460486:A:G	-1.172116692	-0.867192643
TGCA theta	Top 10k	6:32605972:A:G	-1.05026216	-0.690844155
TGCA theta	Top 10k	6:32587520:G:T	-1.164470237	-0.870610037
TGCA theta	Top 10k	6:32637696:T:G	-1.376908547	-0.814589159
TGCA theta	Top 10k	9:76281797:G:A	-1.610126974	-1.849588851
TGCA theta	Top 10k	8:137607818:A:G	-1.840182694	-2.803769923
TGCA theta	Top 10k	6:32175415:C:A	-2.26775533	-7.967871266
TGCA theta	Top 10k	8:4980728:C:T	-1.388626195	-1.480933696
TGCA theta	Top 10k	11:90439945:A:C	-1.986060147	-5.87517661
TGCA theta	Top 10k	11:90441795:T:TTGA	-1.984647459	-6.069070482
TGCA theta	Top 10k	18:77222862:T:G	-1.948846825	-3.86236697
TGCA theta	Top 10k	7:3563362:C:A	-1.547618034	-1.02128577
TGCA theta	Top 10k	18:38309593:T:A	-1.39732499	-1.505548252
TGCA theta	Top 10k	1:225031599:A:G	-1.642078168	-3.207349773
TGCA theta	Top 10k	11:90443584:A:C	-1.855368571	-4.520366441
TGCA theta	Top 10k	11:90403032:A:G	-1.895468232	-5.003887045
TGCA theta	Top 10k	11:90435258:A:T	-1.903186177	-5.048622069
TGCA theta	Top 10k	3:181543372:CT:C	-1.907303591	-3.941739874
TGCA theta	Top 10k	6:105457186:T:G	-1.308370777	-1.45755945
TGCA theta	Top 10k	3:180061524:C:T	-1.752215336	-4.520952596
TGCA theta	Top 10k	11:90442240:C:T	-1.98603201	-5.912667389
TGCA theta	Top 10k	11:90442251:G:A	-1.985677545	-5.907623273
TGCA theta	Top 10k	8:137673429:A:T	-1.576278996	-1.662206037
TGCA theta	Top 10k	2:44654905:T:C	-1.853102728	-2.608683848
TGCA theta	Top 10k	11:90424707:G:A	-1.712945557	-3.420704784
TGCA theta	Top 10k	17:43494497:A:G	-2.014278436	-4.165574821
TGCA theta	Top 10k	6:32607288:G:A	-1.010123711	-0.794424657
TGCA theta	Top 10k	6:32559444:C:T	-1.831550713	-3.731372976
TGCA theta	Top 10k	11:90423120:T:G	-1.989578592	-5.785617009
TGCA theta	Top 10k	11:90432837:G:T	-1.863132692	-4.595948238
TGCA theta	Top 10k	17:80703435:G:A	-1.651566416	-2.830503152
TGCA theta	Top 10k	8:137618365:A:T	-1.866170027	-2.843574511
TGCA theta	Top 10k	11:90444292:A:G	-1.989765222	-5.967916893
TGCA theta	Top 10k	4:38688637:CA:C	-1.511148054	-2.282579897
TGCA theta	Top 10k	18:77227285:T:C	-2.000147879	-4.53651133
TGCA theta	Top 10k	8:137592602:A:G	-1.762760102	-2.294556459
TGCA theta	Top 10k	18:77223654:T:G	-2.046905328	-4.738636404
TGCA theta	Top 10k	11:90405348:T:C	-1.893755207	-4.97141668
TGCA theta	Top 10k	20:33560172:G:A	-2.026349696	-4.48827041
TGCA theta	Top 10k	6:31258393:G:A	-1.684652103	-2.722693796
TGCA theta	Top 10k	8:137671456:G:A	-1.889295732	-2.855491335
TGCA theta	Top 10k	11:90449164:A:G	-2.080455046	-7.526186408
TGCA theta	Top 10k	11:126405735:C:T	-1.6694925	-3.036122207
TGCA theta	Top 10k	11:90409950:T:C	-1.887140448	-4.854564824
TGCA theta	Top 10k	6:32180431:A:T	-2.229225186	-7.980872011
TGCA theta	Top 10k	11:90443346:A:G	-2.006996297	-6.333196325
TGCA theta	Top 10k	11:90408943:A:G	-1.892639239	-4.966782283
TGCA theta	Top 10k	6:32611357:C:T	-1.196746105	-0.591729234
TGCA theta	Top 10k	6:32604621:T:C	-1.088286451	-0.579611511
TGCA theta	Top 10k	17:43497395:T:C	-1.990016364	-3.959407884
TGCA theta	Top 10k	7:158288138:T:C	-1.581595641	-3.155686089
TGCA theta	Top 10k	11:90435257:A:C	-1.858109426	-4.54348647
TGCA theta	Top 10k	11:90435167:A:G	-1.857655898	-4.539405754
TGCA theta	Top 10k	6:32612008:T:C	-1.750975955	-2.245750834
TGCA theta	Top 10k	11:132086096:A:G	-2.106337292	-5.848310568
TGCA theta	Top 10k	11:90424565:T:C	-1.986641357	-5.669808646
TGCA theta	Top 10k	3:180078323:A:C	-1.681434803	-3.946141525
TGCA theta	Top 10k	6:32612762:C:A	-1.415274229	-1.627970308
TGCA theta	Top 10k	6:32587628:G:C	-1.004675832	-0.762565498
TGCA theta	Top 10k	11:90420181:A:G	-1.983668331	-5.889061467
TGCA theta	Top 10k	1:212499774:A:T	-1.416366778	-1.868171659
TGCA theta	Top 10k	11:90432500:A:C	-1.849431326	-4.449510131
TGCA theta	Top 10k	11:90410159:T:A	-1.894407315	-4.918798928
TGCA theta	Top 10k	9:117772062:C:A	-1.675350592	-2.573642751
TGCA theta	Top 10k	11:90445471:C:T	-1.995789567	-6.057983284
TGCA theta	Top 10k	6:32588700:C:T	-0.996153281	-0.875321485
TGCA theta	Top 10k	6:32557259:C:T	-1.063995606	-0.757029502
TGCA theta	Top 10k	6:32557263:T:A	-1.063995606	-0.757029502
TGCA theta	Top 10k	7:40758141:T:G	-2.136791817	-3.809421529
TGCA theta	Top 10k	11:132085383:T:C	-2.132030214	-5.787063111
TGCA theta	Top 10k	6:32174048:A:G	-2.251099229	-8.057664331
TGCA theta	Top 10k	2:66889093:G:GCAC	-1.520085704	-1.950259609
TGCA theta	Top 10k	3:180073549:G:A	-1.258823558	-1.156138986
TGCA theta	Top 10k	6:32588707:G:A	-0.986733654	-0.844432388
TGCA theta	Top 10k	6:32173800:C:A	-2.26127255	-8.29556059
TGCA theta	Top 10k	7:31803462:G:C	-1.363577976	-1.782026233
TGCA theta	Top 10k	11:90430205:C:T	-1.839219323	-4.27198442
TGCA theta	Top 10k	11:90409690:T:C	-1.851257754	-4.435001317
TGCA theta	Top 10k	3:180098486:A:T	-1.628218584	-3.622777437
TGCA theta	Top 10k	X:22348303:C:A	-1.829337366	-4.207428991
TGCA theta	Top 10k	22:50333920:T:TTTC	-1.72285607	-1.988875154
TGCA theta	Top 10k	8:137624771:G:A	-1.904852826	-3.012467427
TGCA theta	Top 10k	11:90424238:T:C	-1.983282251	-5.674106112
TGCA theta	Top 10k	X:23188597:C:A	-1.794783433	-3.280830428
TGCA theta	Top 10k	5:131953427:C:T	-1.725229433	-3.164987504
TGCA theta	Top 10k	10:99696325:G:A	-1.776688971	-1.848466535
TGCA theta	Top 10k	11:90435332:G:T	-1.953780358	-5.687079836
TGCA theta	Top 10k	11:90427867:T:C	-1.839075071	-4.268124404
TGCA theta	Top 10k	11:77288104:AT:A	-1.779856441	-4.718063514
TGCA theta	Top 10k	5:49457981:A:G	-2.075242793	-7.333046757
TGCA theta	Top 10k	11:90452512:G:A	-1.521476589	-2.212220999
TGCA theta	Top 10k	11:90411906:G:C	-1.895982541	-4.997512804
TGCA theta	Top 10k	12:104666385:T:C	-1.71267383	-3.39270198
TGCA theta	Top 10k	11:90414427:C:A	-1.850522962	-4.412616999
TGCA theta	Top 10k	17:43510028:T:C	-1.933173777	-3.873396067
TGCA theta	Top 10k	11:90407300:T:C	-1.875662844	-4.843121824
TGCA theta	Top 10k	11:90426777:G:A	-1.984454498	-5.677248267
TGCA theta	Top 10k	6:32179494:C:G	-2.191723935	-7.72510171
TGCA theta	Top 10k	8:137663399:A:G	-1.925046409	-3.064233313
TGCA theta	Top 10k	5:49743268:C:T	-2.042888237	-6.499617888
TGCA theta	Top 10k	11:90423498:G:A	-1.988070968	-5.664876903
TGCA theta	Top 10k	6:30365320:C:T	-1.861810543	-3.920186396
TGCA theta	Top 10k	6:32167513:C:T	-2.272316839	-8.454506002
TGCA theta	Top 10k	18:11542535:A:G	-1.757494411	-3.687784145
TGCA theta	Top 10k	15:67935745:C:T	-1.789424438	-4.152833105
TGCA theta	Top 10k	11:90425951:T:A	-1.983018917	-5.634965005
TGCA theta	Top 10k	8:137627963:T:A	-1.91083948	-3.041782797
TGCA theta	Top 10k	16:28508069:C:T	-1.811120289	-4.247575494
TGCA theta	Top 10k	5:49745890:G:A	-2.043899004	-6.486385537
TGCA theta	Top 10k	11:90420768:C:G	-1.991123878	-5.962707205
TGCA theta	Top 10k	11:90431758:G:C	-1.85667371	-4.528974316
TGCA theta	Top 10k	6:32568652:G:A	-1.611346407	-2.536538094
TGCA theta	Top 10k	16:28508048:A:G	-1.915399647	-5.331485983
TGCA theta	Top 10k	6:32594028:T:G	-0.994534948	-0.808027427
TGCA theta	Top 10k	11:90418203:T:C	-2.011102565	-5.990817043
TGCA theta	Top 10k	19:18517506:G:C	-1.703092997	-3.660988071
TGCA theta	Top 10k	X:23188711:C:G	-1.775431777	-3.154489052
TGCA theta	Top 10k	22:42665322:G:A	-1.691023554	-3.132700902
TGCA theta	Top 10k	11:90435329:G:T	-1.949535297	-5.627380612
TGCA theta	Top 10k	2:66832631:C:G	-1.576193116	-2.100694241
TGCA theta	Top 10k	11:90420789:A:T	-1.982476497	-5.798685755
TGCA theta	Top 10k	8:137665319:A:G	-1.89882878	-2.829147218
TGCA theta	Top 10k	X:8902853:C:A	-2.243372836	-2.423535641
TGCA theta	Top 10k	11:90433840:T:A	-1.860972428	-4.597954548
TGCA theta	Top 10k	5:131955818:C:T	-1.826527837	-3.332250218
TGCA theta	Top 10k	11:90432928:A:T	-1.86084013	-4.594640401
TGCA theta	Top 10k	7:17344998:T:C	-1.807951951	-3.058901003
TGCA theta	Top 10k	5:172599318:A:G	-1.864619776	-2.60527811
TGCA theta	Top 10k	8:137632170:G:A	-1.826499267	-2.584861745
TGCA theta	Top 10k	11:90410124:C:T	-1.90236253	-5.036111172
TGCA theta	Top 10k	14:80116833:G:A	-1.799353616	-2.766184521
TGCA theta	Top 10k	8:137603990:G:GT	-1.909515665	-3.476966854
TGCA theta	Top 10k	18:38310958:A:G	-1.359277539	-1.422450048
TGCA theta	Top 10k	8:137568252:T:C	-1.868431361	-3.1674158
TGCA theta	Top 10k	11:90410814:A:C	-1.899542063	-5.017785315
TGCA theta	Top 10k	6:32575181:G:A	-1.167197814	-1.012518679
TGCA theta	Top 10k	15:67934454:C:T	-1.819362703	-4.387109892
TGCA theta	Top 10k	1:212452073:C:CTT	-1.745809751	-3.709702884
TGCA theta	Top 10k	11:90418925:T:A	-1.967752577	-5.585299451
TGCA theta	Top 10k	1:225030123:A:C	-1.646205425	-3.226346836
TGCA theta	Top 10k	17:73822445:C:T	-1.575896133	-2.213464581
TGCA theta	Top 10k	6:105453417:A:C	-1.286480783	-1.387290164
TGCA theta	Top 10k	11:90434394:T:G	-1.856363463	-4.534400985
TGCA theta	Top 10k	14:100788014:A:C	-1.568465461	-2.227261834
TGCA theta	Top 10k	18:77223302:T:C	-2.059303663	-5.157961727
TGCA theta	Top 10k	X:23188961:G:A	-1.812216762	-3.379976237
TGCA theta	Top 10k	11:90430498:T:A	-1.851823714	-4.428472476
TGCA theta	Top 10k	11:90406520:T:G	-1.859293466	-4.559200804
TGCA theta	Top 10k	14:80107603:A:G	-1.707183103	-2.462271596
TGCA theta	Top 10k	18:77223783:T:C	-2.045703118	-4.62838043
TGCA theta	Top 10k	8:137604105:G:T	-1.583862307	-1.70896441
TGCA theta	Top 10k	11:47693873:C:CT	-2.100873145	-7.284751068
TGCA theta	Top 10k	7:17348119:T:C	-1.604137993	-2.029311895
TGCA theta	Top 10k	14:54419965:G:A	-1.196420273	-0.918709976
TGCA theta	Top 10k	5:112943944:T:C	-1.754260148	-3.617961686
TGCA theta	Top 10k	15:68017752:A:G	-1.869549098	-4.862806131
TGCA theta	Top 10k	3:21166700:G:C	-1.258592418	-1.635069537
TGCA theta	Top 10k	11:90405970:C:G	-1.862659501	-4.598265457
TGCA theta	Top 10k	1:225027004:T:C	-1.611467053	-3.028429772
TGCA theta	Top 10k	17:43510650:A:G	-2.072893548	-4.800810221
TGCA theta	Top 10k	11:90450760:AT:A	-1.479189043	-2.051673918
TGCA theta	Top 10k	11:90430808:T:G	-1.836532949	-4.379713131
TGCA theta	Top 10k	8:137555575:C:T	-1.579138289	-2.133814407
TGCA theta	Top 10k	11:90425430:A:G	-1.982428094	-5.259697445
TGCA theta	Top 10k	8:142199400:G:A	-1.926079477	-4.738134772
TGCA theta	Top 10k	13:61820997:C:T	-1.559936475	-2.768940477
TGCA theta	Top 10k	9:120588554:C:T	-1.801592764	-3.58564479
TGCA theta	Top 10k	11:90430422:G:C	-1.854993427	-4.457846154
TGCA theta	Top 10k	8:137569002:G:A	-1.874797225	-3.176439978
TGCA theta	Top 10k	X:23188321:A:G	-1.641499025	-2.408878183
TGCA theta	Top 10k	6:26215802:A:G	-1.419555399	-1.895318798
TGCA theta	Top 10k	5:131951996:T:C	-1.825314406	-3.80367056
TGCA theta	Top 10k	11:90420363:T:G	-1.776136697	-4.036222912
TGCA theta	Top 10k	11:90420554:A:T	-1.776149171	-4.036198505
TGCA theta	Top 10k	8:137654633:T:G	-1.959082344	-3.202397622
TGCA theta	Top 10k	5:131966973:G:A	-1.859041973	-3.926981444
TGCA theta	Top 10k	11:116559663:A:G	-2.072943782	-5.694669704
TGCA theta	Top 10k	11:90446148:C:T	-2.005514572	-6.110083336
TGCA theta	Top 10k	19:18511230:T:C	-1.427918766	-2.177483834
TGCA theta	Top 10k	14:80097713:G:C	-1.888863539	-3.013657723
TGCA theta	Top 10k	11:90419159:A:T	-1.780606286	-4.069935368
TGCA theta	Top 10k	3:184343610:T:C	-1.658037349	-2.428713282
TGCA theta	Top 10k	1:212521242:C:T	-1.331711881	-1.47451191
TGCA theta	Top 10k	8:27066369:T:C	-2.03222365	-4.552758628
TGCA theta	Top 10k	8:11703657:C:T	-2.086060235	-6.780160836
TGCA theta	Top 10k	9:83647184:TG:T	-1.400063598	-1.511758405
TGCA theta	Top 10k	5:49477657:A:G	-2.138356009	-7.794000843
TGCA theta	Top 10k	6:32549923:G:T	-1.268820316	-1.014362771
TGCA theta	Top 10k	14:80102783:G:A	-1.948875545	-3.293656382
TGCA theta	Top 10k	18:77224192:C:T	-2.053242442	-4.99751492
TGCA theta	Top 10k	11:132087554:A:G	-2.007883499	-5.010091228
TGCA theta	Top 10k	5:131961149:G:A	-1.761741931	-3.356073762
TGCA theta	Top 10k	18:53099661:T:TA	-1.483479234	-1.710394422
TGCA theta	Top 10k	X:8901390:G:A	-2.221756816	-2.270460568
TGCA theta	Top 10k	17:44070583:A:G	-1.273566589	-1.278514821
TGCA theta	Top 10k	16:17605594:A:G	-1.620756343	-2.364234097
TGCA theta	Top 10k	15:34987434:G:GA	-1.358312819	-1.005156967
TGCA theta	Top 10k	8:137587374:T:C	-1.905838364	-3.631921658
TGCA theta	Top 10k	11:90424693:T:C	-1.721783795	-3.43510376
TGCA theta	Top 10k	8:137552803:G:T	-1.566582833	-2.078747698
TGCA theta	Top 10k	6:31303275:A:G	-1.815185344	-3.09529606
TGCA theta	Top 10k	6:26210621:G:T	-1.405989783	-1.838392111
TGCA theta	Top 10k	6:32569162:T:C	-1.628211942	-2.609348622
TGCA theta	Top 10k	11:90405329:A:G	-1.915206604	-5.286470291
TGCA theta	Top 10k	10:31297648:G:A	-1.192443618	-1.232143447
TGCA theta	Top 10k	17:5330186:A:G	-1.660316857	-3.220490286
TGCA theta	Top 10k	18:77222828:C:CG	-1.876999688	-2.472452396
TGCA theta	Top 10k	3:180048750:T:G	-1.176640449	-0.991403017
TGCA theta	Top 10k	6:32604008:A:ATTCTT	-1.083622536	-0.708397133
TGCA theta	Top 10k	6:32606646:T:C	-1.454903484	-1.156822679
TGCA theta	Top 10k	17:46839912:C:T	-2.318651848	-7.239688272
TGCA theta	Top 10k	6:32608844:A:G	-1.054449671	-0.963167988
TGCA theta	Top 10k	3:52217704:C:T	-1.577410606	-2.488198804
TGCA theta	Top 10k	5:131967540:G:A	-1.922541345	-4.224234134
TGCA theta	Top 10k	5:131982123:T:A	-1.889107619	-3.909701033
TGCA theta	Top 10k	6:135406798:T:A	-1.934456539	-3.768308271
TGCA theta	Top 10k	11:90426055:AT:A	-1.807092631	-4.094497359
TGCA theta	Top 10k	11:90418608:A:C	-2.018442113	-6.058582813
TGCA theta	Top 10k	17:43535952:C:T	-2.006422387	-3.979829899
TGCA theta	Top 10k	5:131961067:C:T	-1.775582569	-3.434385926
TGCA theta	Top 10k	6:26225881:C:A	-1.392968602	-1.775469458
TGCA theta	Top 10k	5:131969874:T:C	-1.813200078	-3.725833075
TGCA theta	Top 10k	8:137648546:T:C	-1.940282255	-3.110342961
TGCA theta	Top 10k	6:26229411:C:T	-1.396989941	-1.717101089
TGCA theta	Top 10k	11:90397561:T:C	-2.012000269	-6.254076707
TGCA theta	Top 10k	11:90394540:T:C	-2.008585319	-6.224352054
TGCA theta	Top 10k	11:90398598:C:G	-2.004098096	-6.326940193
TGCA theta	Top 10k	6:26224377:A:G	-1.38981327	-1.766877598
TGCA theta	Top 10k	5:131915213:G:A	-1.782198925	-3.369293407
TGCA theta	Top 10k	7:31814661:G:C	-1.485793974	-2.722073789
TGCA theta	Top 10k	6:26224343:C:G	-1.389795983	-1.766606432
TGCA theta	Top 10k	X:22733751:A:G	-1.942532208	-3.677121484
TGCA theta	Top 10k	8:137645256:C:CTT	-1.983221922	-3.322468063
TGCA theta	Top 10k	16:28507644:C:G	-1.985570119	-6.20214084
TGCA theta	Top 10k	6:26223694:C:G	-1.388194313	-1.762177326
TGCA theta	Top 10k	1:212449373:C:T	-1.785983312	-4.994534607
TGCA theta	Top 10k	19:18512932:C:T	-1.410414569	-2.105578245
TGCA theta	Top 10k	18:77223827:T:A	-2.031694616	-4.588726834
TGCA theta	Top 10k	14:80101167:C:T	-1.987560674	-3.454905791
TGCA theta	Top 10k	11:90423660:A:G	-1.784502744	-3.926024371
TGCA theta	Top 10k	2:31485207:G:A	-1.571792887	-1.621124632
TGCA theta	Top 10k	11:90424251:A:T	-1.784041597	-3.922022389
TGCA theta	Top 10k	11:90424638:T:C	-1.784041597	-3.922022389
TGCA theta	Top 10k	17:46842983:T:C	-2.369246071	-7.678533854
TGCA theta	Top 10k	6:140669000:A:T	-1.660419258	-1.388695016
TGCA theta	Top 10k	14:80099516:C:T	-1.989541505	-3.463010008
TGCA theta	Top 10k	11:90417432:T:C	-2.018729834	-6.032645291
TGCA theta	Top 10k	8:137663489:T:G	-1.9504959	-3.061771575
TGCA theta	Top 10k	8:113280024:C:T	-1.451093214	-2.894309489
TGCA theta	Top 10k	6:26216165:C:T	-1.386510429	-1.752841805
TGCA theta	Top 10k	11:41459584:A:G	-1.861901471	-4.296377374
TGCA theta	Top 10k	11:90417886:T:TA	-1.804311275	-4.114548795
TGCA theta	Top 10k	6:26216101:CACAGA:C	-1.437329565	-1.923807256
TGCA theta	Top 10k	5:131971902:C:T	-1.853881256	-3.909733553
TGCA theta	Top 10k	5:131918444:T:G	-1.80825538	-3.533758641
TGCA theta	Top 10k	6:32561659:T:C	-1.027933729	-1.313650506
TGCA theta	Top 10k	5:131965606:C:T	-1.873358968	-3.984884296
TGCA theta	Top 10k	11:41454711:G:C	-1.838728394	-4.056433789
TGCA theta	Top 10k	2:71390142:G:C	-2.01077375	-5.746405263
TGCA theta	Top 10k	6:26231608:G:A	-1.444865585	-1.888650621
TGCA theta	Top 10k	11:90411292:C:T	-1.871099901	-4.664417599
TGCA theta	Top 10k	11:90419749:C:A	-2.094869771	-6.755514367
TGCA theta	Top 10k	17:9008677:G:A	-1.537154666	-2.617768129
TGCA theta	Top 10k	3:49548225:G:C	-1.470480307	-2.060138303
TGCA theta	Top 10k	11:90418008:C:G	-2.017563313	-6.000898379
TGCA theta	Top 10k	11:90424573:C:T	-1.791260458	-3.944471774
TGCA theta	Top 10k	6:32561048:G:T	-1.034635096	-1.245725622
TGCA theta	Top 10k	6:26221173:G:A	-1.379178363	-1.734177618
TGCA theta	Top 10k	6:32637180:A:G	-1.09441543	-0.841551602
TGCA theta	Top 10k	17:9008174:C:T	-1.536101404	-2.614893011
TGCA theta	Top 10k	X:23187127:G:A	-1.656725171	-2.480061197
TGCA theta	Top 10k	7:31811641:A:C	-1.415229668	-2.38882131
TGCA theta	Top 10k	5:131982515:T:A	-1.898736306	-3.981445356
TGCA theta	Top 10k	6:32553125:A:T	-1.034284924	-0.697792258
TGCA theta	Top 10k	6:32604051:A:T	-1.076844473	-0.664503519
TGCA theta	Top 10k	6:32561043:A:T	-1.034081044	-1.243661876
TGCA theta	Top 10k	18:77224345:G:T	-1.812591803	-3.168330504
TGCA theta	Top 10k	X:22348873:G:A	-1.859938373	-4.530825108
TGCA theta	Top 10k	6:26220202:G:C	-1.375883626	-1.72510318
TGCA theta	Top 10k	14:80104576:G:T	-1.818138012	-2.803903606
TGCA theta	Top 10k	3:180091311:T:A	-1.593107735	-3.3655333
TGCA theta	Top 10k	6:164871604:A:G	-1.706560203	-2.394602782
TGCA theta	Top 10k	12:107378724:A:T	-1.07326969	-1.277548424
TGCA theta	Top 10k	18:38300149:T:C	-1.349734027	-1.370734149
TGCA theta	Top 10k	15:67951150:G:T	-1.823382992	-4.495994223
TGCA theta	Top 10k	8:11703659:T:C	-2.087532893	-5.893400452
TGCA theta	Top 10k	9:120580492:C:A	-1.854058209	-3.987362889
TGCA theta	Top 10k	19:37410757:A:G	-1.695624463	-3.140293337
TGCA theta	Top 10k	6:26236920:G:A	-1.415194823	-1.695020345
TGCA theta	Top 10k	6:31866846:G:GA	-1.681035032	-3.210580977
TGCA theta	Top 10k	14:95641415:G:T	-1.792627158	-4.062840972
TGCA theta	Top 10k	8:137637938:A:C	-1.904840365	-2.927979368
TGCA theta	Top 10k	7:31820038:T:C	-1.550264516	-2.839595269
TGCA theta	Top 10k	2:71390203:G:T	-2.033228958	-5.89631301
TGCA theta	Top 10k	17:43498710:C:T	-1.948582249	-3.481931205
TGCA theta	Top 10k	16:17606064:T:A	-1.582940323	-2.193412231
TGCA theta	Top 10k	7:53570694:A:C	-1.849293795	-3.315841148
TGCA theta	Top 10k	6:68405471:G:A	-1.99727666	-4.801988254
TGCA theta	Top 10k	11:90418766:T:C	-1.776997673	-3.634125635
TGCA theta	Top 10k	18:38300952:A:G	-1.348248054	-1.366527246
TGCA theta	Top 10k	6:140658873:C:A	-1.597013766	-1.181467419
TGCA theta	Top 10k	10:65364731:A:C	-2.106640308	-9.476822866
TGCA theta	Top 10k	11:90423187:C:T	-1.780371288	-3.926636424
TGCA theta	Top 10k	11:90424757:G:A	-1.779903398	-3.922592583
TGCA theta	Top 10k	7:31821665:G:A	-1.386283248	-2.194479221
TGCA theta	Top 10k	18:38301260:C:T	-1.347782566	-1.365238246
TGCA theta	Top 10k	6:29911154:C:A	-1.546045877	-1.978869019
TGCA theta	Top 10k	19:40401268:A:C	-1.648528349	-1.644196545
TGCA theta	Top 10k	X:23183181:C:T	-1.786325652	-3.241530748
TGCA theta	Top 10k	18:38299647:A:G	-1.346962981	-1.363158766
TGCA theta	Top 10k	11:90416679:A:G	-1.780700081	-3.878376751
TGCA theta	Top 10k	11:90423094:T:G	-1.78232792	-3.938075297
TGCA theta	Top 10k	1:37869254:G:A	-1.700131227	-3.116669789
TGCA theta	Top 10k	11:90485981:T:C	-1.969512238	-4.907864948
TGCA theta	Top 10k	8:11697442:C:T	-2.138953553	-3.115663789
TGCA theta	Top 10k	6:162436969:C:T	-1.502873109	-2.165860571
TGCA theta	Top 10k	6:32607174:C:T	-1.317921859	-0.78252154
TGCA theta	Top 10k	2:66846678:G:T	-1.507696167	-1.936587382
TGCA theta	Top 10k	6:32575432:C:T	-2.127315823	-6.348638107
TGCA theta	Top 10k	18:38290949:C:T	-1.344325398	-1.357701763
TGCA theta	Top 10k	10:121689030:G:A	-1.683393906	-3.100504121
TGCA theta	Top 10k	8:11663171:A:T	-0.999086569	-0.865933393
TGCA theta	Top 10k	9:96194709:T:TATC	-1.570672301	-1.964283734
TGCA theta	Top 10k	12:122059753:G:A	-1.36871225	-1.97675291
TGCA theta	Top 10k	9:7364474:G:C	-1.248368882	-1.576354982
TGCA theta	Top 10k	9:120594730:C:T	-1.493532299	-2.947065183
TGCA theta	Top 10k	19:46157019:A:G	-1.507692326	-2.400044444
TGCA theta	Top 10k	17:73755518:G:A	-1.442401844	-1.442880457
TGCA theta	Top 10k	5:131952398:G:A	-1.777347762	-3.455323963
TGCA theta	Top 10k	18:77223270:T:C	-2.080766318	-5.427527878
TGCA theta	Top 10k	15:67936020:G:A	-1.759524243	-3.895272801
TGCA theta	Top 10k	5:131920230:G:A	-1.625848012	-2.633071746
TGCA theta	Top 10k	9:72159380:G:A	-1.7180286	-3.74834495
TGCA theta	Top 10k	11:90397761:T:C	-2.010123148	-6.343835837
TGCA theta	Top 10k	17:5333380:C:T	-1.811321073	-4.905519146
TGCA theta	Top 10k	8:9394831:A:G	-1.826286018	-5.078773182
TGCA theta	Top 10k	12:104655239:C:T	-1.547757008	-2.330136727
TGCA theta	Top 10k	17:43497978:T:C	-1.966599204	-3.571938917
TGCA theta	Top 10k	4:106404893:T:C	-1.642310325	-1.04702823
TGCA theta	Top 10k	1:22047075:T:C	-1.558695769	-1.942253494
TGCA theta	Top 10k	9:120595078:A:C	-1.445339561	-2.719404171
TGCA theta	Top 10k	6:164896308:T:C	-1.827765072	-3.57468763
TGCA theta	Top 10k	10:30331829:G:A	-1.390142455	-1.897244921
TGCA theta	Top 10k	15:67938011:C:G	-1.881532029	-5.22319116
TGCA theta	Top 10k	6:32596475:C:A	-1.006823323	-0.891755636
TGCA theta	Top 10k	9:120594399:G:A	-1.453153398	-2.741968893
TGCA theta	Top 10k	11:90444789:A:C	-1.752127485	-3.868302121
TGCA theta	Top 10k	13:89251666:G:C	-1.605991776	-2.502142683
TGCA theta	Top 10k	2:154950182:C:CT	-1.632715524	-1.846167088
TGCA theta	Top 10k	7:4371208:G:C	-1.697926302	-3.003862056
TGCA theta	Top 10k	19:16473188:T:TA	-1.598657742	-2.225436052
TGCA theta	Top 10k	8:141774282:A:C	-1.646570212	-2.434203271
TGCA theta	Top 10k	11:90420888:A:T	-1.771867311	-3.947239247
TGCA theta	Top 10k	11:90421020:T:A	-1.771867311	-3.947239247
TGCA theta	Top 10k	11:90417822:T:C	-1.793486536	-3.850926737
TGCA theta	Top 10k	12:100758656:C:T	-1.301248323	-1.17300975
TGCA theta	Top 10k	X:7135908:T:C	-1.904079299	-2.986439813
TGCA theta	Top 10k	6:32166384:C:G	-2.289917329	-8.64931015
TGCA theta	Top 10k	15:67983080:C:T	-1.726916287	-3.587273232
TGCA theta	Top 10k	11:90399357:C:G	-1.988923298	-5.847817784
TGCA theta	Top 10k	5:34539056:C:T	-1.521392457	-1.588594732
TGCA theta	Top 10k	18:3813464:G:A	-1.589422412	-3.103042833
TGCA theta	Top 10k	12:27048507:C:T	-1.259251227	-1.844134804
TGCA theta	Top 10k	1:15493550:G:A	-1.521370236	-1.779380387
TGCA theta	Top 10k	18:77217632:T:G	-1.90280199	-3.656378641
TGCA theta	Top 10k	X:23186988:G:C	-1.587354892	-2.175143843
TGCA theta	Top 10k	9:83646066:A:G	-1.116158809	-0.8706853
TGCA theta	Top 10k	14:76594115:C:G	-1.495281987	-1.486263616
TGCA theta	Top 10k	2:66902745:G:A	-1.587271031	-2.135533515
TGCA theta	Top 10k	3:185626747:T:G	-1.600603058	-2.146398707
TGCA theta	Top 10k	11:90422874:T:C	-1.766386848	-3.659156862
TGCA theta	Top 10k	5:171621465:G:A	-1.428566316	-2.129477668
TGCA theta	Top 10k	10:73339160:T:C	-2.146156465	-7.003102395
TGCA theta	Top 10k	22:41582922:G:C	-1.795916861	-2.974861938
TGCA theta	Top 10k	19:37410939:G:A	-1.651200873	-2.846661297
TGCA theta	Top 10k	3:10302045:C:T	-1.607795095	-1.987978688
TGCA theta	Top 10k	15:67960523:G:A	-1.796529345	-4.287618895
TGCA theta	Top 10k	5:131925174:A:C	-1.793213679	-3.509198397
TGCA theta	Top 10k	19:37410733:T:C	-1.656706753	-2.878438982
TGCA theta	Top 10k	15:100249057:T:C	-1.662406298	-3.704836147
TGCA theta	Top 10k	11:90396603:A:G	-2.006899884	-6.136569188
TGCA theta	Top 10k	5:131909795:G:A	-1.803926955	-3.489744218
TGCA theta	Top 10k	6:32133344:A:C	-1.791767533	-2.443996675
TGCA theta	Top 10k	5:127978529:G:A	-1.709997374	-3.719056846
TGCA theta	Top 10k	5:127979972:C:T	-1.709395743	-3.714212595
TGCA theta	Top 10k	3:52338852:T:C	-1.70793167	-2.92489897
TGCA theta	Top 10k	X:23182554:C:A	-1.743565557	-3.016135553
TGCA theta	Top 10k	6:32610809:C:T	-1.136765432	-0.602035045
TGCA theta	Top 10k	1:2432749:G:A	-1.574887512	-2.912707364
TGCA theta	Top 10k	6:32612987:G:A	-1.245554854	-0.994381023
TGCA theta	Top 10k	6:29675204:C:A	-1.619319962	-3.358633044
TGCA theta	Top 10k	15:78915864:G:A	-1.433784313	-0.846844982
TGCA theta	Top 10k	12:133500611:G:T	-1.524858979	-2.113039647
TGCA theta	Top 10k	17:43507008:G:C	-1.992415852	-3.689888097
TGCA theta	Top 10k	3:52308845:C:G	-1.683616322	-2.810676407
TGCA theta	Top 10k	19:37412914:A:G	-1.687567575	-3.07810877
TGCA theta	Top 10k	11:90425960:G:C	-1.760000399	-3.606083808
TGCA theta	Top 10k	6:31239108:T:A	-1.643244358	-2.428665609
TGCA theta	Top 10k	8:11702594:G:C	-2.094486289	-5.151182416
TGCA theta	Top 10k	5:34539498:G:A	-1.515736275	-1.588356268
TGCA theta	Top 10k	11:90396513:A:G	-1.77425003	-3.811059528
TGCA theta	Top 10k	9:83646385:A:C	-1.103441132	-0.874519166
TGCA theta	Top 10k	3:180075244:T:TA	-1.558165396	-3.10756664
TGCA theta	Top 10k	19:37410838:C:T	-1.657385494	-2.876659083
TGCA theta	Top 10k	1:77678375:A:C	-1.668018211	-1.91312722
TGCA theta	Top 10k	11:90393587:C:T	-1.736375941	-3.533504024
TGCA theta	Top 10k	X:89985224:A:G	-1.748501758	-2.964024794
TGCA theta	Top 10k	6:164815853:G:C	-1.813194821	-3.481243462
TGCA theta	Top 10k	19:37410162:C:T	-1.65586785	-2.869410425
TGCA theta	Top 10k	11:90461793:T:C	-1.502637362	-1.995266445
TGCA theta	Top 10k	17:43518152:A:G	-1.992694793	-3.628673199
TGCA theta	Top 10k	6:32451288:G:C	-1.150152384	-0.773571766
TGCA theta	Top 10k	6:32451289:A:T	-1.150149654	-0.773574025
TGCA theta	Top 10k	15:100240426:C:T	-1.220973574	-1.418491444
TGCA theta	Top 10k	13:89249461:A:C	-1.478464669	-1.961088868
TGCA theta	Top 10k	5:49625990:T:C	-1.559768192	-2.370645241
TGCA theta	Top 10k	X:23182313:T:C	-1.719302894	-2.84751815
TGCA theta	Top 10k	10:31343588:T:TA	-1.161791127	-1.204894477
TGCA theta	Top 10k	8:8114141:A:T	-1.523916476	-1.962200534
TGCA theta	Top 10k	9:120574130:T:A	-1.699901134	-2.897793386
TGCA theta	Top 10k	14:97814517:C:T	-1.556044786	-2.457886837
TGCA theta	Top 10k	18:77218926:T:C	-1.944533007	-3.98963212
TGCA theta	Top 10k	4:57881249:G:GGT	-1.34021209	-1.115958251
TGCA theta	Top 10k	15:100205605:CTG:C	-1.057907488	-1.043027901
TGCA theta	Top 10k	12:133501081:A:G	-1.505033838	-2.049919133
TGCA theta	Top 10k	5:128003338:T:C	-1.653467261	-3.343070581
TGCA theta	Top 10k	X:23183005:G:A	-1.720792513	-2.889166329
TGCA theta	Top 10k	5:127974633:A:G	-1.736672003	-3.916710986
TGCA theta	Top 10k	6:164786333:C:T	-1.564885965	-2.095021958
TGCA theta	Top 10k	8:11703048:C:G	-2.100578439	-5.267901828
TGCA theta	Top 10k	5:127996239:G:T	-1.496955099	-2.302910063
TGCA theta	Top 10k	5:131982371:C:T	-1.905814572	-4.08579136
TGCA theta	Top 10k	11:90435335:G:T	-1.980353958	-6.31081507
TGCA theta	Top 10k	18:38299188:G:A	-1.326968233	-1.309836304
TGCA theta	Top 10k	4:2734332:G:A	-1.968967864	-5.633059108
TGCA theta	Top 10k	3:50471408:G:T	-1.572897191	-2.01865211
TGCA theta	Top 10k	6:32607320:A:C	-0.972359835	-0.899401421
TGCA theta	Top 10k	3:52333671:C:G	-1.66926035	-2.621250498
TGCA theta	Top 10k	X:23182787:G:T	-1.717369795	-2.854299357
TGCA theta	Top 10k	11:90427240:C:T	-1.776691885	-3.700754415
TGCA theta	Top 10k	5:34539981:C:T	-1.50654941	-1.558040065
TGCA theta	Top 10k	22:41569124:T:C	-1.7707552	-2.827863996
TGCA theta	Top 10k	9:83646136:A:T	-1.101386905	-0.867969739
TGCA theta	Top 10k	9:120573106:A:G	-1.858734815	-4.201085084
TGCA theta	Top 10k	9:120572594:A:T	-1.859934046	-4.212535436
TGCA theta	Top 10k	5:131948891:A:G	-1.77840777	-3.175754028
TGCA theta	Top 10k	18:38287370:G:A	-1.33742574	-1.284772655
TGCA theta	Top 10k	6:32610591:G:T	-0.964692409	-0.773355996
TGCA theta	Top 10k	11:90396378:T:C	-1.756650324	-3.728704522
TGCA theta	Top 10k	11:46894259:C:T	-1.684541586	-2.616633464
TGCA theta	Top 10k	11:90461664:G:GTGA	-1.552831805	-2.16430696
TGCA theta	Top 10k	17:43500344:G:C	-1.992197146	-3.71911822
TGCA theta	Top 10k	11:90396387:C:A	-1.756540826	-3.726457472
TGCA theta	Top 10k	6:164829852:C:G	-1.81659637	-3.456579275
TGCA theta	Top 10k	14:80121871:G:C	-1.806119432	-2.841336905
TGCA theta	Top 10k	12:41867868:A:G	-1.69945271	-3.77882248
TGCA theta	Top 10k	1:22048651:G:T	-1.539345065	-1.685592764
TGCA theta	Top 10k	17:42321203:C:CATT	-1.848430928	-4.136571248
TGCA theta	Top 10k	9:120572462:C:T	-1.822241403	-3.909096668
TGCA theta	Top 10k	5:131969279:G:T	-1.68577407	-2.997305676
TGCA theta	Top 10k	11:90462927:T:A	-1.69485006	-2.704727091
TGCA theta	Top 10k	11:90422924:C:A	-1.777916879	-3.67182859
TGCA theta	Top 10k	5:131968945:T:C	-1.845674971	-3.905264304
TGCA theta	Top 10k	9:120570519:T:C	-1.85478355	-4.150038756
TGCA theta	Top 10k	11:90418632:G:A	-1.780450904	-3.689119146
TGCA theta	Top 10k	11:90418822:G:A	-1.780450904	-3.689119146
TGCA theta	Top 10k	11:90418884:A:G	-1.780450904	-3.689119146
TGCA theta	Top 10k	9:120586255:C:T	-1.86174013	-4.253421129
TGCA theta	Top 10k	5:131968609:G:A	-1.845186066	-3.895395431
TGCA theta	Top 10k	9:120571308:G:A	-1.858303523	-4.182170176
TGCA theta	Top 10k	11:90463275:T:C	-1.703798235	-2.758810401
TGCA theta	Top 10k	9:120594340:T:C	-1.856627016	-4.156733783
TGCA theta	Top 10k	6:156793722:T:C	-1.660306096	-2.126254655
TGCA theta	Top 10k	8:11413893:C:T	-1.188699615	-0.919725866
TGCA theta	Top 10k	8:11705870:G:A	-1.490277273	-2.282401569
TGCA theta	Top 10k	8:137617180:A:G	-1.964967522	-3.198485809
TGCA theta	Top 10k	4:57880284:G:A	-1.32925879	-1.085733452
TGCA theta	Top 10k	5:131965179:G:A	-1.822336222	-3.748014159
TGCA theta	Top 10k	17:42292020:G:GCTT	-1.801751774	-3.42181894
TGCA theta	Top 10k	4:38677227:A:C	-2.05599554	-6.372015649
TGCA theta	Top 10k	11:90396225:A:G	-1.773700399	-3.792521444
TGCA theta	Top 10k	11:90396116:T:C	-1.773576691	-3.790772221
TGCA theta	Top 10k	19:46157004:T:C	-1.53194373	-2.406323904
TGCA theta	Top 10k	3:180051699:G:A	-1.665004461	-3.811462454
TGCA theta	Top 10k	11:132090836:T:C	-2.113740133	-5.565732953
TGCA theta	Top 10k	15:84951415:A:G	-1.643914618	-2.537543056
TGCA theta	Top 10k	6:164815817:C:G	-1.706769266	-2.937083497
TGCA theta	Top 10k	15:67963058:C:G	-1.734692182	-3.714665744
TGCA theta	Top 10k	4:170919666:T:C	-1.571010766	-1.476671886
TGCA theta	Top 10k	5:131966988:T:G	-1.837994728	-3.845447552
TGCA theta	Top 10k	6:26208324:T:TAGACACACACACACACAC	-1.389430609	-1.52376516
TGCA theta	Top 10k	9:120594948:T:G	-1.844486789	-4.039818198
TGCA theta	Top 10k	9:120594876:A:G	-1.805101216	-3.70442158
TGCA theta	Top 10k	9:120586259:G:A	-1.824361245	-3.937732636
TGCA theta	Top 10k	2:240317878:C:T	-1.523652158	-2.803032097
TGCA theta	Top 10k	10:99698798:C:G	-1.806752671	-1.760610465
TGCA theta	Top 10k	11:41463472:T:G	-1.669798951	-2.957799926
TGCA theta	Top 10k	5:131943688:A:G	-1.755589115	-3.092008736
TGCA theta	Top 10k	6:32590393:T:G	-0.98909881	-0.755351765
TGCA theta	Top 10k	6:26208269:G:A	-1.383982231	-1.53473758
TGCA theta	Top 10k	11:90396327:T:C	-1.770135641	-3.752008318
TGCA theta	Top 10k	17:46855708:A:G	-1.685029999	-2.198823937
TGCA theta	Top 10k	8:137658667:C:G	-2.176963714	-5.70770611
TGCA theta	Top 10k	15:67965694:A:G	-1.78009698	-4.037962347
TGCA theta	Top 10k	5:131965109:C:T	-1.833920476	-3.818689978
TGCA theta	Top 10k	5:131974063:T:A	-1.8448256	-3.849769379
TGCA theta	Top 10k	9:83641546:G:C	-1.142530447	-0.830383914
TGCA theta	Top 10k	6:99539510:G:T	-1.495203446	-2.047665286
TGCA theta	Top 10k	3:180050527:G:GTT	-1.04712784	-0.824479004
TGCA theta	Top 10k	4:57846925:A:G	-1.368728364	-1.122933156
TGCA theta	Top 10k	3:52295895:C:T	-1.632839158	-2.450556597
TGCA theta	Top 10k	8:137626198:G:A	-1.959770477	-3.163558713
TGCA theta	Top 10k	11:66387210:T:A	-1.34336641	-1.412497516
TGCA theta	Top 10k	11:90439576:G:T	-1.770296775	-3.851238581
TGCA theta	Top 10k	11:90439633:G:A	-1.770360117	-3.851694788
TGCA theta	Top 10k	3:183179413:C:T	-1.386802658	-1.607070941
TGCA theta	Top 10k	5:131990380:C:CA	-1.777731997	-3.254343174
TGCA theta	Top 10k	19:18510925:T:C	-2.094950145	-3.996595771
TGCA theta	Top 10k	22:41566595:C:T	-1.765969217	-2.786480256
TGCA theta	Top 10k	5:128004607:C:A	-1.652761968	-3.350553459
TGCA theta	Top 10k	10:31348836:A:AT	-1.135273888	-1.139865179
TGCA theta	Top 10k	6:164801698:G:A	-1.721557901	-2.924338539
TGCA theta	Top 10k	22:41564287:T:C	-1.740943779	-2.683347503
TGCA theta	Top 10k	X:22330694:T:A	-1.952938324	-5.871309334
TGCA theta	Top 10k	11:90456066:A:G	-1.569074583	-2.11124016
TGCA theta	Top 10k	8:11097804:C:A	-1.292689594	-1.450492423
TGCA theta	Top 10k	5:127990978:G:T	-1.651795245	-3.251467869
TGCA theta	Top 10k	22:41570145:C:CT	-1.745362915	-2.729443026
TGCA theta	Top 10k	1:83940077:T:G	-1.903392248	-3.433681447
TGCA theta	Top 10k	7:39588131:T:A	-1.468907705	-2.447663177
TGCA theta	Top 10k	19:18515741:T:C	-1.493833225	-2.806566224
TGCA theta	Top 10k	17:33539825:T:C	-1.674335532	-2.645321633
TGCA theta	Top 10k	10:31368479:T:C	-1.484593707	-1.651635817
TGCA theta	Top 10k	22:41565827:A:G	-1.744461291	-2.6954826
TGCA theta	Top 10k	11:132088353:C:A	-2.160077509	-6.813267656
TGCA theta	Top 10k	5:43274501:TG:T	-1.839513035	-2.264418698
TGCA theta	Top 10k	19:46148903:C:A	-1.35861925	-1.776053028
TGCA theta	Top 10k	8:112741367:G:T	-1.862165968	-4.384423687
TGCA theta	Top 10k	14:80122835:G:C	-1.820671699	-2.856299859
TGCA theta	Top 10k	11:132088917:G:A	-2.139475483	-6.663242663
TGCA theta	Top 10k	11:132088231:A:C	-2.154607296	-6.753246697
TGCA theta	Top 10k	4:151735605:G:A	-1.317542868	-1.003039303
TGCA theta	Top 10k	4:57873296:C:T	-1.408204567	-1.165433659
TGCA theta	Top 10k	11:90442543:TAAGCA:T	-1.764140781	-3.985770957
TGCA theta	Top 10k	8:137637947:C:A	-1.863572487	-2.599206877
TGCA theta	Top 10k	5:131973204:C:CT	-1.866293534	-3.984112409
TGCA theta	Top 10k	15:100237665:T:A	-1.249854369	-1.504249882
TGCA theta	Top 10k	5:43330113:C:G	-1.482671149	-2.083297458
TGCA theta	Top 10k	3:180071986:G:T	-1.16680138	-0.946575172
TGCA theta	Top 10k	5:131977127:C:T	-1.826395501	-3.736136524
TGCA theta	Top 10k	11:90456337:A:C	-1.576423934	-2.152591416
TGCA theta	Top 10k	11:90487844:G:A	-1.907706602	-4.290444382
TGCA theta	Top 10k	2:98896038:T:C	-1.186830251	-0.970377846
TGCA theta	Top 10k	11:132088473:C:A	-2.162356418	-6.845593083
TGCA theta	Top 10k	3:180062619:A:AT	-1.547611339	-3.077142714
TGCA theta	Top 10k	7:17347898:T:C	-1.59272351	-1.809482504
TGCA theta	Top 10k	3:52325759:A:G	-1.649582808	-2.446380574
TGCA theta	Top 10k	1:212447807:G:A	-1.59248318	-3.742406928
TGCA theta	Top 10k	4:95453350:A:C	-1.368672587	-2.056352369
TGCA theta	Top 10k	4:23815662:C:T	-1.869564056	-3.092895872
TGCA theta	Top 10k	10:63625007:T:C	-1.725980104	-1.699869962
TGCA theta	Top 10k	5:43331617:A:G	-1.484283254	-2.080991654
TGCA theta	Top 10k	5:131928039:T:C	-1.731448274	-2.977528652
TGCA theta	Top 10k	11:90492073:A:T	-1.908376046	-4.075347025
TGCA theta	Top 10k	22:41615376:C:T	-1.915566178	-3.743757885
TGCA theta	Top 10k	5:43272948:A:G	-1.619117495	-2.164402161
TGCA theta	Top 10k	3:21166699:A:G	-1.291682965	-1.446827928
TGCA theta	Top 10k	3:180063902:AGATTT:A	-1.505378136	-2.78440741
TGCA theta	Top 10k	4:98542979:C:T	-1.740779175	-2.565194164
TGCA theta	Top 10k	5:131980467:C:CT	-1.702099081	-3.111977993
TGCA theta	Top 10k	6:32568481:T:A	-1.596073764	-2.293282025
TGCA theta	Top 10k	5:131973382:A:G	-1.799459932	-3.621029373
TGCA theta	Top 10k	9:126136688:G:GA	-1.713756823	-3.842973339
TGCA theta	Top 10k	17:80808414:A:G	-1.406595272	-1.379465707
TGCA theta	Top 10k	5:131929594:G:T	-1.731908857	-2.954114514
TGCA theta	Top 10k	11:90468658:T:C	-1.759152861	-3.079336516
TGCA theta	Top 10k	5:43319647:G:A	-1.476376106	-2.057390405
TGCA theta	Top 10k	4:2609066:T:C	-2.054184256	-6.877200303
TGCA theta	Top 10k	10:73337417:T:C	-2.026798501	-5.621733444
TGCA theta	Top 10k	11:90465406:C:T	-1.458319566	-1.945763161
TGCA theta	Top 10k	8:137630400:A:G	-1.804124979	-2.421800087
TGCA theta	Top 10k	7:13542224:C:T	-1.13819085	-1.483410119
TGCA theta	Top 10k	7:40758200:T:G	-2.108246974	-3.261727775
TGCA theta	Top 10k	6:33337203:G:A	-1.711131929	-3.49866657
TGCA theta	Top 10k	11:115068845:T:G	-1.231165554	-1.588248268
TGCA theta	Top 10k	8:137607698:T:C	-1.906525701	-2.860114417
TGCA theta	Top 10k	8:11614112:T:G	-1.983498338	-3.25550929
TGCA theta	Top 10k	15:68011151:C:T	-1.744300922	-3.813829172
TGCA theta	Top 10k	6:23052593:C:G	-1.679430907	-2.546960453
TGCA theta	Top 10k	5:172599841:A:G	-1.622122434	-1.577458669
TGCA theta	Top 10k	X:23183396:T:C	-1.598984549	-2.268288841
TGCA theta	Top 10k	9:11060012:G:A	-1.720962151	-3.901618655
TGCA theta	Top 10k	6:32192436:A:G	-1.311091579	-1.738467865
TGCA theta	Top 10k	3:180060176:C:A	-1.622611322	-3.59337353
TGCA theta	Top 10k	6:32802354:C:A	-1.327486956	-1.533876054
TGCA theta	Top 10k	6:87131459:G:A	-2.006936333	-6.559791074
TGCA theta	Top 10k	5:127984468:A:C	-1.360544777	-1.616489491
TGCA theta	Top 10k	3:180053178:A:G	-1.619307449	-3.563944795
TGCA theta	Top 10k	5:34538274:C:A	-1.525258865	-1.516638952
TGCA theta	Top 10k	13:89247036:G:T	-1.471259395	-1.92775926
TGCA theta	Top 10k	5:43327916:C:T	-1.47829588	-2.013057315
TGCA theta	Top 10k	11:75096984:T:C	-1.314461153	-1.836425659
TGCA theta	Top 10k	11:90482989:T:A	-1.903575336	-4.258173568
TGCA theta	Top 10k	11:90483274:A:T	-1.903815213	-4.260716499
TGCA theta	Top 10k	11:132088103:G:A	-2.149020082	-6.690391342
TGCA theta	Top 10k	5:131916918:G:C	-1.736603821	-3.148423804
TGCA theta	Top 10k	5:86944185:C:T	-1.949629489	-5.570253762
TGCA theta	Top 10k	11:90460382:T:A	-1.556846192	-2.040110852
TGCA theta	Top 10k	X:23184795:C:T	-1.661758267	-2.49769554
TGCA theta	Top 10k	5:127970454:A:G	-1.729931529	-3.852406792
TGCA theta	Top 10k	5:60578997:C:A	-1.802490464	-3.255221035
TGCA theta	Top 10k	11:90457515:C:G	-1.530971788	-1.940113891
TGCA theta	Top 10k	11:90443745:G:T	-1.768977155	-3.825873434
TGCA theta	Top 10k	6:16927079:CTTTT:C	-1.326837318	-0.867860822
TGCA theta	Top 10k	15:68005860:G:A	-1.801004735	-4.372930819
TGCA theta	Top 10k	11:132087535:G:A	-2.151909421	-6.661792663
TGCA theta	Top 10k	5:131921885:T:C	-1.771065468	-3.380919122
TGCA theta	Top 10k	3:180052894:G:C	-1.62618591	-3.609503662
TGCA theta	Top 10k	11:90487576:C:T	-1.901663971	-4.228233818
TGCA theta	Top 10k	6:164886376:G:C	-1.492505999	-1.90007986
TGCA theta	Top 10k	5:43319352:T:C	-1.464198387	-2.018025493
TGCA theta	Top 10k	17:73822752:G:T	-1.312876376	-1.446495829
TGCA theta	Top 10k	6:164887438:C:T	-1.587343049	-2.337322207
TGCA theta	Top 10k	2:38773576:C:T	-1.588079521	-2.556304117
TGCA theta	Top 10k	6:32020961:G:C	-2.086197218	-2.491847635
TGCA theta	Top 10k	6:31848440:A:T	-1.340491719	-1.693139986
TGCA theta	Top 10k	18:57915448:C:T	-2.084401544	-5.426348833
TGCA theta	Top 10k	6:32611650:G:A	-0.961764893	-0.74693444
TGCA theta	Top 10k	16:51902764:C:CT	-1.59166733	-1.025655016
TGCA theta	Top 10k	13:89244112:T:A	-1.465500745	-1.908308297
TGCA theta	Top 10k	10:97143359:T:G	-1.462211156	-1.9848187
TGCA theta	Top 10k	15:100223189:G:A	-1.117043834	-1.171240295
TGCA theta	Top 10k	4:95454259:A:T	-1.360091431	-2.041516603
TGCA theta	Top 10k	8:137615206:A:C	-1.939658144	-3.012349025
TGCA theta	Top 10k	10:18948923:G:C	-1.270502026	-1.454894607
TGCA theta	Top 10k	11:132088979:G:A	-2.150714523	-6.805278223
TGCA theta	Top 10k	11:90452370:T:A	-1.544173482	-2.000216158
TGCA theta	Top 10k	3:52287468:G:T	-1.62588489	-2.40264242
TGCA theta	Top 10k	11:66387195:A:G	-1.326748303	-1.361146325
TGCA theta	Top 10k	11:66387199:A:G	-1.326748303	-1.361146325
TGCA theta	Top 10k	18:47990310:C:T	-1.749966812	-3.294772059
TGCA theta	Top 10k	11:132088644:G:A	-2.163860516	-6.982958082
TGCA theta	Top 10k	10:73336256:A:G	-2.097567798	-6.544940953
TGCA theta	Top 10k	11:115068975:T:A	-1.260844773	-1.699729962
TGCA theta	Top 10k	11:90456454:A:G	-1.537120787	-1.972810025
TGCA theta	Top 10k	11:90441670:C:A	-1.77042851	-3.814605647
TGCA theta	Top 10k	4:57874827:A:G	-1.414337314	-1.163351584
TGCA theta	Top 10k	11:90486851:G:A	-1.910622092	-4.31637316
TGCA theta	Top 10k	3:21161099:A:G	-1.386258183	-1.630890668
TGCA theta	Top 10k	3:10299656:T:C	-1.57122448	-1.746044756
TGCA theta	Top 10k	7:100364552:G:A	-1.330867979	-1.701344499
TGCA theta	Top 10k	4:18049335:A:G	-1.547921133	-1.819994611
TGCA theta	Top 10k	4:95463956:G:T	-1.728960571	-3.310940736
TGCA theta	Top 10k	3:52288945:T:C	-1.668430975	-2.666017173
TGCA theta	Top 10k	4:57874348:T:C	-1.415374141	-1.163790377
TGCA theta	Top 10k	4:2603261:T:C	-2.071359341	-7.049232322
TGCA theta	Top 10k	22:41496800:G:A	-1.768178463	-2.796793629
TGCA theta	Top 10k	3:52221849:C:A	-1.401544437	-1.826527861
TGCA theta	Top 10k	4:54439532:T:C	-1.396333816	-1.25724034
TGCA theta	Top 10k	5:34540330:A:G	-1.559734454	-1.565547623
TGCA theta	Top 10k	10:65244000:A:G	-1.485794797	-2.306867924
TGCA theta	Top 10k	6:32549935:C:G	-1.158101181	-0.798302714
TGCA theta	Top 10k	3:180079586:C:T	-1.603790676	-3.388923885
TGCA theta	Top 10k	5:131920550:C:G	-1.762650247	-3.274433991
TGCA theta	Top 10k	7:121039724:G:T	-1.750852328	-0.490313735
TGCA theta	Top 10k	2:71390139:G:A	-1.986853003	-5.506368359
TGCA theta	Top 10k	9:120573322:C:CA	-1.677099963	-2.707698443
TGCA theta	Top 10k	11:41454196:G:A	-1.844837097	-3.529138328
TGCA theta	Top 10k	14:100944452:A:AAAAC	-1.645838059	-3.574192408
TGCA theta	Top 10k	1:2443655:G:A	-1.396775858	-1.945407279
TGCA theta	Top 10k	3:180070911:A:T	-1.655970897	-3.656816507
TGCA theta	Top 10k	2:240321832:G:C	-1.597731007	-3.217875493
TGCA theta	Top 10k	1:205894654:G:C	-1.351631681	-1.575082563
TGCA theta	Top 10k	11:90460614:G:C	-1.53991269	-1.970756939
TGCA theta	Top 10k	10:16550131:A:C	-1.860119625	-4.34757701
TGCA theta	Top 10k	5:172620053:A:C	-1.421817891	-1.466399327
TGCA theta	Top 10k	3:56116441:G:A	-1.618085099	-3.127627928
TGCA theta	Top 10k	8:106242745:G:A	-1.693136306	-2.963547836
TGCA theta	Top 10k	11:90443299:C:G	-1.77327162	-3.839071118
TGCA theta	Top 10k	5:143660071:G:A	-1.424166128	-2.070122631
TGCA theta	Top 10k	5:168704809:C:T	-1.677261736	-3.121567503
TGCA theta	Top 10k	8:11702840:T:G	-2.116956472	-5.489071345
TGCA theta	Top 10k	6:164868627:A:G	-1.455005309	-1.756485536
TGCA theta	Top 10k	5:131901497:T:G	-1.843428825	-3.740471431
TGCA theta	Top 10k	10:28788403:T:C	-1.798824665	-5.209588092
TGCA theta	Top 10k	3:101666441:G:A	-1.787505668	-3.44558472
TGCA theta	Top 10k	11:90484800:A:G	-1.937146547	-4.544554806
TGCA theta	Top 10k	5:180250453:C:T	-2.150073617	-6.943384367
TGCA theta	Top 10k	3:52228150:A:T	-1.436840387	-1.937651157
TGCA theta	Top 10k	3:180071108:G:T	-1.662048911	-3.703354916
TGCA theta	Top 10k	2:240323275:C:T	-1.427695637	-2.031269348
TGCA theta	Top 10k	14:103838573:G:A	-1.283064385	-1.805065911
TGCA theta	Top 10k	9:83643410:C:A	-1.084380536	-0.825758836
TGCA theta	Top 10k	5:127997809:C:A	-1.428823741	-1.925674292
TGCA theta	Top 10k	10:97134568:C:T	-1.45658844	-1.934694094
TGCA theta	Top 10k	6:164888613:C:T	-1.549860438	-2.195671778
TGCA theta	Top 10k	3:52305633:C:T	-1.731253073	-3.13918768
TGCA theta	Top 10k	3:43458926:C:T	-1.804092016	-4.874709605
TGCA theta	Top 10k	3:56124977:T:A	-1.783131295	-4.080329887
TGCA theta	Top 10k	3:50506073:C:A	-1.649690094	-3.644825881
TGCA theta	Top 10k	1:2427368:T:C	-1.888499579	-5.378640501
TGCA theta	Top 10k	5:131907190:C:G	-1.756648993	-3.101703884
TGCA theta	Top 10k	11:42805380:A:AGGTG	-1.48957321	-1.920156374
TGCA theta	Top 10k	8:11320152:T:C	-1.413627513	-1.691334305
TGCA theta	Top 10k	8:11414659:G:A	-1.160042962	-1.077476847
TGCA theta	Top 10k	11:90413988:C:A	-1.525611735	-2.311561613
TGCA theta	Top 10k	6:32595097:C:A	-0.961261909	-0.755055457
TGCA theta	Top 10k	11:90439410:A:T	-1.773184707	-3.794167158
TGCA theta	Top 10k	15:46744702:C:T	-1.326158617	-1.498815694
TGCA theta	Top 10k	11:90440154:C:A	-1.773339821	-3.794609061
TGCA theta	Top 10k	11:90453217:G:A	-1.522697247	-1.914523941
TGCA theta	Top 10k	5:43338922:T:C	-1.460853988	-1.928910286
TGCA theta	Top 10k	3:180071621:C:T	-1.61504513	-3.326149971
TGCA theta	Top 10k	5:43351603:A:G	-1.448008822	-1.913149927
TGCA theta	Top 10k	8:78285699:G:A	-1.784694961	-4.515145159
TGCA theta	Top 10k	10:73336057:G:A	-2.023491347	-5.58770202
TGCA theta	Top 10k	7:124136964:A:T	-2.068317488	-4.777374409
TGCA theta	Top 10k	22:41613303:C:T	-2.031125945	-4.569054658
TGCA theta	Top 10k	11:100872953:T:G	-1.596762244	-2.872937
TGCA theta	Top 10k	22:41627775:C:G	-1.934482709	-3.911668948
TGCA theta	Top 10k	3:77513615:A:G	-1.79929726	-5.030388371
TGCA theta	Top 10k	1:204517487:T:G	-2.071815262	-3.26679714
TGCA theta	Top 10k	3:180066145:T:A	-1.680345252	-3.840723084
TGCA theta	Top 10k	22:41613188:C:T	-2.032047956	-4.575120621
TGCA theta	Top 10k	3:195804918:T:C	-1.560767526	-2.404401844
TGCA theta	Top 10k	3:180062771:G:T	-1.6825342	-3.862078019
TGCA theta	Top 10k	11:90473356:T:G	-1.809765188	-3.448174522
TGCA theta	Top 10k	3:180063929:C:T	-1.680972675	-3.843365764
TGCA theta	Top 10k	5:172599896:G:A	-1.547370721	-1.41838144
TGCA theta	Top 10k	11:95362141:A:G	-1.899169265	-4.637760738
TGCA theta	Top 10k	3:180065301:G:A	-1.682945381	-3.862499308
TGCA theta	Top 10k	15:67926698:C:T	-1.420630002	-1.689907637
TGCA theta	Top 10k	18:11537323:C:CTTTA	-1.786568374	-3.645964334
TGCA theta	Top 10k	4:2607588:C:A	-2.077187395	-7.129714729
TGCA theta	Top 10k	5:34537075:G:C	-1.49179589	-1.441019716
TGCA theta	Top 10k	3:180066018:C:T	-1.680934496	-3.844712192
TGCA theta	Top 10k	6:32553816:C:T	-0.960316057	-0.86159987
TGCA theta	Top 10k	5:43305095:C:CT	-1.407987388	-2.116843526
TGCA theta	Top 10k	6:164897761:G:A	-1.485942927	-1.855599433
TGCA theta	Top 10k	6:26208523:C:T	-1.353987985	-1.432492106
TGCA theta	Top 10k	5:131939904:T:G	-1.866322915	-3.660226688
TGCA theta	Top 10k	6:32590381:A:T	-0.959827976	-0.726629184
TGCA theta	Top 10k	14:103835128:G:C	-1.268455718	-1.542627815
TGCA theta	Top 10k	9:72163162:T:A	-1.6305917	-3.259841673
TGCA theta	Top 10k	18:3813758:C:T	-1.681471019	-3.593297578
TGCA theta	Top 10k	5:131973177:A:G	-1.692378022	-2.960602976
TGCA theta	Top 10k	3:180073265:C:T	-1.669240896	-3.768765461
TGCA theta	Top 10k	11:90457003:A:G	-1.509878903	-1.867646587
TGCA theta	Top 10k	5:45206740:C:T	-2.319048404	-10.10095869
TGCA theta	Top 10k	5:34540342:C:T	-1.530565261	-1.509921696
TGCA theta	Top 10k	8:91127680:T:C	-1.455125985	-2.596403868
TGCA theta	Top 10k	11:77703218:C:T	-1.465867971	-2.532411244
TGCA theta	Top 10k	3:52226352:C:CA	-1.429908266	-1.937024123
TGCA theta	Top 10k	4:57887252:G:A	-1.367305823	-1.081924401
TGCA theta	Top 10k	9:136207277:GGTGCTCCCCCACA:G	-1.547445259	-2.303595929
TGCA theta	Top 10k	5:25935233:G:GA	-1.872554492	-4.307608196
TGCA theta	Top 10k	2:38766656:C:T	-1.537779375	-2.2010976
TGCA theta	Top 10k	3:180063593:C:T	-1.133632141	-0.878957324
TGCA theta	Top 10k	5:42563583:G:A	-2.022204043	-1.265470083
TGCA theta	Top 10k	10:114820961:G:A	-2.019065043	-4.518821691
TGCA theta	Top 10k	17:5339059:G:A	-1.79078186	-5.332143981
TGCA theta	Top 10k	11:90437993:A:G	-1.760100728	-3.661808576
TGCA theta	Top 10k	11:90476153:G:GA	-1.916102851	-4.376852254
TGCA theta	Top 10k	5:26281948:C:T	-1.905124812	-1.945771865
TGCA theta	Top 10k	9:76282632:T:G	-1.416310429	-1.180239358
TGCA theta	Top 10k	22:41534356:C:T	-1.774446118	-2.78227865
TGCA theta	Top 10k	11:90484027:A:C	-1.931201158	-4.480756943
TGCA theta	Top 10k	1:2424894:T:C	-1.989110206	-4.66281928
TGCA theta	Top 10k	11:90480517:C:T	-1.905280142	-4.27690751
TGCA theta	Top 10k	11:90494775:G:A	-1.908800587	-4.367034819
TGCA theta	Top 10k	11:90478149:A:G	-1.900848859	-4.230208096
TGCA theta	Top 10k	11:90477728:C:G	-1.901233978	-4.233583938
TGCA theta	Top 10k	8:137626679:A:G	-1.949459081	-3.05495774
TGCA theta	Top 10k	8:11712639:C:T	-1.641917187	-2.773342524
TGCA theta	Top 10k	11:132088877:T:G	-2.141510377	-6.718235669
TGCA theta	Top 10k	22:49662404:G:A	-1.802367643	-4.724473453
TGCA theta	Top 10k	13:89228506:C:T	-1.51655468	-2.285194041
TGCA theta	Top 10k	5:131952222:T:C	-1.674053869	-2.82865544
TGCA theta	Top 10k	12:24675479:A:G	-2.119090106	-7.731530509
TGCA theta	Top 10k	11:90474658:T:C	-1.904392013	-4.261446748
TGCA theta	Top 10k	11:90439007:C:G	-1.777914352	-3.80674926
TGCA theta	Top 10k	8:6079132:A:C	-2.002521623	-3.692280165
TGCA theta	Top 10k	10:31365276:A:G	-1.431413627	-1.440412705
TGCA theta	Top 10k	17:9012668:A:G	-1.418836629	-1.998518642
TGCA theta	Top 10k	5:127973253:T:A	-1.768466605	-4.170055806
TGCA theta	Top 10k	6:32587812:G:A	-0.976134059	-0.703352569
TGCA theta	Top 10k	3:43463613:T:C	-1.366076046	-1.723060658
TGCA theta	Top 10k	3:10302056:A:G	-1.50127531	-1.546150381
TGCA theta	Top 10k	8:78286385:C:T	-1.772622953	-4.437737863
TGCA theta	Top 10k	9:72163388:A:G	-1.725035145	-3.703916452
TGCA theta	Top 10k	5:43355352:A:G	-1.444956793	-1.889951119
TGCA theta	Top 10k	8:11245064:C:T	-1.755862045	-2.982376583
TGCA theta	Top 10k	11:90410400:T:TAAA	-1.445202851	-2.043362149
TGCA theta	Top 10k	5:43341015:T:C	-1.462155746	-1.940412971
TGCA theta	Top 10k	6:32451484:C:T	-0.984455878	-0.819377564
TGCA theta	Top 10k	17:9011921:T:A	-1.416469955	-1.987887262
TGCA theta	Top 10k	18:53101860:C:G	-1.024430883	-1.408967189
TGCA theta	Top 10k	6:32459902:T:TA	-0.920969118	-0.743888356
TGCA theta	Top 10k	7:121040782:G:A	-1.732433875	-0.471848695
TGCA theta	Top 10k	8:137627146:G:C	-1.953402661	-3.005745762
TGCA theta	Top 10k	8:137653387:G:C	-2.180486693	-5.352048151
TGCA theta	Top 10k	16:28565667:C:G	-1.431987756	-1.696938934
TGCA theta	Top 10k	22:41616284:T:G	-1.956875758	-4.134871448
TGCA theta	Top 10k	10:99699028:G:A	-1.778593962	-1.613046477
TGCA theta	Top 10k	5:43342165:A:G	-1.462742032	-1.93647768
TGCA theta	Top 10k	5:49951837:C:A	-1.744086658	-2.827590207
TGCA theta	Top 10k	18:50164886:A:G	-1.936006146	-3.938460781
TGCA theta	Top 10k	3:35162538:C:A	-1.945199607	-4.632709487
TGCA theta	Top 10k	3:180069481:A:G	-1.59191374	-3.30588444
TGCA theta	Top 10k	6:152468432:A:T	-1.800900217	-4.413801508
TGCA theta	Top 10k	6:140692557:A:G	-1.14670991	-1.374824294
TGCA theta	Top 10k	15:100106646:T:G	-1.031397159	-0.974002022
TGCA theta	Top 10k	11:90464079:G:A	-1.416587817	-1.795152516
TGCA theta	Top 10k	2:169730872:C:A	-1.255505899	-1.394941123
TGCA theta	Top 10k	6:32568769:G:T	-1.591078693	-2.193737407
TGCA theta	Top 10k	11:132089730:G:A	-2.161146339	-6.999014109
TGCA theta	Top 10k	9:10962840:G:A	-1.588902164	-2.739948674
TGCA theta	Top 10k	6:164874384:A:AG	-1.462803063	-1.816179953
TGCA theta	Top 10k	11:42798516:A:G	-1.350742935	-1.378159577
TGCA theta	Top 10k	11:90462076:T:C	-1.418073681	-1.757970952
TGCA theta	Top 10k	1:20956760:G:A	-1.958710208	-4.898071313
TGCA theta	Top 10k	10:18737405:A:AT	-1.45691694	-1.802893194
TGCA theta	Top 10k	11:46894122:C:T	-1.555771954	-1.76231196
TGCA theta	Top 10k	22:41609690:C:T	-1.929255642	-3.923331424
TGCA theta	Top 10k	3:180074611:T:C	-1.583532694	-3.237491427
TGCA theta	Top 10k	5:127998202:T:C	-1.728016714	-4.051937321
TGCA theta	Top 10k	11:90471234:T:A	-1.913578935	-4.34943916
TGCA theta	Top 10k	X:22734085:T:C	-1.784121575	-2.745299194
TGCA theta	Top 10k	X:22350948:G:T	-1.867519745	-4.61425436
TGCA theta	Top 10k	6:164824961:G:T	-1.688201461	-2.803147041
TGCA theta	Top 10k	6:32611537:C:T	-1.512830469	-2.683391405
TGCA theta	Top 10k	1:56929580:A:G	-1.400661342	-1.960754601
TGCA theta	Top 10k	6:83712174:T:C	-1.251324828	-1.468408333
TGCA theta	Top 10k	6:32733628:C:T	-1.223046178	-1.562142397
TGCA theta	Top 10k	10:65349797:C:T	-2.008812829	-7.025650993
TGCA theta	Top 10k	3:180069572:T:C	-1.57988579	-3.221262688
TGCA theta	Top 10k	11:41453508:A:G	-1.893932035	-3.640151595
TGCA theta	Top 10k	2:14767600:G:A	-1.39716085	-1.668932628
TGCA theta	Top 10k	5:144371857:G:A	-1.696575046	-2.830478649
TGCA theta	Top 10k	3:195793979:T:C	-1.625521955	-2.513890875
TGCA theta	Top 10k	6:26232351:G:A	-1.327404509	-1.439569833
TGCA theta	Top 10k	11:90466385:G:C	-1.904556688	-4.261909526
TGCA theta	Top 10k	7:69719408:A:ACTTGTTTTG	-1.56459342	-2.604679539
TGCA theta	Top 10k	6:32632557:A:C	-1.493740203	-2.11482544
TGCA theta	Top 10k	6:164819911:C:T	-1.598278434	-2.436948453
TGCA theta	Top 10k	7:69719406:C:CTTCTTGTTT	-1.597358535	-2.790056386
TGCA theta	Top 10k	20:23204832:G:A	-1.788523827	-4.276410404
TGCA theta	Top 10k	3:180062632:T:G	-1.596404143	-3.322024421
TGCA theta	Top 10k	5:127998177:A:T	-1.729173156	-4.062263565
TGCA theta	Top 10k	5:131933907:T:C	-1.848641076	-3.59271713
TGCA theta	Top 10k	1:15490577:C:T	-1.809824543	-3.253725582
TGCA theta	Top 10k	4:57795666:AAATT:A	-1.226188908	-1.086711559
TGCA theta	Top 10k	4:57853864:T:C	-1.370239058	-1.088316817
TGCA theta	Top 10k	15:100248262:A:T	-1.244942693	-1.597782003
TGCA theta	Top 10k	13:89224202:G:A	-1.537230978	-2.463188439
TGCA theta	Top 10k	12:104661416:T:C	-1.635937599	-2.737438637
TGCA theta	Top 10k	6:32607242:G:A	-0.93406908	-0.728053557
TGCA theta	Top 10k	8:106241436:G:T	-1.758000757	-3.259660282
TGCA theta	Top 10k	6:32565735:C:T	-1.535353179	-2.177396943
TGCA theta	Top 10k	3:180093664:T:A	-1.470506202	-2.691902912
TGCA theta	Top 10k	8:106230255:G:T	-1.796051533	-3.487412822
TGCA theta	Top 10k	9:136951580:A:G	-1.485044134	-1.62095339
TGCA theta	Top 10k	11:90410419:A:G	-1.421541442	-1.818671747
TGCA theta	Top 10k	5:92348494:A:T	-1.375928872	-1.806240801
TGCA theta	Top 10k	3:21171381:A:G	-1.124911413	-1.310394662
TGCA theta	Top 10k	17:17595715:A:G	-1.793608812	-4.974870298
TGCA theta	Top 10k	17:42294722:G:A	-1.914642104	-4.041952898
TGCA theta	Top 10k	6:29905500:G:GA	-1.509527746	-1.169057588
TGCA theta	Top 10k	3:180067592:C:A	-1.603320568	-3.363741808
TGCA theta	Top 10k	3:180084954:T:C	-1.523564522	-2.886740431
TGCA theta	Top 10k	13:89220409:C:T	-1.555410518	-2.617845406
TGCA theta	Top 10k	13:89224288:T:C	-1.534481331	-2.442555615
TGCA theta	Top 10k	6:33333564:G:A	-1.753313078	-3.83690047
TGCA theta	Top 10k	13:89230230:A:T	-1.536396626	-2.410616986
TGCA theta	Top 10k	18:62085800:G:A	-1.636053625	-2.661811071
TGCA theta	Top 10k	6:32607239:C:A	-0.932997756	-0.727165142
TGCA theta	Top 10k	6:32592605:T:A	-1.064090558	-0.644583013
TGCA theta	Top 10k	11:90462961:G:C	-1.40029193	-1.711046292
TGCA theta	Top 10k	8:142015850:G:C	-1.481633652	-1.860786292
TGCA theta	Top 10k	3:180097431:T:C	-1.535335482	-2.989325392
TGCA theta	Top 10k	6:32565722:G:T	-1.535689231	-2.173940111
TGCA theta	Top 10k	22:41539206:C:G	-1.720172148	-2.565447215
TGCA theta	Top 10k	13:89225265:G:A	-1.533893967	-2.426304393
TGCA theta	Top 10k	3:10296849:A:G	-1.621239267	-1.567239283
TGCA theta	Top 10k	6:84722195:C:A	-1.862648449	-3.972325439
TGCA theta	Top 10k	5:43297819:C:T	-1.340229165	-1.751584673
TGCA theta	Top 10k	13:89224221:T:C	-1.532982547	-2.429440938
TGCA theta	Top 10k	5:131953066:T:A	-1.628678658	-2.605185513
TGCA theta	Top 10k	8:137545148:C:T	-1.405510912	-1.541046329
TGCA theta	Top 10k	17:42294198:G:C	-1.916058078	-4.049148047
TGCA theta	Top 10k	17:42294337:A:C	-1.881629287	-3.828867879
TGCA theta	Top 10k	9:94030715:A:AT	-1.678268214	-3.083108761
TGCA theta	Top 10k	16:88814773:C:T	-1.603612877	-2.482046786
TGCA theta	Top 10k	17:42294215:G:A	-1.916541398	-4.051340948
TGCA theta	Top 10k	22:41540279:T:C	-1.682664895	-2.400262207
TGCA theta	Top 10k	11:90417938:A:C	-1.451486891	-1.934649629
TGCA theta	Top 10k	12:41854206:C:T	-1.626444445	-3.158302195
TGCA theta	Top 10k	11:90462851:C:G	-1.395612627	-1.697965462
TGCA theta	Top 10k	8:91128637:T:C	-1.488307224	-2.766871117
TGCA theta	Top 10k	5:34536661:C:G	-1.480219029	-1.383163969
TGCA theta	Top 10k	16:28491534:A:AT	-1.530751324	-2.246835714
TGCA theta	Top 10k	6:164870065:A:G	-1.415257211	-1.637354817
TGCA theta	Top 10k	22:41537589:A:G	-1.68439307	-2.399031042
TGCA theta	Top 10k	18:77224810:G:A	-1.987610978	-2.970924142
TGCA theta	Top 10k	9:72154770:G:C	-1.450293356	-2.097165224
TGCA theta	Top 10k	22:41487218:T:C	-1.709695803	-2.543989862
TGCA theta	Top 10k	X:23190451:G:A	-1.851984649	-3.663035172
TGCA theta	Top 10k	6:164876015:T:C	-1.475259221	-1.97211311
TGCA theta	Top 10k	17:42305706:A:G	-1.654729809	-2.612658219
TGCA theta	Top 10k	5:43298515:C:T	-1.339101232	-1.750668904
TGCA theta	Top 10k	1:103139573:G:A	-1.580176593	-2.618214276
TGCA theta	Top 10k	11:90496453:T:A	-1.934891887	-4.592454418
TGCA theta	Top 10k	13:89226904:T:C	-1.519233592	-2.348745412
TGCA theta	Top 10k	6:83712709:C:T	-1.244695966	-1.447212413
TGCA theta	Top 10k	6:32606942:G:A	-0.915125479	-0.642955401
TGCA theta	Top 10k	6:32450613:A:C	-1.359313903	-1.250296432
TGCA theta	Top 10k	8:137664271:G:T	-2.153477434	-5.392151461
TGCA theta	Top 10k	11:46667761:C:T	-1.96100366	-4.904830335
TGCA theta	Top 10k	13:89228042:G:A	-1.528923463	-2.389967205
TGCA theta	Top 10k	18:50182913:AC:A	-1.61897249	-2.463479635
TGCA theta	Top 10k	11:132130094:T:C	-1.363729778	-1.380261317
TGCA theta	Top 10k	15:84593990:G:C	-1.710032374	-2.79914146
TGCA theta	Top 10k	19:17211568:T:C	-1.785204529	-1.682689286
TGCA theta	Top 10k	8:106241790:G:A	-1.742428367	-3.175877382
TGCA theta	Top 10k	2:233571033:A:G	-1.176444324	-1.230728222
TGCA theta	Top 10k	5:128005270:T:TC	-1.286916534	-1.407947586
TGCA theta	Top 10k	11:90464770:G:A	-1.397742551	-1.745794044
TGCA theta	Top 10k	16:88814776:C:T	-1.602525306	-2.491118151
TGCA theta	Top 10k	11:90435338:G:T	-2.16973219	-9.668021216
TGCA theta	Top 10k	3:180064741:A:C	-1.614717886	-3.446020692
TGCA theta	Top 10k	11:90407295:A:T	-1.46588202	-2.048764625
TGCA theta	Top 10k	8:11217455:T:C	-1.618169169	-2.707512797
TGCA theta	Top 10k	8:106240608:G:C	-1.769993779	-3.348954091
TGCA theta	Top 10k	17:42294462:A:G	-1.980074159	-4.518560783
TGCA theta	Top 10k	1:190319275:G:A	-1.586842069	-2.301319494
TGCA theta	Top 10k	9:83645714:C:T	-1.058542008	-0.791753236
TGCA theta	Top 10k	2:43717650:T:C	-1.254211331	-0.798229985
TGCA theta	Top 10k	3:195786627:C:T	-1.518148325	-2.193015871
TGCA theta	Top 10k	3:105469130:C:T	-1.34712643	-1.509522491
TGCA theta	Top 10k	18:11536473:A:G	-1.636474788	-2.50626375
TGCA theta	Top 10k	6:32560739:A:G	-2.151828665	-6.462146657
TGCA theta	Top 10k	5:43348258:C:A	-1.456909639	-1.851132801
TGCA theta	Top 10k	6:32564699:A:G	-1.586884815	-2.49946481
TGCA theta	Top 10k	18:50171536:T:C	-1.798339892	-3.082805463
TGCA theta	Top 10k	5:131972258:C:G	-1.694548508	-2.98953294
TGCA theta	Top 10k	7:96605287:A:G	-1.79285909	-3.398048705
TGCA theta	Top 10k	6:32548855:G:C	-1.075207337	-0.723244632
TGCA theta	Top 10k	8:137637124:G:A	-2.154045576	-5.271321318
TGCA theta	Top 10k	X:8912871:CCTGA:C	-2.273699087	-2.11953894
TGCA theta	Top 10k	18:77227476:A:G	-1.91456865	-3.892910762
TGCA theta	Top 10k	8:137637842:C:CTG	-1.946164681	-2.687623155
TGCA theta	Top 10k	10:65322381:G:T	-1.893585941	-5.808633892
TGCA theta	Top 10k	6:32566288:G:A	-1.406006426	-2.020964202
TGCA theta	Top 10k	16:1036640:T:C	-1.567813742	-3.025801983
TGCA theta	Top 10k	14:59346983:A:G	-1.936141176	-6.858021105
TGCA theta	Top 10k	5:45334521:C:T	-2.257042902	-9.243646365
TGCA theta	Top 10k	9:83653657:C:A	-1.062214169	-0.806960754
TGCA theta	Top 10k	11:90462544:C:T	-1.395393652	-1.700098118
TGCA theta	Top 10k	5:43313178:T:C	-1.429910413	-1.759912592
TGCA theta	Top 10k	5:43358759:G:A	-1.524457927	-2.116755515
TGCA theta	Top 10k	5:131945735:A:G	-1.857914537	-3.690932599
TGCA theta	Top 10k	5:45335605:T:C	-2.256794104	-9.238855524
TGCA theta	Top 10k	5:144125259:C:T	-1.537201521	-2.178710919
TGCA theta	Top 10k	X:73562531:G:A	-1.390540349	-1.625152084
TGCA theta	Top 10k	6:31630318:C:G	-1.526433446	-1.81668775
TGCA theta	Top 10k	18:50161346:C:A	-1.665891176	-2.539307989
TGCA theta	Top 10k	13:89223927:A:G	-1.518280925	-2.345773316
TGCA theta	Top 10k	15:84834385:G:A	-1.782088564	-3.510739904
TGCA theta	Top 10k	15:84834386:A:C	-1.782088564	-3.510739904
TGCA theta	Top 10k	5:43316948:G:C	-1.421892422	-1.742388657
TGCA theta	Top 10k	14:80090983:G:GT	-1.758124451	-2.687876083
TGCA theta	Top 10k	8:137646410:A:T	-2.166088147	-5.226410875
TGCA theta	Top 10k	10:31345014:C:T	-1.121461786	-1.11730645
TGCA theta	Top 10k	18:50173450:A:G	-1.789410189	-3.048470039
TGCA theta	Top 10k	18:50181872:C:T	-1.656529814	-2.641725528
TGCA theta	Top 10k	8:137633855:G:A	-2.16250813	-5.290157295
TGCA theta	Top 10k	17:43930872:G:C	-1.775235024	-4.319773178
TGCA theta	Top 10k	5:131908112:A:T	-1.850293376	-3.556673478
TGCA theta	Top 10k	3:21170064:C:A	-1.155566632	-1.295475945
TGCA theta	Top 10k	10:65330405:A:G	-1.914344227	-6.004588266
TGCA theta	Top 10k	3:195789081:C:T	-1.494295855	-2.006373203
TGCA theta	Top 10k	18:50182444:A:G	-1.684735055	-2.71108707
TGCA theta	Top 10k	18:50172915:G:A	-1.788476287	-3.024747114
TGCA theta	Top 10k	11:47757631:CA:C	-1.710895816	-3.149543764
TGCA theta	Top 10k	11:90465013:A:G	-1.411090997	-1.760614485
TGCA theta	Top 10k	10:31363143:A:G	-1.393070451	-1.319158462
TGCA theta	Top 10k	6:32566287:G:C	-1.401308284	-2.008943578
TGCA theta	Top 10k	4:146610163:T:A	-1.640026572	-3.814627201
TGCA theta	Top 10k	3:47829277:G:T	-1.93136243	-3.245473673
TGCA theta	Top 10k	6:113550145:G:A	-1.200686331	-1.268697251
TGCA theta	Top 10k	11:90464105:C:T	-1.39376379	-1.701278086
TGCA theta	Top 10k	6:33463141:G:A	-1.74645167	-3.800733756
TGCA theta	Top 10k	3:43476348:G:C	-1.802124778	-4.722062882
TGCA theta	Top 10k	3:10300846:G:A	-1.546936189	-1.605953665
TGCA theta	Top 10k	4:18051023:C:T	-2.060872653	-5.065590469
TGCA theta	Top 10k	5:86967820:G:A	-1.92326109	-5.335464132
TGCA theta	Top 10k	7:100273085:T:C	-2.343846545	-8.738816404
TGCA theta	Top 10k	8:137647064:A:G	-2.157028878	-5.238537261
TGCA theta	Top 10k	11:90399758:C:G	-1.795542876	-3.711139124
TGCA theta	Top 10k	4:183051681:T:A	-1.369870369	-1.620202175
TGCA theta	Top 10k	7:96606492:C:T	-1.833658557	-3.624431211
TGCA theta	Top 10k	9:96190718:C:T	-1.468338523	-1.459029208
TGCA theta	Top 10k	22:41508414:G:T	-1.691100372	-2.453118258
TGCA theta	Top 10k	6:32590774:T:C	-0.942787911	-0.774958065
TGCA theta	Top 10k	22:41526258:T:TA	-1.681990313	-2.294809766
TGCA theta	Top 10k	11:90412877:T:G	-1.464865742	-1.98284985
TGCA theta	Top 10k	5:131900597:G:A	-1.778605843	-3.197249499
TGCA theta	Top 10k	13:89223580:G:A	-1.50928581	-2.316419955
TGCA theta	Top 10k	6:32590780:T:C	-0.942631543	-0.774710559
TGCA theta	Top 10k	11:90416949:A:C	-1.449147595	-1.893043339
TGCA theta	Top 10k	5:128005704:A:G	-1.763334812	-4.002963414
TGCA theta	Top 10k	16:17601667:C:T	-1.428503949	-1.775674984
TGCA theta	Top 10k	6:26224403:T:G	-1.282609243	-1.349828949
TGCA theta	Top 10k	7:44572346:T:C	-1.142646073	-1.198537294
TGCA theta	Top 10k	1:225028885:G:A	-1.75305118	-3.718777608
TGCA theta	Top 10k	15:22993121:C:T	-1.494164056	-2.127860024
TGCA theta	Top 10k	6:125567330:T:G	-1.481623542	-1.996918905
TGCA theta	Top 10k	4:57850695:A:G	-1.420273417	-1.114061743
TGCA theta	Top 10k	15:46756567:C:A	-1.460862655	-2.176657417
TGCA theta	Top 10k	3:43479658:G:T	-1.781787464	-4.533822829
TGCA theta	Top 10k	17:42305699:G:A	-1.650912256	-2.576270877
TGCA theta	Top 10k	3:195806472:C:T	-1.576124302	-2.385337361
TGCA theta	Top 10k	3:195799567:C:T	-1.560185976	-2.345979801
TGCA theta	Top 10k	4:38612181:C:CA	-1.770255324	-3.701732349
TGCA theta	Top 10k	5:131989136:A:G	-1.713762118	-2.929350091
TGCA theta	Top 10k	10:65321472:A:G	-1.906439475	-5.936060653
TGCA theta	Top 10k	6:29901783:A:T	-1.518469348	-1.0328319
TGCA theta	Top 10k	1:205900593:GTTT:G	-1.794573835	-3.324141057
TGCA theta	Top 10k	18:47996346:T:C	-2.04708758	-6.222933554
TGCA theta	Top 10k	10:31343788:C:T	-1.113626083	-1.105904822
TGCA theta	Top 10k	6:32437223:G:T	-0.921060157	-0.871325493
TGCA theta	Top 10k	6:26222026:T:A	-1.268060602	-1.34347014
TGCA theta	Top 10k	22:41637119:G:T	-1.993506725	-4.39905267
TGCA theta	Top 10k	3:43467291:G:C	-1.817491516	-4.963337609
TGCA theta	Top 10k	11:90500153:T:A	-1.881581404	-4.135600197
TGCA theta	Top 10k	14:74925397:A:G	-2.030506317	-5.269111396
TGCA theta	Top 10k	13:89223032:A:G	-1.508581489	-2.312440552
TGCA theta	Top 10k	3:195781506:G:A	-1.590337048	-2.484900086
TGCA theta	Top 10k	8:91126321:C:T	-1.504045794	-2.905827145
TGCA theta	Top 10k	8:50739618:A:G	-1.496175474	-1.967994816
TGCA theta	Top 10k	15:67987801:A:G	-1.934223967	-4.635953448
TGCA theta	Top 10k	2:44624448:T:G	-1.865672929	-2.04869004
TGCA theta	Top 10k	18:50161849:T:C	-1.668744103	-2.533906496
TGCA theta	Top 10k	11:90440531:G:T	-1.766105108	-3.589332281
TGCA theta	Top 10k	22:33237191:A:G	-1.533124352	-2.408782471
TGCA theta	Top 10k	6:7675370:C:G	-1.2650419	-1.516877367
TGCA theta	Top 10k	9:96185405:T:C	-1.462174861	-1.4431015
TGCA theta	Top 10k	15:69811868:C:T	-2.004853446	-4.148734123
TGCA theta	Top 10k	6:32486760:G:A	-2.133868341	-4.00250896
TGCA theta	Top 10k	3:10299040:C:T	-1.552148303	-1.573733195
TGCA theta	Top 10k	7:40728932:A:G	-2.003364129	-2.879431573
TGCA theta	Top 10k	16:28561982:T:C	-1.35647401	-1.515859426
TGCA theta	Top 10k	17:9005702:T:TA	-1.267126606	-1.363210758
TGCA theta	Top 10k	15:65056529:C:A	-1.659731577	-3.898603621
TGCA theta	Top 10k	15:46758606:C:T	-1.754444703	-4.832237314
TGCA theta	Top 10k	8:4971821:A:G	-1.574077869	-2.234841822
TGCA theta	Top 10k	11:90465418:T:C	-1.405540362	-1.74031246
TGCA theta	Top 10k	2:44628529:C:G	-1.702841129	-1.841672722
TGCA theta	Top 10k	6:158606165:TAAAC:T	-1.417158633	-2.244808438
TGCA theta	Top 10k	9:97448867:T:A	-1.816888418	-3.293136765
TGCA theta	Top 10k	8:11534907:A:G	-1.837735877	-4.383180449
TGCA theta	Top 10k	5:127957029:C:T	-1.709872389	-3.973302829
TGCA theta	Top 10k	12:117503823:C:T	-1.400148729	-1.386173279
TGCA theta	Top 10k	17:43557805:G:A	-1.016715627	-0.959114341
TGCA theta	Top 10k	5:131991085:T:C	-1.635859832	-2.527113599
TGCA theta	Top 10k	11:48213014:G:A	-1.530225225	-3.252374891
TGCA theta	Top 10k	7:3778937:T:C	-1.780901614	-3.355230699
TGCA theta	Top 10k	17:42301718:A:G	-1.811516219	-3.397684392
TGCA theta	Top 10k	6:26221979:A:G	-1.274912354	-1.331893438
TGCA theta	Top 10k	13:89222808:C:A	-1.476551887	-2.182479345
TGCA theta	Top 10k	17:42313512:C:G	-1.646005379	-2.533483073
TGCA theta	Top 10k	15:46747742:G:A	-1.529826671	-2.575441063
TGCA theta	Top 10k	8:50740815:A:G	-1.460346548	-1.885407002
TGCA theta	Top 10k	11:90413653:G:C	-1.444846395	-1.876845512
TGCA theta	Top 10k	5:110479610:G:C	-1.945573069	-4.493645643
TGCA theta	Top 10k	5:167592769:A:AAAGCAAACCTCCC	-2.004182697	-5.782519971
TGCA theta	Top 10k	9:83623603:C:T	-1.106651522	-0.61195786
TGCA theta	Top 10k	8:11704296:G:T	-2.050418339	-3.601394511
TGCA theta	Top 10k	4:38705257:C:T	-1.940495823	-6.486681441
TGCA theta	Top 10k	6:31628216:C:T	-1.518252289	-1.757030992
TGCA theta	Top 10k	1:223133741:A:G	-2.120403101	-6.016404227
TGCA theta	Top 10k	16:28753512:C:T	-1.888520004	-5.21772564
TGCA theta	Top 10k	6:158581594:T:G	-1.555436954	-2.873840588
TGCA theta	Top 10k	4:176728709:C:T	-1.198017533	-1.670892002
TGCA theta	Top 10k	11:90464441:A:G	-1.377412451	-1.658501369
TGCA theta	Top 10k	8:11663173:T:A	-0.933904204	-0.844115242
TGCA theta	Top 10k	5:127408683:C:T	-1.511860097	-1.977719195
TGCA theta	Top 10k	11:90464388:G:A	-1.376707649	-1.661736361
TGCA theta	Top 10k	8:11662599:A:AT	-0.893545704	-0.828261036
TGCA theta	Top 10k	3:51471073:G:A	-1.631626364	-2.63825763
TGCA theta	Top 10k	3:43477118:T:C	-1.817152362	-4.94120419
TGCA theta	Top 10k	15:67946247:C:T	-1.922790676	-4.281344194
TGCA theta	Top 10k	12:41873086:A:C	-1.739578784	-3.928828031
TGCA theta	Top 10k	3:103407666:G:T	-2.037017412	-8.164356319
TGCA theta	Top 10k	12:103027382:T:C	-1.410037529	-1.663529451
TGCA theta	Top 10k	21:34821807:C:T	-2.015986076	-4.860600414
TGCA theta	Top 10k	11:90422186:G:A	-1.999773545	-5.369159585
TGCA theta	Top 10k	6:31370580:G:A	-1.276424268	-1.265082201
TGCA theta	Top 10k	8:91127365:G:A	-1.531522123	-3.063497292
TGCA theta	Top 10k	2:44642797:A:C	-1.893897664	-2.205269569
TGCA theta	Top 10k	8:91127351:C:T	-1.531456764	-3.063135583
TGCA theta	Top 10k	22:41607065:C:G	-2.033536447	-4.672871846
TGCA theta	Top 10k	11:90406046:ATAAC:A	-1.604674769	-2.675378827
TGCA theta	Top 10k	18:44383955:C:T	-2.15193371	-6.948433391
TGCA theta	Top 10k	3:51479856:G:C	-1.64942872	-2.723775568
TGCA theta	Top 10k	5:131988415:G:A	-1.697609378	-2.88896607
TGCA theta	Top 10k	11:5506470:A:G	-1.263145419	-1.524058988
TGCA theta	Top 10k	8:106243281:G:C	-1.757508476	-3.290811185
TGCA theta	Top 10k	17:42304644:G:A	-1.807769921	-3.381269375
TGCA theta	Top 10k	22:33228692:A:G	-1.389178019	-1.825294976
TGCA theta	Top 10k	1:2438982:C:T	-1.455301409	-2.27730766
TGCA theta	Top 10k	11:90502896:C:T	-1.888499635	-4.170731311
TGCA theta	Top 10k	5:127920075:C:A	-1.792943787	-5.149731989
TGCA theta	Top 10k	17:42302382:C:T	-1.809070818	-3.384201452
TGCA theta	Top 10k	11:90464515:A:G	-1.374723796	-1.648132466
TGCA theta	Top 10k	15:46755633:C:G	-1.477006023	-2.231977028
TGCA theta	Top 10k	6:32608473:G:A	-0.906617338	-0.644458764
TGCA theta	Top 10k	21:34823874:G:A	-2.015343314	-4.843152961
TGCA theta	Top 10k	11:90462564:A:G	-1.394015344	-1.710905116
TGCA theta	Top 10k	9:110823759:T:C	-1.779582251	-2.454883072
TGCA theta	Top 10k	16:73037441:T:TA	-1.271389638	-1.917803333
TGCA theta	Top 10k	5:45464796:A:T	-2.394547106	-10.65704776
TGCA theta	Top 10k	16:17604082:G:C	-1.420396599	-1.752535744
TGCA theta	Top 10k	9:83622473:A:G	-1.107430439	-0.545875146
TGCA theta	Top 10k	11:79724918:C:T	-1.684890964	-3.061935005
TGCA theta	Top 10k	7:69735251:A:G	-1.355614898	-1.621921671
TGCA theta	Top 10k	6:32606878:G:A	-1.598261359	-2.331557229
TGCA theta	Top 10k	8:106243543:A:G	-1.753695507	-3.268949844
TGCA theta	Top 10k	17:42301541:A:G	-1.819774496	-3.437903637
TGCA theta	Top 10k	14:74925452:G:T	-2.031647636	-5.252747188
TGCA theta	Top 10k	5:110479073:G:A	-2.061776375	-5.405781863
TGCA theta	Top 10k	6:26217845:G:A	-1.270892962	-1.33436821
TGCA theta	Top 10k	9:120553708:A:G	-1.792367968	-4.89196178
TGCA theta	Top 10k	5:11901155:C:G	-1.639926006	-3.159181383
TGCA theta	Top 10k	12:109831334:G:GTCCATCCATTCATCCAACCATTCATCCATCCATCCATCCA	-1.895031586	-5.511267753
TGCA theta	Top 10k	16:17604269:C:T	-1.410253434	-1.722483576
TGCA theta	Top 10k	18:50170928:G:A	-1.698559585	-2.577878836
TGCA theta	Top 10k	4:98585563:T:G	-1.396670601	-1.523894417
TGCA theta	Top 10k	12:58054861:C:A	-1.079222308	-0.904193923
TGCA theta	Top 10k	8:11699632:T:A	-2.110257933	-1.83198925
TGCA theta	Top 10k	2:134648995:T:C	-1.570519973	-1.636836979
TGCA theta	Top 10k	12:41859112:C:T	-1.67003987	-3.469422897
TGCA theta	Top 10k	11:90433313:AAAAC:A	-1.522686567	-2.257860907
TGCA theta	Top 10k	11:90440698:A:G	-1.770918388	-3.596901967
TGCA theta	Top 10k	1:22045057:C:CT	-1.927874933	-3.817571163
TGCA theta	Top 10k	3:103413803:A:G	-2.028006709	-7.930384123
TGCA theta	Top 10k	11:90405440:A:G	-1.438336314	-1.876056256
TGCA theta	Top 10k	22:41598933:G:A	-1.727541495	-2.724362018
TGCA theta	Top 10k	6:158538222:G:C	-2.013715734	-6.386433076
TGCA theta	Top 10k	6:152469188:C:G	-1.830339427	-4.601250071
TGCA theta	Top 10k	5:43359656:T:C	-1.523642741	-2.054577295
TGCA theta	Top 10k	12:120756209:G:GAT	-1.077931048	-1.456331564
TGCA theta	Top 10k	9:83653545:C:T	-1.057609959	-0.772766348
TGCA theta	Top 10k	15:67973665:A:G	-1.942262188	-4.632466453
TGCA theta	Top 10k	8:113320027:A:G	-1.056749247	-0.996997067
TGCA theta	Top 10k	X:22733629:T:C	-1.803318168	-2.813609883
TGCA theta	Top 10k	11:90463886:T:C	-1.400897592	-1.734933261
TGCA theta	Top 10k	2:134648753:T:C	-1.48962112	-1.515700914
TGCA theta	Top 10k	3:10299057:G:A	-1.56519514	-1.600923886
TGCA theta	Top 10k	3:21171322:A:G	-1.198204775	-1.427350224
TGCA theta	Top 10k	16:28754487:A:G	-1.646213095	-2.937443045
TGCA theta	Top 10k	3:43479685:G:A	-1.806450143	-4.884308236
TGCA theta	Top 10k	6:33042406:C:G	-1.820893988	-4.336652436
TGCA theta	Top 10k	11:90461883:G:A	-1.363583612	-1.610146764
TGCA theta	Top 10k	17:42303305:C:T	-1.810368767	-3.38139973
TGCA theta	Top 10k	15:46753660:G:C	-1.460633718	-2.122325089
TGCA theta	Top 10k	8:106241976:T:A	-1.785071215	-3.415424346
TGCA theta	Top 10k	10:31315331:C:A	-1.054061195	-0.992694554
TGCA theta	Top 10k	1:2447910:G:A	-1.680354982	-3.28747487
TGCA theta	Top 10k	6:33042492:T:C	-1.82057601	-4.32856529
TGCA theta	Top 10k	6:33317432:C:T	-1.817000353	-4.108365855
TGCA theta	Top 10k	5:131915317:T:C	-1.662997989	-2.740950842
TGCA theta	Top 10k	6:23107131:T:C	-1.476076394	-1.686851319
TGCA theta	Top 10k	22:41592677:G:A	-1.627217671	-2.282617623
TGCA theta	Top 10k	18:50185263:A:ACCAGATT	-1.725833836	-2.974268312
TGCA theta	Top 10k	17:42302907:G:A	-1.82560715	-3.463611723
TGCA theta	Top 10k	11:90502479:T:A	-1.930704425	-4.555688026
TGCA theta	Top 10k	11:46559152:C:T	-1.941528325	-4.816168564
TGCA theta	Top 10k	11:90409152:T:C	-1.422468646	-1.83221545
TGCA theta	Top 10k	8:106234718:C:G	-1.795043839	-3.500188238
TGCA theta	Top 10k	8:106240483:C:T	-1.883540058	-4.03665737
TGCA theta	Top 10k	3:185960882:A:G	-1.307348019	-0.926656195
TGCA theta	Top 10k	5:64170295:C:CT	-1.476034811	-2.247803817
TGCA theta	Top 10k	8:106234490:C:G	-1.815664611	-3.604556398
TGCA theta	Top 10k	6:158611969:G:A	-1.444340052	-2.370275741
TGCA theta	Top 10k	10:65343131:T:C	-1.934215355	-6.134030999
TGCA theta	Top 10k	8:137623248:G:T	-1.976445672	-3.008367269
TGCA theta	Top 10k	19:38678162:C:T	-1.53055401	-2.633901305
TGCA theta	Top 10k	6:31269486:T:G	-2.12142215	-4.982439183
TGCA theta	Top 10k	9:136951556:A:G	-1.500784306	-1.585082797
TGCA theta	Top 10k	X:45472175:A:T	-1.994165927	-6.419216071
TGCA theta	Top 10k	11:90421713:C:T	-1.858060845	-3.812730411
TGCA theta	Top 10k	6:29902050:C:T	-1.580533532	-1.06380375
TGCA theta	Top 10k	15:67972908:A:G	-1.940251678	-4.594430297
TGCA theta	Top 10k	6:33042368:A:G	-1.836796668	-4.43423577
TGCA theta	Top 10k	18:50176199:G:A	-1.744033592	-2.79478968
TGCA theta	Top 10k	8:141661028:C:CT	-1.865352381	-5.916070334
TGCA theta	Top 10k	14:88943790:T:TAAAAAAA	-1.437770537	-1.889665889
TGCA theta	Top 10k	16:24967436:G:A	-1.870378413	-4.290138671
TGCA theta	Top 10k	3:21169308:A:G	-1.122654464	-1.301357872
TGCA theta	Top 10k	7:40728868:A:G	-1.972792754	-2.779947525
TGCA theta	Top 10k	11:90409791:C:A	-1.416390205	-1.805943613
TGCA theta	Top 10k	3:21170610:T:C	-1.115219438	-1.273742859
TGCA theta	Top 10k	3:43481681:T:C	-1.82342676	-5.041364575
TGCA theta	Top 10k	3:21527066:T:C	-1.530955585	-2.331519324
TGCA theta	Top 10k	11:90502456:G:A	-1.918062133	-4.435454889
TGCA theta	Top 10k	5:131973663:T:C	-1.662258004	-2.807024613
TGCA theta	Top 10k	9:83632969:A:G	-1.063956246	-0.752388432
TGCA theta	Top 10k	6:26222823:G:A	-1.262448001	-1.299553722
TGCA theta	Top 10k	22:41617897:G:A	-1.927814123	-3.876329526
TGCA theta	Top 10k	7:17348907:T:C	-1.481421859	-1.378435705
TGCA theta	Top 10k	6:32589368:C:A	-0.988863719	-0.721450025
TGCA theta	Top 10k	19:46152277:C:G	-1.261149625	-1.467856349
TGCA theta	Top 10k	12:103032151:G:C	-1.391108086	-1.597498574
TGCA theta	Top 10k	16:28566158:G:T	-1.326740369	-1.411105258
TGCA theta	Top 10k	6:32590612:T:C	-0.91442989	-0.812744277
TGCA theta	Top 10k	3:195780856:C:T	-1.606894535	-2.533040784
TGCA theta	Top 10k	11:90410573:G:A	-1.413846757	-1.800134776
TGCA theta	Top 10k	19:46153651:C:T	-1.356293512	-1.677377144
TGCA theta	Top 10k	6:158568256:G:C	-1.545396989	-2.807049886
TGCA theta	Top 10k	2:174452807:T:C	-1.204364394	-0.983870144
TGCA theta	Top 10k	6:52860407:T:C	-1.477776201	-2.326293454
TGCA theta	Top 10k	12:115858297:T:A	-2.103821779	-5.671732086
TGCA theta	Top 10k	1:20976535:G:A	-1.883706986	-4.277011232
TGCA theta	Top 10k	5:49795443:A:T	-1.510231778	-2.486779417
TGCA theta	Top 10k	8:137674264:C:T	-2.138279945	-5.320364845
TGCA theta	Top 10k	5:93253667:T:G	-2.044645501	-5.331663681
TGCA theta	Top 10k	22:41530040:A:G	-1.681469317	-2.453408815
TGCA theta	Top 10k	11:90422791:A:G	-2.005281131	-6.099547585
TGCA theta	Top 10k	16:24954723:A:G	-1.773733133	-3.327512747
TGCA theta	Top 10k	11:90452337:T:A	-1.33600413	-1.566113918
TGCA theta	Top 10k	6:29921841:C:A	-2.226960498	-4.131052551
TGCA theta	Top 10k	1:102980890:A:T	-1.693583084	-2.57808807
TGCA theta	Top 10k	11:90452461:G:T	-1.334571324	-1.563971574
TGCA theta	Top 10k	3:103405679:A:G	-2.041510442	-8.210904942
TGCA theta	Top 10k	8:11247298:G:A	-1.599483468	-2.832535703
TGCA theta	Top 10k	6:33038982:G:A	-1.807270182	-4.277821706
TGCA theta	Top 10k	11:132090927:G:A	-2.321605842	-8.595990354
TGCA theta	Top 10k	1:2442953:C:A	-1.562650638	-2.476993075
TGCA theta	Top 10k	6:31137660:G:A	-1.243426251	-1.402326394
TGCA theta	Top 10k	8:4968807:A:G	-1.605429144	-2.34364816
TGCA theta	Top 10k	18:50183886:T:C	-1.668779832	-2.717795591
TGCA theta	Top 10k	6:33321660:G:A	-1.733344182	-3.469232535
TGCA theta	Top 10k	14:103617118:G:A	-1.899826865	-4.551978151
TGCA theta	Top 10k	6:158555641:A:G	-2.008425189	-6.398098691
TGCA theta	Top 10k	8:137629694:G:A	-1.870288996	-2.046922935
TGCA theta	Top 10k	3:103404825:C:T	-2.133320597	-9.169612184
TGCA theta	Top 10k	11:90409355:G:A	-1.413423429	-1.795857232
TGCA theta	Top 10k	3:105474535:C:T	-1.42183419	-1.956636786
TGCA theta	Top 10k	7:96581626:G:GA	-1.794729606	-3.247502556
TGCA theta	Top 10k	8:11247814:G:A	-1.65744586	-3.410275667
TGCA theta	Top 10k	6:140692308:C:G	-1.118075052	-1.295345389
TGCA theta	Top 10k	5:92328927:A:G	-1.331694769	-1.6796368
TGCA theta	Top 10k	6:32591337:A:T	-2.075520041	-4.478815406
TGCA theta	Top 10k	16:28558289:T:A	-1.310949479	-1.34753599
TGCA theta	Top 10k	3:52273421:G:A	-1.475814844	-2.022760336
TGCA theta	Top 10k	1:204507128:T:C	-2.128839772	-3.166394162
TGCA theta	Top 10k	14:90044784:A:G	-1.96725032	-5.923261
TGCA theta	Top 10k	11:132087246:C:T	-2.212907983	-7.607745094
TGCA theta	Top 10k	11:132087250:T:G	-2.212907983	-7.607745094
TGCA theta	Top 10k	11:132087252:C:G	-2.212907983	-7.607745094
TGCA theta	Top 10k	11:90454269:A:G	-1.329836982	-1.552007086
TGCA theta	Top 10k	2:43594489:A:T	-2.409443384	-5.080130432
TGCA theta	Top 10k	7:69727428:C:A	-1.42474241	-1.925733282
TGCA theta	Top 10k	5:167593538:A:G	-1.898317403	-4.906278339
TGCA theta	Top 10k	3:151780366:A:C	-2.024627418	-4.899499795
TGCA theta	Top 10k	11:90414881:A:T	-1.397103506	-1.721290383
TGCA theta	Top 10k	6:33324188:C:T	-1.709801502	-3.322663417
TGCA theta	Top 10k	X:78118529:G:A	-1.791518839	-3.892213386
TGCA theta	Top 10k	7:96603943:T:A	-1.863402031	-3.795994042
TGCA theta	Top 10k	11:90459616:C:A	-1.334060817	-1.562934807
TGCA theta	Top 10k	11:67635767:C:T	-1.202963596	-1.454202213
TGCA theta	Top 10k	5:43305986:C:CGT	-1.308966516	-1.585603967
TGCA theta	Top 10k	11:67635337:C:G	-1.205657838	-1.464545107
TGCA theta	Top 10k	5:43293350:C:T	-1.308464511	-1.623649837
TGCA theta	Top 10k	11:90430375:T:G	-1.392070539	-1.703419683
TGCA theta	Top 10k	17:20061221:C:T	-1.663333157	-3.316160734
TGCA theta	Top 10k	11:90427629:T:A	-1.392023268	-1.703290883
TGCA theta	Top 10k	11:90428572:C:T	-1.392023268	-1.703290883
TGCA theta	Top 10k	11:90429251:G:T	-1.392023268	-1.703290883
TGCA theta	Top 10k	6:31604355:C:A	-1.912364451	-5.124620834
TGCA theta	Top 10k	5:43304402:T:C	-1.308059203	-1.622722953
TGCA theta	Top 10k	5:43306790:T:C	-1.308059203	-1.622722953
TGCA theta	Top 10k	8:106230162:G:A	-1.739819005	-3.079811802
TGCA theta	Top 10k	17:42301038:A:AGTGCTTTG	-1.782128592	-3.445240756
TGCA theta	Top 10k	15:46761692:C:T	-1.25940299	-1.191447024
TGCA theta	Top 10k	6:33321431:C:T	-1.79577689	-3.960717982
TGCA theta	Top 10k	11:90429589:C:A	-1.39150618	-1.702450427
TGCA theta	Top 10k	4:184770923:G:A	-1.489487703	-1.98281137
TGCA theta	Top 10k	11:90430132:A:G	-1.391277057	-1.701628226
[truncated: 98,001 more rows]
