# Supplementary material for: Total genetic contribution assessment across the human genome
Source: Nat Commun. 2021 May 14;12:2845. doi: 10.1038/s41467-021-23124-w (PMC8121943; doi:10.1038/s41467-021-23124-w)
Supplement: Supplementary file 6 — Source Data [file 41467_2021_23124_MOESM6_ESM.zip › Source_Data.supplementary_fig7.txt]

Method	type	SNP	mu-.est	mu+.Wald test statistics
TGCA theta	Top 10k	6:32520272:C:T	2.07472619	4.730498604
TGCA theta	Top 10k	6:32603825:C:T	2.107962974	3.629019307
TGCA theta	Top 10k	6:32605501:C:G	2.037116641	4.5036716
TGCA theta	Top 10k	6:32594022:C:A	1.988717628	3.389720556
TGCA theta	Top 10k	6:32594188:A:T	2.058257503	4.817356985
TGCA theta	Top 10k	6:32593167:C:T	2.149365102	5.34508053
TGCA theta	Top 10k	6:32608880:G:A	1.746406968	2.511642366
TGCA theta	Top 10k	6:32453603:T:A	2.304579128	5.549354272
TGCA theta	Top 10k	6:32433907:G:A	1.778374307	2.466470019
TGCA theta	Top 10k	14:54420647:A:ACC	1.637087619	2.065725988
TGCA theta	Top 10k	6:32605295:C:T	1.910799703	4.027138784
TGCA theta	Top 10k	1:245270865:G:A	1.678829966	2.38862144
TGCA theta	Top 10k	6:32522223:T:G	2.266190201	8.350411824
TGCA theta	Top 10k	6:32451834:A:G	1.810852718	2.8153241
TGCA theta	Top 10k	14:54425147:T:C	1.760657223	2.019990304
TGCA theta	Top 10k	6:32609855:A:C	1.819835536	2.700451839
TGCA theta	Top 10k	6:32607950:G:A	1.914779651	2.819532525
TGCA theta	Top 10k	6:32611145:T:A	1.849769278	2.141920184
TGCA theta	Top 10k	6:32611152:G:A	1.848810795	2.140042786
TGCA theta	Top 10k	2:19675713:G:C	1.842214196	2.280358609
TGCA theta	Top 10k	6:32611125:A:C	1.853545177	2.062063802
TGCA theta	Top 10k	6:32611081:A:C	2.173703279	4.716912868
TGCA theta	Top 10k	6:32611034:T:A	2.176311881	4.696973119
TGCA theta	Top 10k	6:32151443:C:T	1.792700698	3.871310044
TGCA theta	Top 10k	15:78911181:T:C	1.609843294	2.374507126
TGCA theta	Top 10k	6:32590483:C:T	1.883234306	2.244880019
TGCA theta	Top 10k	6:32433798:C:T	1.860126055	2.334167992
TGCA theta	Top 10k	6:32592868:T:C	2.122019443	3.384495911
TGCA theta	Top 10k	6:32565176:G:C	1.413079492	1.896053453
TGCA theta	Top 10k	6:140694361:T:C	1.525164337	1.92222025
TGCA theta	Top 10k	6:32609169:T:C	1.602317366	1.307220436
TGCA theta	Top 10k	6:32559874:T:G	1.82437916	2.084379451
TGCA theta	Top 10k	6:32149801:C:T	1.890099041	4.686718247
TGCA theta	Top 10k	6:32609673:G:A	1.90812325	4.498912353
TGCA theta	Top 10k	15:78898723:C:T	1.444321015	1.655750622
TGCA theta	Top 10k	6:32594403:C:T	1.561973054	1.700930472
TGCA theta	Top 10k	6:32549966:C:G	1.697896495	1.629156435
TGCA theta	Top 10k	1:245281287:C:T	1.654320702	2.233395282
TGCA theta	Top 10k	6:32589945:T:C	1.891136518	2.030605103
TGCA theta	Top 10k	6:32608622:G:A	1.818105942	2.594738634
TGCA theta	Top 10k	6:32521984:A:G	2.313266555	5.485911782
TGCA theta	Top 10k	6:32611418:A:C	1.728996835	2.466378855
TGCA theta	Top 10k	6:32611427:T:A	1.72870485	2.465046899
TGCA theta	Top 10k	8:11690915:A:G	1.398988643	1.990442555
TGCA theta	Top 10k	6:32610478:C:G	1.763813341	1.701746819
TGCA theta	Top 10k	6:32610481:T:C	1.763813341	1.701746819
TGCA theta	Top 10k	6:32588056:C:T	1.89661698	2.163924679
TGCA theta	Top 10k	6:32588057:A:G	1.89661698	2.163924679
TGCA theta	Top 10k	14:54422399:C:G	1.635175172	2.071595435
TGCA theta	Top 10k	14:54422767:G:T	1.401739503	1.218965614
TGCA theta	Top 10k	1:245268654:A:T	1.498850305	2.021970851
TGCA theta	Top 10k	8:11693378:G:T	1.902322947	3.362558923
TGCA theta	Top 10k	5:164578423:C:CT	2.018506394	3.49032287
TGCA theta	Top 10k	2:102941009:G:A	1.98550549	5.731186348
TGCA theta	Top 10k	8:11693577:G:A	1.447344176	2.104138228
TGCA theta	Top 10k	6:32611392:C:T	1.64378054	2.128316184
TGCA theta	Top 10k	6:32611393:A:G	1.643765856	2.128284085
TGCA theta	Top 10k	6:32607031:G:T	1.754679404	1.593000308
TGCA theta	Top 10k	6:32611403:G:A	1.643158736	2.126729468
TGCA theta	Top 10k	2:43769396:C:T	1.905653315	4.296614568
TGCA theta	Top 10k	14:54421052:G:T	1.507673088	1.41464415
TGCA theta	Top 10k	6:32154711:A:G	2.079464518	7.731487355
TGCA theta	Top 10k	19:17215541:T:TAAAAAAA	1.697109294	2.590766507
TGCA theta	Top 10k	2:102952360:G:A	1.824355433	4.443219314
TGCA theta	Top 10k	2:102926366:G:A	1.829571501	4.524201004
TGCA theta	Top 10k	8:11692638:C:T	1.444610651	1.755159679
TGCA theta	Top 10k	6:32611181:G:A	1.487565578	1.785825356
TGCA theta	Top 10k	6:32611737:T:C	2.035734856	3.71873394
TGCA theta	Top 10k	2:102957532:T:C	1.80054584	4.238786844
TGCA theta	Top 10k	2:43715824:A:G	1.917590687	3.072846301
TGCA theta	Top 10k	2:102946677:A:G	1.876728523	4.923794742
TGCA theta	Top 10k	6:32588630:T:C	1.826334841	2.012747606
TGCA theta	Top 10k	6:32559708:G:A	1.7221249	1.598612387
TGCA theta	Top 10k	2:102955860:G:T	1.803077088	4.264025384
TGCA theta	Top 10k	2:102955683:G:T	1.806380821	4.281815463
TGCA theta	Top 10k	7:3546739:G:T	1.477965117	1.478791189
TGCA theta	Top 10k	2:43711925:A:G	1.80004653	2.288346721
TGCA theta	Top 10k	6:32434149:C:T	1.583511586	1.414426542
TGCA theta	Top 10k	6:32748029:T:G	1.539655617	2.789115826
TGCA theta	Top 10k	6:32748590:C:T	1.539353577	2.784991387
TGCA theta	Top 10k	6:32755177:T:C	1.521425186	2.682074903
TGCA theta	Top 10k	6:32747016:C:A	1.537631787	2.775999652
TGCA theta	Top 10k	2:102925790:G:C	1.823462544	4.510191614
TGCA theta	Top 10k	6:32169145:G:A	1.457071266	1.411878561
TGCA theta	Top 10k	2:102925223:A:T	1.818349883	4.472296054
TGCA theta	Top 10k	2:103043739:T:A	1.866763396	4.372850662
TGCA theta	Top 10k	2:103047802:C:T	1.872362938	4.426972808
TGCA theta	Top 10k	15:78915370:CT:C	1.634547864	1.795088037
TGCA theta	Top 10k	6:32607047:T:G	1.730573978	1.468702186
TGCA theta	Top 10k	6:105443189:T:A	1.904789673	5.061180835
TGCA theta	Top 10k	2:102935974:G:A	1.830354843	4.520764527
TGCA theta	Top 10k	6:32589771:A:G	1.779637659	1.663322453
TGCA theta	Top 10k	17:44071851:G:A	1.584584474	2.939170097
TGCA theta	Top 10k	6:32611849:A:C	1.522013633	1.446894093
TGCA theta	Top 10k	6:32560990:G:A	1.762264814	1.53194254
TGCA theta	Top 10k	2:43767039:G:A	1.981376921	5.053379874
TGCA theta	Top 10k	6:32522490:G:A	2.24988199	6.020590521
TGCA theta	Top 10k	6:32587480:A:T	1.60372351	1.504597204
TGCA theta	Top 10k	6:32608707:T:C	1.852422236	2.435444241
TGCA theta	Top 10k	6:32440276:C:T	1.569023687	1.372259142
TGCA theta	Top 10k	6:32559019:G:A	1.574144244	1.371210654
TGCA theta	Top 10k	6:32608887:A:G	1.898595018	2.407366016
TGCA theta	Top 10k	9:126680243:A:T	1.812188059	3.063337395
TGCA theta	Top 10k	6:32610134:G:A	1.648080752	1.425011548
TGCA theta	Top 10k	6:32609586:A:G	1.72220404	1.470902269
TGCA theta	Top 10k	8:11673985:G:C	1.399707754	1.620324287
TGCA theta	Top 10k	6:32610255:G:A	1.621963774	1.392520073
TGCA theta	Top 10k	6:32135137:G:A	1.743844719	3.192477931
TGCA theta	Top 10k	6:32782795:C:A	1.433412615	2.279979658
TGCA theta	Top 10k	6:32780957:C:T	1.429369319	2.256307134
TGCA theta	Top 10k	6:32452281:C:G	1.670555155	1.476019361
TGCA theta	Top 10k	6:32608537:A:C	1.910694194	2.708695767
TGCA theta	Top 10k	6:32610201:T:A	1.632193015	1.374574771
TGCA theta	Top 10k	9:126692705:C:T	1.757642596	2.707657459
TGCA theta	Top 10k	6:32610196:G:A	1.63124627	1.373470292
TGCA theta	Top 10k	6:32598581:C:A	1.687503533	1.436327141
TGCA theta	Top 10k	15:100117609:T:TGCGGAATACCAGTGA	1.598278135	3.364544039
TGCA theta	Top 10k	15:100125948:C:T	1.572056143	3.017901181
TGCA theta	Top 10k	6:32607985:A:G	2.08259898	3.528574131
TGCA theta	Top 10k	6:32607973:G:A	2.081062512	3.503899985
TGCA theta	Top 10k	6:32609634:A:G	1.512576036	1.275536303
TGCA theta	Top 10k	6:32797167:C:T	1.468419629	2.408104201
TGCA theta	Top 10k	6:32787996:C:T	1.42430719	2.216152765
TGCA theta	Top 10k	8:11709957:T:C	1.558849565	3.111701509
TGCA theta	Top 10k	2:103013963:G:C	1.756918933	3.417383037
TGCA theta	Top 10k	1:245263944:G:T	1.32905957	1.147733495
TGCA theta	Top 10k	6:32763506:A:G	1.401545424	2.063518505
TGCA theta	Top 10k	2:103036677:C:T	1.83677379	3.861312118
TGCA theta	Top 10k	6:32609645:T:C	1.509062208	1.248549903
TGCA theta	Top 10k	15:100121355:T:A	1.592934809	3.157376746
TGCA theta	Top 10k	2:103024738:T:A	1.834791697	3.804982705
TGCA theta	Top 10k	6:32774416:C:T	1.399206602	2.074830446
TGCA theta	Top 10k	6:32610171:A:T	1.637665532	1.358131933
TGCA theta	Top 10k	6:32792886:T:A	1.400184916	2.104576106
TGCA theta	Top 10k	6:32436733:A:C	1.489418406	1.706298388
TGCA theta	Top 10k	6:32606732:G:A	1.754200845	1.264050536
TGCA theta	Top 10k	6:32431640:T:A	1.690976599	1.458154641
TGCA theta	Top 10k	15:100113321:A:G	1.612621876	3.300346043
TGCA theta	Top 10k	6:32592602:T:G	1.711712495	1.446472818
TGCA theta	Top 10k	2:103029165:A:T	1.840580539	3.874041798
TGCA theta	Top 10k	6:32429825:C:T	1.771188455	1.608599232
TGCA theta	Top 10k	14:54431575:C:T	1.805395452	2.527841351
TGCA theta	Top 10k	15:100204918:C:A	1.757555288	4.883110106
TGCA theta	Top 10k	12:58040620:C:T	1.276090918	1.83571327
TGCA theta	Top 10k	6:32430326:T:A	1.762007557	1.584776693
TGCA theta	Top 10k	2:103024331:G:A	1.834749229	3.82380553
TGCA theta	Top 10k	6:32429245:C:G	1.760772047	1.829581222
TGCA theta	Top 10k	2:103065367:G:A	2.016922652	6.093849185
TGCA theta	Top 10k	X:8917206:A:G	1.265587249	1.319167221
TGCA theta	Top 10k	8:11695060:G:A	1.243387779	1.353281526
TGCA theta	Top 10k	2:103018077:C:G	1.847884069	3.924205788
TGCA theta	Top 10k	6:32435548:CG:C	1.650557733	1.387149136
TGCA theta	Top 10k	6:32435550:G:A	1.650557733	1.387149136
TGCA theta	Top 10k	8:11694765:G:C	1.224905936	1.327467485
TGCA theta	Top 10k	6:32768115:A:G	1.368937295	1.940697549
TGCA theta	Top 10k	6:32548697:A:G	1.582047587	1.251822387
TGCA theta	Top 10k	6:32429758:T:C	1.774871995	1.601263694
TGCA theta	Top 10k	2:103019782:G:A	1.84581168	3.89573263
TGCA theta	Top 10k	6:32609746:C:T	1.620662034	1.488491217
TGCA theta	Top 10k	6:32609221:G:C	1.767960338	1.480100104
TGCA theta	Top 10k	6:32055486:G:A	1.718274802	3.061367323
TGCA theta	Top 10k	6:32609456:C:T	1.763948791	1.422404059
TGCA theta	Top 10k	8:27036631:G:A	1.604895562	1.905061659
TGCA theta	Top 10k	6:32432992:A:AT	1.525137745	1.224381331
TGCA theta	Top 10k	2:103012674:C:T	1.831516496	4.006125522
TGCA theta	Top 10k	6:32607567:G:A	1.708893812	1.329609605
TGCA theta	Top 10k	2:103014302:T:G	1.820594254	3.848892561
TGCA theta	Top 10k	6:32594176:G:T	1.800843282	1.4469232
TGCA theta	Top 10k	6:32594166:A:G	1.800845967	1.446598521
TGCA theta	Top 10k	2:103010588:C:A	1.781723919	3.632383207
TGCA theta	Top 10k	6:32594159:G:A	1.801729857	1.444470724
TGCA theta	Top 10k	6:32556635:G:A	1.420156736	1.149701987
TGCA theta	Top 10k	2:103013962:A:C	1.810403433	3.804993927
TGCA theta	Top 10k	2:43791363:C:T	1.525888236	1.802674372
TGCA theta	Top 10k	2:103051144:A:G	1.842382627	4.246808399
TGCA theta	Top 10k	6:32611958:C:G	1.549779488	1.647933583
TGCA theta	Top 10k	2:102960281:C:G	1.936737192	5.070253701
TGCA theta	Top 10k	5:58044070:G:A	1.973108484	4.876828779
TGCA theta	Top 10k	2:102960007:G:A	1.867397849	4.416438389
TGCA theta	Top 10k	2:103010530:G:A	1.783404155	3.669527679
TGCA theta	Top 10k	2:103007567:T:C	1.803355654	3.811146342
TGCA theta	Top 10k	2:103048157:G:A	1.88199439	4.59911886
TGCA theta	Top 10k	2:103051558:T:C	1.844229064	4.249840832
TGCA theta	Top 10k	6:32434850:G:C	1.634194128	1.33508765
TGCA theta	Top 10k	2:103015918:C:T	1.848269964	4.098194596
TGCA theta	Top 10k	6:32432835:C:T	1.663149839	1.377620391
TGCA theta	Top 10k	15:100205708:G:A	1.605816395	3.392832677
TGCA theta	Top 10k	2:103060851:G:A	1.853135541	4.304407305
TGCA theta	Top 10k	2:103008969:C:G	1.803728698	3.796833359
TGCA theta	Top 10k	6:32779280:G:A	1.456751126	2.360969359
TGCA theta	Top 10k	6:32434240:G:A	1.652513614	1.353245145
TGCA theta	Top 10k	6:32609042:C:A	1.830769624	1.527091013
TGCA theta	Top 10k	2:43764398:A:G	1.789842977	3.071787922
TGCA theta	Top 10k	2:103056534:A:C	1.837859985	4.219145714
TGCA theta	Top 10k	6:32459250:G:T	1.902550141	1.922571727
TGCA theta	Top 10k	6:32434361:C:A	1.652935693	1.350780991
TGCA theta	Top 10k	6:32432077:G:C	1.651199965	1.349355392
TGCA theta	Top 10k	6:32429327:C:T	1.660848895	1.349300508
TGCA theta	Top 10k	8:27032937:G:C	1.539368973	1.709621891
TGCA theta	Top 10k	2:103059205:A:AT	1.890110134	4.627032374
TGCA theta	Top 10k	15:100202211:G:A	1.667724553	3.925588101
TGCA theta	Top 10k	2:103061286:G:A	1.867827172	4.43561538
TGCA theta	Top 10k	6:32432181:A:G	1.65352095	1.351160447
TGCA theta	Top 10k	6:32437050:A:G	1.611997316	1.320788035
TGCA theta	Top 10k	8:11710369:G:A	1.653244264	4.060464026
TGCA theta	Top 10k	6:32438159:C:T	1.61288242	1.32210703
TGCA theta	Top 10k	2:103058803:C:T	1.861521038	4.381257139
TGCA theta	Top 10k	2:103006387:A:G	1.820878892	3.937794665
TGCA theta	Top 10k	8:27031773:G:A	1.544562635	1.730191505
TGCA theta	Top 10k	2:103057159:C:T	1.858076284	4.362020092
TGCA theta	Top 10k	2:103062754:T:A	1.876303201	4.487061823
TGCA theta	Top 10k	2:103055420:G:A	1.859774511	4.391752978
TGCA theta	Top 10k	2:103055661:C:T	1.860019587	4.393259665
TGCA theta	Top 10k	2:103061147:G:A	1.872203603	4.46258863
TGCA theta	Top 10k	6:32608035:T:C	2.06751498	3.417908214
TGCA theta	Top 10k	6:32433192:C:G	1.663129103	1.359468534
TGCA theta	Top 10k	2:103060300:T:C	1.86922145	4.443206574
TGCA theta	Top 10k	8:11710629:T:A	1.613913902	3.731617141
TGCA theta	Top 10k	7:17579238:A:C	1.438876824	1.712891852
TGCA theta	Top 10k	2:103059237:T:G	1.868553361	4.436596329
TGCA theta	Top 10k	6:32431886:A:G	1.671329763	1.320193306
TGCA theta	Top 10k	2:103062116:A:G	1.874774028	4.468506344
TGCA theta	Top 10k	6:32438298:A:G	1.650206	1.324215189
TGCA theta	Top 10k	15:100237682:A:G	1.60914281	3.368558166
TGCA theta	Top 10k	6:32438648:C:T	1.652642076	1.324934012
TGCA theta	Top 10k	8:11709945:G:A	1.65490891	4.019966238
TGCA theta	Top 10k	2:103075381:G:C	1.848239708	4.277690991
TGCA theta	Top 10k	15:100241911:T:A	1.487714826	2.435167927
TGCA theta	Top 10k	14:54425052:C:A	1.711331922	1.461980525
TGCA theta	Top 10k	6:32431124:G:A	1.633432256	1.297266574
TGCA theta	Top 10k	6:32611898:A:G	1.508342475	1.446336968
TGCA theta	Top 10k	2:103067143:G:A	1.924422317	4.989187959
TGCA theta	Top 10k	9:35752048:C:A	1.558459319	1.695700987
TGCA theta	Top 10k	2:103056096:A:G	1.888614281	4.674730294
TGCA theta	Top 10k	6:32438542:T:C	1.65011018	1.312764159
TGCA theta	Top 10k	2:103050862:A:AATG	1.92067447	4.953526448
TGCA theta	Top 10k	6:32439029:T:C	1.647630633	1.304662155
TGCA theta	Top 10k	6:32438867:G:T	1.65893498	1.321472387
TGCA theta	Top 10k	6:140691387:T:G	1.575525301	1.783594728
TGCA theta	Top 10k	6:32590463:G:A	1.954530867	4.165938037
TGCA theta	Top 10k	8:11702313:C:G	1.305058803	1.626667282
TGCA theta	Top 10k	6:32590428:T:C	2.041963291	1.843946012
TGCA theta	Top 10k	6:32611513:A:G	1.819677951	2.314868388
TGCA theta	Top 10k	8:27009952:G:A	1.568586997	1.698164802
TGCA theta	Top 10k	8:11711149:C:A	1.675693219	4.177483278
TGCA theta	Top 10k	2:103079330:C:T	1.891476721	4.690476133
TGCA theta	Top 10k	15:100228966:G:A	1.549855845	3.179924424
TGCA theta	Top 10k	2:103074651:T:C	1.892096858	4.675257251
TGCA theta	Top 10k	6:32433167:G:T	1.586974486	1.119950505
TGCA theta	Top 10k	2:43709366:C:G	1.797291008	1.99194219
TGCA theta	Top 10k	6:32561819:G:A	1.497935761	1.554087521
TGCA theta	Top 10k	15:100189681:A:G	1.456819276	2.347637216
TGCA theta	Top 10k	15:100205701:T:C	1.441076437	2.248845914
TGCA theta	Top 10k	6:32548667:T:C	1.58650006	1.170594389
TGCA theta	Top 10k	8:11711157:A:C	1.666167206	4.056289958
TGCA theta	Top 10k	6:32592845:T:C	1.680192395	1.30779913
TGCA theta	Top 10k	2:103076001:A:C	1.897040512	4.735046459
TGCA theta	Top 10k	6:32429643:T:C	1.517416481	1.160401665
TGCA theta	Top 10k	7:17578637:C:T	1.464872101	1.742562927
TGCA theta	Top 10k	6:32611466:A:G	1.693694728	1.920050434
TGCA theta	Top 10k	15:100237556:C:T	1.601435424	3.2469532
TGCA theta	Top 10k	6:32439108:A:C	1.645491994	1.289334328
TGCA theta	Top 10k	6:32560981:A:G	1.72837002	1.300903863
TGCA theta	Top 10k	9:126700087:G:C	1.638782444	2.244569444
TGCA theta	Top 10k	6:32560982:C:T	1.728632693	1.299189276
TGCA theta	Top 10k	6:32459972:A:G	1.713322092	1.271647774
TGCA theta	Top 10k	6:140676280:C:T	1.71725944	2.430747235
TGCA theta	Top 10k	6:32439490:T:A	1.621496804	1.257541801
TGCA theta	Top 10k	15:100187006:C:T	1.437428136	2.19272661
TGCA theta	Top 10k	6:140679742:G:A	1.510814954	1.61963203
TGCA theta	Top 10k	6:32441276:C:T	1.656364513	1.297960478
TGCA theta	Top 10k	17:43570226:T:G	1.999851694	3.259597388
TGCA theta	Top 10k	8:27048241:T:A	1.660933589	2.062890669
TGCA theta	Top 10k	8:27016257:C:T	1.55376896	1.662924068
TGCA theta	Top 10k	17:44078982:T:A	1.533553555	2.094079889
TGCA theta	Top 10k	6:32441150:C:T	1.655757745	1.289927957
TGCA theta	Top 10k	8:27050300:A:G	1.665803307	2.09548628
TGCA theta	Top 10k	6:32439393:A:C	1.641094991	1.272971421
TGCA theta	Top 10k	6:32561495:G:A	1.592232972	1.143480429
TGCA theta	Top 10k	6:32441008:C:T	1.648709349	1.278721992
TGCA theta	Top 10k	15:100238365:C:T	1.52979888	2.944078227
TGCA theta	Top 10k	6:32124424:G:T	1.684641576	2.094506546
TGCA theta	Top 10k	6:166486623:C:CCA	2.049443117	4.905626835
TGCA theta	Top 10k	6:140688409:A:G	1.566844105	1.730958795
TGCA theta	Top 10k	6:32561766:A:G	1.614609248	1.153951628
TGCA theta	Top 10k	8:27040155:G:A	1.659285163	2.000323101
TGCA theta	Top 10k	6:32561885:C:A	1.839373562	2.459680689
TGCA theta	Top 10k	8:27023370:T:G	1.560176945	1.67415853
TGCA theta	Top 10k	15:100238719:T:C	1.502504395	2.76723821
TGCA theta	Top 10k	6:32445600:G:A	1.630867761	1.247310975
TGCA theta	Top 10k	8:27022192:A:G	1.568795555	1.690375591
TGCA theta	Top 10k	6:32560934:G:C	1.797280645	1.433886876
TGCA theta	Top 10k	6:32561678:G:A	1.788290397	1.405684093
TGCA theta	Top 10k	8:27017381:C:T	1.538821926	1.609221967
TGCA theta	Top 10k	6:32609213:G:A	1.821981988	1.356484189
TGCA theta	Top 10k	3:23034719:C:T	1.272344807	1.245259721
TGCA theta	Top 10k	6:32592229:G:A	1.73417925	1.261198145
TGCA theta	Top 10k	8:27046401:C:T	1.659351016	2.02294005
TGCA theta	Top 10k	6:32459965:T:TG	1.728053408	1.265423913
TGCA theta	Top 10k	6:32459971:A:T	1.728053408	1.265423913
TGCA theta	Top 10k	6:32559781:A:C	1.63563116	1.221061893
TGCA theta	Top 10k	15:100241306:G:A	1.638972848	3.666493896
TGCA theta	Top 10k	8:27024289:T:C	1.558058131	1.644753173
TGCA theta	Top 10k	6:140661130:C:A	1.497477352	1.542042654
TGCA theta	Top 10k	15:100238722:G:T	1.481824861	2.640779702
TGCA theta	Top 10k	X:8880680:A:G	1.286606889	1.355550583
TGCA theta	Top 10k	6:32604108:T:C	1.823963018	1.348314245
TGCA theta	Top 10k	6:32434349:C:T	1.644248562	1.248267055
TGCA theta	Top 10k	6:32147157:G:C	1.369658351	1.158251586
TGCA theta	Top 10k	8:27045603:G:C	1.639055151	1.954797781
TGCA theta	Top 10k	8:27018930:C:T	1.5310061	1.581269631
TGCA theta	Top 10k	6:32442180:T:C	1.638957589	1.221175979
TGCA theta	Top 10k	6:140692936:A:ACCT	1.516549834	1.74601832
TGCA theta	Top 10k	6:32437614:G:T	1.594537215	1.201260637
TGCA theta	Top 10k	6:32439828:G:A	1.537158935	1.125225363
TGCA theta	Top 10k	6:32560715:G:A	1.374477023	1.38406508
TGCA theta	Top 10k	6:32560716:T:C	1.374477023	1.38406508
TGCA theta	Top 10k	2:43658423:C:A	2.054289915	4.616851861
TGCA theta	Top 10k	6:32561846:G:C	1.424791964	1.455626922
TGCA theta	Top 10k	6:32434011:G:A	1.420010702	1.062934205
TGCA theta	Top 10k	6:32608108:C:T	1.794929373	1.327539325
TGCA theta	Top 10k	6:32608179:A:C	1.800083324	1.329223703
TGCA theta	Top 10k	12:97718164:GC:G	1.179956046	0.784339743
TGCA theta	Top 10k	6:32446588:G:A	1.69222924	1.28369583
TGCA theta	Top 10k	2:102996805:C:T	1.797085226	3.827132712
TGCA theta	Top 10k	2:103001402:C:T	1.808235155	3.90594614
TGCA theta	Top 10k	8:27024823:G:T	1.491767197	1.495763279
TGCA theta	Top 10k	6:32588662:C:T	1.818592441	1.352965316
TGCA theta	Top 10k	6:32437160:T:A	1.51227986	1.126463259
TGCA theta	Top 10k	2:102999312:A:G	1.810392902	3.935907456
TGCA theta	Top 10k	6:32434130:T:C	1.4144954	1.045653589
TGCA theta	Top 10k	6:32434135:G:A	1.414435036	1.045607374
TGCA theta	Top 10k	15:100181875:T:C	1.275650053	1.655236131
TGCA theta	Top 10k	2:102997174:A:T	1.809275169	3.91211574
TGCA theta	Top 10k	6:32557163:C:A	1.531326351	1.45935972
TGCA theta	Top 10k	6:32591173:C:T	1.775620232	1.280756241
TGCA theta	Top 10k	8:27009735:A:G	1.574934821	1.635169361
TGCA theta	Top 10k	2:102994884:A:G	1.82115145	4.001410571
TGCA theta	Top 10k	2:102995020:G:A	1.820245816	3.993375734
TGCA theta	Top 10k	2:102996872:C:T	1.819366823	3.985797319
TGCA theta	Top 10k	6:26215020:CTT:C	1.842309891	3.28847684
TGCA theta	Top 10k	2:102992079:A:G	1.817464204	3.966441247
TGCA theta	Top 10k	6:32521312:G:A	2.332448989	6.113553733
TGCA theta	Top 10k	2:103007692:G:GC	1.782469538	3.683798798
TGCA theta	Top 10k	6:32561411:C:T	1.82318456	1.527653043
TGCA theta	Top 10k	14:54434560:C:T	1.502794227	1.756328467
TGCA theta	Top 10k	6:105437570:G:C	1.997195427	6.645753857
TGCA theta	Top 10k	1:205891636:T:C	1.991451404	6.694491489
TGCA theta	Top 10k	1:205891942:G:A	2.007377731	7.115966777
TGCA theta	Top 10k	2:103091540:A:G	2.024039985	5.589701628
TGCA theta	Top 10k	6:140629552:A:G	1.573393899	1.690379198
TGCA theta	Top 10k	6:32559934:A:G	2.040238004	2.053412724
TGCA theta	Top 10k	6:32591597:T:C	1.785116601	1.279941343
TGCA theta	Top 10k	6:32590248:T:C	1.81875201	1.321675023
TGCA theta	Top 10k	6:140685295:G:A	1.526057947	1.685840496
TGCA theta	Top 10k	6:32588953:A:G	1.805714652	1.313013575
TGCA theta	Top 10k	6:32590029:T:C	1.723718432	1.228798526
TGCA theta	Top 10k	6:32590091:T:G	1.823164584	1.325143426
TGCA theta	Top 10k	6:32590120:C:A	1.822566275	1.321765939
TGCA theta	Top 10k	6:32609380:C:T	1.93398158	1.427536891
TGCA theta	Top 10k	14:76597034:T:C	1.58767576	2.881521015
TGCA theta	Top 10k	6:140642012:T:C	1.458572946	1.423854599
TGCA theta	Top 10k	6:32560995:A:C	1.761670565	1.310187586
TGCA theta	Top 10k	6:140633831:A:G	1.526801924	1.57659914
TGCA theta	Top 10k	6:140658081:T:G	1.491812912	1.541856435
TGCA theta	Top 10k	6:32587661:G:A	1.82396721	1.321506081
TGCA theta	Top 10k	6:140644391:A:G	1.437952606	1.366633569
TGCA theta	Top 10k	6:32667480:G:A	1.692407152	3.025103413
TGCA theta	Top 10k	6:135399065:C:G	1.564020996	2.110823132
TGCA theta	Top 10k	6:32776995:T:C	1.796402027	5.208258319
TGCA theta	Top 10k	6:32590590:T:G	1.852030365	1.376583951
TGCA theta	Top 10k	6:140629831:T:G	1.707008857	2.179928753
TGCA theta	Top 10k	6:32608308:T:C	1.447615282	1.167637848
TGCA theta	Top 10k	6:32610553:G:A	1.93387214	1.434102455
TGCA theta	Top 10k	6:140628309:G:A	1.478863658	1.431139868
TGCA theta	Top 10k	2:169738539:T:C	1.368415796	1.703361708
TGCA theta	Top 10k	6:32590602:T:C	1.801012859	1.269786949
TGCA theta	Top 10k	14:76601154:C:T	1.577512703	2.785775633
TGCA theta	Top 10k	21:16347460:T:C	1.737409988	2.955461593
TGCA theta	Top 10k	6:32451693:T:C	1.650498335	1.200761405
TGCA theta	Top 10k	6:32591448:G:A	1.763873373	1.205598554
TGCA theta	Top 10k	X:65382685:T:C	1.779362048	3.761327629
TGCA theta	Top 10k	6:32762525:A:G	1.76675277	4.865347318
TGCA theta	Top 10k	6:32610403:C:A	1.441880997	1.094407632
TGCA theta	Top 10k	6:32591566:A:G	1.760977168	1.195832473
TGCA theta	Top 10k	6:32589000:G:T	1.82599931	1.310716896
TGCA theta	Top 10k	6:140625846:G:A	1.483102663	1.42877117
TGCA theta	Top 10k	6:135399243:C:T	1.558757121	2.095359789
TGCA theta	Top 10k	6:32592337:G:A	1.858416142	1.398105104
TGCA theta	Top 10k	6:32452506:C:T	1.65109968	1.192320494
TGCA theta	Top 10k	6:32588831:G:A	1.811979569	1.281330425
TGCA theta	Top 10k	2:102985812:C:T	2.001633954	5.974811534
TGCA theta	Top 10k	6:32453336:G:T	1.608381047	1.08886819
TGCA theta	Top 10k	6:140667829:C:T	1.685559779	2.116609423
TGCA theta	Top 10k	6:32590870:T:C	1.796086543	1.257241459
TGCA theta	Top 10k	6:140643504:T:C	1.391284242	1.263962253
TGCA theta	Top 10k	6:32590879:C:A	1.795829549	1.255875452
TGCA theta	Top 10k	6:32610968:A:G	1.916297194	1.452792794
TGCA theta	Top 10k	2:102986154:G:A	2.007844456	6.067507408
TGCA theta	Top 10k	15:100197517:T:TA	1.517698027	2.738254983
TGCA theta	Top 10k	6:32591128:G:A	1.777432969	1.213358424
TGCA theta	Top 10k	6:32612041:A:G	1.424431124	1.320674764
TGCA theta	Top 10k	6:32447667:C:T	1.627453856	1.119590093
TGCA theta	Top 10k	6:32608289:G:A	1.41209357	1.135658571
TGCA theta	Top 10k	3:56071033:G:A	1.993637966	6.725292836
TGCA theta	Top 10k	6:32589483:G:A	1.823870373	1.289294546
TGCA theta	Top 10k	6:32565197:G:A	1.150225495	1.170005045
TGCA theta	Top 10k	2:102985950:T:C	2.014699303	6.162656554
TGCA theta	Top 10k	15:100241157:C:T	1.469399155	2.661597419
TGCA theta	Top 10k	6:140646463:G:A	1.414752807	1.296517919
TGCA theta	Top 10k	11:16971364:C:T	1.573268924	2.5888262
TGCA theta	Top 10k	6:32589245:A:T	2.014252278	1.59245946
TGCA theta	Top 10k	6:140672641:T:G	1.509692804	1.538386856
TGCA theta	Top 10k	19:57254633:A:G	1.718444688	2.546020368
TGCA theta	Top 10k	6:140646428:C:T	1.293924442	0.699748007
TGCA theta	Top 10k	6:105430934:C:T	1.983594533	6.350280054
TGCA theta	Top 10k	6:105439336:T:C	1.984130971	6.128583594
TGCA theta	Top 10k	17:44065263:T:C	1.784431566	4.074270301
TGCA theta	Top 10k	6:32592923:A:G	1.571844225	1.079748739
TGCA theta	Top 10k	5:156066460:T:C	1.818940488	4.935101585
TGCA theta	Top 10k	6:140649484:A:G	1.44040264	1.353001125
TGCA theta	Top 10k	22:50343063:C:T	1.95945423	4.215602113
TGCA theta	Top 10k	2:102997733:G:T	1.783299787	3.707682307
TGCA theta	Top 10k	6:32156489:G:C	1.440766537	1.598357964
TGCA theta	Top 10k	18:11553123:G:A	2.017409463	5.309143072
TGCA theta	Top 10k	6:140626078:T:C	1.509714207	1.485646003
TGCA theta	Top 10k	2:102964861:C:T	2.025159826	6.04612941
TGCA theta	Top 10k	6:32157364:G:A	1.432800292	1.683811419
TGCA theta	Top 10k	6:32593522:C:G	1.783394332	1.211867297
TGCA theta	Top 10k	15:100243672:G:A	1.470281992	2.67635369
TGCA theta	Top 10k	2:103090127:C:T	2.041220327	5.394958037
TGCA theta	Top 10k	14:54429355:C:T	1.675531789	2.627464804
TGCA theta	Top 10k	2:103089678:C:T	2.036170955	5.342848263
TGCA theta	Top 10k	2:102965871:C:T	1.997388804	5.851095371
TGCA theta	Top 10k	6:32587613:C:T	1.705426518	1.06646633
TGCA theta	Top 10k	6:32560963:C:G	1.771295459	1.219783598
TGCA theta	Top 10k	2:103088517:A:C	2.036770897	5.35272842
TGCA theta	Top 10k	6:32592970:T:C	1.626223461	1.124642797
TGCA theta	Top 10k	6:32435684:T:C	1.349149082	1.040957754
TGCA theta	Top 10k	6:32521366:T:C	2.328347326	5.338249957
TGCA theta	Top 10k	6:32610008:C:T	1.535747232	1.013410161
TGCA theta	Top 10k	6:32433741:G:A	1.496352695	0.953593792
TGCA theta	Top 10k	7:17579065:T:C	1.673184321	1.983634824
TGCA theta	Top 10k	15:100246189:G:A	1.625226161	3.579529547
TGCA theta	Top 10k	8:11705448:G:A	1.262666862	1.523381495
TGCA theta	Top 10k	16:6192049:G:GA	1.960643423	5.736359732
TGCA theta	Top 10k	6:32594217:G:T	1.934217672	1.520412733
TGCA theta	Top 10k	6:7067198:A:AT	1.639388089	2.517661816
TGCA theta	Top 10k	6:32608187:C:T	1.417804051	0.970882619
TGCA theta	Top 10k	6:32521793:T:G	2.357798533	4.758731224
TGCA theta	Top 10k	6:140647506:G:A	1.403016894	1.223894844
TGCA theta	Top 10k	22:50305701:G:A	1.705727174	3.939864853
TGCA theta	Top 10k	9:107691680:C:T	1.998240808	7.194447848
TGCA theta	Top 10k	8:27024699:G:T	1.486908645	1.34067021
TGCA theta	Top 10k	6:105415209:C:CT	1.992125011	6.463469805
TGCA theta	Top 10k	6:140653263:T:TC	1.39386688	1.282040017
TGCA theta	Top 10k	6:32597538:C:G	2.209008544	1.953053162
TGCA theta	Top 10k	15:100177008:C:CT	1.439257358	2.078829666
TGCA theta	Top 10k	6:32436680:A:G	1.31079368	1.297427362
TGCA theta	Top 10k	6:32436687:G:C	1.31079368	1.297427362
TGCA theta	Top 10k	2:102951053:G:GA	1.553251496	2.425988124
TGCA theta	Top 10k	8:11712102:T:TTCAAACAATTCTTGTG	1.412475363	2.263578191
TGCA theta	Top 10k	6:32609671:G:A	1.293597781	0.954603326
TGCA theta	Top 10k	8:137657852:T:A	1.732634318	2.544817142
TGCA theta	Top 10k	6:31104956:G:A	1.406088421	1.512661424
TGCA theta	Top 10k	9:107689289:T:G	2.214344068	9.974263694
TGCA theta	Top 10k	6:105415698:C:T	1.946724688	5.8597237
TGCA theta	Top 10k	2:102965332:G:C	2.012983158	6.027123489
TGCA theta	Top 10k	17:43573827:G:T	2.016445323	6.645274994
TGCA theta	Top 10k	8:27060204:C:T	1.619282694	1.796284879
TGCA theta	Top 10k	6:32451947:C:T	1.729011274	1.169546757
TGCA theta	Top 10k	6:32451954:T:C	1.729058715	1.169536982
TGCA theta	Top 10k	6:32451963:G:A	1.729058715	1.169536982
TGCA theta	Top 10k	12:96961809:C:T	1.701307059	2.849412427
TGCA theta	Top 10k	15:100245296:G:A	1.581090613	3.369207844
TGCA theta	Top 10k	4:81402280:G:C	1.495082438	1.733903849
TGCA theta	Top 10k	8:137662975:G:A	1.739701591	2.56320185
TGCA theta	Top 10k	6:32612035:A:G	1.839644653	1.239896738
TGCA theta	Top 10k	12:96901305:A:G	1.678997517	2.730539718
TGCA theta	Top 10k	6:32450580:T:C	1.947163913	1.691840939
TGCA theta	Top 10k	6:31327833:G:A	2.256954389	10.17197323
TGCA theta	Top 10k	6:105423829:T:C	1.948049593	5.723451589
TGCA theta	Top 10k	6:32611769:G:C	1.54934826	1.23846777
TGCA theta	Top 10k	6:32612801:G:C	2.237549909	5.807347171
TGCA theta	Top 10k	6:32612774:T:A	2.121191121	4.493379007
TGCA theta	Top 10k	6:32612775:G:A	2.121191121	4.493379007
TGCA theta	Top 10k	8:11701278:G:A	1.24336306	1.413082066
TGCA theta	Top 10k	6:32612769:G:C	2.120942776	4.489104527
TGCA theta	Top 10k	6:105423931:G:C	1.948010486	5.683137095
TGCA theta	Top 10k	15:100220127:A:G	1.40179833	2.076824498
TGCA theta	Top 10k	15:100246718:C:T	1.390668169	2.121816878
TGCA theta	Top 10k	6:32592862:T:C	1.662897917	1.115124894
TGCA theta	Top 10k	16:5122191:C:CG	1.875273582	4.106417605
TGCA theta	Top 10k	6:32611760:G:T	1.543256524	1.225067424
TGCA theta	Top 10k	15:100238571:C:G	1.255353609	1.432792409
TGCA theta	Top 10k	6:32593033:C:T	1.854161688	1.286502568
TGCA theta	Top 10k	15:100219358:A:G	1.404790553	2.087762238
TGCA theta	Top 10k	8:11704897:C:T	1.173760786	1.181351678
TGCA theta	Top 10k	6:32435556:A:G	1.354779118	0.997013502
TGCA theta	Top 10k	15:100229230:A:G	1.461380179	2.499633891
TGCA theta	Top 10k	20:11052721:C:CT	1.576029311	2.439215714
TGCA theta	Top 10k	X:54735559:G:A	1.743307509	2.937985563
TGCA theta	Top 10k	6:32607193:T:C	1.395862477	0.720933939
TGCA theta	Top 10k	18:38314044:A:T	2.163070408	5.282317862
TGCA theta	Top 10k	8:11703497:G:T	1.246015166	1.420361728
TGCA theta	Top 10k	7:17341796:A:G	1.864264606	3.707764195
TGCA theta	Top 10k	8:27024698:T:A	1.414898453	1.220276676
TGCA theta	Top 10k	2:103087383:C:T	2.038776141	4.936672887
TGCA theta	Top 10k	12:96838765:G:T	1.914425129	3.903493158
TGCA theta	Top 10k	6:32608417:G:A	1.81317988	1.242832203
TGCA theta	Top 10k	2:102969807:C:T	2.011602756	6.210424948
TGCA theta	Top 10k	8:11703523:T:G	1.245172746	1.407428516
TGCA theta	Top 10k	12:96924145:G:A	1.724395582	3.023870748
TGCA theta	Top 10k	X:8906893:A:C	1.12753096	1.11481368
TGCA theta	Top 10k	18:11541256:A:G	1.873349823	3.77425426
TGCA theta	Top 10k	3:180046708:G:A	1.675424671	2.118551701
TGCA theta	Top 10k	6:32607154:C:T	2.017509393	1.418884871
TGCA theta	Top 10k	6:32607152:G:C	2.01778822	1.418799964
TGCA theta	Top 10k	2:111992974:C:T	1.836720145	3.883889046
TGCA theta	Top 10k	8:137658476:T:C	1.682935339	2.348995337
TGCA theta	Top 10k	9:71482288:C:T	1.367327465	1.643982992
TGCA theta	Top 10k	4:18039263:G:T	1.453444261	1.430299347
TGCA theta	Top 10k	2:102971165:C:T	2.036753332	6.567757888
TGCA theta	Top 10k	6:105441888:A:G	1.958155974	5.488012094
TGCA theta	Top 10k	8:11607352:C:T	1.061038813	0.857907481
TGCA theta	Top 10k	5:42576245:T:A	1.135276595	0.878413901
TGCA theta	Top 10k	15:100246936:T:C	1.369297893	2.020233005
TGCA theta	Top 10k	4:18038125:A:G	1.48117721	1.252720069
TGCA theta	Top 10k	6:105442637:C:T	1.960521019	5.546207412
TGCA theta	Top 10k	6:32435542:A:G	1.341521842	0.965770259
TGCA theta	Top 10k	4:18046625:G:T	1.503044518	1.421470979
TGCA theta	Top 10k	6:31328598:C:T	2.288537942	11.16029948
TGCA theta	Top 10k	6:32589668:C:A	1.953780205	1.31729903
TGCA theta	Top 10k	4:18046499:A:G	1.49787255	1.426249845
TGCA theta	Top 10k	2:46736373:C:T	1.543727294	2.889880521
TGCA theta	Top 10k	6:32473461:A:G	1.372625676	0.82282625
TGCA theta	Top 10k	11:90430201:A:ACTAT	1.577083045	2.357820342
TGCA theta	Top 10k	6:31328441:T:G	2.290392989	11.21615941
TGCA theta	Top 10k	6:31328460:G:C	2.290333254	11.21496019
TGCA theta	Top 10k	15:100178865:A:G	1.593857104	3.137575542
TGCA theta	Top 10k	X:8916646:A:C	1.129883736	1.048167503
TGCA theta	Top 10k	16:5128209:C:T	1.718295042	2.551736201
TGCA theta	Top 10k	15:100246834:T:G	1.36725372	2.010565978
TGCA theta	Top 10k	6:31328400:C:T	2.290516389	11.20451698
TGCA theta	Top 10k	6:32565652:C:G	1.104613984	0.975054019
TGCA theta	Top 10k	2:188286217:C:G	1.629489298	2.729469103
TGCA theta	Top 10k	20:47337049:A:G	1.495503995	2.71275875
TGCA theta	Top 10k	16:1004909:T:C	1.669793016	3.132734014
TGCA theta	Top 10k	15:100218867:A:G	1.286410179	1.809294127
TGCA theta	Top 10k	6:32441391:G:GT	1.64475857	1.064517323
TGCA theta	Top 10k	3:180094724:C:CA	1.636754226	1.958216149
TGCA theta	Top 10k	17:46923090:CA:C	1.817169458	3.730066952
TGCA theta	Top 10k	8:137642909:T:C	1.721488976	2.482808281
TGCA theta	Top 10k	3:47587905:A:G	2.044900371	5.480674895
TGCA theta	Top 10k	18:11546118:C:T	1.842280397	3.597046614
TGCA theta	Top 10k	11:90443371:T:TTAAA	1.492392348	2.03889213
TGCA theta	Top 10k	6:105462876:T:C	1.900457886	4.978612308
TGCA theta	Top 10k	3:85871107:T:G	1.732545836	1.949891188
TGCA theta	Top 10k	1:2426149:C:A	1.506775409	2.2309037
TGCA theta	Top 10k	8:10208730:A:T	1.833868771	3.328306853
TGCA theta	Top 10k	5:104985341:G:GTTATTA	1.960994926	2.62403313
TGCA theta	Top 10k	6:32700233:T:G	1.69549255	3.746939165
TGCA theta	Top 10k	6:32185605:G:A	1.839996291	4.117031239
TGCA theta	Top 10k	6:32184050:G:T	1.850141264	4.220308865
TGCA theta	Top 10k	6:32489731:G:A	2.170817497	7.048272045
TGCA theta	Top 10k	8:11703420:C:T	1.246435036	1.460688089
TGCA theta	Top 10k	11:90419689:G:A	1.507955296	1.867966086
TGCA theta	Top 10k	7:17579064:A:G	1.709459545	2.043987303
TGCA theta	Top 10k	8:137618957:T:C	1.676550825	2.348449644
TGCA theta	Top 10k	5:164562227:G:GT	1.526007285	1.877039498
TGCA theta	Top 10k	8:11702375:G:A	1.241129778	1.456733333
TGCA theta	Top 10k	3:180059593:T:TAAG	1.619765794	1.468553138
TGCA theta	Top 10k	5:49705401:G:A	1.636739462	2.621335391
TGCA theta	Top 10k	6:105462004:G:A	1.889041099	4.791637053
TGCA theta	Top 10k	5:172599437:T:A	1.188527955	1.846975421
TGCA theta	Top 10k	8:11701096:A:C	1.87488426	2.319906516
TGCA theta	Top 10k	6:105421317:C:T	1.95115375	5.467924456
TGCA theta	Top 10k	6:31644978:C:CA	1.393642394	1.876577049
TGCA theta	Top 10k	5:172599499:G:A	1.186856927	1.836027214
TGCA theta	Top 10k	7:17343405:A:G	2.021878305	4.746549448
TGCA theta	Top 10k	6:32608972:G:T	1.832405704	1.788873485
TGCA theta	Top 10k	3:85871350:G:A	1.805399915	2.192014212
TGCA theta	Top 10k	8:11433427:G:A	2.139018096	7.098016122
TGCA theta	Top 10k	3:85870931:C:T	1.806255153	2.196420613
TGCA theta	Top 10k	3:85870303:G:A	1.807952673	2.216155208
TGCA theta	Top 10k	22:48898559:C:G	2.018774371	4.806763796
TGCA theta	Top 10k	5:63114407:A:G	1.513537882	2.2526588
TGCA theta	Top 10k	18:11548318:C:T	1.850509827	3.668438118
TGCA theta	Top 10k	3:115800997:C:A	1.344924372	1.644357239
TGCA theta	Top 10k	2:103091001:C:T	2.261222962	5.336548497
TGCA theta	Top 10k	8:137606083:G:A	1.690071486	2.429631928
TGCA theta	Top 10k	18:11546493:C:G	1.841051412	3.610938591
TGCA theta	Top 10k	6:32546879:A:G	1.677441173	1.045259898
TGCA theta	Top 10k	8:137587070:C:T	1.741270008	2.803623319
TGCA theta	Top 10k	14:100788640:A:G	1.53931761	2.165761603
TGCA theta	Top 10k	15:100104385:C:T	1.561291101	3.243417889
TGCA theta	Top 10k	1:225031003:G:T	1.407792512	1.842948179
TGCA theta	Top 10k	9:36932542:C:T	1.536661587	2.101376792
TGCA theta	Top 10k	17:43516738:A:C	1.658348455	2.113004686
TGCA theta	Top 10k	8:11704719:C:A	1.149732769	1.098066612
TGCA theta	Top 10k	2:112005079:A:G	1.779630045	3.647046725
TGCA theta	Top 10k	6:105424901:C:T	1.914275197	5.061638105
TGCA theta	Top 10k	8:137642526:G:A	1.6871205	2.305260809
TGCA theta	Top 10k	6:32610736:G:A	1.711491564	0.840161674
TGCA theta	Top 10k	17:73818872:G:A	1.450600343	2.318142618
TGCA theta	Top 10k	6:32613237:A:G	1.715694298	1.234378315
TGCA theta	Top 10k	8:87818334:G:A	1.85055309	2.875775044
TGCA theta	Top 10k	6:140692862:T:C	1.206108786	0.959134979
TGCA theta	Top 10k	1:225031002:G:T	1.40251626	1.823942089
TGCA theta	Top 10k	5:131961970:C:T	1.930794882	5.517153271
TGCA theta	Top 10k	X:8906695:T:C	1.102378345	1.071867572
TGCA theta	Top 10k	12:104668445:C:G	1.416095385	1.706711416
TGCA theta	Top 10k	8:137607170:A:T	1.856466241	3.154431918
TGCA theta	Top 10k	14:100788977:G:A	1.609830688	2.526028045
TGCA theta	Top 10k	6:32611579:A:G	1.745280347	1.648016855
TGCA theta	Top 10k	6:32608925:C:T	1.905456067	1.925342549
TGCA theta	Top 10k	8:137590760:A:G	1.572049069	1.993752985
TGCA theta	Top 10k	6:135403624:C:T	1.439012551	1.740147477
TGCA theta	Top 10k	5:172608592:A:G	1.158345653	1.711871801
TGCA theta	Top 10k	6:32492026:G:C	1.845676751	1.468774061
TGCA theta	Top 10k	6:32561186:G:A	1.792231586	1.325496488
TGCA theta	Top 10k	8:137592046:A:G	1.571541608	1.981039431
TGCA theta	Top 10k	6:32711857:T:C	2.765991101	2.485806645
TGCA theta	Top 10k	6:32608251:C:G	1.90919498	1.675073177
TGCA theta	Top 10k	2:111972228:A:T	1.772537522	3.541322749
TGCA theta	Top 10k	15:84949459:G:A	1.89648421	4.177149806
TGCA theta	Top 10k	6:135403819:T:C	1.435809904	1.731541669
TGCA theta	Top 10k	2:47809303:G:T	1.631868996	2.932224961
TGCA theta	Top 10k	6:26208917:A:G	1.7778585	3.23296238
TGCA theta	Top 10k	19:45395266:G:A	1.310102823	0.902224999
TGCA theta	Top 10k	4:18045033:A:G	1.404743159	1.244827407
TGCA theta	Top 10k	8:137618285:A:G	1.639076495	2.227892097
TGCA theta	Top 10k	1:2426689:C:T	1.594297084	2.690015991
TGCA theta	Top 10k	16:28506872:A:G	1.832554748	3.900285399
TGCA theta	Top 10k	8:137562031:C:T	1.73502964	2.759995833
TGCA theta	Top 10k	8:10208948:G:C	1.757123492	2.687345875
TGCA theta	Top 10k	17:67785428:C:T	1.5771036	2.138721218
TGCA theta	Top 10k	6:32179432:G:T	1.700563131	3.263757049
TGCA theta	Top 10k	6:26208641:C:G	1.769362797	3.18337348
TGCA theta	Top 10k	6:32610751:A:G	1.704586735	0.82948618
TGCA theta	Top 10k	6:32610747:G:C	1.705184437	0.829546818
TGCA theta	Top 10k	6:32607659:C:T	1.689758491	2.646765975
TGCA theta	Top 10k	6:26208956:G:A	1.745253718	3.035186601
TGCA theta	Top 10k	2:43772121:C:T	1.396916023	1.757948191
TGCA theta	Top 10k	2:66844719:A:G	1.971470591	4.814360451
TGCA theta	Top 10k	1:225028836:C:T	1.375528511	1.687618128
TGCA theta	Top 10k	5:43264789:G:T	1.445910068	2.176827053
TGCA theta	Top 10k	6:32632507:C:T	1.72868023	3.626700245
TGCA theta	Top 10k	2:112004381:C:A	1.815987577	4.016035493
TGCA theta	Top 10k	8:137547116:C:T	1.867405512	3.2900048
TGCA theta	Top 10k	1:205887232:A:T	1.959084601	7.131626161
TGCA theta	Top 10k	1:157016165:C:T	1.895892742	5.635115924
TGCA theta	Top 10k	2:111980832:T:G	1.771047409	3.492632307
TGCA theta	Top 10k	8:137670217:A:G	1.600914461	2.057503183
TGCA theta	Top 10k	17:43511598:T:C	1.650970247	2.091574701
TGCA theta	Top 10k	18:77225154:A:G	1.733738483	2.862456157
TGCA theta	Top 10k	19:47885234:T:C	1.652393947	2.387482382
TGCA theta	Top 10k	8:137670528:C:T	1.59884247	2.050312207
TGCA theta	Top 10k	8:137669759:T:C	1.597131401	2.05015801
TGCA theta	Top 10k	8:137601061:T:C	1.624019628	2.104716844
TGCA theta	Top 10k	6:32594304:T:C	1.833690817	1.289403253
TGCA theta	Top 10k	8:137586801:G:T	1.766901668	2.967309276
TGCA theta	Top 10k	16:3148043:CAAAAAAAAAA:C	1.854991214	4.445255313
TGCA theta	Top 10k	11:90437468:A:G	1.557885836	2.278626251
TGCA theta	Top 10k	8:137648060:G:A	1.610193882	2.004833475
TGCA theta	Top 10k	8:137613619:G:A	1.627055114	2.208829371
TGCA theta	Top 10k	8:137672952:A:C	1.600688462	2.046182014
TGCA theta	Top 10k	5:131961849:C:T	1.950541754	5.723120251
TGCA theta	Top 10k	9:4571681:A:AAAAT	1.913932634	5.554885564
TGCA theta	Top 10k	16:17417219:G:A	1.642807693	2.962168039
TGCA theta	Top 10k	18:77226947:A:G	1.738128891	2.898937493
TGCA theta	Top 10k	X:22357762:G:A	1.412416926	1.817043838
TGCA theta	Top 10k	8:11432812:C:G	2.027520199	5.15628519
TGCA theta	Top 10k	11:90412802:C:T	1.618753734	2.477264334
TGCA theta	Top 10k	4:18044357:C:T	1.50727456	1.261813902
TGCA theta	Top 10k	8:137668154:T:TA	1.639122022	2.263600732
TGCA theta	Top 10k	5:49731257:G:A	2.075366428	4.991717895
TGCA theta	Top 10k	9:83641598:C:T	1.454278822	1.679582236
TGCA theta	Top 10k	6:32591430:A:G	1.920689145	1.294913528
TGCA theta	Top 10k	18:11542019:T:C	1.704196304	2.895751554
TGCA theta	Top 10k	11:90409282:C:T	1.6796971	2.753644507
TGCA theta	Top 10k	6:26216656:T:C	1.759971165	2.958367535
TGCA theta	Top 10k	11:90423021:C:T	1.549881794	2.212421374
TGCA theta	Top 10k	11:90412187:G:A	1.618462656	2.47347729
TGCA theta	Top 10k	1:157026351:T:A	1.899775385	5.635135269
TGCA theta	Top 10k	6:32587508:T:C	1.481018511	0.746047056
TGCA theta	Top 10k	11:90413891:C:CTGATGGATTAGACTGGTGGTTGT	1.629572478	2.511650797
TGCA theta	Top 10k	3:85870199:A:T	1.820449748	2.166682757
TGCA theta	Top 10k	3:85870363:G:T	1.809861469	2.127382718
TGCA theta	Top 10k	4:18047401:G:A	1.426832498	1.207606245
TGCA theta	Top 10k	15:85060599:T:A	1.685960598	3.095805716
TGCA theta	Top 10k	1:225044284:G:A	1.345906638	1.59135867
TGCA theta	Top 10k	8:137614074:C:T	1.623163566	2.158670365
TGCA theta	Top 10k	7:97936082:C:T	1.402524648	1.443318306
TGCA theta	Top 10k	8:137658097:T:G	1.54121904	1.908315117
TGCA theta	Top 10k	5:172600288:A:G	1.139958334	1.657381677
TGCA theta	Top 10k	8:137546449:A:G	1.807383837	2.751261475
TGCA theta	Top 10k	8:137634046:C:A	1.639305472	2.155981477
TGCA theta	Top 10k	20:33780970:T:C	1.427447703	0.896564987
TGCA theta	Top 10k	3:180090946:G:A	1.923155956	4.108212749
TGCA theta	Top 10k	6:32607203:G:A	1.990881747	1.268713414
TGCA theta	Top 10k	11:90439670:T:C	1.486007076	2.039001859
TGCA theta	Top 10k	1:188428839:A:G	1.766301527	3.246101384
TGCA theta	Top 10k	1:65238741:C:T	1.54774093	1.864585078
TGCA theta	Top 10k	6:32632494:C:T	1.507775519	2.407359098
TGCA theta	Top 10k	8:2329695:T:C	1.44822449	1.483993358
TGCA theta	Top 10k	6:135401112:C:G	1.420775053	1.70167774
TGCA theta	Top 10k	11:90420227:T:C	1.578216885	2.303759132
TGCA theta	Top 10k	11:90434873:T:G	1.660075918	2.65609846
TGCA theta	Top 10k	6:32460486:A:G	1.44316354	0.795284121
TGCA theta	Top 10k	6:32605972:A:G	1.670796727	0.79782024
TGCA theta	Top 10k	6:32587520:G:T	1.459867344	0.741395323
TGCA theta	Top 10k	6:32637696:T:G	1.485740695	0.749309018
TGCA theta	Top 10k	9:76281797:G:A	1.625850025	2.756574743
TGCA theta	Top 10k	8:137607818:A:G	1.594151963	2.089301311
TGCA theta	Top 10k	6:32175415:C:A	1.994865419	5.739141737
TGCA theta	Top 10k	8:4980728:C:T	1.809535808	2.859660497
TGCA theta	Top 10k	11:90439945:A:C	1.481649793	2.024704063
TGCA theta	Top 10k	11:90441795:T:TTGA	1.507742643	2.111046322
TGCA theta	Top 10k	18:77222862:T:G	1.560166585	2.071642371
TGCA theta	Top 10k	7:3563362:C:A	1.323874542	0.649386506
TGCA theta	Top 10k	18:38309593:T:A	2.210991038	5.09080341
TGCA theta	Top 10k	1:225031599:A:G	1.344534811	1.595835114
TGCA theta	Top 10k	11:90443584:A:C	1.648424792	2.617187027
TGCA theta	Top 10k	11:90403032:A:G	1.633154507	2.518638953
TGCA theta	Top 10k	11:90435258:A:T	1.645247688	2.579821136
TGCA theta	Top 10k	3:181543372:CT:C	1.429818576	2.172771792
TGCA theta	Top 10k	6:105457186:T:G	2.003055028	5.703888601
TGCA theta	Top 10k	3:180061524:C:T	1.904946486	4.019330869
TGCA theta	Top 10k	11:90442240:C:T	1.48225018	2.032375285
TGCA theta	Top 10k	11:90442251:G:A	1.48188721	2.031616893
TGCA theta	Top 10k	8:137673429:A:T	1.8511047	2.2701576
TGCA theta	Top 10k	2:44654905:T:C	1.542385426	1.811671131
TGCA theta	Top 10k	11:90424707:G:A	1.538215193	2.13072531
TGCA theta	Top 10k	17:43494497:A:G	1.637823464	2.048176895
TGCA theta	Top 10k	6:32607288:G:A	2.025802527	1.385538666
TGCA theta	Top 10k	6:32559444:C:T	1.924809453	4.486089396
TGCA theta	Top 10k	11:90423120:T:G	1.457960043	1.951523232
TGCA theta	Top 10k	11:90432837:G:T	1.67676699	2.710848315
TGCA theta	Top 10k	17:80703435:G:A	1.537836114	2.060089092
TGCA theta	Top 10k	8:137618365:A:T	1.596946608	2.058195686
TGCA theta	Top 10k	11:90444292:A:G	1.473973896	2.01111991
TGCA theta	Top 10k	4:38688637:CA:C	1.656994868	3.364591913
TGCA theta	Top 10k	18:77227285:T:C	1.669951011	2.542287646
TGCA theta	Top 10k	8:137592602:A:G	1.616025061	2.082582934
TGCA theta	Top 10k	18:77223654:T:G	1.599952308	2.226413876
TGCA theta	Top 10k	11:90405348:T:C	1.609216437	2.433153859
TGCA theta	Top 10k	20:33560172:G:A	1.515913463	2.312866001
TGCA theta	Top 10k	6:31258393:G:A	1.861579808	3.938394369
TGCA theta	Top 10k	8:137671456:G:A	1.5373807	1.842360892
TGCA theta	Top 10k	11:90449164:A:G	1.503910842	2.119852099
TGCA theta	Top 10k	11:126405735:C:T	1.91376075	3.599166133
TGCA theta	Top 10k	11:90409950:T:C	1.755942868	3.036231564
TGCA theta	Top 10k	6:32180431:A:T	1.874452569	4.385044057
TGCA theta	Top 10k	11:90443346:A:G	1.496266761	2.0727838
TGCA theta	Top 10k	11:90408943:A:G	1.617283947	2.464419015
TGCA theta	Top 10k	6:32611357:C:T	1.403635558	0.498927978
TGCA theta	Top 10k	6:32604621:T:C	1.583716583	0.604380777
TGCA theta	Top 10k	17:43497395:T:C	1.632981117	2.016507336
TGCA theta	Top 10k	7:158288138:T:C	1.977378819	8.104628197
TGCA theta	Top 10k	11:90435257:A:C	1.653102263	2.620436392
TGCA theta	Top 10k	11:90435167:A:G	1.653528688	2.622447407
TGCA theta	Top 10k	6:32612008:T:C	1.294180525	1.06437783
TGCA theta	Top 10k	11:132086096:A:G	1.775729224	2.92416577
TGCA theta	Top 10k	11:90424565:T:C	1.442061063	1.899884734
TGCA theta	Top 10k	3:180078323:A:C	1.906332954	4.071416482
TGCA theta	Top 10k	6:32612762:C:A	1.898603099	2.761337188
TGCA theta	Top 10k	6:32587628:G:C	1.889051297	1.101720696
TGCA theta	Top 10k	11:90420181:A:G	1.454558849	1.942227615
TGCA theta	Top 10k	1:212499774:A:T	1.640968068	3.063647868
TGCA theta	Top 10k	11:90432500:A:C	1.619824144	2.491641427
TGCA theta	Top 10k	11:90410159:T:A	1.654825863	2.609432226
TGCA theta	Top 10k	9:117772062:C:A	1.691781522	2.887037096
TGCA theta	Top 10k	11:90445471:C:T	1.469241958	1.997893457
TGCA theta	Top 10k	6:32588700:C:T	1.994696889	1.435483349
TGCA theta	Top 10k	6:32557259:C:T	1.737650125	0.998542416
TGCA theta	Top 10k	6:32557263:T:A	1.737650125	0.998542416
TGCA theta	Top 10k	7:40758141:T:G	1.416716101	1.909402905
TGCA theta	Top 10k	11:132085383:T:C	1.732167246	2.693360455
TGCA theta	Top 10k	6:32174048:A:G	1.921961905	5.006272788
TGCA theta	Top 10k	2:66889093:G:GCAC	1.925517637	4.27563611
TGCA theta	Top 10k	3:180073549:G:A	1.654139898	1.62535813
TGCA theta	Top 10k	6:32588707:G:A	2.007043825	1.384588033
TGCA theta	Top 10k	6:32173800:C:A	1.904915713	4.836790656
TGCA theta	Top 10k	7:31803462:G:C	1.383247279	1.468526744
TGCA theta	Top 10k	11:90430205:C:T	1.571243973	2.303449579
TGCA theta	Top 10k	11:90409690:T:C	1.631929076	2.526027086
TGCA theta	Top 10k	3:180098486:A:T	1.788971799	3.198837833
TGCA theta	Top 10k	X:22348303:C:A	1.476700931	2.043703833
TGCA theta	Top 10k	22:50333920:T:TTTC	1.467414981	1.569936037
TGCA theta	Top 10k	8:137624771:G:A	1.570078937	1.984748025
TGCA theta	Top 10k	11:90424238:T:C	1.437348661	1.892468816
TGCA theta	Top 10k	X:23188597:C:A	2.263566547	8.975609871
TGCA theta	Top 10k	5:131953427:C:T	1.847950984	4.69789693
TGCA theta	Top 10k	10:99696325:G:A	1.599702793	2.088768114
TGCA theta	Top 10k	11:90435332:G:T	1.81693053	3.434068821
TGCA theta	Top 10k	11:90427867:T:C	1.569299165	2.296051709
TGCA theta	Top 10k	11:77288104:AT:A	1.40295708	2.249418985
TGCA theta	Top 10k	5:49457981:A:G	1.518055619	2.096330344
TGCA theta	Top 10k	11:90452512:G:A	2.068895901	7.970012253
TGCA theta	Top 10k	11:90411906:G:C	1.591812545	2.366040584
TGCA theta	Top 10k	12:104666385:T:C	1.369105537	1.569013711
TGCA theta	Top 10k	11:90414427:C:A	1.608230937	2.432320156
TGCA theta	Top 10k	17:43510028:T:C	1.62060726	1.958561845
TGCA theta	Top 10k	11:90407300:T:C	1.630513056	2.504811784
TGCA theta	Top 10k	11:90426777:G:A	1.43490678	1.885313412
TGCA theta	Top 10k	6:32179494:C:G	1.770855544	3.37978907
TGCA theta	Top 10k	8:137663399:A:G	1.529805417	1.859165735
TGCA theta	Top 10k	5:49743268:C:T	1.557474588	2.239816262
TGCA theta	Top 10k	11:90423498:G:A	1.424785482	1.849885019
TGCA theta	Top 10k	6:30365320:C:T	1.396312618	1.519006234
TGCA theta	Top 10k	6:32167513:C:T	1.914261046	4.93872637
TGCA theta	Top 10k	18:11542535:A:G	1.778671615	3.340425264
TGCA theta	Top 10k	15:67935745:C:T	1.640831573	2.802890935
TGCA theta	Top 10k	11:90425951:T:A	1.430260913	1.870181556
TGCA theta	Top 10k	8:137627963:T:A	1.565883871	1.972074648
TGCA theta	Top 10k	16:28508069:C:T	1.806340408	3.895478694
TGCA theta	Top 10k	5:49745890:G:A	1.54371643	2.184097269
TGCA theta	Top 10k	11:90420768:C:G	1.459819028	1.951726185
TGCA theta	Top 10k	11:90431758:G:C	1.60482044	2.429860313
TGCA theta	Top 10k	6:32568652:G:A	1.270924371	1.515999105
TGCA theta	Top 10k	16:28508048:A:G	1.867248949	4.150177131
TGCA theta	Top 10k	6:32594028:T:G	1.994991718	1.383883977
TGCA theta	Top 10k	11:90418203:T:C	1.399087186	1.786100673
TGCA theta	Top 10k	19:18517506:G:C	2.143039486	7.376165561
TGCA theta	Top 10k	X:23188711:C:G	2.262316136	9.00853957
TGCA theta	Top 10k	22:42665322:G:A	1.472951853	2.099283048
TGCA theta	Top 10k	11:90435329:G:T	1.875151824	3.759225786
TGCA theta	Top 10k	2:66832631:C:G	2.000754986	4.918134646
TGCA theta	Top 10k	11:90420789:A:T	1.449363527	1.922560393
TGCA theta	Top 10k	8:137665319:A:G	1.51113827	1.765903881
TGCA theta	Top 10k	X:8902853:C:A	1.0858491	1.001575524
TGCA theta	Top 10k	11:90433840:T:A	1.613881152	2.463682622
TGCA theta	Top 10k	5:131955818:C:T	2.310959173	13.25039035
TGCA theta	Top 10k	11:90432928:A:T	1.612125415	2.456645013
TGCA theta	Top 10k	7:17344998:T:C	1.537887426	2.041430466
TGCA theta	Top 10k	5:172599318:A:G	1.127262139	1.632378111
TGCA theta	Top 10k	8:137632170:G:A	1.609453412	2.011445252
TGCA theta	Top 10k	11:90410124:C:T	1.646938779	2.57108826
TGCA theta	Top 10k	14:80116833:G:A	1.639817788	3.888417223
TGCA theta	Top 10k	8:137603990:G:GT	1.694435573	2.633064009
TGCA theta	Top 10k	18:38310958:A:G	2.187519274	4.728827937
TGCA theta	Top 10k	8:137568252:T:C	1.59353538	2.182741705
TGCA theta	Top 10k	11:90410814:A:C	1.560438171	2.256592727
TGCA theta	Top 10k	6:32575181:G:A	1.684700411	1.581966932
TGCA theta	Top 10k	15:67934454:C:T	1.621718825	2.70634265
TGCA theta	Top 10k	1:212452073:C:CTT	2.071640389	5.658030005
TGCA theta	Top 10k	11:90418925:T:A	1.427313666	1.864933346
TGCA theta	Top 10k	1:225030123:A:C	1.31916194	1.526153487
TGCA theta	Top 10k	17:73822445:C:T	1.293034221	1.659476558
TGCA theta	Top 10k	6:105453417:A:C	1.990791009	5.451263642
TGCA theta	Top 10k	11:90434394:T:G	1.60944641	2.444770509
TGCA theta	Top 10k	14:100788014:A:C	1.466514663	1.746119096
TGCA theta	Top 10k	18:77223302:T:C	1.75728324	3.002842657
TGCA theta	Top 10k	X:23188961:G:A	2.274830574	9.163184468
TGCA theta	Top 10k	11:90430498:T:A	1.566336256	2.282689402
TGCA theta	Top 10k	11:90406520:T:G	1.626349125	2.497419011
TGCA theta	Top 10k	14:80107603:A:G	1.737772958	4.783363615
TGCA theta	Top 10k	18:77223783:T:C	1.56843974	2.08714861
TGCA theta	Top 10k	8:137604105:G:T	1.68038319	1.996378856
TGCA theta	Top 10k	11:47693873:C:CT	1.929744363	4.332874587
TGCA theta	Top 10k	7:17348119:T:C	1.707527367	2.532446236
TGCA theta	Top 10k	14:54419965:G:A	1.573165768	1.330353013
TGCA theta	Top 10k	5:112943944:T:C	1.325088884	1.586707653
TGCA theta	Top 10k	15:68017752:A:G	1.689700672	2.993647838
TGCA theta	Top 10k	3:21166700:G:C	1.320093309	1.880944948
TGCA theta	Top 10k	11:90405970:C:G	1.624734408	2.487006451
TGCA theta	Top 10k	1:225027004:T:C	1.31636829	1.492182835
TGCA theta	Top 10k	17:43510650:A:G	1.608794379	1.977935951
TGCA theta	Top 10k	11:90450760:AT:A	2.095258264	7.867540466
TGCA theta	Top 10k	11:90430808:T:G	1.607446151	2.482492289
TGCA theta	Top 10k	8:137555575:C:T	1.876413927	3.195646765
TGCA theta	Top 10k	11:90425430:A:G	1.397136035	1.783779132
TGCA theta	Top 10k	8:142199400:G:A	2.009013253	4.223437803
TGCA theta	Top 10k	13:61820997:C:T	1.494957381	2.151713754
TGCA theta	Top 10k	9:120588554:C:T	1.609183796	3.555466259
TGCA theta	Top 10k	11:90430422:G:C	1.556237856	2.243968466
TGCA theta	Top 10k	8:137569002:G:A	1.578580551	2.12995644
TGCA theta	Top 10k	X:23188321:A:G	2.266926427	8.950790244
TGCA theta	Top 10k	6:26215802:A:G	1.845620824	3.455822174
TGCA theta	Top 10k	5:131951996:T:C	1.812134011	4.278742867
TGCA theta	Top 10k	11:90420363:T:G	1.53366943	2.123662265
TGCA theta	Top 10k	11:90420554:A:T	1.533526947	2.123072027
TGCA theta	Top 10k	8:137654633:T:G	1.507398561	1.794736956
TGCA theta	Top 10k	5:131966973:G:A	1.94165348	5.712611678
TGCA theta	Top 10k	11:116559663:A:G	1.161563916	1.425048661
TGCA theta	Top 10k	11:90446148:C:T	1.445444624	1.922331889
TGCA theta	Top 10k	19:18511230:T:C	1.923033477	4.839106183
TGCA theta	Top 10k	14:80097713:G:C	1.780767816	5.924841792
TGCA theta	Top 10k	11:90419159:A:T	1.525551005	2.096641078
TGCA theta	Top 10k	3:184343610:T:C	1.33730506	1.379355743
TGCA theta	Top 10k	1:212521242:C:T	1.721241887	3.430544626
TGCA theta	Top 10k	8:27066369:T:C	1.485520907	1.88584003
TGCA theta	Top 10k	8:11703657:C:T	1.134660775	1.30672191
TGCA theta	Top 10k	9:83647184:TG:T	1.185880349	1.067228225
TGCA theta	Top 10k	5:49477657:A:G	1.582850505	2.398386758
TGCA theta	Top 10k	6:32549923:G:T	1.304511971	0.739123041
TGCA theta	Top 10k	14:80102783:G:A	1.763055271	5.577591302
TGCA theta	Top 10k	18:77224192:C:T	1.643311626	2.392547253
TGCA theta	Top 10k	11:132087554:A:G	1.728401644	2.765825377
TGCA theta	Top 10k	5:131961149:G:A	1.89624062	5.317006478
TGCA theta	Top 10k	18:53099661:T:TA	1.130468103	1.496071667
TGCA theta	Top 10k	X:8901390:G:A	1.066724611	0.96371326
TGCA theta	Top 10k	17:44070583:A:G	1.784515349	3.698451103
TGCA theta	Top 10k	16:17605594:A:G	1.538439993	2.193615983
TGCA theta	Top 10k	15:34987434:G:GA	1.575607817	1.100138412
TGCA theta	Top 10k	8:137587374:T:C	1.611056038	2.296892089
TGCA theta	Top 10k	11:90424693:T:C	1.497543843	1.98110223
TGCA theta	Top 10k	8:137552803:G:T	1.895751782	3.251788089
TGCA theta	Top 10k	6:31303275:A:G	2.201371999	9.572698767
TGCA theta	Top 10k	6:26210621:G:T	1.810855963	3.247073148
TGCA theta	Top 10k	6:32569162:T:C	1.277975711	1.542899541
TGCA theta	Top 10k	11:90405329:A:G	1.572336525	2.29169072
TGCA theta	Top 10k	10:31297648:G:A	2.05551983	4.649180302
TGCA theta	Top 10k	17:5330186:A:G	1.850587901	4.372659075
TGCA theta	Top 10k	18:77222828:C:CG	1.369231749	1.373270049
TGCA theta	Top 10k	3:180048750:T:G	1.675323762	1.599448046
TGCA theta	Top 10k	6:32604008:A:ATTCTT	1.578808551	0.744586516
TGCA theta	Top 10k	6:32606646:T:C	1.255470137	0.773680974
TGCA theta	Top 10k	17:46839912:C:T	1.400158323	1.614581251
TGCA theta	Top 10k	6:32608844:A:G	1.852098957	1.592358529
TGCA theta	Top 10k	3:52217704:C:T	1.551925569	2.289767317
TGCA theta	Top 10k	5:131967540:G:A	1.99216325	6.03238188
TGCA theta	Top 10k	5:131982123:T:A	2.041984541	7.071451879
TGCA theta	Top 10k	6:135406798:T:A	1.373989269	1.572407355
TGCA theta	Top 10k	11:90426055:AT:A	1.508587243	2.030812798
TGCA theta	Top 10k	11:90418608:A:C	1.382341866	1.737815472
TGCA theta	Top 10k	17:43535952:C:T	1.543951464	1.772004681
TGCA theta	Top 10k	5:131961067:C:T	1.894195637	5.270289131
TGCA theta	Top 10k	6:26225881:C:A	1.794695905	3.040016155
TGCA theta	Top 10k	5:131969874:T:C	1.836073781	4.571476122
TGCA theta	Top 10k	8:137648546:T:C	1.510555195	1.807147438
TGCA theta	Top 10k	6:26229411:C:T	1.736282379	2.588242461
TGCA theta	Top 10k	11:90397561:T:C	1.424651376	1.836191745
TGCA theta	Top 10k	11:90394540:T:C	1.426014389	1.841405042
TGCA theta	Top 10k	11:90398598:C:G	1.464625024	1.958140526
TGCA theta	Top 10k	6:26224377:A:G	1.79607667	3.043059209
TGCA theta	Top 10k	5:131915213:G:A	2.009696405	6.716244327
TGCA theta	Top 10k	7:31814661:G:C	1.739683409	3.831704961
TGCA theta	Top 10k	6:26224343:C:G	1.794710918	3.032989305
TGCA theta	Top 10k	X:22733751:A:G	1.360283485	1.514038721
TGCA theta	Top 10k	8:137645256:C:CTT	1.482833608	1.753520441
TGCA theta	Top 10k	16:28507644:C:G	1.900941891	4.308257938
TGCA theta	Top 10k	6:26223694:C:G	1.794740875	3.029655216
TGCA theta	Top 10k	1:212449373:C:T	1.857503325	4.150190301
TGCA theta	Top 10k	19:18512932:C:T	2.119164176	6.846473282
TGCA theta	Top 10k	18:77223827:T:A	1.568192706	2.09375507
TGCA theta	Top 10k	14:80101167:C:T	1.778867634	5.733870342
TGCA theta	Top 10k	11:90423660:A:G	1.49319808	1.9588184
TGCA theta	Top 10k	2:31485207:G:A	2.349198996	8.73269214
TGCA theta	Top 10k	11:90424251:A:T	1.493492432	1.959659473
TGCA theta	Top 10k	11:90424638:T:C	1.493492432	1.959659473
TGCA theta	Top 10k	17:46842983:T:C	1.423368671	1.625522062
TGCA theta	Top 10k	6:140669000:A:T	1.240050094	0.936650019
TGCA theta	Top 10k	14:80099516:C:T	1.779405828	5.72748416
TGCA theta	Top 10k	11:90417432:T:C	1.377303383	1.723938636
TGCA theta	Top 10k	8:137663489:T:G	1.476333793	1.700807492
TGCA theta	Top 10k	8:113280024:C:T	1.58108938	2.708017936
TGCA theta	Top 10k	6:26216165:C:T	1.768862427	2.853969958
TGCA theta	Top 10k	11:41459584:A:G	1.488335573	2.221070855
TGCA theta	Top 10k	11:90417886:T:TA	1.506148838	2.007412622
TGCA theta	Top 10k	6:26216101:CACAGA:C	1.782323842	3.193978261
TGCA theta	Top 10k	5:131971902:C:T	1.916962246	5.280183578
TGCA theta	Top 10k	5:131918444:T:G	1.99676692	6.537449584
TGCA theta	Top 10k	6:32561659:T:C	2.087817212	2.654991255
TGCA theta	Top 10k	5:131965606:C:T	2.008857956	6.469225518
TGCA theta	Top 10k	11:41454711:G:C	1.464092148	2.118153614
TGCA theta	Top 10k	2:71390142:G:C	2.040005583	5.760099882
TGCA theta	Top 10k	6:26231608:G:A	1.775717775	2.919825629
TGCA theta	Top 10k	11:90411292:C:T	1.560943518	2.257398524
TGCA theta	Top 10k	11:90419749:C:A	1.473370921	1.846544507
TGCA theta	Top 10k	17:9008677:G:A	1.528017044	2.361501926
TGCA theta	Top 10k	3:49548225:G:C	1.692047013	2.616928739
TGCA theta	Top 10k	11:90418008:C:G	1.373868642	1.711752663
TGCA theta	Top 10k	11:90424573:C:T	1.477856329	1.908499574
TGCA theta	Top 10k	6:32561048:G:T	2.008600958	2.229095302
TGCA theta	Top 10k	6:26221173:G:A	1.791658908	2.979007538
TGCA theta	Top 10k	6:32637180:A:G	2.037736372	1.460229622
TGCA theta	Top 10k	17:9008174:C:T	1.52855046	2.366502979
TGCA theta	Top 10k	X:23187127:G:A	2.250639167	8.873948344
TGCA theta	Top 10k	7:31811641:A:C	1.735733153	3.718283094
TGCA theta	Top 10k	5:131982515:T:A	2.035640592	6.983598862
TGCA theta	Top 10k	6:32553125:A:T	1.678072905	0.866176546
TGCA theta	Top 10k	6:32604051:A:T	1.606722354	0.743245797
TGCA theta	Top 10k	6:32561043:A:T	2.007786731	2.223811529
TGCA theta	Top 10k	18:77224345:G:T	1.58994542	2.194935784
TGCA theta	Top 10k	X:22348873:G:A	1.583067185	2.55768179
TGCA theta	Top 10k	6:26220202:G:C	1.79168371	2.971686723
TGCA theta	Top 10k	14:80104576:G:T	1.790292336	5.747231087
TGCA theta	Top 10k	3:180091311:T:A	1.91722534	4.347492278
TGCA theta	Top 10k	6:164871604:A:G	1.590048021	2.141960208
TGCA theta	Top 10k	12:107378724:A:T	1.587902649	3.472617643
TGCA theta	Top 10k	18:38300149:T:C	2.260723692	4.872420548
TGCA theta	Top 10k	15:67951150:G:T	1.703301466	3.135152813
TGCA theta	Top 10k	8:11703659:T:C	1.079447606	1.146162782
TGCA theta	Top 10k	9:120580492:C:A	1.64337734	3.735695714
TGCA theta	Top 10k	19:37410757:A:G	1.600266154	2.873838091
TGCA theta	Top 10k	6:26236920:G:A	1.74561973	2.448780006
TGCA theta	Top 10k	6:31866846:G:GA	1.434660595	1.804099136
TGCA theta	Top 10k	14:95641415:G:T	1.623946188	2.279803667
TGCA theta	Top 10k	8:137637938:A:C	1.529856205	1.840477512
TGCA theta	Top 10k	7:31820038:T:C	1.820897686	4.850853472
TGCA theta	Top 10k	2:71390203:G:T	1.968725151	4.940204924
TGCA theta	Top 10k	17:43498710:C:T	1.549623068	1.728653522
TGCA theta	Top 10k	16:17606064:T:A	1.541145841	2.168602207
TGCA theta	Top 10k	7:53570694:A:C	1.63736107	2.608216186
TGCA theta	Top 10k	6:68405471:G:A	1.73978668	2.805150914
TGCA theta	Top 10k	11:90418766:T:C	1.461672949	1.819688356
TGCA theta	Top 10k	18:38300952:A:G	2.261364889	4.8631136
TGCA theta	Top 10k	6:140658873:C:A	1.243419433	0.893827808
TGCA theta	Top 10k	10:65364731:A:C	1.619605629	2.667935061
TGCA theta	Top 10k	11:90423187:C:T	1.496190595	1.975294076
TGCA theta	Top 10k	11:90424757:G:A	1.496518305	1.976285319
TGCA theta	Top 10k	7:31821665:G:A	1.782532236	4.591143079
TGCA theta	Top 10k	18:38301260:C:T	2.261428279	4.859984276
TGCA theta	Top 10k	6:29911154:C:A	1.71025566	2.432535915
TGCA theta	Top 10k	19:40401268:A:C	1.138905966	0.916696906
TGCA theta	Top 10k	X:23183181:C:T	2.269646226	9.700902064
TGCA theta	Top 10k	18:38299647:A:G	2.26164934	4.853451633
TGCA theta	Top 10k	11:90416679:A:G	1.435817657	1.752977572
TGCA theta	Top 10k	11:90423094:T:G	1.497919039	1.980517937
TGCA theta	Top 10k	1:37869254:G:A	1.650927034	2.913348723
TGCA theta	Top 10k	11:90485981:T:C	1.849883753	4.597504162
TGCA theta	Top 10k	8:11697442:C:T	1.027147672	0.870456502
TGCA theta	Top 10k	6:162436969:C:T	1.914344511	4.36090972
TGCA theta	Top 10k	6:32607174:C:T	1.257036422	0.585592362
TGCA theta	Top 10k	2:66846678:G:T	1.991681968	4.841778538
TGCA theta	Top 10k	6:32575432:C:T	1.60542476	2.676248094
TGCA theta	Top 10k	18:38290949:C:T	2.264107921	4.847488159
TGCA theta	Top 10k	10:121689030:G:A	1.674748605	3.518408395
TGCA theta	Top 10k	8:11663171:A:T	1.800300345	1.89362873
TGCA theta	Top 10k	9:96194709:T:TATC	1.571169796	1.747183851
TGCA theta	Top 10k	12:122059753:G:A	1.660060341	4.058169119
TGCA theta	Top 10k	9:7364474:G:C	2.256313975	3.808264076
TGCA theta	Top 10k	9:120594730:C:T	1.775638479	3.455271081
TGCA theta	Top 10k	19:46157019:A:G	1.53736883	2.029594104
TGCA theta	Top 10k	17:73755518:G:A	1.149615421	1.178557086
TGCA theta	Top 10k	5:131952398:G:A	1.87715003	5.083105864
TGCA theta	Top 10k	18:77223270:T:C	1.683778362	2.664522911
TGCA theta	Top 10k	15:67936020:G:A	1.691740993	3.070686404
TGCA theta	Top 10k	5:131920230:G:A	1.871373049	5.071844077
TGCA theta	Top 10k	9:72159380:G:A	2.154734747	8.297700856
TGCA theta	Top 10k	11:90397761:T:C	1.418419825	1.833180327
TGCA theta	Top 10k	17:5333380:C:T	1.941346817	4.818454613
TGCA theta	Top 10k	8:9394831:A:G	1.43031691	2.107022157
TGCA theta	Top 10k	12:104655239:C:T	1.340827525	1.490096001
TGCA theta	Top 10k	17:43497978:T:C	1.534627709	1.698148601
TGCA theta	Top 10k	4:106404893:T:C	1.156119013	0.849449221
TGCA theta	Top 10k	1:22047075:T:C	1.488467553	1.597427112
TGCA theta	Top 10k	9:120595078:A:C	1.739281624	3.154530016
TGCA theta	Top 10k	6:164896308:T:C	2.077273299	5.779012793
TGCA theta	Top 10k	10:30331829:G:A	1.189278563	1.522716826
TGCA theta	Top 10k	15:67938011:C:G	1.658923604	2.888528974
TGCA theta	Top 10k	6:32596475:C:A	1.991197778	1.596221982
TGCA theta	Top 10k	9:120594399:G:A	1.774018259	3.454608246
TGCA theta	Top 10k	11:90444789:A:C	1.579770662	2.331193763
TGCA theta	Top 10k	13:89251666:G:C	1.695157664	2.795011358
TGCA theta	Top 10k	2:154950182:C:CT	1.285323005	0.981443032
TGCA theta	Top 10k	7:4371208:G:C	2.086573471	5.954460535
TGCA theta	Top 10k	19:16473188:T:TA	2.077056276	7.201029703
TGCA theta	Top 10k	8:141774282:A:C	1.930926717	6.257855615
TGCA theta	Top 10k	11:90420888:A:T	1.499666077	1.996278244
TGCA theta	Top 10k	11:90421020:T:A	1.499666077	1.996278244
TGCA theta	Top 10k	11:90417822:T:C	1.408114057	1.683266549
TGCA theta	Top 10k	12:100758656:C:T	1.7620357	2.189866321
TGCA theta	Top 10k	X:7135908:T:C	1.394919623	1.850020381
TGCA theta	Top 10k	6:32166384:C:G	1.936407073	5.155068731
TGCA theta	Top 10k	15:67983080:C:T	1.672888915	3.030803181
TGCA theta	Top 10k	11:90399357:C:G	1.41992359	1.823176328
TGCA theta	Top 10k	5:34539056:C:T	1.65422694	1.865392847
TGCA theta	Top 10k	18:3813464:G:A	1.825639093	3.968070446
TGCA theta	Top 10k	12:27048507:C:T	1.299609923	1.289705791
TGCA theta	Top 10k	1:15493550:G:A	1.36130232	2.140520397
TGCA theta	Top 10k	18:77217632:T:G	1.677086699	2.534425105
TGCA theta	Top 10k	X:23186988:G:C	2.209719072	8.119478531
TGCA theta	Top 10k	9:83646066:A:G	1.50491045	1.893749484
TGCA theta	Top 10k	14:76594115:C:G	1.601275783	2.331182189
TGCA theta	Top 10k	2:66902745:G:A	1.769172285	3.114032794
TGCA theta	Top 10k	3:185626747:T:G	1.335280074	1.44474775
TGCA theta	Top 10k	11:90422874:T:C	1.451809102	1.811275142
TGCA theta	Top 10k	5:171621465:G:A	1.126309734	1.078342781
TGCA theta	Top 10k	10:73339160:T:C	1.513909009	1.824982831
TGCA theta	Top 10k	22:41582922:G:C	2.115075971	4.642530049
TGCA theta	Top 10k	19:37410939:G:A	1.564912239	2.683431043
TGCA theta	Top 10k	3:10302045:C:T	1.49823485	1.987623489
TGCA theta	Top 10k	15:67960523:G:A	1.622862978	2.776954788
TGCA theta	Top 10k	5:131925174:A:C	1.992833017	6.65165078
TGCA theta	Top 10k	19:37410733:T:C	1.56023527	2.659724478
TGCA theta	Top 10k	15:100249057:T:C	1.191044412	1.419163998
TGCA theta	Top 10k	11:90396603:A:G	1.395331535	1.749716226
TGCA theta	Top 10k	5:131909795:G:A	2.013138418	6.755716103
TGCA theta	Top 10k	6:32133344:A:C	1.281836047	0.946713645
TGCA theta	Top 10k	5:127978529:G:A	1.775205219	3.720215191
TGCA theta	Top 10k	5:127979972:C:T	1.774908638	3.719118322
TGCA theta	Top 10k	3:52338852:T:C	1.700841213	3.07741724
TGCA theta	Top 10k	X:23182554:C:A	2.277996352	9.952105993
TGCA theta	Top 10k	6:32610809:C:T	1.581748096	0.799134289
TGCA theta	Top 10k	1:2432749:G:A	1.53864357	2.472311211
TGCA theta	Top 10k	6:32612987:G:A	1.42470885	0.825234145
TGCA theta	Top 10k	6:29675204:C:A	1.603603074	3.134696544
TGCA theta	Top 10k	15:78915864:G:A	1.454285615	0.768788733
TGCA theta	Top 10k	12:133500611:G:T	1.867850481	3.742842638
TGCA theta	Top 10k	17:43507008:G:C	1.51783147	1.654897066
TGCA theta	Top 10k	3:52308845:C:G	1.610066173	2.611855342
TGCA theta	Top 10k	19:37412914:A:G	1.523744876	2.492880958
TGCA theta	Top 10k	11:90425960:G:C	1.441572195	1.775855429
TGCA theta	Top 10k	6:31239108:T:A	1.99657006	3.680681553
TGCA theta	Top 10k	8:11702594:G:C	1.102704636	1.026739574
TGCA theta	Top 10k	5:34539498:G:A	1.662062673	1.889241379
TGCA theta	Top 10k	11:90396513:A:G	1.426273286	1.735507648
TGCA theta	Top 10k	9:83646385:A:C	1.523610983	1.958501034
TGCA theta	Top 10k	3:180075244:T:TA	2.058192579	5.626419884
TGCA theta	Top 10k	19:37410838:C:T	1.551992206	2.623362778
TGCA theta	Top 10k	1:77678375:A:C	1.39211405	1.587909058
TGCA theta	Top 10k	11:90393587:C:T	1.460348487	1.844134744
TGCA theta	Top 10k	X:89985224:A:G	1.55119475	2.73796021
TGCA theta	Top 10k	6:164815853:G:C	1.867793104	4.010765067
TGCA theta	Top 10k	19:37410162:C:T	1.549613328	2.607461624
TGCA theta	Top 10k	11:90461793:T:C	2.136641412	9.037232268
TGCA theta	Top 10k	17:43518152:A:G	1.540772973	1.719158171
TGCA theta	Top 10k	6:32451288:G:C	1.427339394	0.752609628
TGCA theta	Top 10k	6:32451289:A:T	1.427342275	0.752614035
TGCA theta	Top 10k	15:100240426:C:T	1.342997501	1.862701225
TGCA theta	Top 10k	13:89249461:A:C	1.83565555	3.70560202
TGCA theta	Top 10k	5:49625990:T:C	2.16632479	6.08590362
TGCA theta	Top 10k	X:23182313:T:C	2.286457924	10.1182275
TGCA theta	Top 10k	10:31343588:T:TA	2.021548849	4.220473813
TGCA theta	Top 10k	8:8114141:A:T	1.751304334	2.804203307
TGCA theta	Top 10k	9:120574130:T:A	1.606736794	3.434056182
TGCA theta	Top 10k	14:97814517:C:T	1.524686078	2.270669672
TGCA theta	Top 10k	18:77218926:T:C	1.843974276	3.640851944
TGCA theta	Top 10k	4:57881249:G:GGT	1.213709935	1.032952763
TGCA theta	Top 10k	15:100205605:CTG:C	1.687512431	3.251312311
TGCA theta	Top 10k	12:133501081:A:G	1.895833963	3.939549416
TGCA theta	Top 10k	5:128003338:T:C	1.695799746	3.244403884
TGCA theta	Top 10k	X:23183005:G:A	2.285182167	10.14174472
TGCA theta	Top 10k	5:127974633:A:G	1.795827389	3.837962106
TGCA theta	Top 10k	6:164786333:C:T	2.11189823	6.784763948
TGCA theta	Top 10k	8:11703048:C:G	1.105196187	1.020103258
TGCA theta	Top 10k	5:127996239:G:T	1.617879989	2.948361478
TGCA theta	Top 10k	5:131982371:C:T	2.027851714	6.79471821
TGCA theta	Top 10k	11:90435335:G:T	1.921475507	4.077576381
TGCA theta	Top 10k	18:38299188:G:A	2.261636625	4.709680061
TGCA theta	Top 10k	4:2734332:G:A	1.655685557	2.583145546
TGCA theta	Top 10k	3:50471408:G:T	2.318006878	6.753176128
TGCA theta	Top 10k	6:32607320:A:C	2.141139341	1.742927897
TGCA theta	Top 10k	3:52333671:C:G	1.662031475	2.884101619
TGCA theta	Top 10k	X:23182787:G:T	2.281696505	10.10675125
TGCA theta	Top 10k	11:90427240:C:T	1.421837528	1.716349542
TGCA theta	Top 10k	5:34539981:C:T	1.660258388	1.879725982
TGCA theta	Top 10k	22:41569124:T:C	2.192841339	5.247354686
TGCA theta	Top 10k	9:83646136:A:T	1.523380606	1.966923263
TGCA theta	Top 10k	9:120573106:A:G	1.471302278	2.781508041
TGCA theta	Top 10k	9:120572594:A:T	1.470581368	2.778802571
TGCA theta	Top 10k	5:131948891:A:G	2.101759501	8.55758034
TGCA theta	Top 10k	18:38287370:G:A	2.055187052	3.602881959
TGCA theta	Top 10k	6:32610591:G:T	1.941223172	1.174774248
TGCA theta	Top 10k	11:90396378:T:C	1.433725307	1.740383448
TGCA theta	Top 10k	11:46894259:C:T	1.579013139	2.379988993
TGCA theta	Top 10k	11:90461664:G:GTGA	2.114313211	9.008122244
TGCA theta	Top 10k	17:43500344:G:C	1.519013917	1.674613835
TGCA theta	Top 10k	11:90396387:C:A	1.433072329	1.738086114
TGCA theta	Top 10k	6:164829852:C:G	1.685809854	3.123833701
TGCA theta	Top 10k	14:80121871:G:C	1.597402927	3.45543695
TGCA theta	Top 10k	12:41867868:A:G	1.578783614	2.595744032
TGCA theta	Top 10k	1:22048651:G:T	1.445318805	1.400890027
TGCA theta	Top 10k	17:42321203:C:CATT	1.697715458	2.852359408
TGCA theta	Top 10k	9:120572462:C:T	1.478754084	2.823427123
TGCA theta	Top 10k	5:131969279:G:T	1.910609737	5.566653955
TGCA theta	Top 10k	11:90462927:T:A	1.861162703	4.956530929
TGCA theta	Top 10k	11:90422924:C:A	1.42424024	1.718946756
TGCA theta	Top 10k	5:131968945:T:C	1.896598189	5.254270591
TGCA theta	Top 10k	9:120570519:T:C	1.468840927	2.780251167
TGCA theta	Top 10k	11:90418632:G:A	1.423110061	1.715908395
TGCA theta	Top 10k	11:90418822:G:A	1.423110061	1.715908395
TGCA theta	Top 10k	11:90418884:A:G	1.423110061	1.715908395
TGCA theta	Top 10k	9:120586255:C:T	1.481425414	2.876773684
TGCA theta	Top 10k	5:131968609:G:A	1.906174615	5.365919166
TGCA theta	Top 10k	9:120571308:G:A	1.47218847	2.795639075
TGCA theta	Top 10k	11:90463275:T:C	1.856308778	4.906746259
TGCA theta	Top 10k	9:120594340:T:C	1.477603892	2.84185577
TGCA theta	Top 10k	6:156793722:T:C	1.444775746	1.567720798
TGCA theta	Top 10k	8:11413893:C:T	1.786456235	1.619106915
TGCA theta	Top 10k	8:11705870:G:A	1.580266511	2.951592829
TGCA theta	Top 10k	8:137617180:A:G	1.435186624	1.638276269
TGCA theta	Top 10k	4:57880284:G:A	1.218806969	1.046020044
TGCA theta	Top 10k	5:131965179:G:A	1.892705833	5.250504534
TGCA theta	Top 10k	17:42292020:G:GCTT	2.019183041	6.362106647
TGCA theta	Top 10k	4:38677227:A:C	1.812047683	3.884580415
TGCA theta	Top 10k	11:90396225:A:G	1.411744123	1.691300736
TGCA theta	Top 10k	11:90396116:T:C	1.411645617	1.691008951
TGCA theta	Top 10k	19:46157004:T:C	1.458459627	1.767347122
TGCA theta	Top 10k	3:180051699:G:A	1.99745081	4.795177349
TGCA theta	Top 10k	11:132090836:T:C	1.730157383	2.621162045
TGCA theta	Top 10k	15:84951415:A:G	1.694333673	2.933104414
TGCA theta	Top 10k	6:164815817:C:G	1.849666775	4.0981336
TGCA theta	Top 10k	15:67963058:C:G	1.654062877	2.936890519
TGCA theta	Top 10k	4:170919666:T:C	1.340750409	1.203760591
TGCA theta	Top 10k	5:131966988:T:G	1.907875955	5.380958344
TGCA theta	Top 10k	6:26208324:T:TAGACACACACACACACAC	1.616547709	1.877868648
TGCA theta	Top 10k	9:120594948:T:G	1.457069717	2.749539374
TGCA theta	Top 10k	9:120594876:A:G	1.449100974	2.735282698
TGCA theta	Top 10k	9:120586259:G:A	1.489789715	2.925981622
TGCA theta	Top 10k	2:240317878:C:T	1.504809885	2.591113453
TGCA theta	Top 10k	10:99698798:C:G	1.524885512	1.706436708
TGCA theta	Top 10k	11:41463472:T:G	1.737287994	4.081768262
TGCA theta	Top 10k	5:131943688:A:G	2.143053722	9.317151026
TGCA theta	Top 10k	6:32590393:T:G	1.742451478	0.843931448
TGCA theta	Top 10k	6:26208269:G:A	1.637014713	1.972049214
TGCA theta	Top 10k	11:90396327:T:C	1.403558048	1.663888108
TGCA theta	Top 10k	17:46855708:A:G	2.425975002	10.21313113
TGCA theta	Top 10k	8:137658667:C:G	1.606810573	2.077832664
TGCA theta	Top 10k	15:67965694:A:G	1.615063417	2.741383534
TGCA theta	Top 10k	5:131965109:C:T	1.906097895	5.388926215
TGCA theta	Top 10k	5:131974063:T:A	1.949432158	5.794036146
TGCA theta	Top 10k	9:83641546:G:C	1.440829575	1.611774894
TGCA theta	Top 10k	6:99539510:G:T	1.90311541	4.948777992
TGCA theta	Top 10k	3:180050527:G:GTT	1.776786109	1.381573792
TGCA theta	Top 10k	4:57846925:A:G	1.184267111	0.987124458
TGCA theta	Top 10k	3:52295895:C:T	1.579011157	2.459197599
TGCA theta	Top 10k	8:137626198:G:A	1.442120983	1.649505601
TGCA theta	Top 10k	11:66387210:T:A	1.736661194	3.179735975
TGCA theta	Top 10k	11:90439576:G:T	1.455661867	1.838116398
TGCA theta	Top 10k	11:90439633:G:A	1.455594788	1.83788338
TGCA theta	Top 10k	3:183179413:C:T	1.902855768	4.321712991
TGCA theta	Top 10k	5:131990380:C:CA	1.894404288	4.636387608
TGCA theta	Top 10k	19:18510925:T:C	1.158184348	0.879698719
TGCA theta	Top 10k	22:41566595:C:T	2.199446938	5.327252969
TGCA theta	Top 10k	5:128004607:C:A	1.705426518	3.294794202
TGCA theta	Top 10k	10:31348836:A:AT	2.037045832	4.186186619
TGCA theta	Top 10k	6:164801698:G:A	1.760235991	3.818534066
TGCA theta	Top 10k	22:41564287:T:C	2.19119625	5.1746559
TGCA theta	Top 10k	X:22330694:T:A	1.970573204	7.450926404
TGCA theta	Top 10k	11:90456066:A:G	1.812325411	4.576818867
TGCA theta	Top 10k	8:11097804:C:A	1.915518225	3.288757812
TGCA theta	Top 10k	5:127990978:G:T	1.776570849	3.820538624
TGCA theta	Top 10k	22:41570145:C:CT	2.188946284	5.160446499
TGCA theta	Top 10k	1:83940077:T:G	1.515533833	1.897161721
TGCA theta	Top 10k	7:39588131:T:A	2.253894517	12.95332527
TGCA theta	Top 10k	19:18515741:T:C	2.233215334	9.341729845
TGCA theta	Top 10k	17:33539825:T:C	1.576676445	2.336927485
TGCA theta	Top 10k	10:31368479:T:C	1.540987633	2.350235403
TGCA theta	Top 10k	22:41565827:A:G	2.197173114	5.25236313
TGCA theta	Top 10k	11:132088353:C:A	1.926100948	3.74236534
TGCA theta	Top 10k	5:43274501:TG:T	1.368384337	1.799595068
TGCA theta	Top 10k	19:46148903:C:A	1.595237084	1.950905393
TGCA theta	Top 10k	8:112741367:G:T	1.692412312	2.7811488
TGCA theta	Top 10k	14:80122835:G:C	1.634376642	3.795312116
TGCA theta	Top 10k	11:132088917:G:A	1.938093133	3.85645823
TGCA theta	Top 10k	11:132088231:A:C	1.932012039	3.791768846
TGCA theta	Top 10k	4:151735605:G:A	1.658966053	1.191701825
TGCA theta	Top 10k	4:57873296:C:T	1.152011931	0.949426398
TGCA theta	Top 10k	11:90442543:TAAGCA:T	1.514753209	2.059956022
TGCA theta	Top 10k	8:137637947:C:A	1.493918527	1.779036464
TGCA theta	Top 10k	5:131973204:C:CT	1.921110479	5.465271144
TGCA theta	Top 10k	15:100237665:T:A	1.636986902	2.653906808
TGCA theta	Top 10k	5:43330113:C:G	1.75126985	2.661843076
TGCA theta	Top 10k	3:180071986:G:T	1.723401463	1.479853219
TGCA theta	Top 10k	5:131977127:C:T	1.909482718	5.219663249
TGCA theta	Top 10k	11:90456337:A:C	1.809362392	4.559975837
TGCA theta	Top 10k	11:90487844:G:A	1.886902998	4.958468797
TGCA theta	Top 10k	2:98896038:T:C	1.360012977	2.133707258
TGCA theta	Top 10k	11:132088473:C:A	1.927027984	3.752764149
TGCA theta	Top 10k	3:180062619:A:AT	2.009635788	5.087097677
TGCA theta	Top 10k	7:17347898:T:C	1.554168876	1.82001458
TGCA theta	Top 10k	3:52325759:A:G	1.526610985	2.249492828
TGCA theta	Top 10k	1:212447807:G:A	1.337682066	1.688711682
TGCA theta	Top 10k	4:95453350:A:C	1.769419292	3.50189944
TGCA theta	Top 10k	4:23815662:C:T	1.717357379	2.514787583
TGCA theta	Top 10k	10:63625007:T:C	1.166890393	1.495209521
TGCA theta	Top 10k	5:43331617:A:G	1.739522493	2.583048575
TGCA theta	Top 10k	5:131928039:T:C	2.142195541	9.410113928
TGCA theta	Top 10k	11:90492073:A:T	1.987043199	5.591587035
TGCA theta	Top 10k	22:41615376:C:T	2.060675283	4.532761402
TGCA theta	Top 10k	5:43272948:A:G	1.702385375	3.095000575
TGCA theta	Top 10k	3:21166699:A:G	1.73801641	5.39328496
TGCA theta	Top 10k	3:180063902:AGATTT:A	2.001120322	4.841317385
TGCA theta	Top 10k	4:98542979:C:T	1.916031053	5.386589693
TGCA theta	Top 10k	5:131980467:C:CT	1.598410242	2.542426078
TGCA theta	Top 10k	6:32568481:T:A	1.23002872	1.362926503
TGCA theta	Top 10k	5:131973382:A:G	1.900134136	5.31746114
TGCA theta	Top 10k	9:126136688:G:GA	1.82660808	4.773204912
TGCA theta	Top 10k	17:80808414:A:G	1.607677159	1.720447552
TGCA theta	Top 10k	5:131929594:G:T	2.099735411	8.677784734
TGCA theta	Top 10k	11:90468658:T:C	1.88154434	5.133553635
TGCA theta	Top 10k	5:43319647:G:A	1.74177398	2.580340478
TGCA theta	Top 10k	4:2609066:T:C	1.69443685	2.855902218
TGCA theta	Top 10k	10:73337417:T:C	1.650780574	2.690579137
TGCA theta	Top 10k	11:90465406:C:T	2.127384392	9.025328636
TGCA theta	Top 10k	8:137630400:A:G	1.474316329	1.73301992
TGCA theta	Top 10k	7:13542224:C:T	1.43481071	2.464724886
TGCA theta	Top 10k	7:40758200:T:G	1.335356041	1.677473517
TGCA theta	Top 10k	6:33337203:G:A	1.542473514	2.954619647
TGCA theta	Top 10k	11:115068845:T:G	1.806937881	5.576900359
TGCA theta	Top 10k	8:137607698:T:C	1.383333188	1.518982736
TGCA theta	Top 10k	8:11614112:T:G	1.287827072	1.242602141
TGCA theta	Top 10k	15:68011151:C:T	1.569725304	2.493038298
TGCA theta	Top 10k	6:23052593:C:G	1.921538445	4.135865313
TGCA theta	Top 10k	5:172599841:A:G	1.072555384	1.365664058
TGCA theta	Top 10k	X:23183396:T:C	2.291773255	9.823589605
TGCA theta	Top 10k	9:11060012:G:A	1.759442581	4.351615021
TGCA theta	Top 10k	6:32192436:A:G	1.762019586	2.918449432
TGCA theta	Top 10k	3:180060176:C:A	2.004091772	5.161854038
TGCA theta	Top 10k	6:32802354:C:A	1.930128192	6.44073952
TGCA theta	Top 10k	6:87131459:G:A	1.709458765	2.911362566
TGCA theta	Top 10k	5:127984468:A:C	1.817785217	4.031273826
TGCA theta	Top 10k	3:180053178:A:G	1.99992945	5.115981805
TGCA theta	Top 10k	5:34538274:C:A	1.615722444	1.706883738
TGCA theta	Top 10k	13:89247036:G:T	1.786890384	3.356149639
TGCA theta	Top 10k	5:43327916:C:T	1.698832115	2.337260268
TGCA theta	Top 10k	11:75096984:T:C	1.564856182	2.192061738
TGCA theta	Top 10k	11:90482989:T:A	1.887063243	4.957046555
TGCA theta	Top 10k	11:90483274:A:T	1.886966111	4.956528169
TGCA theta	Top 10k	11:132088103:G:A	1.912574864	3.673719908
TGCA theta	Top 10k	5:131916918:G:C	2.03129751	7.235455894
TGCA theta	Top 10k	5:86944185:C:T	1.524457728	2.269058187
TGCA theta	Top 10k	11:90460382:T:A	1.827342367	4.691382379
TGCA theta	Top 10k	X:23184795:C:T	2.270332134	9.823691727
TGCA theta	Top 10k	5:127970454:A:G	1.821723378	4.001447928
TGCA theta	Top 10k	5:60578997:C:A	1.516725988	2.027557074
TGCA theta	Top 10k	11:90457515:C:G	1.827413293	4.668650948
TGCA theta	Top 10k	11:90443745:G:T	1.434436786	1.770906964
TGCA theta	Top 10k	6:16927079:CTTTT:C	1.749443872	1.497732739
TGCA theta	Top 10k	15:68005860:G:A	1.506614315	2.258406824
TGCA theta	Top 10k	11:132087535:G:A	1.88931383	3.511475299
TGCA theta	Top 10k	5:131921885:T:C	1.994253241	6.716992384
TGCA theta	Top 10k	3:180052894:G:C	2.004003774	5.134560437
TGCA theta	Top 10k	11:90487576:C:T	1.894785625	5.027890763
TGCA theta	Top 10k	6:164886376:G:C	1.985817651	4.146277798
TGCA theta	Top 10k	5:43319352:T:C	1.75140962	2.609866018
TGCA theta	Top 10k	17:73822752:G:T	1.667771129	3.498198391
TGCA theta	Top 10k	6:164887438:C:T	1.794237177	3.891747788
TGCA theta	Top 10k	2:38773576:C:T	1.498623601	1.929734525
TGCA theta	Top 10k	6:32020961:G:C	1.111039996	0.768986722
TGCA theta	Top 10k	6:31848440:A:T	1.293783837	1.539342507
TGCA theta	Top 10k	18:57915448:C:T	2.164602465	6.954015692
TGCA theta	Top 10k	6:32611650:G:A	1.973274556	1.141993461
TGCA theta	Top 10k	16:51902764:C:CT	1.45181513	0.966066954
TGCA theta	Top 10k	13:89244112:T:A	1.785380512	3.331006469
TGCA theta	Top 10k	10:97143359:T:G	1.74859162	4.206852588
TGCA theta	Top 10k	15:100223189:G:A	1.621595308	2.827173266
TGCA theta	Top 10k	4:95454259:A:T	1.780896866	3.556532095
TGCA theta	Top 10k	8:137615206:A:C	1.441594107	1.672809415
TGCA theta	Top 10k	10:18948923:G:C	1.760837797	3.077212888
TGCA theta	Top 10k	11:132088979:G:A	1.901695714	3.601714873
TGCA theta	Top 10k	11:90452370:T:A	1.824091948	4.663836155
TGCA theta	Top 10k	3:52287468:G:T	1.551335015	2.331841356
TGCA theta	Top 10k	11:66387195:A:G	1.731478215	3.119050573
TGCA theta	Top 10k	11:66387199:A:G	1.731478215	3.119050573
TGCA theta	Top 10k	18:47990310:C:T	1.235696864	1.306594973
TGCA theta	Top 10k	11:132088644:G:A	1.882737545	3.513082082
TGCA theta	Top 10k	10:73336256:A:G	1.616156693	2.420460234
TGCA theta	Top 10k	11:115068975:T:A	1.767521201	5.26020114
TGCA theta	Top 10k	11:90456454:A:G	1.82420098	4.658582322
TGCA theta	Top 10k	11:90441670:C:A	1.429070919	1.752690131
TGCA theta	Top 10k	4:57874827:A:G	1.140378377	0.927830199
TGCA theta	Top 10k	11:90486851:G:A	1.896013599	5.02325086
TGCA theta	Top 10k	3:21161099:A:G	1.672810484	2.793938819
TGCA theta	Top 10k	3:10299656:T:C	1.46186156	1.778690859
TGCA theta	Top 10k	7:100364552:G:A	1.388292642	2.069105252
TGCA theta	Top 10k	4:18049335:A:G	1.406403207	1.241269526
TGCA theta	Top 10k	4:95463956:G:T	1.420443611	2.294755744
TGCA theta	Top 10k	3:52288945:T:C	1.527021284	2.261418121
TGCA theta	Top 10k	4:57874348:T:C	1.139332603	0.925989705
TGCA theta	Top 10k	4:2603261:T:C	1.69159684	2.8146563
TGCA theta	Top 10k	22:41496800:G:A	2.112102139	4.667214442
TGCA theta	Top 10k	3:52221849:C:A	1.756238617	3.420866265
TGCA theta	Top 10k	4:54439532:T:C	1.146308012	1.414999929
TGCA theta	Top 10k	5:34540330:A:G	1.566698057	1.603237877
TGCA theta	Top 10k	10:65244000:A:G	1.499175866	2.427224333
TGCA theta	Top 10k	6:32549935:C:G	1.386756352	0.672593515
TGCA theta	Top 10k	3:180079586:C:T	2.015001415	4.953850509
TGCA theta	Top 10k	5:131920550:C:G	2.055272439	7.734904814
TGCA theta	Top 10k	7:121039724:G:T	1.236008933	0.85440522
TGCA theta	Top 10k	2:71390139:G:A	2.048976444	5.825626883
TGCA theta	Top 10k	9:120573322:C:CA	1.404482994	2.415361707
TGCA theta	Top 10k	11:41454196:G:A	1.29696737	1.497148056
TGCA theta	Top 10k	14:100944452:A:AAAAC	1.99094644	10.58404402
TGCA theta	Top 10k	1:2443655:G:A	1.702107265	3.502630794
TGCA theta	Top 10k	3:180070911:A:T	2.056423728	5.290358103
TGCA theta	Top 10k	2:240321832:G:C	1.607360876	3.092314075
TGCA theta	Top 10k	1:205894654:G:C	1.48296721	1.315741572
TGCA theta	Top 10k	11:90460614:G:C	1.828417639	4.683013454
TGCA theta	Top 10k	10:16550131:A:C	1.619041274	2.43482259
TGCA theta	Top 10k	5:172620053:A:C	1.305797147	1.520425814
TGCA theta	Top 10k	3:56116441:G:A	1.571731363	2.617392013
TGCA theta	Top 10k	8:106242745:G:A	1.994590432	4.891338603
TGCA theta	Top 10k	11:90443299:C:G	1.424569968	1.737289636
TGCA theta	Top 10k	5:143660071:G:A	1.822227875	3.695347649
TGCA theta	Top 10k	5:168704809:C:T	2.152557608	5.150125241
TGCA theta	Top 10k	8:11702840:T:G	1.076303819	1.061086145
TGCA theta	Top 10k	6:164868627:A:G	1.966162762	3.943119835
TGCA theta	Top 10k	5:131901497:T:G	2.019108267	6.802621672
TGCA theta	Top 10k	10:28788403:T:C	2.060236326	6.554485857
TGCA theta	Top 10k	3:101666441:G:A	1.777091338	3.03584938
TGCA theta	Top 10k	11:90484800:A:G	1.910091054	5.094878716
TGCA theta	Top 10k	5:180250453:C:T	1.752175385	2.909198392
TGCA theta	Top 10k	3:52228150:A:T	1.680811447	2.903797636
TGCA theta	Top 10k	3:180071108:G:T	2.059683697	5.307274984
TGCA theta	Top 10k	2:240323275:C:T	1.533089699	2.817041647
TGCA theta	Top 10k	14:103838573:G:A	2.118170804	10.88250203
TGCA theta	Top 10k	9:83643410:C:A	1.526619196	1.967064365
TGCA theta	Top 10k	5:127997809:C:A	1.629079387	3.03748293
TGCA theta	Top 10k	10:97134568:C:T	1.785995023	4.575187746
TGCA theta	Top 10k	6:164888613:C:T	1.772982484	3.679567707
TGCA theta	Top 10k	3:52305633:C:T	1.501317535	2.138878517
TGCA theta	Top 10k	3:43458926:C:T	1.514072067	2.918032026
TGCA theta	Top 10k	3:56124977:T:A	1.74315885	3.454818257
TGCA theta	Top 10k	3:50506073:C:A	1.913697505	4.666788597
TGCA theta	Top 10k	1:2427368:T:C	1.871268243	5.00904251
TGCA theta	Top 10k	5:131907190:C:G	2.137162658	9.277673893
TGCA theta	Top 10k	11:42805380:A:AGGTG	1.40197661	1.740681466
TGCA theta	Top 10k	8:11320152:T:C	1.134341985	0.838807958
TGCA theta	Top 10k	8:11414659:G:A	1.932972002	3.004832142
TGCA theta	Top 10k	11:90413988:C:A	1.58580042	2.181664647
TGCA theta	Top 10k	6:32595097:C:A	1.962389672	1.232726362
TGCA theta	Top 10k	11:90439410:A:T	1.418916466	1.718973627
TGCA theta	Top 10k	15:46744702:C:T	1.418951321	1.650355708
TGCA theta	Top 10k	11:90440154:C:A	1.41853272	1.717786961
TGCA theta	Top 10k	11:90453217:G:A	1.82810742	4.669801247
TGCA theta	Top 10k	5:43338922:T:C	1.701736005	2.262005447
TGCA theta	Top 10k	3:180071621:C:T	2.039697065	5.118906096
TGCA theta	Top 10k	5:43351603:A:G	1.726357886	2.421304991
TGCA theta	Top 10k	8:78285699:G:A	1.584954088	2.598501093
TGCA theta	Top 10k	10:73336057:G:A	1.63234489	2.544373707
TGCA theta	Top 10k	7:124136964:A:T	1.410084332	1.830387279
TGCA theta	Top 10k	22:41613303:C:T	2.186359278	5.446607378
TGCA theta	Top 10k	11:100872953:T:G	1.982116686	5.029483919
TGCA theta	Top 10k	22:41627775:C:G	2.086979308	4.875022809
TGCA theta	Top 10k	3:77513615:A:G	1.739809176	3.319296103
TGCA theta	Top 10k	1:204517487:T:G	1.437502855	1.68275915
TGCA theta	Top 10k	3:180066145:T:A	2.06222403	5.300020995
TGCA theta	Top 10k	22:41613188:C:T	2.189077684	5.471750758
TGCA theta	Top 10k	3:195804918:T:C	1.621274612	2.152005242
TGCA theta	Top 10k	3:180062771:G:T	2.062160157	5.299692794
TGCA theta	Top 10k	11:90473356:T:G	1.892735073	5.143612195
TGCA theta	Top 10k	3:180063929:C:T	2.059513991	5.271224887
TGCA theta	Top 10k	5:172599896:G:A	1.083009827	1.354769456
TGCA theta	Top 10k	11:95362141:A:G	1.855305278	4.636051934
TGCA theta	Top 10k	3:180065301:G:A	2.062055918	5.29406484
TGCA theta	Top 10k	15:67926698:C:T	1.673262527	2.687668338
TGCA theta	Top 10k	18:11537323:C:CTTTA	1.539220638	2.061280628
TGCA theta	Top 10k	4:2607588:C:A	1.704046347	2.864212489
TGCA theta	Top 10k	5:34537075:G:C	1.629678477	1.701610901
TGCA theta	Top 10k	3:180066018:C:T	2.064000584	5.318206942
TGCA theta	Top 10k	6:32553816:C:T	2.020013661	1.571692115
TGCA theta	Top 10k	5:43305095:C:CT	2.322345733	7.353562337
TGCA theta	Top 10k	6:164897761:G:A	1.98623991	4.144487367
TGCA theta	Top 10k	6:26208523:C:T	1.62788763	1.882024054
TGCA theta	Top 10k	5:131939904:T:G	2.163079594	9.75852429
TGCA theta	Top 10k	6:32590381:A:T	1.795866114	0.862596206
TGCA theta	Top 10k	14:103835128:G:C	1.557461168	3.185172482
TGCA theta	Top 10k	9:72163162:T:A	2.051891612	5.98375296
TGCA theta	Top 10k	18:3813758:C:T	1.830821098	4.105919412
TGCA theta	Top 10k	5:131973177:A:G	1.820180923	4.223860082
TGCA theta	Top 10k	3:180073265:C:T	2.059362371	5.270693958
TGCA theta	Top 10k	11:90457003:A:G	1.827473691	4.61280649
TGCA theta	Top 10k	5:45206740:C:T	1.976930387	4.540714396
TGCA theta	Top 10k	5:34540342:C:T	1.567480926	1.595809041
TGCA theta	Top 10k	8:91127680:T:C	1.749181475	4.330560814
TGCA theta	Top 10k	11:77703218:C:T	1.627097199	2.877676162
TGCA theta	Top 10k	3:52226352:C:CA	1.680626173	2.931842085
TGCA theta	Top 10k	4:57887252:G:A	1.167946718	0.931601423
TGCA theta	Top 10k	9:136207277:GGTGCTCCCCCACA:G	1.600677977	3.50499108
TGCA theta	Top 10k	5:25935233:G:GA	1.649219804	2.449897361
TGCA theta	Top 10k	2:38766656:C:T	1.465866434	1.769137849
TGCA theta	Top 10k	3:180063593:C:T	1.743135615	1.42281505
TGCA theta	Top 10k	5:42563583:G:A	0.973055734	0.614396414
TGCA theta	Top 10k	10:114820961:G:A	1.784439749	3.828461927
TGCA theta	Top 10k	17:5339059:G:A	1.44097566	2.107843568
TGCA theta	Top 10k	11:90437993:A:G	1.425103487	1.727645638
TGCA theta	Top 10k	11:90476153:G:GA	1.893435418	4.977883393
TGCA theta	Top 10k	5:26281948:C:T	1.197577509	1.225343904
TGCA theta	Top 10k	9:76282632:T:G	1.582815442	2.168707194
TGCA theta	Top 10k	22:41534356:C:T	2.196579283	5.409395262
TGCA theta	Top 10k	11:90484027:A:C	1.920767076	5.182572962
TGCA theta	Top 10k	1:2424894:T:C	1.739373445	2.754912468
TGCA theta	Top 10k	11:90480517:C:T	1.897186137	5.029697097
TGCA theta	Top 10k	11:90494775:G:A	1.835736652	4.566351735
TGCA theta	Top 10k	11:90478149:A:G	1.897785274	5.024370326
TGCA theta	Top 10k	11:90477728:C:G	1.897952964	5.024950339
TGCA theta	Top 10k	8:137626679:A:G	1.423621565	1.628081799
TGCA theta	Top 10k	8:11712639:C:T	1.185219827	1.446020772
TGCA theta	Top 10k	11:132088877:T:G	1.878293542	3.472012007
TGCA theta	Top 10k	22:49662404:G:A	1.578518628	2.227173308
TGCA theta	Top 10k	13:89228506:C:T	1.533617078	1.974901921
TGCA theta	Top 10k	5:131952222:T:C	1.709919513	3.52323609
TGCA theta	Top 10k	12:24675479:A:G	2.005604015	4.92358038
TGCA theta	Top 10k	11:90474658:T:C	1.898938562	5.033930959
TGCA theta	Top 10k	11:90439007:C:G	1.408006629	1.683688467
TGCA theta	Top 10k	8:6079132:A:C	1.515575828	1.704371697
TGCA theta	Top 10k	10:31365276:A:G	1.521066166	2.135299576
TGCA theta	Top 10k	17:9012668:A:G	1.478623031	2.110931058
TGCA theta	Top 10k	5:127973253:T:A	1.86075928	4.298053902
TGCA theta	Top 10k	6:32587812:G:A	1.771578065	0.910457624
TGCA theta	Top 10k	3:43463613:T:C	1.505835197	3.058320149
TGCA theta	Top 10k	3:10302056:A:G	1.452179701	1.686856677
TGCA theta	Top 10k	8:78286385:C:T	1.590443623	2.636356254
TGCA theta	Top 10k	9:72163388:A:G	2.005231788	5.447369656
TGCA theta	Top 10k	5:43355352:A:G	1.717910723	2.341092917
TGCA theta	Top 10k	8:11245064:C:T	1.633661588	3.060239597
TGCA theta	Top 10k	11:90410400:T:TAAA	1.797501442	3.214080111
TGCA theta	Top 10k	5:43341015:T:C	1.700586173	2.285583998
TGCA theta	Top 10k	6:32451484:C:T	1.720749122	1.145676738
TGCA theta	Top 10k	17:9011921:T:A	1.475342198	2.094492512
TGCA theta	Top 10k	18:53101860:C:G	1.615171888	2.153524522
TGCA theta	Top 10k	6:32459902:T:TA	2.002940597	1.349714185
TGCA theta	Top 10k	7:121040782:G:A	1.236633476	0.841001727
TGCA theta	Top 10k	8:137627146:G:C	1.414175381	1.592664259
TGCA theta	Top 10k	8:137653387:G:C	1.544042833	1.859168153
TGCA theta	Top 10k	16:28565667:C:G	1.439152966	1.540962317
TGCA theta	Top 10k	22:41616284:T:G	2.110960813	4.994674874
TGCA theta	Top 10k	10:99699028:G:A	1.49971341	1.549802679
TGCA theta	Top 10k	5:43342165:A:G	1.692898639	2.242306312
TGCA theta	Top 10k	5:49951837:C:A	2.014120522	4.162412568
TGCA theta	Top 10k	18:50164886:A:G	2.070614849	7.348981698
TGCA theta	Top 10k	3:35162538:C:A	1.787186707	2.782035396
TGCA theta	Top 10k	3:180069481:A:G	2.064235631	5.733859686
TGCA theta	Top 10k	6:152468432:A:T	1.943022559	5.483045559
TGCA theta	Top 10k	6:140692557:A:G	2.324832879	4.595601332
TGCA theta	Top 10k	15:100106646:T:G	1.960109599	3.888661241
TGCA theta	Top 10k	11:90464079:G:A	2.153168114	9.013009292
TGCA theta	Top 10k	2:169730872:C:A	1.340899577	1.372431661
TGCA theta	Top 10k	6:32568769:G:T	1.197379762	1.275105816
TGCA theta	Top 10k	11:132089730:G:A	1.850462729	3.344351173
TGCA theta	Top 10k	9:10962840:G:A	1.72587286	3.29060299
TGCA theta	Top 10k	6:164874384:A:AG	1.935040464	3.908502543
TGCA theta	Top 10k	11:42798516:A:G	1.503500468	1.925646416
TGCA theta	Top 10k	11:90462076:T:C	2.157987259	8.886642922
TGCA theta	Top 10k	1:20956760:G:A	1.66026227	3.112791414
TGCA theta	Top 10k	10:18737405:A:AT	1.672499049	2.954480975
TGCA theta	Top 10k	11:46894122:C:T	1.50258339	1.942531092
TGCA theta	Top 10k	22:41609690:C:T	2.115274167	5.038355199
TGCA theta	Top 10k	3:180074611:T:C	2.055329106	5.682113803
TGCA theta	Top 10k	5:127998202:T:C	1.828596209	4.337068303
TGCA theta	Top 10k	11:90471234:T:A	1.896698872	5.007489575
TGCA theta	Top 10k	X:22734085:T:C	1.321052468	1.352487594
TGCA theta	Top 10k	X:22350948:G:T	1.306782752	1.49369933
TGCA theta	Top 10k	6:164824961:G:T	1.615838977	2.76115556
TGCA theta	Top 10k	6:32611537:C:T	1.641906693	2.579988859
TGCA theta	Top 10k	1:56929580:A:G	1.6504711	4.672749215
TGCA theta	Top 10k	6:83712174:T:C	1.266442465	1.679811935
TGCA theta	Top 10k	6:32733628:C:T	2.047592946	8.053036286
TGCA theta	Top 10k	10:65349797:C:T	1.946466661	5.456358498
TGCA theta	Top 10k	3:180069572:T:C	2.060587025	5.750183097
TGCA theta	Top 10k	11:41453508:A:G	1.260719643	1.407752675
TGCA theta	Top 10k	2:14767600:G:A	1.731823169	3.240316103
TGCA theta	Top 10k	5:144371857:G:A	1.696590024	3.780130002
TGCA theta	Top 10k	3:195793979:T:C	1.517045792	1.851579962
TGCA theta	Top 10k	6:26232351:G:A	1.77132995	2.377952884
TGCA theta	Top 10k	11:90466385:G:C	1.898917354	5.03214749
TGCA theta	Top 10k	7:69719408:A:ACTTGTTTTG	1.468659046	1.95318298
TGCA theta	Top 10k	6:32632557:A:C	1.819402798	4.813615854
TGCA theta	Top 10k	6:164819911:C:T	1.838203183	3.906500975
TGCA theta	Top 10k	7:69719406:C:CTTCTTGTTT	1.46719289	1.968557227
TGCA theta	Top 10k	20:23204832:G:A	1.838848267	2.863210698
TGCA theta	Top 10k	3:180062632:T:G	2.056471145	5.664482401
TGCA theta	Top 10k	5:127998177:A:T	1.829570651	4.344512253
TGCA theta	Top 10k	5:131933907:T:C	2.14285546	9.596304226
TGCA theta	Top 10k	1:15490577:C:T	1.301857921	1.899444368
TGCA theta	Top 10k	4:57795666:AAATT:A	1.291029986	1.309555915
TGCA theta	Top 10k	4:57853864:T:C	1.160248347	0.935923381
TGCA theta	Top 10k	15:100248262:A:T	1.688247479	4.038589813
TGCA theta	Top 10k	13:89224202:G:A	1.517950775	1.945030567
TGCA theta	Top 10k	12:104661416:T:C	1.272403278	1.304987635
TGCA theta	Top 10k	6:32607242:G:A	2.079413855	1.312305973
TGCA theta	Top 10k	8:106241436:G:T	2.024726532	5.238658629
TGCA theta	Top 10k	6:32565735:C:T	1.074712915	0.896019881
TGCA theta	Top 10k	3:180093664:T:A	2.028401548	5.465390518
TGCA theta	Top 10k	8:106230255:G:T	2.03959888	5.468410276
TGCA theta	Top 10k	9:136951580:A:G	1.51720315	1.941676013
TGCA theta	Top 10k	11:90410419:A:G	1.570126175	1.910467311
TGCA theta	Top 10k	5:92348494:A:T	1.855931075	3.35216875
TGCA theta	Top 10k	3:21171381:A:G	1.422495044	2.386112993
TGCA theta	Top 10k	17:17595715:A:G	1.444523501	1.985508115
TGCA theta	Top 10k	17:42294722:G:A	2.094455595	7.036879894
TGCA theta	Top 10k	6:29905500:G:GA	1.444325111	1.140609121
TGCA theta	Top 10k	3:180067592:C:A	2.062667411	5.71901303
TGCA theta	Top 10k	3:180084954:T:C	2.045718499	5.670907513
TGCA theta	Top 10k	13:89220409:C:T	1.487132572	1.821026033
TGCA theta	Top 10k	13:89224288:T:C	1.51588455	1.931806162
TGCA theta	Top 10k	6:33333564:G:A	1.522208972	2.763035492
TGCA theta	Top 10k	13:89230230:A:T	1.557607551	2.074046801
TGCA theta	Top 10k	18:62085800:G:A	1.374884503	1.463540558
TGCA theta	Top 10k	6:32607239:C:A	2.080687245	1.311964541
TGCA theta	Top 10k	6:32592605:T:A	1.522019511	0.657594282
TGCA theta	Top 10k	11:90462961:G:C	2.155933752	8.801795372
TGCA theta	Top 10k	8:142015850:G:C	1.802702987	4.478638539
TGCA theta	Top 10k	3:180097431:T:C	2.023797099	5.193133553
TGCA theta	Top 10k	6:32565722:G:T	1.073537421	0.894142463
TGCA theta	Top 10k	22:41539206:C:G	2.188974477	5.172247308
TGCA theta	Top 10k	13:89225265:G:A	1.522786351	1.953059042
TGCA theta	Top 10k	3:10296849:A:G	1.308605406	1.272441728
TGCA theta	Top 10k	6:84722195:C:A	1.395574853	1.7519932
TGCA theta	Top 10k	5:43297819:C:T	1.912075209	3.134911994
TGCA theta	Top 10k	13:89224221:T:C	1.507824598	1.900722837
TGCA theta	Top 10k	5:131953066:T:A	1.724529401	3.632733742
TGCA theta	Top 10k	8:137545148:C:T	1.901731236	2.752393948
TGCA theta	Top 10k	17:42294198:G:C	2.095690835	7.062672286
TGCA theta	Top 10k	17:42294337:A:C	2.093766751	7.066876847
TGCA theta	Top 10k	9:94030715:A:AT	1.367740005	1.794656963
TGCA theta	Top 10k	16:88814773:C:T	1.538312968	1.862401658
TGCA theta	Top 10k	17:42294215:G:A	2.095567062	7.058556111
TGCA theta	Top 10k	22:41540279:T:C	2.182636815	4.980026928
TGCA theta	Top 10k	11:90417938:A:C	1.525957812	1.852010019
TGCA theta	Top 10k	12:41854206:C:T	1.668944416	3.33393804
TGCA theta	Top 10k	11:90462851:C:G	2.154074955	8.738543187
TGCA theta	Top 10k	8:91128637:T:C	1.79242042	4.622560108
TGCA theta	Top 10k	5:34536661:C:G	1.612816611	1.620541009
TGCA theta	Top 10k	16:28491534:A:AT	1.465701399	1.966023597
TGCA theta	Top 10k	6:164870065:A:G	1.953143574	3.714624612
TGCA theta	Top 10k	22:41537589:A:G	2.201542432	5.162179527
TGCA theta	Top 10k	18:77224810:G:A	1.325577855	1.275139044
TGCA theta	Top 10k	9:72154770:G:C	1.787036295	3.141646574
TGCA theta	Top 10k	22:41487218:T:C	2.139784648	4.927241923
TGCA theta	Top 10k	X:23190451:G:A	2.382440303	11.20660139
TGCA theta	Top 10k	6:164876015:T:C	1.791373528	3.845624763
TGCA theta	Top 10k	17:42305706:A:G	1.956941747	5.429481332
TGCA theta	Top 10k	5:43298515:C:T	1.91573004	3.157668879
TGCA theta	Top 10k	1:103139573:G:A	1.532693467	2.087928259
TGCA theta	Top 10k	11:90496453:T:A	1.86107296	4.713307283
TGCA theta	Top 10k	13:89226904:T:C	1.530375466	1.959133489
TGCA theta	Top 10k	6:83712709:C:T	1.268839278	1.69735802
TGCA theta	Top 10k	6:32606942:G:A	2.195794304	1.253237345
TGCA theta	Top 10k	6:32450613:A:C	1.288138611	0.884523197
TGCA theta	Top 10k	8:137664271:G:T	1.526458649	1.876141357
TGCA theta	Top 10k	11:46667761:C:T	1.413113479	1.937554301
TGCA theta	Top 10k	13:89228042:G:A	1.517858579	1.925687474
TGCA theta	Top 10k	18:50182913:AC:A	1.865186418	5.130724589
TGCA theta	Top 10k	11:132130094:T:C	1.928882851	2.744275187
TGCA theta	Top 10k	15:84593990:G:C	1.89401739	5.902267508
TGCA theta	Top 10k	19:17211568:T:C	1.297004481	1.188481546
TGCA theta	Top 10k	8:106241790:G:A	2.017508357	5.123446793
TGCA theta	Top 10k	2:233571033:A:G	1.357454692	1.706387522
TGCA theta	Top 10k	5:128005270:T:TC	1.611001897	2.683949524
TGCA theta	Top 10k	11:90464770:G:A	2.148358399	8.836243141
TGCA theta	Top 10k	16:88814776:C:T	1.54472238	1.884661406
TGCA theta	Top 10k	11:90435338:G:T	1.946951877	4.416619149
TGCA theta	Top 10k	3:180064741:A:C	2.069149663	5.774203154
TGCA theta	Top 10k	11:90407295:A:T	1.522796359	1.85187252
TGCA theta	Top 10k	8:11217455:T:C	1.598911737	2.41168886
TGCA theta	Top 10k	8:106240608:G:C	2.002246148	5.032498706
TGCA theta	Top 10k	17:42294462:A:G	2.113620231	7.26906063
TGCA theta	Top 10k	1:190319275:G:A	1.591437972	2.364407246
TGCA theta	Top 10k	9:83645714:C:T	1.55578511	2.052175537
TGCA theta	Top 10k	2:43717650:T:C	1.447547434	0.964515924
TGCA theta	Top 10k	3:195786627:C:T	1.664257965	2.265778867
TGCA theta	Top 10k	3:105469130:C:T	1.913930157	4.7060619
TGCA theta	Top 10k	18:11536473:A:G	1.630249215	2.929956891
TGCA theta	Top 10k	6:32560739:A:G	1.512415044	2.353721687
TGCA theta	Top 10k	5:43348258:C:A	1.649721034	2.036086631
TGCA theta	Top 10k	6:32564699:A:G	1.050156851	0.926453085
TGCA theta	Top 10k	18:50171536:T:C	2.085368958	7.725470188
TGCA theta	Top 10k	5:131972258:C:G	1.7141578	3.493439729
TGCA theta	Top 10k	7:96605287:A:G	1.724150546	3.464960414
TGCA theta	Top 10k	6:32548855:G:C	1.492264474	0.676605595
TGCA theta	Top 10k	8:137637124:G:A	1.549025155	1.903379885
TGCA theta	Top 10k	X:8912871:CCTGA:C	0.999383882	0.864550995
TGCA theta	Top 10k	18:77227476:A:G	1.573720459	2.11982487
TGCA theta	Top 10k	8:137637842:C:CTG	1.372432326	1.435581591
TGCA theta	Top 10k	10:65322381:G:T	1.718842992	3.464056974
TGCA theta	Top 10k	6:32566288:G:A	1.138080301	0.837458147
TGCA theta	Top 10k	16:1036640:T:C	2.05145586	8.813071693
TGCA theta	Top 10k	14:59346983:A:G	1.363029152	1.818954845
TGCA theta	Top 10k	5:45334521:C:T	1.815938981	3.344498493
TGCA theta	Top 10k	9:83653657:C:A	1.545055175	2.055320727
TGCA theta	Top 10k	11:90462544:C:T	2.148061668	8.6773665
TGCA theta	Top 10k	5:43313178:T:C	1.624861341	1.863379065
TGCA theta	Top 10k	5:43358759:G:A	1.561339712	1.70336879
TGCA theta	Top 10k	5:131945735:A:G	2.121330497	9.017362404
TGCA theta	Top 10k	5:45335605:T:C	1.814535239	3.336577034
TGCA theta	Top 10k	5:144125259:C:T	2.6017656	9.94059141
TGCA theta	Top 10k	X:73562531:G:A	1.606320617	3.268566932
TGCA theta	Top 10k	6:31630318:C:G	1.242202151	1.206441628
TGCA theta	Top 10k	18:50161346:C:A	1.946853881	6.026132566
TGCA theta	Top 10k	13:89223927:A:G	1.507638756	1.885403823
TGCA theta	Top 10k	15:84834385:G:A	2.10057148	7.546858637
TGCA theta	Top 10k	15:84834386:A:C	2.10057148	7.546858637
TGCA theta	Top 10k	5:43316948:G:C	1.632875509	1.887594113
TGCA theta	Top 10k	14:80090983:G:GT	1.600464378	3.69059889
TGCA theta	Top 10k	8:137646410:A:T	1.532533527	1.843879311
TGCA theta	Top 10k	10:31345014:C:T	2.01887441	3.932073077
TGCA theta	Top 10k	18:50173450:A:G	2.075841753	7.594299374
TGCA theta	Top 10k	18:50181872:C:T	1.865427101	5.065111624
TGCA theta	Top 10k	8:137633855:G:A	1.545013681	1.8763691
TGCA theta	Top 10k	17:43930872:G:C	1.913817797	5.153925343
TGCA theta	Top 10k	5:131908112:A:T	2.158738419	9.700179273
TGCA theta	Top 10k	3:21170064:C:A	1.368461612	2.02134255
TGCA theta	Top 10k	10:65330405:A:G	1.734625547	3.555546516
TGCA theta	Top 10k	3:195789081:C:T	1.633775867	2.054188256
TGCA theta	Top 10k	18:50182444:A:G	1.935650535	5.94433189
TGCA theta	Top 10k	18:50172915:G:A	2.081613914	7.701772283
TGCA theta	Top 10k	11:47757631:CA:C	1.505182038	2.234227748
TGCA theta	Top 10k	11:90465013:A:G	2.132405418	8.830199281
TGCA theta	Top 10k	10:31363143:A:G	1.530026678	2.078116822
TGCA theta	Top 10k	6:32566287:G:C	1.139468907	0.833814154
TGCA theta	Top 10k	4:146610163:T:A	1.362452513	1.753710417
TGCA theta	Top 10k	3:47829277:G:T	1.139914734	1.042027573
TGCA theta	Top 10k	6:113550145:G:A	1.31263247	1.782656047
TGCA theta	Top 10k	11:90464105:C:T	2.158205432	8.944497479
TGCA theta	Top 10k	6:33463141:G:A	1.624527529	3.016274063
TGCA theta	Top 10k	3:43476348:G:C	1.566097782	3.219825514
TGCA theta	Top 10k	3:10300846:G:A	1.418513017	1.615303789
TGCA theta	Top 10k	4:18051023:C:T	1.601025861	2.58005166
TGCA theta	Top 10k	5:86967820:G:A	1.494769354	2.172957861
TGCA theta	Top 10k	7:100273085:T:C	1.144332726	1.78428588
TGCA theta	Top 10k	8:137647064:A:G	1.534377981	1.860617221
TGCA theta	Top 10k	11:90399758:C:G	1.36192916	1.529011895
TGCA theta	Top 10k	4:183051681:T:A	1.896031541	3.481175922
TGCA theta	Top 10k	7:96606492:C:T	1.748358328	3.652469077
TGCA theta	Top 10k	9:96190718:C:T	1.48162926	1.337275482
TGCA theta	Top 10k	22:41508414:G:T	2.202600285	5.362866662
TGCA theta	Top 10k	6:32590774:T:C	1.962739185	1.268521336
TGCA theta	Top 10k	22:41526258:T:TA	1.812603768	2.853431612
TGCA theta	Top 10k	11:90412877:T:G	1.502396452	1.787800038
TGCA theta	Top 10k	5:131900597:G:A	2.112318456	8.987963147
TGCA theta	Top 10k	13:89223580:G:A	1.516607607	1.91090545
TGCA theta	Top 10k	6:32590780:T:C	1.962623221	1.267959289
TGCA theta	Top 10k	11:90416949:A:C	1.507282141	1.773523917
TGCA theta	Top 10k	5:128005704:A:G	1.864786226	4.362648336
TGCA theta	Top 10k	16:17601667:C:T	1.671346094	3.080749449
TGCA theta	Top 10k	6:26224403:T:G	1.760628754	2.257150579
TGCA theta	Top 10k	7:44572346:T:C	1.388327352	1.062900869
TGCA theta	Top 10k	1:225028885:G:A	1.190490261	1.044760048
TGCA theta	Top 10k	15:22993121:C:T	1.988924513	5.719121355
TGCA theta	Top 10k	6:125567330:T:G	1.366053264	2.013803863
TGCA theta	Top 10k	4:57850695:A:G	1.116411711	0.875721926
TGCA theta	Top 10k	15:46756567:C:A	1.503039431	1.916426541
TGCA theta	Top 10k	3:43479658:G:T	1.544421446	3.091045012
TGCA theta	Top 10k	17:42305699:G:A	1.942319027	5.30956732
TGCA theta	Top 10k	3:195806472:C:T	1.578348407	1.977006025
TGCA theta	Top 10k	3:195799567:C:T	1.609857562	2.093357615
TGCA theta	Top 10k	4:38612181:C:CA	1.81054869	2.774636571
TGCA theta	Top 10k	5:131989136:A:G	1.725153867	3.517570542
TGCA theta	Top 10k	10:65321472:A:G	1.728639782	3.535708757
TGCA theta	Top 10k	6:29901783:A:T	1.47258372	1.049948214
TGCA theta	Top 10k	1:205900593:GTTT:G	2.022376471	6.92704187
TGCA theta	Top 10k	18:47996346:T:C	1.355175691	1.539702384
TGCA theta	Top 10k	10:31343788:C:T	2.020547474	3.912743846
TGCA theta	Top 10k	6:32437223:G:T	1.950406891	1.469913286
TGCA theta	Top 10k	6:26222026:T:A	1.79031842	2.377285219
TGCA theta	Top 10k	22:41637119:G:T	2.150887872	5.738173903
TGCA theta	Top 10k	3:43467291:G:C	1.555188263	3.169387354
TGCA theta	Top 10k	11:90500153:T:A	1.85303972	4.703927636
TGCA theta	Top 10k	14:74925397:A:G	1.843030151	4.356859146
TGCA theta	Top 10k	13:89223032:A:G	1.506929472	1.878489742
TGCA theta	Top 10k	3:195781506:G:A	1.608542442	2.114973327
TGCA theta	Top 10k	8:91126321:C:T	1.776050421	4.460309182
TGCA theta	Top 10k	8:50739618:A:G	1.800171545	3.412709855
TGCA theta	Top 10k	15:67987801:A:G	1.245468272	1.400530816
TGCA theta	Top 10k	2:44624448:T:G	1.382365058	1.27840234
TGCA theta	Top 10k	18:50161849:T:C	1.961682867	6.36454552
TGCA theta	Top 10k	11:90440531:G:T	1.352068286	1.516245041
TGCA theta	Top 10k	22:33237191:A:G	1.481386422	2.030638736
TGCA theta	Top 10k	6:7675370:C:G	1.999012707	4.696601034
TGCA theta	Top 10k	9:96185405:T:C	1.525060383	1.448345846
TGCA theta	Top 10k	15:69811868:C:T	2.062416935	7.282587689
TGCA theta	Top 10k	6:32486760:G:A	1.187527268	1.296351128
TGCA theta	Top 10k	3:10299040:C:T	1.407876481	1.568569571
TGCA theta	Top 10k	7:40728932:A:G	1.251479652	1.429389422
TGCA theta	Top 10k	16:28561982:T:C	1.506383759	1.666423224
TGCA theta	Top 10k	17:9005702:T:TA	1.319805792	1.420764734
TGCA theta	Top 10k	15:65056529:C:A	1.609343373	3.142842577
TGCA theta	Top 10k	15:46758606:C:T	1.503722154	2.293731365
TGCA theta	Top 10k	8:4971821:A:G	1.816937293	4.224372703
TGCA theta	Top 10k	11:90465418:T:C	2.157356004	9.178891058
TGCA theta	Top 10k	2:44628529:C:G	1.470960061	1.409076332
TGCA theta	Top 10k	6:158606165:TAAAC:T	2.002539001	6.427562656
TGCA theta	Top 10k	9:97448867:T:A	1.487357687	2.110364372
TGCA theta	Top 10k	8:11534907:A:G	1.711071502	2.935034521
TGCA theta	Top 10k	5:127957029:C:T	1.55191672	2.450433688
TGCA theta	Top 10k	12:117503823:C:T	1.353422543	1.335700282
TGCA theta	Top 10k	17:43557805:G:A	2.242469355	2.962837272
TGCA theta	Top 10k	5:131991085:T:C	1.672727784	3.063356045
TGCA theta	Top 10k	11:48213014:G:A	1.578960511	2.565786786
TGCA theta	Top 10k	7:3778937:T:C	1.908555114	5.711295089
TGCA theta	Top 10k	17:42301718:A:G	1.999147091	5.772194444
TGCA theta	Top 10k	6:26221979:A:G	1.758984121	2.22056826
TGCA theta	Top 10k	13:89222808:C:A	1.563455902	2.075624721
TGCA theta	Top 10k	17:42313512:C:G	1.92205377	5.012392581
TGCA theta	Top 10k	15:46747742:G:A	1.631325349	2.540739692
TGCA theta	Top 10k	8:50740815:A:G	1.783921387	3.233683755
TGCA theta	Top 10k	11:90413653:G:C	1.507426214	1.763054687
TGCA theta	Top 10k	5:110479610:G:C	1.938856394	4.185721547
TGCA theta	Top 10k	5:167592769:A:AAAGCAAACCTCCC	1.473412104	1.844541521
TGCA theta	Top 10k	9:83623603:C:T	1.450102485	1.387552131
TGCA theta	Top 10k	8:11704296:G:T	1.000042437	0.822271091
TGCA theta	Top 10k	4:38705257:C:T	1.690165783	2.460900237
TGCA theta	Top 10k	6:31628216:C:T	1.236003208	1.181366826
TGCA theta	Top 10k	1:223133741:A:G	1.721309652	2.658838871
TGCA theta	Top 10k	16:28753512:C:T	1.532540432	2.031799939
TGCA theta	Top 10k	6:158581594:T:G	2.040115036	6.815189319
TGCA theta	Top 10k	4:176728709:C:T	1.302994446	1.896886003
TGCA theta	Top 10k	11:90464441:A:G	2.158052684	8.8444133
TGCA theta	Top 10k	8:11663173:T:A	1.912268752	2.034314325
TGCA theta	Top 10k	5:127408683:C:T	1.599943213	2.724546164
TGCA theta	Top 10k	11:90464388:G:A	2.157594419	8.862716656
TGCA theta	Top 10k	8:11662599:A:AT	2.077703567	2.464902178
TGCA theta	Top 10k	3:51471073:G:A	1.888326083	5.360760689
TGCA theta	Top 10k	3:43477118:T:C	1.563131977	3.203891559
TGCA theta	Top 10k	15:67946247:C:T	1.225065794	1.341305012
TGCA theta	Top 10k	12:41873086:A:C	1.609729819	2.792055225
TGCA theta	Top 10k	3:103407666:G:T	1.893539887	5.092115331
TGCA theta	Top 10k	12:103027382:T:C	1.591742451	2.708732343
TGCA theta	Top 10k	21:34821807:C:T	1.667853158	2.5617778
TGCA theta	Top 10k	11:90422186:G:A	1.274334994	1.455526018
TGCA theta	Top 10k	6:31370580:G:A	1.664551679	1.9893823
TGCA theta	Top 10k	8:91127365:G:A	1.791906422	4.604765046
TGCA theta	Top 10k	2:44642797:A:C	1.37889649	1.322014367
TGCA theta	Top 10k	8:91127351:C:T	1.792046878	4.6064509
TGCA theta	Top 10k	22:41607065:C:G	2.188663996	5.573598757
TGCA theta	Top 10k	11:90406046:ATAAC:A	1.601350372	2.239157376
TGCA theta	Top 10k	18:44383955:C:T	1.603340941	1.972651532
TGCA theta	Top 10k	3:51479856:G:C	1.894046185	5.404691255
TGCA theta	Top 10k	5:131988415:G:A	1.682274078	3.196381712
TGCA theta	Top 10k	11:5506470:A:G	1.729981955	2.940491895
TGCA theta	Top 10k	8:106243281:G:C	2.019928097	5.252476293
TGCA theta	Top 10k	17:42304644:G:A	1.985655073	5.63273027
TGCA theta	Top 10k	22:33228692:A:G	1.628320674	2.637495823
TGCA theta	Top 10k	1:2438982:C:T	1.380497475	1.711265665
TGCA theta	Top 10k	11:90502896:C:T	1.905667185	5.145546409
TGCA theta	Top 10k	5:127920075:C:A	1.665430526	2.829547807
TGCA theta	Top 10k	17:42302382:C:T	1.99517621	5.752983493
TGCA theta	Top 10k	11:90464515:A:G	2.153391949	8.730764233
TGCA theta	Top 10k	15:46755633:C:G	1.462156684	1.786405299
TGCA theta	Top 10k	6:32608473:G:A	1.951147844	1.265654521
TGCA theta	Top 10k	21:34823874:G:A	1.659889124	2.512068975
TGCA theta	Top 10k	11:90462564:A:G	2.180292607	9.243459602
TGCA theta	Top 10k	9:110823759:T:C	1.702495897	3.121353014
TGCA theta	Top 10k	16:73037441:T:TA	1.226161777	1.884119391
TGCA theta	Top 10k	5:45464796:A:T	2.011234009	4.645294627
TGCA theta	Top 10k	16:17604082:G:C	1.771536115	3.821983317
TGCA theta	Top 10k	9:83622473:A:G	1.444728253	1.334308792
TGCA theta	Top 10k	11:79724918:C:T	2.086514212	7.170758111
TGCA theta	Top 10k	7:69735251:A:G	1.54480093	1.917447808
TGCA theta	Top 10k	6:32606878:G:A	1.635216869	2.359855107
TGCA theta	Top 10k	8:106243543:A:G	2.007622592	5.123131674
TGCA theta	Top 10k	17:42301541:A:G	2.001177587	5.813475985
TGCA theta	Top 10k	14:74925452:G:T	1.861063817	4.487973723
TGCA theta	Top 10k	5:110479073:G:A	1.855350118	3.445325746
TGCA theta	Top 10k	6:26217845:G:A	1.771606579	2.274167439
TGCA theta	Top 10k	9:120553708:A:G	1.955787959	4.707958469
TGCA theta	Top 10k	5:11901155:C:G	1.707312434	3.323402887
TGCA theta	Top 10k	12:109831334:G:GTCCATCCATTCATCCAACCATTCATCCATCCATCCATCCA	1.381932155	1.799676474
TGCA theta	Top 10k	16:17604269:C:T	1.775455415	3.839081763
TGCA theta	Top 10k	18:50170928:G:A	2.076571745	7.659645218
TGCA theta	Top 10k	4:98585563:T:G	1.765097227	3.277597806
TGCA theta	Top 10k	12:58054861:C:A	1.450883049	1.870565783
TGCA theta	Top 10k	8:11699632:T:A	0.915200903	0.586768364
TGCA theta	Top 10k	2:134648995:T:C	1.305475343	1.697397536
TGCA theta	Top 10k	12:41859112:C:T	1.39147361	1.765211692
TGCA theta	Top 10k	11:90433313:AAAAC:A	1.512146073	1.921681555
TGCA theta	Top 10k	11:90440698:A:G	1.341315697	1.485183834
TGCA theta	Top 10k	1:22045057:C:CT	1.948049354	5.923735677
TGCA theta	Top 10k	3:103413803:A:G	1.897979607	5.142463979
TGCA theta	Top 10k	11:90405440:A:G	1.514812262	1.790390828
TGCA theta	Top 10k	22:41598933:G:A	2.009033871	4.137341953
TGCA theta	Top 10k	6:158538222:G:C	1.622697844	3.209443806
TGCA theta	Top 10k	6:152469188:C:G	2.001174035	6.109623291
TGCA theta	Top 10k	5:43359656:T:C	1.532065627	1.570339502
TGCA theta	Top 10k	12:120756209:G:GAT	1.479911764	1.628313616
TGCA theta	Top 10k	9:83653545:C:T	1.537177925	2.016103083
TGCA theta	Top 10k	15:67973665:A:G	1.21909634	1.353692675
TGCA theta	Top 10k	8:113320027:A:G	1.803232792	2.725608833
TGCA theta	Top 10k	X:22733629:T:C	1.286798532	1.31621902
TGCA theta	Top 10k	11:90463886:T:C	2.180262454	9.39338506
TGCA theta	Top 10k	2:134648753:T:C	1.403863768	1.929393673
TGCA theta	Top 10k	3:10299057:G:A	1.400437062	1.548389165
TGCA theta	Top 10k	3:21171322:A:G	1.300940433	1.770182981
TGCA theta	Top 10k	16:28754487:A:G	1.903523253	5.364622164
TGCA theta	Top 10k	3:43479685:G:A	1.530999182	3.025419147
TGCA theta	Top 10k	6:33042406:C:G	1.785499444	3.746799682
TGCA theta	Top 10k	11:90461883:G:A	2.140186003	8.224965004
TGCA theta	Top 10k	17:42303305:C:T	1.995956009	5.739955911
TGCA theta	Top 10k	15:46753660:G:C	1.47691108	1.814771219
TGCA theta	Top 10k	8:106241976:T:A	2.06910602	5.81615004
TGCA theta	Top 10k	10:31315331:C:A	2.01527178	3.392405915
TGCA theta	Top 10k	1:2447910:G:A	1.226553241	1.314685643
TGCA theta	Top 10k	6:33042492:T:C	1.786108071	3.764127699
TGCA theta	Top 10k	6:33317432:C:T	1.641608166	3.398201794
TGCA theta	Top 10k	5:131915317:T:C	1.833810522	4.633135054
TGCA theta	Top 10k	6:23107131:T:C	1.729287318	2.25395306
TGCA theta	Top 10k	22:41592677:G:A	2.080219089	4.325278864
TGCA theta	Top 10k	18:50185263:A:ACCAGATT	1.496199974	2.088541246
TGCA theta	Top 10k	17:42302907:G:A	2.01563529	5.98679154
TGCA theta	Top 10k	11:90502479:T:A	1.942468531	5.4189004
TGCA theta	Top 10k	11:46559152:C:T	1.487704308	2.174030381
TGCA theta	Top 10k	11:90409152:T:C	1.571289929	1.960266647
TGCA theta	Top 10k	8:106234718:C:G	1.980421695	4.740436312
TGCA theta	Top 10k	8:106240483:C:T	2.042727269	5.43888606
TGCA theta	Top 10k	3:185960882:A:G	1.543956333	1.274771923
TGCA theta	Top 10k	5:64170295:C:CT	1.441465487	2.138354035
TGCA theta	Top 10k	8:106234490:C:G	1.987978595	4.800449393
TGCA theta	Top 10k	6:158611969:G:A	2.060847308	7.036381964
TGCA theta	Top 10k	10:65343131:T:C	1.791783551	4.054222231
TGCA theta	Top 10k	8:137623248:G:T	1.360853351	1.468846048
TGCA theta	Top 10k	19:38678162:C:T	1.501072589	1.45444316
TGCA theta	Top 10k	6:31269486:T:G	1.327997764	1.514050278
TGCA theta	Top 10k	9:136951556:A:G	1.447328599	1.680170671
TGCA theta	Top 10k	X:45472175:A:T	1.659246664	2.138222715
TGCA theta	Top 10k	11:90421713:C:T	1.296130246	1.351746289
TGCA theta	Top 10k	6:29902050:C:T	1.40838576	0.971663344
TGCA theta	Top 10k	15:67972908:A:G	1.217380672	1.341749496
TGCA theta	Top 10k	6:33042368:A:G	1.812372571	3.961627983
TGCA theta	Top 10k	18:50176199:G:A	2.043327228	7.213261343
TGCA theta	Top 10k	8:141661028:C:CT	1.361226178	1.766414479
TGCA theta	Top 10k	14:88943790:T:TAAAAAAA	1.785806353	4.90169221
TGCA theta	Top 10k	16:24967436:G:A	1.415513157	2.230904496
TGCA theta	Top 10k	3:21169308:A:G	1.400133933	2.238393553
TGCA theta	Top 10k	7:40728868:A:G	1.25762349	1.422275164
TGCA theta	Top 10k	11:90409791:C:A	1.572267574	1.951798808
TGCA theta	Top 10k	3:21170610:T:C	1.411877963	2.301660345
TGCA theta	Top 10k	3:43481681:T:C	1.556037835	3.164024098
TGCA theta	Top 10k	3:21527066:T:C	1.971883779	5.495574079
TGCA theta	Top 10k	11:90502456:G:A	1.940694204	5.451226427
TGCA theta	Top 10k	5:131973663:T:C	1.738434034	3.629719424
TGCA theta	Top 10k	9:83632969:A:G	1.522136203	1.904414199
TGCA theta	Top 10k	6:26222823:G:A	1.757909865	2.18991809
TGCA theta	Top 10k	22:41617897:G:A	2.05259475	4.622540515
TGCA theta	Top 10k	7:17348907:T:C	1.51955715	1.504538724
TGCA theta	Top 10k	6:32589368:C:A	1.654459068	0.73269998
TGCA theta	Top 10k	19:46152277:C:G	1.621221545	1.954012683
TGCA theta	Top 10k	12:103032151:G:C	1.594067294	2.677481477
TGCA theta	Top 10k	16:28566158:G:T	1.508211215	1.600022739
TGCA theta	Top 10k	6:32590612:T:C	2.228179948	1.812215261
TGCA theta	Top 10k	3:195780856:C:T	1.579318049	2.01375416
TGCA theta	Top 10k	11:90410573:G:A	1.570554211	1.942336014
TGCA theta	Top 10k	19:46153651:C:T	1.480400385	1.534045331
TGCA theta	Top 10k	6:158568256:G:C	2.015141502	6.598889859
TGCA theta	Top 10k	2:174452807:T:C	1.330433958	1.448692437
TGCA theta	Top 10k	6:52860407:T:C	1.787759837	4.693040946
TGCA theta	Top 10k	12:115858297:T:A	1.41716048	1.788571162
TGCA theta	Top 10k	1:20976535:G:A	1.547209223	2.450590974
TGCA theta	Top 10k	5:49795443:A:T	1.29142003	1.328923341
TGCA theta	Top 10k	8:137674264:C:T	1.549816426	1.957232571
TGCA theta	Top 10k	5:93253667:T:G	1.772211555	3.250813345
TGCA theta	Top 10k	22:41530040:A:G	2.187133794	5.176411649
TGCA theta	Top 10k	11:90422791:A:G	1.320785995	1.547136176
TGCA theta	Top 10k	16:24954723:A:G	1.371667859	2.105573639
TGCA theta	Top 10k	11:90452337:T:A	2.122834565	7.825373799
TGCA theta	Top 10k	6:29921841:C:A	1.322389097	1.664523083
TGCA theta	Top 10k	1:102980890:A:T	1.351855917	1.734820674
TGCA theta	Top 10k	11:90452461:G:T	2.120125145	7.775444302
TGCA theta	Top 10k	3:103405679:A:G	1.909587965	5.240640288
TGCA theta	Top 10k	8:11247298:G:A	1.820860135	3.292557917
TGCA theta	Top 10k	6:33038982:G:A	1.753028451	3.495851277
TGCA theta	Top 10k	11:132090927:G:A	1.632562388	2.318884449
TGCA theta	Top 10k	1:2442953:C:A	1.234091399	1.262997905
TGCA theta	Top 10k	6:31137660:G:A	1.704987695	1.914296287
TGCA theta	Top 10k	8:4968807:A:G	1.830938925	4.332941465
TGCA theta	Top 10k	18:50183886:T:C	1.842040869	4.817406774
TGCA theta	Top 10k	6:33321660:G:A	1.591816462	3.125774295
TGCA theta	Top 10k	14:103617118:G:A	1.534649878	2.264765543
TGCA theta	Top 10k	6:158555641:A:G	1.579247106	2.986244834
TGCA theta	Top 10k	8:137629694:G:A	1.380013305	1.308830471
TGCA theta	Top 10k	3:103404825:C:T	2.177790372	9.704132831
TGCA theta	Top 10k	11:90409355:G:A	1.567879095	1.929875011
TGCA theta	Top 10k	3:105474535:C:T	1.990273633	5.591265629
TGCA theta	Top 10k	7:96581626:G:GA	1.675460247	3.121620307
TGCA theta	Top 10k	8:11247814:G:A	1.802607326	3.448996238
TGCA theta	Top 10k	6:140692308:C:G	2.339040227	4.49029064
TGCA theta	Top 10k	5:92328927:A:G	1.880460401	3.352231466
TGCA theta	Top 10k	6:32591337:A:T	1.092270442	1.08147478
TGCA theta	Top 10k	16:28558289:T:A	1.522239792	1.583281173
TGCA theta	Top 10k	3:52273421:G:A	1.598429526	2.143898236
TGCA theta	Top 10k	1:204507128:T:C	1.324155471	1.452307409
TGCA theta	Top 10k	14:90044784:A:G	1.621192094	3.086966986
TGCA theta	Top 10k	11:132087246:C:T	1.855005369	3.311358739
TGCA theta	Top 10k	11:132087250:T:G	1.855005369	3.311358739
TGCA theta	Top 10k	11:132087252:C:G	1.855005369	3.311358739
TGCA theta	Top 10k	11:90454269:A:G	2.120670074	7.727753691
TGCA theta	Top 10k	2:43594489:A:T	1.396179413	1.699895657
TGCA theta	Top 10k	7:69727428:C:A	1.489320225	1.868724621
TGCA theta	Top 10k	5:167593538:A:G	1.322588248	1.525270882
TGCA theta	Top 10k	3:151780366:A:C	1.375643465	1.712866706
TGCA theta	Top 10k	11:90414881:A:T	1.571468443	1.904266741
TGCA theta	Top 10k	6:33324188:C:T	1.569857773	3.027346391
TGCA theta	Top 10k	X:78118529:G:A	1.57746201	2.63806837
TGCA theta	Top 10k	7:96603943:T:A	1.679864544	3.173064332
TGCA theta	Top 10k	11:90459616:C:A	2.122827269	7.709994974
TGCA theta	Top 10k	11:67635767:C:T	1.287154363	1.463737838
TGCA theta	Top 10k	5:43305986:C:CGT	1.805446051	2.35568555
TGCA theta	Top 10k	11:67635337:C:G	1.284228083	1.458622535
TGCA theta	Top 10k	5:43293350:C:T	1.869440353	2.733991949
TGCA theta	Top 10k	11:90430375:T:G	1.57436081	1.905155936
TGCA theta	Top 10k	17:20061221:C:T	1.748840159	3.380577477
TGCA theta	Top 10k	11:90427629:T:A	1.574402662	1.905238981
TGCA theta	Top 10k	11:90428572:C:T	1.574402662	1.905238981
TGCA theta	Top 10k	11:90429251:G:T	1.574402662	1.905238981
TGCA theta	Top 10k	6:31604355:C:A	1.311852687	1.497860487
TGCA theta	Top 10k	5:43304402:T:C	1.869792116	2.735103697
TGCA theta	Top 10k	5:43306790:T:C	1.869792116	2.735103697
TGCA theta	Top 10k	8:106230162:G:A	2.108033763	6.429577827
TGCA theta	Top 10k	17:42301038:A:AGTGCTTTG	1.748044619	3.650637792
TGCA theta	Top 10k	15:46761692:C:T	1.536089987	1.90812186
TGCA theta	Top 10k	6:33321431:C:T	1.611399405	3.207135374
TGCA theta	Top 10k	11:90429589:C:A	1.575545241	1.908658603
TGCA theta	Top 10k	4:184770923:G:A	1.888070842	5.96904798
TGCA theta	Top 10k	11:90430132:A:G	1.575705198	1.908741356
[truncated: 98,001 more rows]
