# Supplementary material for: Total genetic contribution assessment across the human genome
Source: Nat Commun. 2021 May 14;12:2845. doi: 10.1038/s41467-021-23124-w (PMC8121943; doi:10.1038/s41467-021-23124-w)
Supplement: Supplementary file 6 — Source Data [file 41467_2021_23124_MOESM6_ESM.zip › Source_Data.supplementary_fig5.txt]

Method	type	SNP	pi0.est	pi0.Wald test statistics
TGCA theta	Top 10k	6:32520272:C:T	0.203212479	1.786341361
TGCA theta	Top 10k	6:32603825:C:T	0.149978564	1.411340913
TGCA theta	Top 10k	6:32605501:C:G	0.213485584	1.835976867
TGCA theta	Top 10k	6:32594022:C:A	0.151331141	1.247754031
TGCA theta	Top 10k	6:32594188:A:T	0.252922184	2.20405584
TGCA theta	Top 10k	6:32593167:C:T	0.252783135	2.230486566
TGCA theta	Top 10k	6:32608880:G:A	0.110636073	0.902150285
TGCA theta	Top 10k	6:32453603:T:A	0.148461235	0.832908614
TGCA theta	Top 10k	6:32433907:G:A	0.099005662	0.784915747
TGCA theta	Top 10k	14:54420647:A:ACC	0.081263514	0.678091673
TGCA theta	Top 10k	6:32605295:C:T	0.215461021	1.698542846
TGCA theta	Top 10k	1:245270865:G:A	0.203504024	1.783004317
TGCA theta	Top 10k	6:32522223:T:G	0.24539537	1.930473845
TGCA theta	Top 10k	6:32451834:A:G	0.079419332	0.531208968
TGCA theta	Top 10k	14:54425147:T:C	0.094120219	0.829871475
TGCA theta	Top 10k	6:32609855:A:C	0.13357028	1.045158984
TGCA theta	Top 10k	6:32607950:G:A	0.145442997	1.261674396
TGCA theta	Top 10k	6:32611145:T:A	0.115846774	0.939652107
TGCA theta	Top 10k	6:32611152:G:A	0.115886045	0.940345727
TGCA theta	Top 10k	2:19675713:G:C	0.126764399	1.14854796
TGCA theta	Top 10k	6:32611125:A:C	0.111541439	0.9106901
TGCA theta	Top 10k	6:32611081:A:C	0.210435325	1.830282494
TGCA theta	Top 10k	6:32611034:T:A	0.208426625	1.811305756
TGCA theta	Top 10k	6:32151443:C:T	0.220162026	1.585444298
TGCA theta	Top 10k	15:78911181:T:C	0.246211601	2.180041867
TGCA theta	Top 10k	6:32590483:C:T	0.082655357	0.628938085
TGCA theta	Top 10k	6:32433798:C:T	0.074287375	0.578803581
TGCA theta	Top 10k	6:32592868:T:C	0.118137622	0.836627409
TGCA theta	Top 10k	6:32565176:G:C	0.069558465	0.427977298
TGCA theta	Top 10k	6:140694361:T:C	0.14141897	1.137428639
TGCA theta	Top 10k	6:32609169:T:C	0.042638888	0.361715257
TGCA theta	Top 10k	6:32559874:T:G	0.073448612	0.565190508
TGCA theta	Top 10k	6:32149801:C:T	0.241624627	1.833820442
TGCA theta	Top 10k	6:32609673:G:A	0.194338667	1.208493941
TGCA theta	Top 10k	15:78898723:C:T	0.195313223	1.598684071
TGCA theta	Top 10k	6:32594403:C:T	0.076524019	0.599228629
TGCA theta	Top 10k	6:32549966:C:G	0.04825837	0.377421644
TGCA theta	Top 10k	1:245281287:C:T	0.178605582	1.633071041
TGCA theta	Top 10k	6:32589945:T:C	0.073678585	0.574461913
TGCA theta	Top 10k	6:32608622:G:A	0.152012322	1.202896008
TGCA theta	Top 10k	6:32521984:A:G	0.169323997	1.199809648
TGCA theta	Top 10k	6:32611418:A:C	0.182159173	1.470598031
TGCA theta	Top 10k	6:32611427:T:A	0.182085751	1.469883343
TGCA theta	Top 10k	8:11690915:A:G	0.126454598	0.759013018
TGCA theta	Top 10k	6:32610478:C:G	0.064437852	0.515618077
TGCA theta	Top 10k	6:32610481:T:C	0.064437852	0.515618077
TGCA theta	Top 10k	6:32588056:C:T	0.121520519	0.934216129
TGCA theta	Top 10k	6:32588057:A:G	0.121520519	0.934216129
TGCA theta	Top 10k	14:54422399:C:G	0.096985749	0.70530371
TGCA theta	Top 10k	14:54422767:G:T	0.054079555	0.447065449
TGCA theta	Top 10k	1:245268654:A:T	0.201517102	1.725648658
TGCA theta	Top 10k	8:11693378:G:T	0.095472563	0.576162209
TGCA theta	Top 10k	5:164578423:C:CT	0.173081005	1.530805787
TGCA theta	Top 10k	2:102941009:G:A	0.295096066	2.423096067
TGCA theta	Top 10k	8:11693577:G:A	0.13895811	0.870211395
TGCA theta	Top 10k	6:32611392:C:T	0.179472447	1.454470324
TGCA theta	Top 10k	6:32611393:A:G	0.179481264	1.454532617
TGCA theta	Top 10k	6:32607031:G:T	0.055802061	0.427817999
TGCA theta	Top 10k	6:32611403:G:A	0.179885378	1.457943671
TGCA theta	Top 10k	2:43769396:C:T	0.237008702	1.760923572
TGCA theta	Top 10k	14:54421052:G:T	0.047754233	0.389223626
TGCA theta	Top 10k	6:32154711:A:G	0.303198401	2.667035887
TGCA theta	Top 10k	19:17215541:T:TAAAAAAA	0.238357595	2.221395659
TGCA theta	Top 10k	2:102952360:G:A	0.225494194	1.516453536
TGCA theta	Top 10k	2:102926366:G:A	0.242908643	1.693382658
TGCA theta	Top 10k	8:11692638:C:T	0.096265888	0.684966324
TGCA theta	Top 10k	6:32611181:G:A	0.137375246	1.106349957
TGCA theta	Top 10k	6:32611737:T:C	0.17349919	1.433552461
TGCA theta	Top 10k	2:102957532:T:C	0.21455796	1.423396171
TGCA theta	Top 10k	2:43715824:A:G	0.177607548	1.515289523
TGCA theta	Top 10k	2:102946677:A:G	0.252095556	1.766763824
TGCA theta	Top 10k	6:32588630:T:C	0.06630524	0.448879078
TGCA theta	Top 10k	6:32559708:G:A	0.045632025	0.347065704
TGCA theta	Top 10k	2:102955860:G:T	0.210718491	1.385633436
TGCA theta	Top 10k	2:102955683:G:T	0.209406787	1.376848675
TGCA theta	Top 10k	7:3546739:G:T	0.181159896	1.792015606
TGCA theta	Top 10k	2:43711925:A:G	0.168521787	1.489495868
TGCA theta	Top 10k	6:32434149:C:T	0.064188033	0.537229716
TGCA theta	Top 10k	6:32748029:T:G	0.141593679	0.791564531
TGCA theta	Top 10k	6:32748590:C:T	0.142050954	0.794177822
TGCA theta	Top 10k	6:32755177:T:C	0.138873419	0.770789011
TGCA theta	Top 10k	6:32747016:C:A	0.141538198	0.79106497
TGCA theta	Top 10k	2:102925790:G:C	0.242419805	1.663349273
TGCA theta	Top 10k	6:32169145:G:A	0.137701233	0.928938337
TGCA theta	Top 10k	2:102925223:A:T	0.241463606	1.652264775
TGCA theta	Top 10k	2:103043739:T:A	0.241413667	1.711576409
TGCA theta	Top 10k	2:103047802:C:T	0.236763628	1.661259175
TGCA theta	Top 10k	15:78915370:CT:C	0.141746447	1.279355083
TGCA theta	Top 10k	6:32607047:T:G	0.047717508	0.367826291
TGCA theta	Top 10k	6:105443189:T:A	0.225866939	1.652526074
TGCA theta	Top 10k	2:102935974:G:A	0.249911394	1.730517344
TGCA theta	Top 10k	6:32589771:A:G	0.060756346	0.463903477
TGCA theta	Top 10k	17:44071851:G:A	0.147108278	1.025881197
TGCA theta	Top 10k	6:32611849:A:C	0.131570364	1.08127495
TGCA theta	Top 10k	6:32560990:G:A	0.05200903	0.42419479
TGCA theta	Top 10k	2:43767039:G:A	0.31469815	2.704735056
TGCA theta	Top 10k	6:32522490:G:A	0.203640344	1.401711039
TGCA theta	Top 10k	6:32587480:A:T	0.071248776	0.559122553
TGCA theta	Top 10k	6:32608707:T:C	0.130348212	1.039384088
TGCA theta	Top 10k	6:32440276:C:T	0.055201569	0.448051234
TGCA theta	Top 10k	6:32559019:G:A	0.046210172	0.361309342
TGCA theta	Top 10k	6:32608887:A:G	0.100525876	0.773707962
TGCA theta	Top 10k	9:126680243:A:T	0.215258986	1.645678583
TGCA theta	Top 10k	6:32610134:G:A	0.064244505	0.514051878
TGCA theta	Top 10k	6:32609586:A:G	0.061886417	0.488781945
TGCA theta	Top 10k	8:11673985:G:C	0.071242253	0.427894898
TGCA theta	Top 10k	6:32610255:G:A	0.064478065	0.516870922
TGCA theta	Top 10k	6:32135137:G:A	0.171762715	1.110173265
TGCA theta	Top 10k	6:32782795:C:A	0.113132482	0.615477276
TGCA theta	Top 10k	6:32780957:C:T	0.109932699	0.597389883
TGCA theta	Top 10k	6:32452281:C:G	0.038605634	0.298215014
TGCA theta	Top 10k	6:32608537:A:C	0.127430803	0.997295281
TGCA theta	Top 10k	6:32610201:T:A	0.060952024	0.489558254
TGCA theta	Top 10k	9:126692705:C:T	0.191229313	1.448605582
TGCA theta	Top 10k	6:32610196:G:A	0.060986496	0.489984423
TGCA theta	Top 10k	6:32598581:C:A	0.054157347	0.417293729
TGCA theta	Top 10k	15:100117609:T:TGCGGAATACCAGTGA	0.102410244	0.443018032
TGCA theta	Top 10k	15:100125948:C:T	0.131353596	0.590009315
TGCA theta	Top 10k	6:32607985:A:G	0.147937408	1.193949528
TGCA theta	Top 10k	6:32607973:G:A	0.146997274	1.185952018
TGCA theta	Top 10k	6:32609634:A:G	0.06158564	0.504269423
TGCA theta	Top 10k	6:32797167:C:T	0.123186204	0.69868509
TGCA theta	Top 10k	6:32787996:C:T	0.116306744	0.639835281
TGCA theta	Top 10k	8:11709957:T:C	0.120215987	0.503912592
TGCA theta	Top 10k	2:103013963:G:C	0.205327792	1.384360896
TGCA theta	Top 10k	1:245263944:G:T	0.154045853	1.063330858
TGCA theta	Top 10k	6:32763506:A:G	0.092542263	0.49391157
TGCA theta	Top 10k	2:103036677:C:T	0.231868187	1.62443544
TGCA theta	Top 10k	6:32609645:T:C	0.059241997	0.485148361
TGCA theta	Top 10k	15:100121355:T:A	0.143500753	0.656349672
TGCA theta	Top 10k	2:103024738:T:A	0.223025618	1.558606049
TGCA theta	Top 10k	6:32774416:C:T	0.096105609	0.515991215
TGCA theta	Top 10k	6:32610171:A:T	0.06080508	0.489658704
TGCA theta	Top 10k	6:32792886:T:A	0.11268702	0.616430061
TGCA theta	Top 10k	6:32436733:A:C	0.108907607	0.783284826
TGCA theta	Top 10k	6:32606732:G:A	0.050420896	0.38555605
TGCA theta	Top 10k	6:32431640:T:A	0.052118148	0.423363309
TGCA theta	Top 10k	15:100113321:A:G	0.061593768	0.269025458
TGCA theta	Top 10k	6:32592602:T:G	0.053991256	0.421607052
TGCA theta	Top 10k	2:103029165:A:T	0.225295203	1.568348532
TGCA theta	Top 10k	6:32429825:C:T	0.057124103	0.461515062
TGCA theta	Top 10k	14:54431575:C:T	0.153522561	1.216836056
TGCA theta	Top 10k	15:100204918:C:A	0.171342067	0.855056235
TGCA theta	Top 10k	12:58040620:C:T	7.74E-09	3.83E-08
TGCA theta	Top 10k	6:32430326:T:A	0.056535275	0.457035356
TGCA theta	Top 10k	2:103024331:G:A	0.221976861	1.538845855
TGCA theta	Top 10k	6:32429245:C:G	0.054497346	0.405008023
TGCA theta	Top 10k	2:103065367:G:A	0.260224783	1.829709904
TGCA theta	Top 10k	X:8917206:A:G	0.158245132	1.452462392
TGCA theta	Top 10k	8:11695060:G:A	0.08865341	0.514745699
TGCA theta	Top 10k	2:103018077:C:G	0.222816279	1.546828657
TGCA theta	Top 10k	6:32435548:CG:C	0.049778673	0.403240808
TGCA theta	Top 10k	6:32435550:G:A	0.049778673	0.403240808
TGCA theta	Top 10k	8:11694765:G:C	0.083148144	0.479904566
TGCA theta	Top 10k	6:32768115:A:G	0.087098268	0.465113494
TGCA theta	Top 10k	6:32548697:A:G	0.03463749	0.275748768
TGCA theta	Top 10k	6:32429758:T:C	0.056396673	0.455892651
TGCA theta	Top 10k	2:103019782:G:A	0.222605883	1.545762573
TGCA theta	Top 10k	6:32609746:C:T	0.081845724	0.65277615
TGCA theta	Top 10k	6:32609221:G:C	0.066145366	0.511749653
TGCA theta	Top 10k	6:32055486:G:A	0.272219632	1.947532808
TGCA theta	Top 10k	6:32609456:C:T	0.059361117	0.468934632
TGCA theta	Top 10k	8:27036631:G:A	0.178831453	1.591211173
TGCA theta	Top 10k	6:32432992:A:AT	0.042188155	0.345042818
TGCA theta	Top 10k	2:103012674:C:T	0.21641767	1.480959142
TGCA theta	Top 10k	6:32607567:G:A	0.063288612	0.507045458
TGCA theta	Top 10k	2:103014302:T:G	0.208859897	1.422124884
TGCA theta	Top 10k	6:32594176:G:T	0.047645556	0.369166804
TGCA theta	Top 10k	6:32594166:A:G	0.047620264	0.369000638
TGCA theta	Top 10k	2:103010588:C:A	0.21012634	1.419801748
TGCA theta	Top 10k	6:32594159:G:A	0.04741564	0.36739019
TGCA theta	Top 10k	6:32556635:G:A	2.29E-11	1.73E-10
TGCA theta	Top 10k	2:103013962:A:C	0.209365274	1.416102333
TGCA theta	Top 10k	2:43791363:C:T	0.17414149	1.132888099
TGCA theta	Top 10k	2:103051144:A:G	0.232322024	1.564301373
TGCA theta	Top 10k	6:32611958:C:G	0.145487366	1.17245986
TGCA theta	Top 10k	2:102960281:C:G	0.321908316	2.733525107
TGCA theta	Top 10k	5:58044070:G:A	0.332700758	2.911653667
TGCA theta	Top 10k	2:102960007:G:A	0.304231234	2.42833678
TGCA theta	Top 10k	2:103010530:G:A	0.211892167	1.425591844
TGCA theta	Top 10k	2:103007567:T:C	0.212426939	1.432132865
TGCA theta	Top 10k	2:103048157:G:A	0.25116764	1.738985982
TGCA theta	Top 10k	2:103051558:T:C	0.228633677	1.531176257
TGCA theta	Top 10k	6:32434850:G:C	0.047221654	0.38414354
TGCA theta	Top 10k	2:103015918:C:T	0.217092826	1.48249044
TGCA theta	Top 10k	6:32432835:C:T	0.050201284	0.407922663
TGCA theta	Top 10k	15:100205708:G:A	0.106800564	0.476364599
TGCA theta	Top 10k	2:103060851:G:A	0.236657048	1.604125794
TGCA theta	Top 10k	2:103008969:C:G	0.211140915	1.421940845
TGCA theta	Top 10k	6:32779280:G:A	0.085483106	0.460691501
TGCA theta	Top 10k	6:32434240:G:A	0.047773966	0.388694962
TGCA theta	Top 10k	6:32609042:C:A	0.067928938	0.530636014
TGCA theta	Top 10k	2:43764398:A:G	0.162244222	1.189773905
TGCA theta	Top 10k	2:103056534:A:C	0.228919707	1.529848405
TGCA theta	Top 10k	6:32459250:G:T	7.01E-12	5.07E-11
TGCA theta	Top 10k	6:32434361:C:A	0.04753029	0.386783826
TGCA theta	Top 10k	6:32432077:G:C	0.047284273	0.383783127
TGCA theta	Top 10k	6:32429327:C:T	0.049309359	0.404567161
TGCA theta	Top 10k	8:27032937:G:C	0.176371124	1.620525437
TGCA theta	Top 10k	2:103059205:A:AT	0.244284989	1.674995936
TGCA theta	Top 10k	15:100202211:G:A	0.146007648	0.672239002
TGCA theta	Top 10k	2:103061286:G:A	0.238187819	1.616338232
TGCA theta	Top 10k	6:32432181:A:G	0.047252729	0.383690916
TGCA theta	Top 10k	6:32437050:A:G	0.047242208	0.381350046
TGCA theta	Top 10k	8:11710369:G:A	0.122076926	0.502432905
TGCA theta	Top 10k	6:32438159:C:T	0.047186491	0.380778327
TGCA theta	Top 10k	2:103058803:C:T	0.232907325	1.567246973
TGCA theta	Top 10k	2:103006387:A:G	0.216159519	1.461226425
TGCA theta	Top 10k	8:27031773:G:A	0.177629253	1.632659976
TGCA theta	Top 10k	2:103057159:C:T	0.232100448	1.559046311
TGCA theta	Top 10k	2:103062754:T:A	0.235623615	1.593344435
TGCA theta	Top 10k	2:103055420:G:A	0.229937305	1.536669089
TGCA theta	Top 10k	2:103055661:C:T	0.229960472	1.536773898
TGCA theta	Top 10k	2:103061147:G:A	0.234488154	1.581583332
TGCA theta	Top 10k	6:32608035:T:C	0.142819951	1.163558557
TGCA theta	Top 10k	6:32433192:C:G	0.04723577	0.383943551
TGCA theta	Top 10k	2:103060300:T:C	0.233764712	1.574152021
TGCA theta	Top 10k	8:11710629:T:A	0.109513389	0.437890511
TGCA theta	Top 10k	7:17579238:A:C	0.162019191	1.300447885
TGCA theta	Top 10k	2:103059237:T:G	0.234370254	1.579297958
TGCA theta	Top 10k	6:32431886:A:G	0.038679179	0.316008694
TGCA theta	Top 10k	2:103062116:A:G	0.234231597	1.575842872
TGCA theta	Top 10k	6:32438298:A:G	0.044097915	0.358503111
TGCA theta	Top 10k	15:100237682:A:G	0.128570104	0.558913238
TGCA theta	Top 10k	6:32438648:C:T	0.04388936	0.356721216
TGCA theta	Top 10k	8:11709945:G:A	0.134343231	0.56325606
TGCA theta	Top 10k	2:103075381:G:C	0.234914962	1.567690813
TGCA theta	Top 10k	15:100241911:T:A	0.130722831	0.572242463
TGCA theta	Top 10k	14:54425052:C:A	0.042364852	0.354978909
TGCA theta	Top 10k	6:32431124:G:A	0.044943974	0.366395793
TGCA theta	Top 10k	6:32611898:A:G	0.125949868	0.997334827
TGCA theta	Top 10k	2:103067143:G:A	0.259386352	1.80494006
TGCA theta	Top 10k	9:35752048:C:A	0.228766922	2.340152642
TGCA theta	Top 10k	2:103056096:A:G	0.241606582	1.632104893
TGCA theta	Top 10k	6:32438542:T:C	0.043379398	0.353034026
TGCA theta	Top 10k	2:103050862:A:AATG	0.254420793	1.759887371
TGCA theta	Top 10k	6:32439029:T:C	0.043063497	0.35075612
TGCA theta	Top 10k	6:32438867:G:T	0.043213782	0.351460311
TGCA theta	Top 10k	6:140691387:T:G	0.14998586	1.219784196
TGCA theta	Top 10k	6:32590463:G:A	0.161511203	0.998802668
TGCA theta	Top 10k	8:11702313:C:G	0.109129898	0.486123594
TGCA theta	Top 10k	6:32590428:T:C	0.040834164	0.276916738
TGCA theta	Top 10k	6:32611513:A:G	0.133318205	1.038713829
TGCA theta	Top 10k	8:27009952:G:A	0.167952391	1.590582891
TGCA theta	Top 10k	8:11711149:C:A	0.146922492	0.641459497
TGCA theta	Top 10k	2:103079330:C:T	0.248416691	1.684832163
TGCA theta	Top 10k	15:100228966:G:A	0.06187321	0.244166235
TGCA theta	Top 10k	2:103074651:T:C	0.252612597	1.726404793
TGCA theta	Top 10k	6:32433167:G:T	0.027971025	0.237787471
TGCA theta	Top 10k	2:43709366:C:G	0.14325402	1.283716885
TGCA theta	Top 10k	6:32561819:G:A	0.109383078	0.85950425
TGCA theta	Top 10k	15:100189681:A:G	0.164107142	0.808777601
TGCA theta	Top 10k	15:100205701:T:C	0.149333086	0.724609626
TGCA theta	Top 10k	6:32548667:T:C	0.025666593	0.206410806
TGCA theta	Top 10k	8:11711157:A:C	0.148896848	0.651999192
TGCA theta	Top 10k	6:32592845:T:C	0.044709784	0.347381644
TGCA theta	Top 10k	2:103076001:A:C	0.251880955	1.716522079
TGCA theta	Top 10k	6:32429643:T:C	0.051276713	0.434224782
TGCA theta	Top 10k	7:17578637:C:T	0.14597824	1.139476628
TGCA theta	Top 10k	6:32611466:A:G	0.135691235	1.058080475
TGCA theta	Top 10k	15:100237556:C:T	0.141295907	0.624758173
TGCA theta	Top 10k	6:32439108:A:C	0.04200655	0.34201029
TGCA theta	Top 10k	6:32560981:A:G	0.037320216	0.308336392
TGCA theta	Top 10k	9:126700087:G:C	0.197505646	1.467382279
TGCA theta	Top 10k	6:32560982:C:T	0.037173053	0.307134948
TGCA theta	Top 10k	6:32459972:A:G	0.017687347	0.137832791
TGCA theta	Top 10k	6:140676280:C:T	0.171000439	1.352670242
TGCA theta	Top 10k	6:32439490:T:A	0.040769646	0.331851815
TGCA theta	Top 10k	15:100187006:C:T	0.15423916	0.754548789
TGCA theta	Top 10k	6:140679742:G:A	0.135660714	1.087501724
TGCA theta	Top 10k	6:32441276:C:T	0.041303095	0.335946958
TGCA theta	Top 10k	17:43570226:T:G	0.131764805	0.937857807
TGCA theta	Top 10k	8:27048241:T:A	0.192270216	1.708606488
TGCA theta	Top 10k	8:27016257:C:T	0.17287195	1.614086683
TGCA theta	Top 10k	17:44078982:T:A	0.184416034	1.304428438
TGCA theta	Top 10k	6:32441150:C:T	0.040607753	0.330498323
TGCA theta	Top 10k	8:27050300:A:G	0.195363635	1.741006276
TGCA theta	Top 10k	6:32439393:A:C	0.040870728	0.332729917
TGCA theta	Top 10k	6:32561495:G:A	0.024867729	0.200600261
TGCA theta	Top 10k	6:32441008:C:T	0.040592711	0.330577087
TGCA theta	Top 10k	15:100238365:C:T	0.089576197	0.369198557
TGCA theta	Top 10k	6:32124424:G:T	0.19793619	1.358582002
TGCA theta	Top 10k	6:166486623:C:CCA	0.20903784	1.724523479
TGCA theta	Top 10k	6:140688409:A:G	0.146206801	1.182598574
TGCA theta	Top 10k	6:32561766:A:G	0.027852762	0.225338402
TGCA theta	Top 10k	8:27040155:G:A	0.187242169	1.666810034
TGCA theta	Top 10k	6:32561885:C:A	0.110133415	0.745023655
TGCA theta	Top 10k	8:27023370:T:G	0.170797514	1.589867197
TGCA theta	Top 10k	15:100238719:T:C	0.071092511	0.292967576
TGCA theta	Top 10k	6:32445600:G:A	0.039447551	0.321918787
TGCA theta	Top 10k	8:27022192:A:G	0.171141562	1.592617476
TGCA theta	Top 10k	6:32560934:G:C	0.044894801	0.360383342
TGCA theta	Top 10k	6:32561678:G:A	0.042211933	0.339725149
TGCA theta	Top 10k	8:27017381:C:T	0.170166008	1.592085989
TGCA theta	Top 10k	6:32609213:G:A	0.054973693	0.419429096
TGCA theta	Top 10k	3:23034719:C:T	0.070028627	0.487565933
TGCA theta	Top 10k	6:32592229:G:A	0.041724944	0.326640836
TGCA theta	Top 10k	8:27046401:C:T	0.189876459	1.689672847
TGCA theta	Top 10k	6:32459965:T:TG	0.01627197	0.126975638
TGCA theta	Top 10k	6:32459971:A:T	0.01627197	0.126975638
TGCA theta	Top 10k	6:32559781:A:C	0.033675642	0.271372531
TGCA theta	Top 10k	15:100241306:G:A	0.150743718	0.659235369
TGCA theta	Top 10k	8:27024289:T:C	0.169124756	1.57745838
TGCA theta	Top 10k	6:140661130:C:A	0.13263923	1.047359182
TGCA theta	Top 10k	15:100238722:G:T	0.063097963	0.258012155
TGCA theta	Top 10k	X:8880680:A:G	0.188864337	1.764093692
TGCA theta	Top 10k	6:32604108:T:C	0.038082683	0.292966649
TGCA theta	Top 10k	6:32434349:C:T	0.040301108	0.329928891
TGCA theta	Top 10k	6:32147157:G:C	0.117192271	0.664506619
TGCA theta	Top 10k	8:27045603:G:C	0.187599663	1.668047494
TGCA theta	Top 10k	8:27018930:C:T	0.168275606	1.576230792
TGCA theta	Top 10k	6:32442180:T:C	0.036871926	0.300276635
TGCA theta	Top 10k	6:140692936:A:ACCT	0.153589598	1.221706663
TGCA theta	Top 10k	6:32437614:G:T	0.042113594	0.346903584
TGCA theta	Top 10k	6:32439828:G:A	0.036021295	0.296576803
TGCA theta	Top 10k	6:32560715:G:A	0.101311633	0.802359196
TGCA theta	Top 10k	6:32560716:T:C	0.101311633	0.802359196
TGCA theta	Top 10k	2:43658423:C:A	0.26717853	2.43076736
TGCA theta	Top 10k	6:32561846:G:C	0.100016501	0.771318498
TGCA theta	Top 10k	6:32434011:G:A	0.043920924	0.372804799
TGCA theta	Top 10k	6:32608108:C:T	0.043213335	0.340950165
TGCA theta	Top 10k	6:32608179:A:C	0.040828453	0.318499567
TGCA theta	Top 10k	12:97718164:GC:G	4.20E-59	3.62E-58
TGCA theta	Top 10k	6:32446588:G:A	0.036697428	0.297698342
TGCA theta	Top 10k	2:102996805:C:T	0.214966635	1.403480658
TGCA theta	Top 10k	2:103001402:C:T	0.216673938	1.417959983
TGCA theta	Top 10k	8:27024823:G:T	0.164044946	1.519687163
TGCA theta	Top 10k	6:32588662:C:T	0.03937224	0.305344574
TGCA theta	Top 10k	6:32437160:T:A	0.04123274	0.337324394
TGCA theta	Top 10k	2:102999312:A:G	0.215085441	1.406820158
TGCA theta	Top 10k	6:32434130:T:C	0.044466806	0.378388374
TGCA theta	Top 10k	6:32434135:G:A	0.044466724	0.378387959
TGCA theta	Top 10k	15:100181875:T:C	0.091086784	0.403482588
TGCA theta	Top 10k	2:102997174:A:T	0.214135141	1.397576014
TGCA theta	Top 10k	6:32557163:C:A	0.054448759	0.3466883
TGCA theta	Top 10k	6:32591173:C:T	0.038565816	0.301325148
TGCA theta	Top 10k	8:27009735:A:G	0.162709884	1.536063905
TGCA theta	Top 10k	2:102994884:A:G	0.214923859	1.405981439
TGCA theta	Top 10k	2:102995020:G:A	0.214571881	1.403086751
TGCA theta	Top 10k	2:102996872:C:T	0.214118455	1.399118455
TGCA theta	Top 10k	6:26215020:CTT:C	0.194844255	1.423451348
TGCA theta	Top 10k	2:102992079:A:G	0.214199134	1.400099113
TGCA theta	Top 10k	6:32521312:G:A	0.204712566	1.338089755
TGCA theta	Top 10k	2:103007692:G:GC	0.202102301	1.305496022
TGCA theta	Top 10k	6:32561411:C:T	0.049624482	0.404908795
TGCA theta	Top 10k	14:54434560:C:T	0.146941906	1.106956558
TGCA theta	Top 10k	6:105437570:G:C	0.214820272	1.426252516
TGCA theta	Top 10k	1:205891636:T:C	0.249026313	1.832860662
TGCA theta	Top 10k	1:205891942:G:A	0.258050074	1.924186899
TGCA theta	Top 10k	2:103091540:A:G	0.195477604	1.223393848
TGCA theta	Top 10k	6:140629552:A:G	0.132539707	1.059730817
TGCA theta	Top 10k	6:32559934:A:G	0.059279589	0.459931605
TGCA theta	Top 10k	6:32591597:T:C	0.038624067	0.301058365
TGCA theta	Top 10k	6:32590248:T:C	0.039515804	0.307219106
TGCA theta	Top 10k	6:140685295:G:A	0.151510143	1.216924997
TGCA theta	Top 10k	6:32588953:A:G	0.03711967	0.285920812
TGCA theta	Top 10k	6:32590029:T:C	0.035727628	0.27511905
TGCA theta	Top 10k	6:32590091:T:G	0.039682862	0.30830128
TGCA theta	Top 10k	6:32590120:C:A	0.039385513	0.306004105
TGCA theta	Top 10k	6:32609380:C:T	0.04723093	0.373775294
TGCA theta	Top 10k	14:76597034:T:C	0.225888723	1.750697987
TGCA theta	Top 10k	6:140642012:T:C	0.124704467	0.988741203
TGCA theta	Top 10k	6:32560995:A:C	0.037397949	0.304459956
TGCA theta	Top 10k	6:140633831:A:G	0.127617148	1.013969219
TGCA theta	Top 10k	6:140658081:T:G	0.134746309	1.068448291
TGCA theta	Top 10k	6:32587661:G:A	0.037125228	0.288425484
TGCA theta	Top 10k	6:140644391:A:G	0.12042657	0.953486914
TGCA theta	Top 10k	6:32667480:G:A	0.254940887	1.950705378
TGCA theta	Top 10k	6:135399065:C:G	0.224870838	1.800149569
TGCA theta	Top 10k	6:32776995:T:C	0.225488256	1.334237815
TGCA theta	Top 10k	6:32590590:T:G	0.042263051	0.327261871
TGCA theta	Top 10k	6:140629831:T:G	0.145939693	1.146434313
TGCA theta	Top 10k	6:32608308:T:C	0.050256713	0.378868007
TGCA theta	Top 10k	6:32610553:G:A	0.035046317	0.276215665
TGCA theta	Top 10k	6:140628309:G:A	0.119638645	0.9559666
TGCA theta	Top 10k	2:169738539:T:C	0.155831927	1.047584561
TGCA theta	Top 10k	6:32590602:T:C	0.034350558	0.267696471
TGCA theta	Top 10k	14:76601154:C:T	0.202076388	1.530058912
TGCA theta	Top 10k	21:16347460:T:C	0.215246859	1.566354143
TGCA theta	Top 10k	6:32451693:T:C	0.033076056	0.268445213
TGCA theta	Top 10k	6:32591448:G:A	0.032141243	0.251680085
TGCA theta	Top 10k	X:65382685:T:C	0.253654484	1.616770816
TGCA theta	Top 10k	6:32762525:A:G	0.22637515	1.323079428
TGCA theta	Top 10k	6:32610403:C:A	0.049972543	0.396988428
TGCA theta	Top 10k	6:32591566:A:G	0.031445564	0.246438379
TGCA theta	Top 10k	6:32589000:G:T	0.036075903	0.279981088
TGCA theta	Top 10k	6:140625846:G:A	0.118800009	0.948119271
TGCA theta	Top 10k	6:135399243:C:T	0.225228607	1.796275969
TGCA theta	Top 10k	6:32592337:G:A	0.040429911	0.308879907
TGCA theta	Top 10k	6:32452506:C:T	0.032502254	0.263962673
TGCA theta	Top 10k	6:32588831:G:A	0.03541358	0.276071415
TGCA theta	Top 10k	2:102985812:C:T	0.322051458	2.599797321
TGCA theta	Top 10k	6:32453336:G:T	0.008581323	0.067267783
TGCA theta	Top 10k	6:140667829:C:T	0.149678989	1.170022502
TGCA theta	Top 10k	6:32590870:T:C	0.036213202	0.28333582
TGCA theta	Top 10k	6:140643504:T:C	0.116082188	0.921731014
TGCA theta	Top 10k	6:32590879:C:A	0.036194377	0.283218435
TGCA theta	Top 10k	6:32610968:A:G	0.059138972	0.468202589
TGCA theta	Top 10k	2:102986154:G:A	0.322402887	2.604879982
TGCA theta	Top 10k	15:100197517:T:TA	0.123097261	0.546145652
TGCA theta	Top 10k	6:32591128:G:A	0.033232188	0.259532223
TGCA theta	Top 10k	6:32612041:A:G	0.144368382	1.135122855
TGCA theta	Top 10k	6:32447667:C:T	0.029924179	0.246703576
TGCA theta	Top 10k	6:32608289:G:A	0.050548639	0.371424113
TGCA theta	Top 10k	3:56071033:G:A	0.267904451	1.880104685
TGCA theta	Top 10k	6:32589483:G:A	0.0358507	0.278919752
TGCA theta	Top 10k	6:32565197:G:A	0.023869163	0.141878583
TGCA theta	Top 10k	2:102985950:T:C	0.327288975	2.689985919
TGCA theta	Top 10k	15:100241157:C:T	0.045521703	0.16557604
TGCA theta	Top 10k	6:140646463:G:A	0.118470726	0.940991083
TGCA theta	Top 10k	11:16971364:C:T	0.143788783	0.85083554
TGCA theta	Top 10k	6:32589245:A:T	0.056256913	0.432645497
TGCA theta	Top 10k	6:140672641:T:G	0.133904414	1.062699164
TGCA theta	Top 10k	19:57254633:A:G	0.173367203	1.172337593
TGCA theta	Top 10k	6:140646428:C:T	0.099843392	0.726335028
TGCA theta	Top 10k	6:105430934:C:T	0.209023831	1.366064612
TGCA theta	Top 10k	6:105439336:T:C	0.193201367	1.262017112
TGCA theta	Top 10k	17:44065263:T:C	0.176937002	1.131962667
TGCA theta	Top 10k	6:32592923:A:G	0.024128589	0.182751281
TGCA theta	Top 10k	5:156066460:T:C	0.216300365	1.377515633
TGCA theta	Top 10k	6:140649484:A:G	0.119609433	0.949109124
TGCA theta	Top 10k	22:50343063:C:T	0.176606459	1.134040899
TGCA theta	Top 10k	2:102997733:G:T	0.200310007	1.264994985
TGCA theta	Top 10k	6:32156489:G:C	0.138077728	0.784382531
TGCA theta	Top 10k	18:11553123:G:A	0.263622558	1.861244993
TGCA theta	Top 10k	6:140626078:T:C	0.117027994	0.928871827
TGCA theta	Top 10k	2:102964861:C:T	0.352250443	3.21329648
TGCA theta	Top 10k	6:32157364:G:A	0.148471573	0.815855006
TGCA theta	Top 10k	6:32593522:C:G	0.038635691	0.301480273
TGCA theta	Top 10k	15:100243672:G:A	0.048850259	0.178079003
TGCA theta	Top 10k	2:103090127:C:T	0.190586066	1.172917426
TGCA theta	Top 10k	14:54429355:C:T	0.225999094	1.770524699
TGCA theta	Top 10k	2:103089678:C:T	0.190063332	1.170464744
TGCA theta	Top 10k	2:102965871:C:T	0.34385663	3.008854301
TGCA theta	Top 10k	6:32587613:C:T	0.023655967	0.18852054
TGCA theta	Top 10k	6:32560963:C:G	0.028114985	0.230090938
TGCA theta	Top 10k	2:103088517:A:C	0.190208434	1.171719646
TGCA theta	Top 10k	6:32592970:T:C	0.02884432	0.222655415
TGCA theta	Top 10k	6:32435684:T:C	0.054103116	0.442778987
TGCA theta	Top 10k	6:32521366:T:C	0.166382258	1.050633975
TGCA theta	Top 10k	6:32610008:C:T	0.038346174	0.318220278
TGCA theta	Top 10k	6:32433741:G:A	0.011822257	0.09796861
TGCA theta	Top 10k	7:17579065:T:C	0.136875745	1.067514771
TGCA theta	Top 10k	15:100246189:G:A	0.157727158	0.691071176
TGCA theta	Top 10k	8:11705448:G:A	0.147077709	0.676426105
TGCA theta	Top 10k	16:6192049:G:GA	0.320253456	2.667368068
TGCA theta	Top 10k	6:32594217:G:T	0.045612479	0.374291601
TGCA theta	Top 10k	6:7067198:A:AT	0.21666742	1.512737307
TGCA theta	Top 10k	6:32608187:C:T	0.024214722	0.165674243
TGCA theta	Top 10k	6:32521793:T:G	0.170640643	1.145283631
TGCA theta	Top 10k	6:140647506:G:A	0.112615488	0.897699141
TGCA theta	Top 10k	22:50305701:G:A	0.135802448	0.692184132
TGCA theta	Top 10k	9:107691680:C:T	0.281353196	1.844909059
TGCA theta	Top 10k	8:27024699:G:T	0.147455698	1.418473419
TGCA theta	Top 10k	6:105415209:C:CT	0.226900702	1.505770912
TGCA theta	Top 10k	6:140653263:T:TC	0.118869342	0.934679357
TGCA theta	Top 10k	6:32597538:C:G	0.046908696	0.358143935
TGCA theta	Top 10k	15:100177008:C:CT	3.40E-05	0.000155476
TGCA theta	Top 10k	6:32436680:A:G	0.090581423	0.643991419
TGCA theta	Top 10k	6:32436687:G:C	0.090581423	0.643991419
TGCA theta	Top 10k	2:102951053:G:GA	0.208275136	1.353615623
TGCA theta	Top 10k	8:11712102:T:TTCAAACAATTCTTGTG	0.070028782	0.258894457
TGCA theta	Top 10k	6:32609671:G:A	0.039375144	0.32097578
TGCA theta	Top 10k	8:137657852:T:A	0.270297021	2.274402576
TGCA theta	Top 10k	6:31104956:G:A	0.021148067	0.127065034
TGCA theta	Top 10k	9:107689289:T:G	0.238001379	1.259167696
TGCA theta	Top 10k	6:105415698:C:T	0.222279808	1.474171609
TGCA theta	Top 10k	2:102965332:G:C	0.348398114	3.077984735
TGCA theta	Top 10k	17:43573827:G:T	0.226664404	1.296368605
TGCA theta	Top 10k	8:27060204:C:T	0.180179669	1.579733267
TGCA theta	Top 10k	6:32451947:C:T	9.60E-06	7.64E-05
TGCA theta	Top 10k	6:32451954:T:C	9.62E-06	7.65E-05
TGCA theta	Top 10k	6:32451963:G:A	9.62E-06	7.65E-05
TGCA theta	Top 10k	12:96961809:C:T	0.250081949	1.65612049
TGCA theta	Top 10k	15:100245296:G:A	0.129364332	0.527627371
TGCA theta	Top 10k	4:81402280:G:C	0.128727559	0.888096196
TGCA theta	Top 10k	8:137662975:G:A	0.268214162	2.254146811
TGCA theta	Top 10k	6:32612035:A:G	0.035622309	0.283055225
TGCA theta	Top 10k	12:96901305:A:G	0.232581314	1.483941612
TGCA theta	Top 10k	6:32450580:T:C	0.04186573	0.333001986
TGCA theta	Top 10k	6:31327833:G:A	0.291790142	2.06344553
TGCA theta	Top 10k	6:105423829:T:C	0.214208932	1.414628201
TGCA theta	Top 10k	6:32611769:G:C	0.109323942	0.88301179
TGCA theta	Top 10k	6:32612801:G:C	0.281449487	2.419027856
TGCA theta	Top 10k	6:32612774:T:A	0.246856478	2.01322601
TGCA theta	Top 10k	6:32612775:G:A	0.246856478	2.01322601
TGCA theta	Top 10k	8:11701278:G:A	0.151437417	0.671433097
TGCA theta	Top 10k	6:32612769:G:C	0.246734117	2.011995533
TGCA theta	Top 10k	6:105423931:G:C	0.213414407	1.410017808
TGCA theta	Top 10k	15:100220127:A:G	1.10E-05	4.27E-05
TGCA theta	Top 10k	15:100246718:C:T	0.120846726	0.520412337
TGCA theta	Top 10k	6:32592862:T:C	0.025307708	0.19358543
TGCA theta	Top 10k	16:5122191:C:CG	0.234629573	1.558699978
TGCA theta	Top 10k	6:32611760:G:T	0.108922828	0.879760293
TGCA theta	Top 10k	15:100238571:C:G	0.087504684	0.346130582
TGCA theta	Top 10k	6:32593033:C:T	0.033495348	0.259638456
TGCA theta	Top 10k	15:100219358:A:G	7.84E-06	3.06E-05
TGCA theta	Top 10k	8:11704897:C:T	0.118925263	0.488402749
TGCA theta	Top 10k	6:32435556:A:G	0.047333547	0.386527198
TGCA theta	Top 10k	15:100229230:A:G	4.73E-06	1.75E-05
TGCA theta	Top 10k	20:11052721:C:CT	0.198541776	1.384266594
TGCA theta	Top 10k	X:54735559:G:A	0.32024976	2.526375245
TGCA theta	Top 10k	6:32607193:T:C	0.014430659	0.129091567
TGCA theta	Top 10k	18:38314044:A:T	0.248018003	2.03192058
TGCA theta	Top 10k	8:11703497:G:T	0.156503639	0.690211231
TGCA theta	Top 10k	7:17341796:A:G	0.27479471	2.147390013
TGCA theta	Top 10k	8:27024698:T:A	0.143326019	1.382444113
TGCA theta	Top 10k	2:103087383:C:T	0.17765656	1.077249217
TGCA theta	Top 10k	12:96838765:G:T	0.198704249	1.377856581
TGCA theta	Top 10k	6:32608417:G:A	0.044152552	0.346510198
TGCA theta	Top 10k	2:102969807:C:T	0.346079431	2.991541159
TGCA theta	Top 10k	8:11703523:T:G	0.156833626	0.694207798
TGCA theta	Top 10k	12:96924145:G:A	0.260566653	1.73472352
TGCA theta	Top 10k	X:8906893:A:C	0.142559916	1.320256127
TGCA theta	Top 10k	18:11541256:A:G	0.292316582	2.203637166
TGCA theta	Top 10k	3:180046708:G:A	0.127365291	0.802293843
TGCA theta	Top 10k	6:32607154:C:T	0.044355476	0.325737481
TGCA theta	Top 10k	6:32607152:G:C	0.044338852	0.32560361
TGCA theta	Top 10k	2:111992974:C:T	0.256374804	1.905402208
TGCA theta	Top 10k	8:137658476:T:C	0.262601997	2.18124031
TGCA theta	Top 10k	9:71482288:C:T	0.150112021	0.906886722
TGCA theta	Top 10k	4:18039263:G:T	0.156884656	1.23369497
TGCA theta	Top 10k	2:102971165:C:T	0.352185435	3.135376878
TGCA theta	Top 10k	6:105441888:A:G	0.19884965	1.31311684
TGCA theta	Top 10k	8:11607352:C:T	2.23E-06	1.20E-05
TGCA theta	Top 10k	5:42576245:T:A	0.094258026	0.688513789
TGCA theta	Top 10k	15:100246936:T:C	0.110090275	0.467750487
TGCA theta	Top 10k	4:18038125:A:G	0.122445477	0.987132226
TGCA theta	Top 10k	6:105442637:C:T	0.199372057	1.314569217
TGCA theta	Top 10k	6:32435542:A:G	0.044720192	0.366225079
TGCA theta	Top 10k	4:18046625:G:T	0.146842081	1.16362844
TGCA theta	Top 10k	6:31328598:C:T	0.336298167	2.724806719
TGCA theta	Top 10k	6:32589668:C:A	0.033894514	0.263975702
TGCA theta	Top 10k	4:18046499:A:G	0.147169747	1.161049547
TGCA theta	Top 10k	2:46736373:C:T	0.184783289	0.997751603
TGCA theta	Top 10k	6:32473461:A:G	5.01E-15	4.63E-14
TGCA theta	Top 10k	11:90430201:A:ACTAT	0.252867016	1.813527435
TGCA theta	Top 10k	6:31328441:T:G	0.335941929	2.719724778
TGCA theta	Top 10k	6:31328460:G:C	0.335997442	2.7208459
TGCA theta	Top 10k	15:100178865:A:G	0.029581639	0.114980745
TGCA theta	Top 10k	X:8916646:A:C	0.131083412	1.280853735
TGCA theta	Top 10k	16:5128209:C:T	0.295638468	2.175655167
TGCA theta	Top 10k	15:100246834:T:G	0.11254991	0.479870462
TGCA theta	Top 10k	6:31328400:C:T	0.336083602	2.717601989
TGCA theta	Top 10k	6:32565652:C:G	3.36E-17	1.96E-16
TGCA theta	Top 10k	2:188286217:C:G	0.184811611	1.113399728
TGCA theta	Top 10k	20:47337049:A:G	0.126124489	0.574404179
TGCA theta	Top 10k	16:1004909:T:C	0.134808827	0.699348583
TGCA theta	Top 10k	15:100218867:A:G	0.145279329	0.707211101
TGCA theta	Top 10k	6:32441391:G:GT	0.025720878	0.215092157
TGCA theta	Top 10k	3:180094724:C:CA	0.100495339	0.550701347
TGCA theta	Top 10k	17:46923090:CA:C	0.288880732	2.392094061
TGCA theta	Top 10k	8:137642909:T:C	0.270607231	2.262815951
TGCA theta	Top 10k	3:47587905:A:G	0.284660181	2.092861986
TGCA theta	Top 10k	18:11546118:C:T	0.285670922	2.089570822
TGCA theta	Top 10k	11:90443371:T:TTAAA	0.225161162	1.541459368
TGCA theta	Top 10k	6:105462876:T:C	0.198358952	1.291343935
TGCA theta	Top 10k	3:85871107:T:G	0.198338315	1.669878663
TGCA theta	Top 10k	1:2426149:C:A	0.196864359	1.021960727
TGCA theta	Top 10k	8:10208730:A:T	0.266930844	2.084558143
TGCA theta	Top 10k	5:104985341:G:GTTATTA	0.219819324	1.799883477
TGCA theta	Top 10k	6:32700233:T:G	0.246064016	1.504447212
TGCA theta	Top 10k	6:32185605:G:A	0.341022107	2.75213275
TGCA theta	Top 10k	6:32184050:G:T	0.344436589	2.819439668
TGCA theta	Top 10k	6:32489731:G:A	0.269980426	1.775981733
TGCA theta	Top 10k	8:11703420:C:T	0.167468586	0.750373223
TGCA theta	Top 10k	11:90419689:G:A	0.211752065	1.378826206
TGCA theta	Top 10k	7:17579064:A:G	0.139874356	1.075123342
TGCA theta	Top 10k	8:137618957:T:C	0.262682116	2.174841727
TGCA theta	Top 10k	5:164562227:G:GT	0.157337367	1.159389465
TGCA theta	Top 10k	8:11702375:G:A	0.161425233	0.737106208
TGCA theta	Top 10k	3:180059593:T:TAAG	0.058947653	0.368200526
TGCA theta	Top 10k	5:49705401:G:A	0.256299903	1.602631991
TGCA theta	Top 10k	6:105462004:G:A	0.191620677	1.24098079
TGCA theta	Top 10k	5:172599437:T:A	0.079320574	0.45007569
TGCA theta	Top 10k	8:11701096:A:C	0.013155678	0.065926793
TGCA theta	Top 10k	6:105421317:C:T	0.196369377	1.276939951
TGCA theta	Top 10k	6:31644978:C:CA	0.18886439	1.120500487
TGCA theta	Top 10k	5:172599499:G:A	0.078362645	0.444106039
TGCA theta	Top 10k	7:17343405:A:G	0.279476593	2.172152128
TGCA theta	Top 10k	6:32608972:G:T	0.115587893	0.951269257
TGCA theta	Top 10k	3:85871350:G:A	0.195660691	1.638290698
TGCA theta	Top 10k	8:11433427:G:A	0.266813691	1.609990674
TGCA theta	Top 10k	3:85870931:C:T	0.19583978	1.639456946
TGCA theta	Top 10k	3:85870303:G:A	0.19678778	1.644958405
TGCA theta	Top 10k	22:48898559:C:G	0.27789679	2.158140948
TGCA theta	Top 10k	5:63114407:A:G	2.49E-05	9.19E-05
TGCA theta	Top 10k	18:11548318:C:T	0.294799304	2.17998186
TGCA theta	Top 10k	3:115800997:C:A	0.214421805	2.140076317
TGCA theta	Top 10k	2:103091001:C:T	0.211579917	1.368877688
TGCA theta	Top 10k	8:137606083:G:A	0.255746747	2.066287476
TGCA theta	Top 10k	18:11546493:C:G	0.293532443	2.159842971
TGCA theta	Top 10k	6:32546879:A:G	0.019614877	0.165329843
TGCA theta	Top 10k	8:137587070:C:T	0.278990255	2.194829263
TGCA theta	Top 10k	14:100788640:A:G	0.176673989	1.100783898
TGCA theta	Top 10k	15:100104385:C:T	0.150346854	0.66778799
TGCA theta	Top 10k	1:225031003:G:T	0.167868245	0.940917327
TGCA theta	Top 10k	9:36932542:C:T	0.120622199	0.716523058
TGCA theta	Top 10k	17:43516738:A:C	0.281530071	2.569872051
TGCA theta	Top 10k	8:11704719:C:A	0.122689403	0.49023694
TGCA theta	Top 10k	2:112005079:A:G	0.263228081	1.901025643
TGCA theta	Top 10k	6:105424901:C:T	0.183083975	1.160159123
TGCA theta	Top 10k	8:137642526:G:A	0.262414674	2.202287918
TGCA theta	Top 10k	6:32610736:G:A	0.016862499	0.13976553
TGCA theta	Top 10k	17:73818872:G:A	0.152477094	0.832534517
TGCA theta	Top 10k	6:32613237:A:G	0.058851472	0.489213601
TGCA theta	Top 10k	8:87818334:G:A	0.290022614	2.6196309
TGCA theta	Top 10k	6:140692862:T:C	0.089627797	0.714426613
TGCA theta	Top 10k	1:225031002:G:T	0.166232975	0.929724315
TGCA theta	Top 10k	5:131961970:C:T	0.297524159	2.213518162
TGCA theta	Top 10k	X:8906695:T:C	0.1407939	1.299731522
TGCA theta	Top 10k	12:104668445:C:G	0.15260405	0.957407963
TGCA theta	Top 10k	8:137607170:A:T	0.271382994	2.20766787
TGCA theta	Top 10k	14:100788977:G:A	0.220845387	1.421508074
TGCA theta	Top 10k	6:32611579:A:G	0.093865977	0.739287865
TGCA theta	Top 10k	6:32608925:C:T	0.111310655	0.919566781
TGCA theta	Top 10k	8:137590760:A:G	0.239546984	1.974883742
TGCA theta	Top 10k	6:135403624:C:T	0.208421331	1.636516001
TGCA theta	Top 10k	5:172608592:A:G	0.114045193	0.677796112
TGCA theta	Top 10k	6:32492026:G:C	0.081674422	0.484794485
TGCA theta	Top 10k	6:32561186:G:A	0.064821728	0.447996597
TGCA theta	Top 10k	8:137592046:A:G	0.2378547	1.960865447
TGCA theta	Top 10k	6:32711857:T:C	0.185759232	2.259218962
TGCA theta	Top 10k	6:32608251:C:G	0.075862906	0.521375161
TGCA theta	Top 10k	2:111972228:A:T	0.24863301	1.818258132
TGCA theta	Top 10k	15:84949459:G:A	0.325858117	2.619169298
TGCA theta	Top 10k	6:135403819:T:C	0.20785907	1.631259587
TGCA theta	Top 10k	2:47809303:G:T	0.128668644	0.656603894
TGCA theta	Top 10k	6:26208917:A:G	0.196566895	1.275197148
TGCA theta	Top 10k	19:45395266:G:A	0.034276504	0.280155562
TGCA theta	Top 10k	4:18045033:A:G	0.142317634	1.137883949
TGCA theta	Top 10k	8:137618285:A:G	0.262631431	2.190534422
TGCA theta	Top 10k	1:2426689:C:T	0.213801305	1.132343862
TGCA theta	Top 10k	16:28506872:A:G	0.305256644	2.191905963
TGCA theta	Top 10k	8:137562031:C:T	0.272031417	2.119085062
TGCA theta	Top 10k	8:10208948:G:C	0.233157839	1.822468382
TGCA theta	Top 10k	17:67785428:C:T	0.278286208	2.429873903
TGCA theta	Top 10k	6:32179432:G:T	0.321331102	2.302263483
TGCA theta	Top 10k	6:26208641:C:G	0.194542623	1.256864688
TGCA theta	Top 10k	6:32610751:A:G	0.017198518	0.143162034
TGCA theta	Top 10k	6:32610747:G:C	0.017218655	0.143299929
TGCA theta	Top 10k	6:32607659:C:T	0.286702707	2.287399269
TGCA theta	Top 10k	6:26208956:G:A	0.191410142	1.235095958
TGCA theta	Top 10k	2:43772121:C:T	0.159257702	0.925555325
TGCA theta	Top 10k	2:66844719:A:G	0.269073839	2.073998649
TGCA theta	Top 10k	1:225028836:C:T	0.124869684	0.6683254
TGCA theta	Top 10k	5:43264789:G:T	0.209291008	1.74446108
TGCA theta	Top 10k	6:32632507:C:T	0.239239049	1.406736017
TGCA theta	Top 10k	2:112004381:C:A	0.278427441	2.023961483
TGCA theta	Top 10k	8:137547116:C:T	0.272715987	2.175732514
TGCA theta	Top 10k	1:205887232:A:T	0.174155647	1.039573464
TGCA theta	Top 10k	1:157016165:C:T	0.288690682	1.834794247
TGCA theta	Top 10k	2:111980832:T:G	0.245919421	1.80042713
TGCA theta	Top 10k	8:137670217:A:G	0.250021085	2.056609763
TGCA theta	Top 10k	17:43511598:T:C	0.285185464	2.582049562
TGCA theta	Top 10k	18:77225154:A:G	0.295490424	2.263851476
TGCA theta	Top 10k	19:47885234:T:C	0.238681604	1.707055682
TGCA theta	Top 10k	8:137670528:C:T	0.249786483	2.055025741
TGCA theta	Top 10k	8:137669759:T:C	0.250432816	2.060276562
TGCA theta	Top 10k	8:137601061:T:C	0.230357278	1.869979156
TGCA theta	Top 10k	6:32594304:T:C	0.037486044	0.275371764
TGCA theta	Top 10k	8:137586801:G:T	0.279315291	2.187511965
TGCA theta	Top 10k	16:3148043:CAAAAAAAAAA:C	0.334592244	2.606968986
TGCA theta	Top 10k	11:90437468:A:G	0.257888551	1.809457741
TGCA theta	Top 10k	8:137648060:G:A	0.241894725	2.018247663
TGCA theta	Top 10k	8:137613619:G:A	0.265429123	2.210369227
TGCA theta	Top 10k	8:137672952:A:C	0.248326687	2.045286702
TGCA theta	Top 10k	5:131961849:C:T	0.305672852	2.328476897
TGCA theta	Top 10k	9:4571681:A:AAAAT	0.241996104	1.417748553
TGCA theta	Top 10k	16:17417219:G:A	0.257164086	1.67417004
TGCA theta	Top 10k	18:77226947:A:G	0.301679141	2.304631884
TGCA theta	Top 10k	X:22357762:G:A	0.183292966	0.962010726
TGCA theta	Top 10k	8:11432812:C:G	0.228016051	1.245626239
TGCA theta	Top 10k	11:90412802:C:T	0.254466328	1.762313163
TGCA theta	Top 10k	4:18044357:C:T	0.128205729	1.015097196
TGCA theta	Top 10k	8:137668154:T:TA	0.283256532	2.282572075
TGCA theta	Top 10k	5:49731257:G:A	0.292425249	2.297249324
TGCA theta	Top 10k	9:83641598:C:T	8.10E-27	3.43E-26
TGCA theta	Top 10k	6:32591430:A:G	0.030643578	0.239619076
TGCA theta	Top 10k	18:11542019:T:C	0.250644327	1.65405168
TGCA theta	Top 10k	11:90409282:C:T	0.256872096	1.736741172
TGCA theta	Top 10k	6:26216656:T:C	0.193894681	1.288582666
TGCA theta	Top 10k	11:90423021:C:T	0.246774951	1.70698327
TGCA theta	Top 10k	11:90412187:G:A	0.254769692	1.763970218
TGCA theta	Top 10k	1:157026351:T:A	0.289908939	1.82665147
TGCA theta	Top 10k	6:32587508:T:C	0.000186779	0.001616455
TGCA theta	Top 10k	11:90413891:C:CTGATGGATTAGACTGGTGGTTGT	0.263433586	1.859720014
TGCA theta	Top 10k	3:85870199:A:T	0.192347979	1.612261252
TGCA theta	Top 10k	3:85870363:G:T	0.190616796	1.595265672
TGCA theta	Top 10k	4:18047401:G:A	0.133064733	1.071857939
TGCA theta	Top 10k	15:85060599:T:A	0.215910822	1.525184397
TGCA theta	Top 10k	1:225044284:G:A	0.118851166	0.638177433
TGCA theta	Top 10k	8:137614074:C:T	0.258268014	2.153177071
TGCA theta	Top 10k	7:97936082:C:T	0.217956408	1.922597272
TGCA theta	Top 10k	8:137658097:T:G	0.252923358	2.095827344
TGCA theta	Top 10k	5:172600288:A:G	0.060006236	0.350711465
TGCA theta	Top 10k	8:137546449:A:G	0.252823571	2.04637295
TGCA theta	Top 10k	8:137634046:C:A	0.261050976	2.204673666
TGCA theta	Top 10k	20:33780970:T:C	0.049208176	0.423703771
TGCA theta	Top 10k	3:180090946:G:A	0.283234274	1.908241373
TGCA theta	Top 10k	6:32607203:G:A	0.033952597	0.249411679
TGCA theta	Top 10k	11:90439670:T:C	0.238380783	1.650808212
TGCA theta	Top 10k	1:188428839:A:G	0.344698548	2.854058825
TGCA theta	Top 10k	1:65238741:C:T	0.104235837	0.654862612
TGCA theta	Top 10k	6:32632494:C:T	0.173120014	0.908471162
TGCA theta	Top 10k	8:2329695:T:C	0.240918349	1.003707199
TGCA theta	Top 10k	6:135401112:C:G	0.208070831	1.610519515
TGCA theta	Top 10k	11:90420227:T:C	0.231258497	1.419875613
TGCA theta	Top 10k	11:90434873:T:G	0.259698414	1.783732827
TGCA theta	Top 10k	6:32460486:A:G	1.65E-17	1.39E-16
TGCA theta	Top 10k	6:32605972:A:G	2.53E-07	2.06E-06
TGCA theta	Top 10k	6:32587520:G:T	0.001547739	0.013446903
TGCA theta	Top 10k	6:32637696:T:G	0.093704195	0.977039802
TGCA theta	Top 10k	9:76281797:G:A	0.19874013	1.425644081
TGCA theta	Top 10k	8:137607818:A:G	0.24551917	1.977151228
TGCA theta	Top 10k	6:32175415:C:A	0.390452202	3.981662865
TGCA theta	Top 10k	8:4980728:C:T	0.174497036	1.382496402
TGCA theta	Top 10k	11:90439945:A:C	0.238405569	1.650732052
TGCA theta	Top 10k	11:90441795:T:TTGA	0.245637981	1.691603575
TGCA theta	Top 10k	18:77222862:T:G	0.25263512	1.809708059
TGCA theta	Top 10k	7:3563362:C:A	0.096598634	1.073526219
TGCA theta	Top 10k	18:38309593:T:A	0.244343609	1.98652833
TGCA theta	Top 10k	1:225031599:A:G	0.122092883	0.655787347
TGCA theta	Top 10k	11:90443584:A:C	0.258711269	1.76990559
TGCA theta	Top 10k	11:90403032:A:G	0.262726079	1.835578705
TGCA theta	Top 10k	11:90435258:A:T	0.266991766	1.875440015
TGCA theta	Top 10k	3:181543372:CT:C	0.214556696	1.48621636
TGCA theta	Top 10k	6:105457186:T:G	0.198664428	1.288558233
TGCA theta	Top 10k	3:180061524:C:T	0.289811447	1.981392784
TGCA theta	Top 10k	11:90442240:C:T	0.239034933	1.649831791
TGCA theta	Top 10k	11:90442251:G:A	0.238868296	1.64819415
TGCA theta	Top 10k	8:137673429:A:T	0.234343384	1.964904991
TGCA theta	Top 10k	2:44654905:T:C	0.225290968	1.603005932
TGCA theta	Top 10k	11:90424707:G:A	0.201310581	1.262428271
TGCA theta	Top 10k	17:43494497:A:G	0.282984334	2.528761659
TGCA theta	Top 10k	6:32607288:G:A	0.044932788	0.326785822
TGCA theta	Top 10k	6:32559444:C:T	0.311146543	2.36397707
TGCA theta	Top 10k	11:90423120:T:G	0.232840813	1.612705139
TGCA theta	Top 10k	11:90432837:G:T	0.267401356	1.858164618
TGCA theta	Top 10k	17:80703435:G:A	0.187971722	1.150151394
TGCA theta	Top 10k	8:137618365:A:T	0.252117419	2.093372272
TGCA theta	Top 10k	11:90444292:A:G	0.237676226	1.634657965
TGCA theta	Top 10k	4:38688637:CA:C	0.182442083	0.982073733
TGCA theta	Top 10k	18:77227285:T:C	0.288698845	2.138364986
TGCA theta	Top 10k	8:137592602:A:G	0.234837273	1.907196877
TGCA theta	Top 10k	18:77223654:T:G	0.279472013	2.026420172
TGCA theta	Top 10k	11:90405348:T:C	0.257354923	1.784650161
TGCA theta	Top 10k	20:33560172:G:A	0.248125416	1.750708229
TGCA theta	Top 10k	6:31258393:G:A	0.268614216	1.940512097
TGCA theta	Top 10k	8:137671456:G:A	0.242578661	2.009295269
TGCA theta	Top 10k	11:90449164:A:G	0.260713153	1.852132926
TGCA theta	Top 10k	11:126405735:C:T	0.272437447	1.837655377
TGCA theta	Top 10k	11:90409950:T:C	0.289125821	2.082585053
TGCA theta	Top 10k	6:32180431:A:T	0.365702546	3.168838261
TGCA theta	Top 10k	11:90443346:A:G	0.24710172	1.718563455
TGCA theta	Top 10k	11:90408943:A:G	0.259276188	1.797651258
TGCA theta	Top 10k	6:32611357:C:T	8.17E-20	7.35E-19
TGCA theta	Top 10k	6:32604621:T:C	7.28E-09	5.65E-08
TGCA theta	Top 10k	17:43497395:T:C	0.278274202	2.487712931
TGCA theta	Top 10k	7:158288138:T:C	0.260225962	1.475493379
TGCA theta	Top 10k	11:90435257:A:C	0.261431361	1.797810113
TGCA theta	Top 10k	11:90435167:A:G	0.261482847	1.797751442
TGCA theta	Top 10k	6:32612008:T:C	0.127383862	1.011883952
TGCA theta	Top 10k	11:132086096:A:G	0.322393015	2.693580167
TGCA theta	Top 10k	11:90424565:T:C	0.228059804	1.575992311
TGCA theta	Top 10k	3:180078323:A:C	0.274861712	1.764121612
TGCA theta	Top 10k	6:32612762:C:A	0.202957045	1.588786602
TGCA theta	Top 10k	6:32587628:G:C	0.019879575	0.156303575
TGCA theta	Top 10k	11:90420181:A:G	0.23143396	1.581944469
TGCA theta	Top 10k	1:212499774:A:T	0.151006857	0.634861046
TGCA theta	Top 10k	11:90432500:A:C	0.252284946	1.714785073
TGCA theta	Top 10k	11:90410159:T:A	0.269030281	1.892321197
TGCA theta	Top 10k	9:117772062:C:A	0.232120664	1.539787887
TGCA theta	Top 10k	11:90445471:C:T	0.238118961	1.63719813
TGCA theta	Top 10k	6:32588700:C:T	0.032955789	0.255330606
TGCA theta	Top 10k	6:32557259:C:T	0.025462902	0.212957129
TGCA theta	Top 10k	6:32557263:T:A	0.025462902	0.212957129
TGCA theta	Top 10k	7:40758141:T:G	0.231006007	1.882486709
TGCA theta	Top 10k	11:132085383:T:C	0.316036763	2.676185251
TGCA theta	Top 10k	6:32174048:A:G	0.377799952	3.535973348
TGCA theta	Top 10k	2:66889093:G:GCAC	0.23856483	1.783786337
TGCA theta	Top 10k	3:180073549:G:A	0.093961985	0.568778035
TGCA theta	Top 10k	6:32588707:G:A	0.02938785	0.225896694
TGCA theta	Top 10k	6:32173800:C:A	0.376240851	3.475268089
TGCA theta	Top 10k	7:31803462:G:C	0.058728386	0.309255342
TGCA theta	Top 10k	11:90430205:C:T	0.238687503	1.604029473
TGCA theta	Top 10k	11:90409690:T:C	0.255946443	1.748244779
TGCA theta	Top 10k	3:180098486:A:T	0.241253221	1.46952668
TGCA theta	Top 10k	X:22348303:C:A	0.206888624	1.121395471
TGCA theta	Top 10k	22:50333920:T:TTTC	0.190325634	1.560621864
TGCA theta	Top 10k	8:137624771:G:A	0.254509288	2.122795927
TGCA theta	Top 10k	11:90424238:T:C	0.226974957	1.556948928
TGCA theta	Top 10k	X:23188597:C:A	0.352438433	2.820044636
TGCA theta	Top 10k	5:131953427:C:T	0.275482181	1.884663277
TGCA theta	Top 10k	10:99696325:G:A	0.232436324	2.219224205
TGCA theta	Top 10k	11:90435332:G:T	0.31438823	2.393306612
TGCA theta	Top 10k	11:90427867:T:C	0.238365119	1.601229251
TGCA theta	Top 10k	11:77288104:AT:A	0.174691741	0.819638488
TGCA theta	Top 10k	5:49457981:A:G	0.268180286	1.587524941
TGCA theta	Top 10k	11:90452512:G:A	0.265022633	1.854781234
TGCA theta	Top 10k	11:90411906:G:C	0.255027402	1.761155319
TGCA theta	Top 10k	12:104666385:T:C	0.148201809	0.923305159
TGCA theta	Top 10k	11:90414427:C:A	0.250496696	1.702889252
TGCA theta	Top 10k	17:43510028:T:C	0.266941469	2.264538908
TGCA theta	Top 10k	11:90407300:T:C	0.260681496	1.797862191
TGCA theta	Top 10k	11:90426777:G:A	0.226795529	1.555500323
TGCA theta	Top 10k	6:32179494:C:G	0.342099931	2.588648011
TGCA theta	Top 10k	8:137663399:A:G	0.249283659	2.061949759
TGCA theta	Top 10k	5:49743268:C:T	0.274397457	1.729820283
TGCA theta	Top 10k	11:90423498:G:A	0.22430211	1.540958763
TGCA theta	Top 10k	6:30365320:C:T	0.191342162	1.154127068
TGCA theta	Top 10k	6:32167513:C:T	0.379935868	3.573177491
TGCA theta	Top 10k	18:11542535:A:G	0.269945782	1.836800807
TGCA theta	Top 10k	15:67935745:C:T	0.24952325	1.590880809
TGCA theta	Top 10k	11:90425951:T:A	0.225424636	1.545374213
TGCA theta	Top 10k	8:137627963:T:A	0.255320737	2.130380362
TGCA theta	Top 10k	16:28508069:C:T	0.286262662	1.883147568
TGCA theta	Top 10k	5:49745890:G:A	0.271278545	1.701403478
TGCA theta	Top 10k	11:90420768:C:G	0.235639648	1.624199476
TGCA theta	Top 10k	11:90431758:G:C	0.251310404	1.703353305
TGCA theta	Top 10k	6:32568652:G:A	0.087313332	0.44646975
TGCA theta	Top 10k	16:28508048:A:G	0.318201056	2.339503153
TGCA theta	Top 10k	6:32594028:T:G	0.035293829	0.269966889
TGCA theta	Top 10k	11:90418203:T:C	0.220623733	1.504808061
TGCA theta	Top 10k	19:18517506:G:C	0.319868217	2.516633772
TGCA theta	Top 10k	X:23188711:C:G	0.348935328	2.734724792
TGCA theta	Top 10k	22:42665322:G:A	0.180095373	0.987956923
TGCA theta	Top 10k	11:90435329:G:T	0.325146192	2.530617083
TGCA theta	Top 10k	2:66832631:C:G	0.268343271	2.071577426
TGCA theta	Top 10k	11:90420789:A:T	0.231429687	1.587183404
TGCA theta	Top 10k	8:137665319:A:G	0.240016278	1.997201581
TGCA theta	Top 10k	X:8902853:C:A	0.137351863	1.251866998
TGCA theta	Top 10k	11:90433840:T:A	0.254659974	1.733990985
TGCA theta	Top 10k	5:131955818:C:T	0.36647147	3.632161315
TGCA theta	Top 10k	11:90432928:A:T	0.254231321	1.730428695
TGCA theta	Top 10k	7:17344998:T:C	0.225401797	1.603585046
TGCA theta	Top 10k	5:172599318:A:G	0.084290552	0.480857336
TGCA theta	Top 10k	8:137632170:G:A	0.249515616	2.094628043
TGCA theta	Top 10k	11:90410124:C:T	0.270328424	1.901718057
TGCA theta	Top 10k	14:80116833:G:A	0.251363654	1.735746014
TGCA theta	Top 10k	8:137603990:G:GT	0.284717106	2.240928503
TGCA theta	Top 10k	18:38310958:A:G	0.231385787	1.874925492
TGCA theta	Top 10k	8:137568252:T:C	0.254919047	1.999362476
TGCA theta	Top 10k	11:90410814:A:C	0.248850515	1.709032348
TGCA theta	Top 10k	6:32575181:G:A	0.077358386	0.567499826
TGCA theta	Top 10k	15:67934454:C:T	0.252815796	1.641607679
TGCA theta	Top 10k	1:212452073:C:CTT	0.322902962	2.335532592
TGCA theta	Top 10k	11:90418925:T:A	0.222647449	1.505192248
TGCA theta	Top 10k	1:225030123:A:C	0.11784444	0.626232121
TGCA theta	Top 10k	17:73822445:C:T	0.090056158	0.471871858
TGCA theta	Top 10k	6:105453417:A:C	0.192705782	1.239825061
TGCA theta	Top 10k	11:90434394:T:G	0.253158138	1.719482548
TGCA theta	Top 10k	14:100788014:A:C	0.148386208	0.949333091
TGCA theta	Top 10k	18:77223302:T:C	0.320387986	2.520937798
TGCA theta	Top 10k	X:23188961:G:A	0.358894104	2.932143519
TGCA theta	Top 10k	11:90430498:T:A	0.241668848	1.624848347
TGCA theta	Top 10k	11:90406520:T:G	0.257937477	1.762554274
TGCA theta	Top 10k	14:80107603:A:G	0.250848478	1.932242786
TGCA theta	Top 10k	18:77223783:T:C	0.274129684	1.950371675
TGCA theta	Top 10k	8:137604105:G:T	0.207696199	1.700921559
TGCA theta	Top 10k	11:47693873:C:CT	0.360728061	3.267392478
TGCA theta	Top 10k	7:17348119:T:C	0.220243013	1.680180209
TGCA theta	Top 10k	14:54419965:G:A	0.040800409	0.313486439
TGCA theta	Top 10k	5:112943944:T:C	0.148282526	0.799543389
TGCA theta	Top 10k	15:68017752:A:G	0.278113357	1.903479498
TGCA theta	Top 10k	3:21166700:G:C	3.88E-07	1.43E-06
TGCA theta	Top 10k	11:90405970:C:G	0.25859616	1.769952052
TGCA theta	Top 10k	1:225027004:T:C	0.109342379	0.578592672
TGCA theta	Top 10k	17:43510650:A:G	0.289160147	2.495418215
TGCA theta	Top 10k	11:90450760:AT:A	0.259576516	1.824344632
TGCA theta	Top 10k	11:90430808:T:G	0.249613546	1.654610119
TGCA theta	Top 10k	8:137555575:C:T	0.254140848	1.995774831
TGCA theta	Top 10k	11:90425430:A:G	0.21655299	1.493177014
TGCA theta	Top 10k	8:142199400:G:A	0.344834369	2.878388571
TGCA theta	Top 10k	13:61820997:C:T	0.156069056	0.840021187
TGCA theta	Top 10k	9:120588554:C:T	0.243120305	1.478180674
TGCA theta	Top 10k	11:90430422:G:C	0.240475776	1.617954554
TGCA theta	Top 10k	8:137569002:G:A	0.253819577	1.994311663
TGCA theta	Top 10k	X:23188321:A:G	0.321084893	2.259669137
TGCA theta	Top 10k	6:26215802:A:G	0.198604811	1.32273892
TGCA theta	Top 10k	5:131951996:T:C	0.292078792	2.022496154
TGCA theta	Top 10k	11:90420363:T:G	0.21811256	1.338608475
TGCA theta	Top 10k	11:90420554:A:T	0.218090777	1.33843907
TGCA theta	Top 10k	8:137654633:T:G	0.252223293	2.102932473
TGCA theta	Top 10k	5:131966973:G:A	0.322082767	2.471818011
TGCA theta	Top 10k	11:116559663:A:G	0.147150161	0.898371708
TGCA theta	Top 10k	11:90446148:C:T	0.235972647	1.623300479
TGCA theta	Top 10k	19:18511230:T:C	0.213979088	1.278006531
TGCA theta	Top 10k	14:80097713:G:C	0.299777314	2.406507712
TGCA theta	Top 10k	11:90419159:A:T	0.216945817	1.327727835
TGCA theta	Top 10k	3:184343610:T:C	0.141119925	0.836121104
TGCA theta	Top 10k	1:212521242:C:T	0.145410806	0.583839818
TGCA theta	Top 10k	8:27066369:T:C	0.254431906	1.880513533
TGCA theta	Top 10k	8:11703657:C:T	0.131632227	0.570551317
TGCA theta	Top 10k	9:83647184:TG:T	2.57E-17	1.00E-16
TGCA theta	Top 10k	5:49477657:A:G	0.297051758	1.976136645
TGCA theta	Top 10k	6:32549923:G:T	7.57E-06	6.35E-05
TGCA theta	Top 10k	14:80102783:G:A	0.308110102	2.446494601
TGCA theta	Top 10k	18:77224192:C:T	0.295464244	2.147327769
TGCA theta	Top 10k	11:132087554:A:G	0.301556434	2.386723969
TGCA theta	Top 10k	5:131961149:G:A	0.295125324	2.097100381
TGCA theta	Top 10k	18:53099661:T:TA	8.88E-08	4.34E-07
TGCA theta	Top 10k	X:8901390:G:A	0.127194667	1.161453611
TGCA theta	Top 10k	17:44070583:A:G	0.139797164	0.867894287
TGCA theta	Top 10k	16:17605594:A:G	0.185430113	1.167835208
TGCA theta	Top 10k	15:34987434:G:GA	0.116032885	1.041999051
TGCA theta	Top 10k	8:137587374:T:C	0.26834834	2.067176286
TGCA theta	Top 10k	11:90424693:T:C	0.197185427	1.228991989
TGCA theta	Top 10k	8:137552803:G:T	0.255933166	2.027475121
TGCA theta	Top 10k	6:31303275:A:G	0.35414128	3.194937018
TGCA theta	Top 10k	6:26210621:G:T	0.188726368	1.23228208
TGCA theta	Top 10k	6:32569162:T:C	0.097610547	0.502645791
TGCA theta	Top 10k	11:90405329:A:G	0.256786608	1.774945008
TGCA theta	Top 10k	10:31297648:G:A	0.166679688	0.988040283
TGCA theta	Top 10k	17:5330186:A:G	0.268947107	1.617772744
TGCA theta	Top 10k	18:77222828:C:CG	0.188360467	1.392782781
TGCA theta	Top 10k	3:180048750:T:G	0.066745224	0.362191071
TGCA theta	Top 10k	6:32604008:A:ATTCTT	0.003356138	0.02696764
TGCA theta	Top 10k	6:32606646:T:C	0.044794787	0.392155199
TGCA theta	Top 10k	17:46839912:C:T	0.270129884	2.046194152
TGCA theta	Top 10k	6:32608844:A:G	0.048367885	0.366124811
TGCA theta	Top 10k	3:52217704:C:T	0.178209098	1.033650429
TGCA theta	Top 10k	5:131967540:G:A	0.342985973	2.828733035
TGCA theta	Top 10k	5:131982123:T:A	0.344783736	2.960443721
TGCA theta	Top 10k	6:135406798:T:A	0.197352696	1.540532927
TGCA theta	Top 10k	11:90426055:AT:A	0.218716627	1.36961906
TGCA theta	Top 10k	11:90418608:A:C	0.219853114	1.491612861
TGCA theta	Top 10k	17:43535952:C:T	0.263169674	2.305362124
TGCA theta	Top 10k	5:131961067:C:T	0.298523114	2.132316965
TGCA theta	Top 10k	6:26225881:C:A	0.181988297	1.204532946
TGCA theta	Top 10k	5:131969874:T:C	0.295660451	2.062679282
TGCA theta	Top 10k	8:137648546:T:C	0.251184149	2.084056736
TGCA theta	Top 10k	6:26229411:C:T	0.170970848	1.149105359
TGCA theta	Top 10k	11:90397561:T:C	0.232111341	1.581846137
TGCA theta	Top 10k	11:90394540:T:C	0.231959201	1.576681979
TGCA theta	Top 10k	11:90398598:C:G	0.242861172	1.661078849
TGCA theta	Top 10k	6:26224377:A:G	0.181480456	1.20058399
TGCA theta	Top 10k	5:131915213:G:A	0.31954614	2.491522678
TGCA theta	Top 10k	7:31814661:G:C	0.197975615	0.980315285
TGCA theta	Top 10k	6:26224343:C:G	0.181279181	1.199392197
TGCA theta	Top 10k	X:22733751:A:G	0.189631442	1.538113874
TGCA theta	Top 10k	8:137645256:C:CTT	0.251991886	2.095459167
TGCA theta	Top 10k	16:28507644:C:G	0.340255321	2.686764087
TGCA theta	Top 10k	6:26223694:C:G	0.180921893	1.196792013
TGCA theta	Top 10k	1:212449373:C:T	0.295296248	1.914695262
TGCA theta	Top 10k	19:18512932:C:T	0.241509699	1.602423508
TGCA theta	Top 10k	18:77223827:T:A	0.27463389	1.932372369
TGCA theta	Top 10k	14:80101167:C:T	0.319447339	2.593080075
TGCA theta	Top 10k	11:90423660:A:G	0.210579645	1.314149173
TGCA theta	Top 10k	2:31485207:G:A	0.324450045	1.755951731
TGCA theta	Top 10k	11:90424251:A:T	0.210590765	1.314275226
TGCA theta	Top 10k	11:90424638:T:C	0.210590765	1.314275226
TGCA theta	Top 10k	17:46842983:T:C	0.284728707	2.168703925
TGCA theta	Top 10k	6:140669000:A:T	0.10244745	0.796491901
TGCA theta	Top 10k	14:80099516:C:T	0.320010773	2.599081335
TGCA theta	Top 10k	11:90417432:T:C	0.219021968	1.484577097
TGCA theta	Top 10k	8:137663489:T:G	0.244554023	2.037277464
TGCA theta	Top 10k	8:113280024:C:T	0.153671569	0.65253222
TGCA theta	Top 10k	6:26216165:C:T	0.175464351	1.155906304
TGCA theta	Top 10k	11:41459584:A:G	0.221797328	1.257742396
TGCA theta	Top 10k	11:90417886:T:TA	0.218550226	1.366074389
TGCA theta	Top 10k	6:26216101:CACAGA:C	0.194305686	1.25240556
TGCA theta	Top 10k	5:131971902:C:T	0.318958314	2.405513359
TGCA theta	Top 10k	5:131918444:T:G	0.323427802	2.528999278
TGCA theta	Top 10k	6:32561659:T:C	0.074714509	0.600616735
TGCA theta	Top 10k	5:131965606:C:T	0.337881213	2.7638317
TGCA theta	Top 10k	11:41454711:G:C	0.210368981	1.174745106
TGCA theta	Top 10k	2:71390142:G:C	0.366492657	3.288183741
TGCA theta	Top 10k	6:26231608:G:A	0.195392922	1.317645748
TGCA theta	Top 10k	11:90411292:C:T	0.247483005	1.673874392
TGCA theta	Top 10k	11:90419749:C:A	0.261384314	1.873448143
TGCA theta	Top 10k	17:9008677:G:A	0.162776765	0.813169174
TGCA theta	Top 10k	3:49548225:G:C	0.180006246	1.153543776
TGCA theta	Top 10k	11:90418008:C:G	0.218201667	1.47627978
TGCA theta	Top 10k	11:90424573:C:T	0.208222328	1.300096407
TGCA theta	Top 10k	6:32561048:G:T	0.065620112	0.525973787
TGCA theta	Top 10k	6:26221173:G:A	0.178189286	1.178575733
TGCA theta	Top 10k	6:32637180:A:G	0.105324898	1.152888483
TGCA theta	Top 10k	17:9008174:C:T	0.162923325	0.812489944
TGCA theta	Top 10k	X:23187127:G:A	0.325530958	2.292014954
TGCA theta	Top 10k	7:31811641:A:C	0.176622388	0.861914424
TGCA theta	Top 10k	5:131982515:T:A	0.346928589	2.981261959
TGCA theta	Top 10k	6:32553125:A:T	0.001523585	0.01194699
TGCA theta	Top 10k	6:32604051:A:T	0.008752672	0.066704786
TGCA theta	Top 10k	6:32561043:A:T	0.065440967	0.524494629
TGCA theta	Top 10k	18:77224345:G:T	0.243403762	1.738059128
TGCA theta	Top 10k	X:22348873:G:A	0.24853756	1.407189256
TGCA theta	Top 10k	6:26220202:G:C	0.177450791	1.173270611
TGCA theta	Top 10k	14:80104576:G:T	0.289850913	2.284258785
TGCA theta	Top 10k	3:180091311:T:A	0.26105145	1.593762662
TGCA theta	Top 10k	6:164871604:A:G	0.221781605	1.663552302
TGCA theta	Top 10k	12:107378724:A:T	2.19E-07	9.15E-07
TGCA theta	Top 10k	18:38300149:T:C	0.242230197	1.958693475
TGCA theta	Top 10k	15:67951150:G:T	0.275076133	1.803269746
TGCA theta	Top 10k	8:11703659:T:C	0.107142112	0.436870598
TGCA theta	Top 10k	9:120580492:C:A	0.265162882	1.662815589
TGCA theta	Top 10k	19:37410757:A:G	0.223409187	1.299673941
TGCA theta	Top 10k	6:26236920:G:A	0.18120068	1.306793223
TGCA theta	Top 10k	6:31866846:G:GA	0.174487521	0.871888061
TGCA theta	Top 10k	14:95641415:G:T	0.247540471	1.711908521
TGCA theta	Top 10k	8:137637938:A:C	0.251328628	2.079289035
TGCA theta	Top 10k	7:31820038:T:C	0.234522588	1.272179261
TGCA theta	Top 10k	2:71390203:G:T	0.35905245	3.117998648
TGCA theta	Top 10k	17:43498710:C:T	0.257305784	2.276018764
TGCA theta	Top 10k	16:17606064:T:A	0.179606787	1.127793703
TGCA theta	Top 10k	7:53570694:A:C	0.26094126	1.834490781
TGCA theta	Top 10k	6:68405471:G:A	0.306535366	2.546266931
TGCA theta	Top 10k	11:90418766:T:C	0.201454487	1.295593212
TGCA theta	Top 10k	18:38300952:A:G	0.24212836	1.957752719
TGCA theta	Top 10k	6:140658873:C:A	0.089678233	0.706435813
TGCA theta	Top 10k	10:65364731:A:C	0.299623487	1.96693919
TGCA theta	Top 10k	11:90423187:C:T	0.212296576	1.316648542
TGCA theta	Top 10k	11:90424757:G:A	0.212312284	1.316803062
TGCA theta	Top 10k	7:31821665:G:A	0.177797935	0.85926025
TGCA theta	Top 10k	18:38301260:C:T	0.242075425	1.956937394
TGCA theta	Top 10k	6:29911154:C:A	0.211092233	1.545765426
TGCA theta	Top 10k	19:40401268:A:C	0.054107771	0.29729345
TGCA theta	Top 10k	X:23183181:C:T	0.356397967	2.91545569
TGCA theta	Top 10k	18:38299647:A:G	0.241911844	1.954213128
TGCA theta	Top 10k	11:90416679:A:G	0.194760524	1.184989049
TGCA theta	Top 10k	11:90423094:T:G	0.213532747	1.325128474
TGCA theta	Top 10k	1:37869254:G:A	0.234926761	1.316696109
TGCA theta	Top 10k	11:90485981:T:C	0.328571671	2.513807541
TGCA theta	Top 10k	8:11697442:C:T	0.078826559	0.356333816
TGCA theta	Top 10k	6:162436969:C:T	0.239452386	1.619105236
TGCA theta	Top 10k	6:32607174:C:T	0.004622708	0.042066602
TGCA theta	Top 10k	2:66846678:G:T	0.253453161	1.90025167
TGCA theta	Top 10k	6:32575432:C:T	0.299545107	1.998249669
TGCA theta	Top 10k	18:38290949:C:T	0.241695736	1.951242094
TGCA theta	Top 10k	10:121689030:G:A	0.237567434	1.315832462
TGCA theta	Top 10k	8:11663171:A:T	4.29E-10	2.36E-09
TGCA theta	Top 10k	9:96194709:T:TATC	0.185055902	1.278234248
TGCA theta	Top 10k	12:122059753:G:A	0.152247885	0.636918125
TGCA theta	Top 10k	9:7364474:G:C	0.212967961	1.530122834
TGCA theta	Top 10k	9:120594730:C:T	0.212913304	1.220767055
TGCA theta	Top 10k	19:46157019:A:G	0.159484521	0.932944648
TGCA theta	Top 10k	17:73755518:G:A	1.94E-15	1.02E-14
TGCA theta	Top 10k	5:131952398:G:A	0.298772261	2.101986061
TGCA theta	Top 10k	18:77223270:T:C	0.312819637	2.348740215
TGCA theta	Top 10k	15:67936020:G:A	0.259830654	1.639498995
TGCA theta	Top 10k	5:131920230:G:A	0.26382665	1.745305617
TGCA theta	Top 10k	9:72159380:G:A	0.332069694	2.887589906
TGCA theta	Top 10k	11:90397761:T:C	0.232852636	1.56785617
TGCA theta	Top 10k	17:5333380:C:T	0.319231462	2.349516656
TGCA theta	Top 10k	8:9394831:A:G	0.20394594	1.120239708
TGCA theta	Top 10k	12:104655239:C:T	0.10751519	0.618640745
TGCA theta	Top 10k	17:43497978:T:C	0.257547107	2.256924853
TGCA theta	Top 10k	4:106404893:T:C	0.064224064	0.524943646
TGCA theta	Top 10k	1:22047075:T:C	0.160577806	1.153385837
TGCA theta	Top 10k	9:120595078:A:C	0.19160785	1.080089048
TGCA theta	Top 10k	6:164896308:T:C	0.341462339	2.848085572
TGCA theta	Top 10k	10:30331829:G:A	3.99E-07	1.56E-06
TGCA theta	Top 10k	15:67938011:C:G	0.279836909	1.89057601
TGCA theta	Top 10k	6:32596475:C:A	0.052579318	0.406802173
TGCA theta	Top 10k	9:120594399:G:A	0.201577691	1.137480445
TGCA theta	Top 10k	11:90444789:A:C	0.23040937	1.402349867
TGCA theta	Top 10k	13:89251666:G:C	0.22358862	1.502803539
TGCA theta	Top 10k	2:154950182:C:CT	0.125788583	0.968418355
TGCA theta	Top 10k	7:4371208:G:C	0.311230241	2.211862178
TGCA theta	Top 10k	19:16473188:T:TA	0.303662118	2.219625564
TGCA theta	Top 10k	8:141774282:A:C	0.283112171	1.903475966
TGCA theta	Top 10k	11:90420888:A:T	0.213101983	1.305729545
TGCA theta	Top 10k	11:90421020:T:A	0.213101983	1.305729545
TGCA theta	Top 10k	11:90417822:T:C	0.190173893	1.163100601
TGCA theta	Top 10k	12:100758656:C:T	0.156130498	1.270557884
TGCA theta	Top 10k	X:7135908:T:C	0.199417673	1.536456109
TGCA theta	Top 10k	6:32166384:C:G	0.392016452	3.844240632
TGCA theta	Top 10k	15:67983080:C:T	0.249113225	1.522658075
TGCA theta	Top 10k	11:90399357:C:G	0.230380413	1.564487589
TGCA theta	Top 10k	5:34539056:C:T	0.194082331	1.599292808
TGCA theta	Top 10k	18:3813464:G:A	0.245594761	1.503299526
TGCA theta	Top 10k	12:27048507:C:T	1.34E-07	6.89E-07
TGCA theta	Top 10k	1:15493550:G:A	0.111486042	0.66904967
TGCA theta	Top 10k	18:77217632:T:G	0.283566468	2.154494947
TGCA theta	Top 10k	X:23186988:G:C	0.3055575	2.029794825
TGCA theta	Top 10k	9:83646066:A:G	2.93E-24	1.18E-23
TGCA theta	Top 10k	14:76594115:C:G	0.173892863	1.349498041
TGCA theta	Top 10k	2:66902745:G:A	0.236129655	1.716888842
TGCA theta	Top 10k	3:185626747:T:G	0.120402665	0.743555154
TGCA theta	Top 10k	11:90422874:T:C	0.198636058	1.24011901
TGCA theta	Top 10k	5:171621465:G:A	1.09E-07	4.96E-07
TGCA theta	Top 10k	10:73339160:T:C	0.282708213	1.520447631
TGCA theta	Top 10k	22:41582922:G:C	0.339676766	3.069295539
TGCA theta	Top 10k	19:37410939:G:A	0.206759372	1.187584113
TGCA theta	Top 10k	3:10302045:C:T	0.17677654	1.232947265
TGCA theta	Top 10k	15:67960523:G:A	0.255257034	1.589476456
TGCA theta	Top 10k	5:131925174:A:C	0.322953802	2.460129936
TGCA theta	Top 10k	19:37410733:T:C	0.207148408	1.190202308
TGCA theta	Top 10k	15:100249057:T:C	0.07107868	0.264153497
TGCA theta	Top 10k	11:90396603:A:G	0.226447515	1.521023249
TGCA theta	Top 10k	5:131909795:G:A	0.328259165	2.597406763
TGCA theta	Top 10k	6:32133344:A:C	0.147302765	0.705642217
TGCA theta	Top 10k	5:127978529:G:A	0.267120687	1.562109116
TGCA theta	Top 10k	5:127979972:C:T	0.266936358	1.56001522
TGCA theta	Top 10k	3:52338852:T:C	0.250831259	1.559087822
TGCA theta	Top 10k	X:23182554:C:A	0.350462519	2.763044049
TGCA theta	Top 10k	6:32610809:C:T	0.039416751	0.265095115
TGCA theta	Top 10k	1:2432749:G:A	0.180112886	0.866545816
TGCA theta	Top 10k	6:32612987:G:A	0.040653115	0.35541805
TGCA theta	Top 10k	6:29675204:C:A	0.208185281	0.954895182
TGCA theta	Top 10k	15:78915864:G:A	0.115531868	1.15615442
TGCA theta	Top 10k	12:133500611:G:T	0.237053834	1.644631407
TGCA theta	Top 10k	17:43507008:G:C	0.258779502	2.258983437
TGCA theta	Top 10k	3:52308845:C:G	0.224588831	1.353261133
TGCA theta	Top 10k	19:37412914:A:G	0.206500719	1.183002902
TGCA theta	Top 10k	11:90425960:G:C	0.195155661	1.215799885
TGCA theta	Top 10k	6:31239108:T:A	0.29106672	2.418107206
TGCA theta	Top 10k	8:11702594:G:C	0.122192053	0.472805951
TGCA theta	Top 10k	5:34539498:G:A	0.195883391	1.608098259
TGCA theta	Top 10k	11:90396513:A:G	0.193609973	1.17988792
TGCA theta	Top 10k	9:83646385:A:C	7.13E-24	2.93E-23
TGCA theta	Top 10k	3:180075244:T:TA	0.27913855	1.769630095
TGCA theta	Top 10k	19:37410838:C:T	0.206379655	1.183506249
TGCA theta	Top 10k	1:77678375:A:C	0.154624808	1.140703913
TGCA theta	Top 10k	11:90393587:C:T	0.19624381	1.202092308
TGCA theta	Top 10k	X:89985224:A:G	0.226983785	1.374311575
TGCA theta	Top 10k	6:164815853:G:C	0.306878207	2.256771087
TGCA theta	Top 10k	19:37410162:C:T	0.205566425	1.177909487
TGCA theta	Top 10k	11:90461793:T:C	0.28010407	1.951195653
TGCA theta	Top 10k	17:43518152:A:G	0.265799225	2.386280735
TGCA theta	Top 10k	6:32451288:G:C	2.39E-06	1.92E-05
TGCA theta	Top 10k	6:32451289:A:T	2.38E-06	1.92E-05
TGCA theta	Top 10k	15:100240426:C:T	1.38E-06	5.03E-06
TGCA theta	Top 10k	13:89249461:A:C	0.217691334	1.514867575
TGCA theta	Top 10k	5:49625990:T:C	0.291778573	2.202685317
TGCA theta	Top 10k	X:23182313:T:C	0.347035635	2.682539787
TGCA theta	Top 10k	10:31343588:T:TA	0.154291679	0.95036836
TGCA theta	Top 10k	8:8114141:A:T	0.218804728	1.542777511
TGCA theta	Top 10k	9:120574130:T:A	0.228668995	1.36112563
TGCA theta	Top 10k	14:97814517:C:T	0.172028424	0.967403112
TGCA theta	Top 10k	18:77218926:T:C	0.32669665	2.624786482
TGCA theta	Top 10k	4:57881249:G:GGT	7.66E-22	4.73E-21
TGCA theta	Top 10k	15:100205605:CTG:C	2.98E-05	0.000101033
TGCA theta	Top 10k	12:133501081:A:G	0.237341029	1.639754488
TGCA theta	Top 10k	5:128003338:T:C	0.238837305	1.301525722
TGCA theta	Top 10k	X:23183005:G:A	0.347434869	2.714495408
TGCA theta	Top 10k	5:127974633:A:G	0.27831213	1.675029892
TGCA theta	Top 10k	6:164786333:C:T	0.286844968	2.213069663
TGCA theta	Top 10k	8:11703048:C:G	0.126258327	0.486068524
TGCA theta	Top 10k	5:127996239:G:T	0.180509719	0.866590532
TGCA theta	Top 10k	5:131982371:C:T	0.351143359	2.992510984
TGCA theta	Top 10k	11:90435335:G:T	0.346811204	2.812455206
TGCA theta	Top 10k	18:38299188:G:A	0.238634824	1.91240541
TGCA theta	Top 10k	4:2734332:G:A	0.288465229	1.918840721
TGCA theta	Top 10k	3:50471408:G:T	0.318736922	1.929608219
TGCA theta	Top 10k	6:32607320:A:C	0.054774098	0.423583434
TGCA theta	Top 10k	3:52333671:C:G	0.234890617	1.411112146
TGCA theta	Top 10k	X:23182787:G:T	0.346550893	2.675524434
TGCA theta	Top 10k	11:90427240:C:T	0.193784678	1.203035257
TGCA theta	Top 10k	5:34539981:C:T	0.194252142	1.592730031
TGCA theta	Top 10k	22:41569124:T:C	0.346107757	3.127860888
TGCA theta	Top 10k	9:83646136:A:T	2.35E-24	9.61E-24
TGCA theta	Top 10k	9:120573106:A:G	0.226966228	1.3139493
TGCA theta	Top 10k	9:120572594:A:T	0.227005238	1.31436327
TGCA theta	Top 10k	5:131948891:A:G	0.338241985	2.849422445
TGCA theta	Top 10k	18:38287370:G:A	0.213858226	1.6585806
TGCA theta	Top 10k	6:32610591:G:T	0.019458429	0.155556867
TGCA theta	Top 10k	11:90396378:T:C	0.193586764	1.171488285
TGCA theta	Top 10k	11:46894259:C:T	0.219102468	1.383569032
TGCA theta	Top 10k	11:90461664:G:GTGA	0.291693661	2.099818063
TGCA theta	Top 10k	17:43500344:G:C	0.260674102	2.269314731
TGCA theta	Top 10k	11:90396387:C:A	0.193463575	1.170667349
TGCA theta	Top 10k	6:164829852:C:G	0.272182987	1.745558417
TGCA theta	Top 10k	14:80121871:G:C	0.253239682	1.672199025
TGCA theta	Top 10k	12:41867868:A:G	0.221172265	1.121852726
TGCA theta	Top 10k	1:22048651:G:T	0.146791825	1.089880929
TGCA theta	Top 10k	17:42321203:C:CATT	0.280583424	1.932588937
TGCA theta	Top 10k	9:120572462:C:T	0.2224366	1.259755843
TGCA theta	Top 10k	5:131969279:G:T	0.288104421	1.982519636
TGCA theta	Top 10k	11:90462927:T:A	0.282808311	1.799435298
TGCA theta	Top 10k	11:90422924:C:A	0.195499182	1.219664643
TGCA theta	Top 10k	5:131968945:T:C	0.319357976	2.348889098
TGCA theta	Top 10k	9:120570519:T:C	0.226086922	1.308391262
TGCA theta	Top 10k	11:90418632:G:A	0.195684135	1.220507216
TGCA theta	Top 10k	11:90418822:G:A	0.195684135	1.220507216
TGCA theta	Top 10k	11:90418884:A:G	0.195684135	1.220507216
TGCA theta	Top 10k	9:120586255:C:T	0.231074052	1.340590038
TGCA theta	Top 10k	5:131968609:G:A	0.320960462	2.379543485
TGCA theta	Top 10k	9:120571308:G:A	0.227788691	1.321552477
TGCA theta	Top 10k	11:90463275:T:C	0.284022024	1.810957796
TGCA theta	Top 10k	9:120594340:T:C	0.228981736	1.331922573
TGCA theta	Top 10k	6:156793722:T:C	0.177813036	1.332700424
TGCA theta	Top 10k	8:11413893:C:T	0.099895939	0.56956184
TGCA theta	Top 10k	8:11705870:G:A	0.169878368	0.849488484
TGCA theta	Top 10k	8:137617180:A:G	0.242219647	1.98301567
TGCA theta	Top 10k	4:57880284:G:A	4.91E-20	3.05E-19
TGCA theta	Top 10k	5:131965179:G:A	0.314533584	2.272558028
TGCA theta	Top 10k	17:42292020:G:GCTT	0.331647749	2.576401806
TGCA theta	Top 10k	4:38677227:A:C	0.338875425	2.51188125
TGCA theta	Top 10k	11:90396225:A:G	0.191230982	1.15989557
TGCA theta	Top 10k	11:90396116:T:C	0.191206207	1.159800623
TGCA theta	Top 10k	19:46157004:T:C	0.148154961	0.85117596
TGCA theta	Top 10k	3:180051699:G:A	0.298843795	2.017074856
TGCA theta	Top 10k	11:132090836:T:C	0.32450712	2.729914219
TGCA theta	Top 10k	15:84951415:A:G	0.238407916	1.597212215
TGCA theta	Top 10k	6:164815817:C:G	0.283542776	1.920635723
TGCA theta	Top 10k	15:67963058:C:G	0.251120461	1.519575242
TGCA theta	Top 10k	4:170919666:T:C	0.121913374	0.84889395
TGCA theta	Top 10k	5:131966988:T:G	0.320531337	2.370192363
TGCA theta	Top 10k	6:26208324:T:TAGACACACACACACACAC	0.150039816	1.044686208
TGCA theta	Top 10k	9:120594948:T:G	0.221460627	1.276408128
TGCA theta	Top 10k	9:120594876:A:G	0.211407045	1.19530738
TGCA theta	Top 10k	9:120586259:G:A	0.22707179	1.28714329
TGCA theta	Top 10k	2:240317878:C:T	0.159885783	0.63264425
TGCA theta	Top 10k	10:99698798:C:G	0.231188894	2.167653736
TGCA theta	Top 10k	11:41463472:T:G	0.253674267	1.443692802
TGCA theta	Top 10k	5:131943688:A:G	0.340846534	2.920602324
TGCA theta	Top 10k	6:32590393:T:G	1.49E-07	1.32E-06
TGCA theta	Top 10k	6:26208269:G:A	0.153531814	1.065567528
TGCA theta	Top 10k	11:90396327:T:C	0.188443393	1.14133444
TGCA theta	Top 10k	17:46855708:A:G	0.364495588	3.243653916
TGCA theta	Top 10k	8:137658667:C:G	0.317311794	2.54409729
TGCA theta	Top 10k	15:67965694:A:G	0.253731743	1.587960568
TGCA theta	Top 10k	5:131965109:C:T	0.31970344	2.352669353
TGCA theta	Top 10k	5:131974063:T:A	0.329277346	2.516151978
TGCA theta	Top 10k	9:83641546:G:C	1.52E-27	5.71E-27
TGCA theta	Top 10k	6:99539510:G:T	0.241635859	1.40070451
TGCA theta	Top 10k	3:180050527:G:GTT	0.035391353	0.203140367
TGCA theta	Top 10k	4:57846925:A:G	3.28E-25	2.04E-24
TGCA theta	Top 10k	3:52295895:C:T	0.208353217	1.219933645
TGCA theta	Top 10k	8:137626198:G:A	0.244158789	2.00014805
TGCA theta	Top 10k	11:66387210:T:A	0.16344771	1.124037147
TGCA theta	Top 10k	11:90439576:G:T	0.205047312	1.239442241
TGCA theta	Top 10k	11:90439633:G:A	0.205041432	1.239382091
TGCA theta	Top 10k	3:183179413:C:T	0.210833155	1.135215665
TGCA theta	Top 10k	5:131990380:C:CA	0.307128913	2.26831516
TGCA theta	Top 10k	19:18510925:T:C	0.143817018	0.541083074
TGCA theta	Top 10k	22:41566595:C:T	0.347598861	3.121230445
TGCA theta	Top 10k	5:128004607:C:A	0.243214887	1.325117425
TGCA theta	Top 10k	10:31348836:A:AT	0.147811514	0.887964443
TGCA theta	Top 10k	6:164801698:G:A	0.269885002	1.758388835
TGCA theta	Top 10k	22:41564287:T:C	0.34121861	3.051243396
TGCA theta	Top 10k	X:22330694:T:A	0.352550403	3.005622496
TGCA theta	Top 10k	11:90456066:A:G	0.245271585	1.452571949
TGCA theta	Top 10k	8:11097804:C:A	0.170218046	1.222972877
TGCA theta	Top 10k	5:127990978:G:T	0.258313282	1.428139623
TGCA theta	Top 10k	22:41570145:C:CT	0.342164312	3.063667724
TGCA theta	Top 10k	1:83940077:T:G	0.254190573	1.895731275
TGCA theta	Top 10k	7:39588131:T:A	0.285236419	1.569015274
TGCA theta	Top 10k	19:18515741:T:C	0.290610659	2.179088898
TGCA theta	Top 10k	17:33539825:T:C	0.2186362	1.432835625
TGCA theta	Top 10k	10:31368479:T:C	0.160478346	0.896487111
TGCA theta	Top 10k	22:41565827:A:G	0.343008924	3.068029911
TGCA theta	Top 10k	11:132088353:C:A	0.372422138	3.316770905
TGCA theta	Top 10k	5:43274501:TG:T	0.188453631	1.467605156
TGCA theta	Top 10k	19:46148903:C:A	0.136888271	0.851326175
TGCA theta	Top 10k	8:112741367:G:T	0.28579779	1.941165053
TGCA theta	Top 10k	14:80122835:G:C	0.266579885	1.831877013
TGCA theta	Top 10k	11:132088917:G:A	0.372278263	3.308440052
TGCA theta	Top 10k	11:132088231:A:C	0.373012771	3.321136068
TGCA theta	Top 10k	4:151735605:G:A	0.128546807	1.20353034
TGCA theta	Top 10k	4:57873296:C:T	1.29E-29	8.06E-29
TGCA theta	Top 10k	11:90442543:TAAGCA:T	0.221285545	1.322319271
TGCA theta	Top 10k	8:137637947:C:A	0.241169999	1.968673287
TGCA theta	Top 10k	5:131973204:C:CT	0.329279948	2.494423108
TGCA theta	Top 10k	15:100237665:T:A	0.114406836	0.599956722
TGCA theta	Top 10k	5:43330113:C:G	0.207959454	1.393958869
TGCA theta	Top 10k	3:180071986:G:T	0.08493589	0.498198483
TGCA theta	Top 10k	5:131977127:C:T	0.320116023	2.364180059
TGCA theta	Top 10k	11:90456337:A:C	0.247385033	1.473487702
TGCA theta	Top 10k	11:90487844:G:A	0.331101392	2.435472763
TGCA theta	Top 10k	2:98896038:T:C	1.97E-05	6.02E-05
TGCA theta	Top 10k	11:132088473:C:A	0.373316655	3.331436886
TGCA theta	Top 10k	3:180062619:A:AT	0.272996783	1.694537183
TGCA theta	Top 10k	7:17347898:T:C	0.193693206	1.486234518
TGCA theta	Top 10k	3:52325759:A:G	0.199698646	1.174458968
TGCA theta	Top 10k	1:212447807:G:A	0.125936833	0.559810084
TGCA theta	Top 10k	4:95453350:A:C	0.178655824	0.887306022
TGCA theta	Top 10k	4:23815662:C:T	0.290774945	2.414227324
TGCA theta	Top 10k	10:63625007:T:C	0.073586757	0.493815667
TGCA theta	Top 10k	5:43331617:A:G	0.206580631	1.383509909
TGCA theta	Top 10k	5:131928039:T:C	0.337171377	2.840359707
TGCA theta	Top 10k	11:90492073:A:T	0.348675467	2.711160593
TGCA theta	Top 10k	22:41615376:C:T	0.36014855	3.299859501
TGCA theta	Top 10k	5:43272948:A:G	0.236125598	1.614893479
TGCA theta	Top 10k	3:21166699:A:G	0.146858526	0.489308237
TGCA theta	Top 10k	3:180063902:AGATTT:A	0.260578399	1.623330346
TGCA theta	Top 10k	4:98542979:C:T	0.306788806	2.329575951
TGCA theta	Top 10k	5:131980467:C:CT	0.231150907	1.374754834
TGCA theta	Top 10k	6:32568481:T:A	0.082808395	0.425900553
TGCA theta	Top 10k	5:131973382:A:G	0.313793922	2.257593021
TGCA theta	Top 10k	9:126136688:G:GA	0.282891638	1.702608006
TGCA theta	Top 10k	17:80808414:A:G	0.154425522	1.184361221
TGCA theta	Top 10k	5:131929594:G:T	0.331545057	2.687717591
TGCA theta	Top 10k	11:90468658:T:C	0.303052672	2.001871861
TGCA theta	Top 10k	5:43319647:G:A	0.205191717	1.373491039
TGCA theta	Top 10k	4:2609066:T:C	0.313779439	2.088951504
TGCA theta	Top 10k	10:73337417:T:C	0.304705433	1.854194674
TGCA theta	Top 10k	11:90465406:C:T	0.27132966	1.860808563
TGCA theta	Top 10k	8:137630400:A:G	0.224986115	1.766919363
TGCA theta	Top 10k	7:13542224:C:T	2.39E-07	8.02E-07
TGCA theta	Top 10k	7:40758200:T:G	0.213379749	1.710157683
TGCA theta	Top 10k	6:33337203:G:A	0.219163959	1.075591523
TGCA theta	Top 10k	11:115068845:T:G	0.142706458	0.656290061
TGCA theta	Top 10k	8:137607698:T:C	0.220056236	1.748137294
TGCA theta	Top 10k	8:11614112:T:G	0.183194376	1.146136979
TGCA theta	Top 10k	15:68011151:C:T	0.237812379	1.412660329
TGCA theta	Top 10k	6:23052593:C:G	0.29546035	2.169165944
TGCA theta	Top 10k	5:172599841:A:G	0.021773581	0.125041785
TGCA theta	Top 10k	X:23183396:T:C	0.323363953	2.257515898
TGCA theta	Top 10k	9:11060012:G:A	0.272049638	1.481367602
TGCA theta	Top 10k	6:32192436:A:G	0.162042204	0.915001573
TGCA theta	Top 10k	3:180060176:C:A	0.292499239	1.888741107
TGCA theta	Top 10k	6:32802354:C:A	0.196219739	1.167332925
TGCA theta	Top 10k	6:87131459:G:A	0.31531941	2.167819863
TGCA theta	Top 10k	5:127984468:A:C	0.188298291	0.914290756
TGCA theta	Top 10k	3:180053178:A:G	0.291162735	1.865206582
TGCA theta	Top 10k	5:34538274:C:A	0.193229557	1.602742737
TGCA theta	Top 10k	13:89247036:G:T	0.211781404	1.442667776
TGCA theta	Top 10k	5:43327916:C:T	0.197618768	1.318424343
TGCA theta	Top 10k	11:75096984:T:C	0.117180771	0.599600187
TGCA theta	Top 10k	11:90482989:T:A	0.331775472	2.432342555
TGCA theta	Top 10k	11:90483274:A:T	0.33180212	2.432852662
TGCA theta	Top 10k	11:132088103:G:A	0.370317141	3.260483268
TGCA theta	Top 10k	5:131916918:G:C	0.323173378	2.455679489
TGCA theta	Top 10k	5:86944185:C:T	0.260327218	1.550600811
TGCA theta	Top 10k	11:90460382:T:A	0.247581659	1.461888824
TGCA theta	Top 10k	X:23184795:C:T	0.336569383	2.419303502
TGCA theta	Top 10k	5:127970454:A:G	0.286765521	1.738040186
TGCA theta	Top 10k	5:60578997:C:A	0.228608467	1.582833224
TGCA theta	Top 10k	11:90457515:C:G	0.240839347	1.402482693
TGCA theta	Top 10k	11:90443745:G:T	0.201207174	1.204204111
TGCA theta	Top 10k	6:16927079:CTTTT:C	0.16055982	1.74321088
TGCA theta	Top 10k	15:68005860:G:A	0.23631918	1.420071853
TGCA theta	Top 10k	11:132087535:G:A	0.36617127	3.177322724
TGCA theta	Top 10k	5:131921885:T:C	0.324644472	2.437660973
TGCA theta	Top 10k	3:180052894:G:C	0.29380818	1.897300651
TGCA theta	Top 10k	11:90487576:C:T	0.333035286	2.456047805
TGCA theta	Top 10k	6:164886376:G:C	0.256181768	1.834917245
TGCA theta	Top 10k	5:43319352:T:C	0.204505294	1.373086228
TGCA theta	Top 10k	17:73822752:G:T	0.140834063	0.700045482
TGCA theta	Top 10k	6:164887438:C:T	0.247428256	1.602185285
TGCA theta	Top 10k	2:38773576:C:T	0.179172735	1.093631676
TGCA theta	Top 10k	6:32020961:G:C	0.135659522	0.60270847
TGCA theta	Top 10k	6:31848440:A:T	0.038776769	0.164524332
TGCA theta	Top 10k	18:57915448:C:T	0.403677574	4.069875694
TGCA theta	Top 10k	6:32611650:G:A	0.028062518	0.217163226
TGCA theta	Top 10k	16:51902764:C:CT	0.165450024	1.713983225
TGCA theta	Top 10k	13:89244112:T:A	0.210432299	1.433293739
TGCA theta	Top 10k	10:97143359:T:G	0.207629925	1.027405222
TGCA theta	Top 10k	15:100223189:G:A	0.02905374	0.11450118
TGCA theta	Top 10k	4:95454259:A:T	0.180360204	0.914484837
TGCA theta	Top 10k	8:137615206:A:C	0.243759193	1.989350769
TGCA theta	Top 10k	10:18948923:G:C	0.134058451	0.867084608
TGCA theta	Top 10k	11:132088979:G:A	0.368937314	3.252089472
TGCA theta	Top 10k	11:90452370:T:A	0.244352589	1.434696994
TGCA theta	Top 10k	3:52287468:G:T	0.203130218	1.177843002
TGCA theta	Top 10k	11:66387195:A:G	0.160282927	1.098423584
TGCA theta	Top 10k	11:66387199:A:G	0.160282927	1.098423584
TGCA theta	Top 10k	18:47990310:C:T	0.132069274	0.75888186
TGCA theta	Top 10k	11:132088644:G:A	0.367135212	3.147829469
TGCA theta	Top 10k	10:73336256:A:G	0.308990643	1.83610119
TGCA theta	Top 10k	11:115068975:T:A	0.146944723	0.669143917
TGCA theta	Top 10k	11:90456454:A:G	0.242630404	1.420025349
TGCA theta	Top 10k	11:90441670:C:A	0.200622676	1.203137011
TGCA theta	Top 10k	4:57874827:A:G	5.12E-30	3.18E-29
TGCA theta	Top 10k	11:90486851:G:A	0.335376179	2.491690001
TGCA theta	Top 10k	3:21161099:A:G	0.166012046	1.016431442
TGCA theta	Top 10k	3:10299656:T:C	0.165232088	1.178092817
TGCA theta	Top 10k	7:100364552:G:A	0.069151312	0.265434634
TGCA theta	Top 10k	4:18049335:A:G	0.144004946	1.085215854
TGCA theta	Top 10k	4:95463956:G:T	0.189598437	0.94583566
TGCA theta	Top 10k	3:52288945:T:C	0.206696012	1.217081508
TGCA theta	Top 10k	4:57874348:T:C	3.34E-30	2.08E-29
TGCA theta	Top 10k	4:2603261:T:C	0.317003724	2.122907243
TGCA theta	Top 10k	22:41496800:G:A	0.340377274	3.000318689
TGCA theta	Top 10k	3:52221849:C:A	0.191265914	1.164828851
TGCA theta	Top 10k	4:54439532:T:C	5.74E-10	3.39E-09
TGCA theta	Top 10k	5:34540330:A:G	0.191088861	1.561178283
TGCA theta	Top 10k	10:65244000:A:G	0.152872006	0.735716143
TGCA theta	Top 10k	6:32549935:C:G	3.74E-12	3.22E-11
TGCA theta	Top 10k	3:180079586:C:T	0.290919482	1.860507558
TGCA theta	Top 10k	5:131920550:C:G	0.333347366	2.620686263
TGCA theta	Top 10k	7:121039724:G:T	0.126863926	2.072418818
TGCA theta	Top 10k	2:71390139:G:A	0.373636866	3.317401233
TGCA theta	Top 10k	9:120573322:C:CA	0.175327678	0.982609023
TGCA theta	Top 10k	11:41454196:G:A	0.166527553	0.873513789
TGCA theta	Top 10k	14:100944452:A:AAAAC	0.297559425	1.972694657
TGCA theta	Top 10k	1:2443655:G:A	0.172730717	0.901972662
TGCA theta	Top 10k	3:180070911:A:T	0.309941469	2.122882027
TGCA theta	Top 10k	2:240321832:G:C	0.211420379	0.940342565
TGCA theta	Top 10k	1:205894654:G:C	0.103540168	0.496986796
TGCA theta	Top 10k	11:90460614:G:C	0.244792303	1.434376372
TGCA theta	Top 10k	10:16550131:A:C	0.266424771	1.807455651
TGCA theta	Top 10k	5:172620053:A:C	0.072665076	0.399274277
TGCA theta	Top 10k	3:56116441:G:A	0.206432128	1.079890772
TGCA theta	Top 10k	8:106242745:G:A	0.305344362	2.258802078
TGCA theta	Top 10k	11:90443299:C:G	0.200567153	1.19755175
TGCA theta	Top 10k	5:143660071:G:A	0.209171717	1.215685773
TGCA theta	Top 10k	5:168704809:C:T	0.329251452	2.913324976
TGCA theta	Top 10k	8:11702840:T:G	0.119973429	0.480024831
TGCA theta	Top 10k	6:164868627:A:G	0.242680534	1.69569323
TGCA theta	Top 10k	5:131901497:T:G	0.344009108	2.79454355
TGCA theta	Top 10k	10:28788403:T:C	0.343019784	2.694087591
TGCA theta	Top 10k	3:101666441:G:A	0.291171357	2.105875066
TGCA theta	Top 10k	11:90484800:A:G	0.343141845	2.624551933
TGCA theta	Top 10k	5:180250453:C:T	0.344327093	2.820750597
TGCA theta	Top 10k	3:52228150:A:T	0.185965046	1.114498318
TGCA theta	Top 10k	3:180071108:G:T	0.312274207	2.156105955
TGCA theta	Top 10k	2:240323275:C:T	0.14810207	0.556536762
TGCA theta	Top 10k	14:103838573:G:A	0.213190986	0.908931192
TGCA theta	Top 10k	9:83643410:C:A	4.46E-25	1.79E-24
TGCA theta	Top 10k	5:127997809:C:A	0.170643717	0.775504958
TGCA theta	Top 10k	10:97134568:C:T	0.215445671	1.071530509
TGCA theta	Top 10k	6:164888613:C:T	0.235245381	1.508556806
TGCA theta	Top 10k	3:52305633:C:T	0.214625339	1.29709128
TGCA theta	Top 10k	3:43458926:C:T	0.229048615	1.113987358
TGCA theta	Top 10k	3:56124977:T:A	0.282886642	1.758217954
TGCA theta	Top 10k	3:50506073:C:A	0.285245068	1.702153821
TGCA theta	Top 10k	1:2427368:T:C	0.328299074	2.346213332
TGCA theta	Top 10k	5:131907190:C:G	0.344649294	2.935031701
TGCA theta	Top 10k	11:42805380:A:AGGTG	0.125129602	0.670048487
TGCA theta	Top 10k	8:11320152:T:C	1.35E-08	4.50E-08
TGCA theta	Top 10k	8:11414659:G:A	0.130632465	0.814421254
TGCA theta	Top 10k	11:90413988:C:A	0.18785862	1.172749279
TGCA theta	Top 10k	6:32595097:C:A	0.030560277	0.245855444
TGCA theta	Top 10k	11:90439410:A:T	0.19949786	1.199957583
TGCA theta	Top 10k	15:46744702:C:T	0.077442264	0.378694381
TGCA theta	Top 10k	11:90440154:C:A	0.199430197	1.199428776
TGCA theta	Top 10k	11:90453217:G:A	0.240928754	1.402210615
TGCA theta	Top 10k	5:43338922:T:C	0.195345503	1.326526649
TGCA theta	Top 10k	3:180071621:C:T	0.298172054	1.971049207
TGCA theta	Top 10k	5:43351603:A:G	0.196780571	1.326629428
TGCA theta	Top 10k	8:78285699:G:A	0.248394796	1.396008988
TGCA theta	Top 10k	10:73336057:G:A	0.302857373	1.779768862
TGCA theta	Top 10k	7:124136964:A:T	0.250855798	1.646283258
TGCA theta	Top 10k	22:41613303:C:T	0.399536268	4.062003025
TGCA theta	Top 10k	11:100872953:T:G	0.284898146	1.874788051
TGCA theta	Top 10k	22:41627775:C:G	0.370348443	3.401840714
TGCA theta	Top 10k	3:77513615:A:G	0.285890097	1.73620738
TGCA theta	Top 10k	1:204517487:T:G	0.268443418	2.316643157
TGCA theta	Top 10k	3:180066145:T:A	0.317541624	2.227878618
TGCA theta	Top 10k	22:41613188:C:T	0.400149613	4.074341017
TGCA theta	Top 10k	3:195804918:T:C	0.206189627	1.36741639
TGCA theta	Top 10k	3:180062771:G:T	0.318085212	2.235145729
TGCA theta	Top 10k	11:90473356:T:G	0.318121198	2.190980062
TGCA theta	Top 10k	3:180063929:C:T	0.317358363	2.223884175
TGCA theta	Top 10k	5:172599896:G:A	0.011787616	0.067252267
TGCA theta	Top 10k	11:95362141:A:G	0.328183979	2.343405013
TGCA theta	Top 10k	3:180065301:G:A	0.318203703	2.237579271
TGCA theta	Top 10k	15:67926698:C:T	0.170731859	0.891999186
TGCA theta	Top 10k	18:11537323:C:CTTTA	0.234341169	1.534316085
TGCA theta	Top 10k	4:2607588:C:A	0.322425508	2.173554629
TGCA theta	Top 10k	5:34537075:G:C	0.190564348	1.583803482
TGCA theta	Top 10k	3:180066018:C:T	0.318107326	2.234811074
TGCA theta	Top 10k	6:32553816:C:T	0.037226845	0.283393245
TGCA theta	Top 10k	5:43305095:C:CT	0.274060006	2.195937122
TGCA theta	Top 10k	6:164897761:G:A	0.256759211	1.819316391
TGCA theta	Top 10k	6:26208523:C:T	0.147872778	1.030034075
TGCA theta	Top 10k	5:131939904:T:G	0.369812963	3.443236917
TGCA theta	Top 10k	6:32590381:A:T	1.77E-06	1.56E-05
TGCA theta	Top 10k	14:103835128:G:C	0.100566555	0.300765365
TGCA theta	Top 10k	9:72163162:T:A	0.307591438	2.374657702
TGCA theta	Top 10k	18:3813758:C:T	0.279127256	1.748494521
TGCA theta	Top 10k	5:131973177:A:G	0.280562957	1.877530608
TGCA theta	Top 10k	3:180073265:C:T	0.314856451	2.183613272
TGCA theta	Top 10k	11:90457003:A:G	0.237971819	1.384784866
TGCA theta	Top 10k	5:45206740:C:T	0.411623843	4.197802234
TGCA theta	Top 10k	5:34540342:C:T	0.185850389	1.506254164
TGCA theta	Top 10k	8:91127680:T:C	0.206305567	0.898926139
TGCA theta	Top 10k	11:77703218:C:T	0.182955787	0.772897033
TGCA theta	Top 10k	3:52226352:C:CA	0.185247379	1.092986996
TGCA theta	Top 10k	4:57887252:G:A	4.48E-27	2.81E-26
TGCA theta	Top 10k	9:136207277:GGTGCTCCCCCACA:G	0.19821968	0.98369815
TGCA theta	Top 10k	5:25935233:G:GA	0.279495911	1.680917687
TGCA theta	Top 10k	2:38766656:C:T	0.160040637	0.981964297
TGCA theta	Top 10k	3:180063593:C:T	0.079621144	0.449451825
TGCA theta	Top 10k	5:42563583:G:A	0.080025126	0.569488126
TGCA theta	Top 10k	10:114820961:G:A	0.340629781	2.476309696
TGCA theta	Top 10k	17:5339059:G:A	0.20322755	1.075453848
TGCA theta	Top 10k	11:90437993:A:G	0.19995287	1.213532876
TGCA theta	Top 10k	11:90476153:G:GA	0.338042974	2.516642183
TGCA theta	Top 10k	5:26281948:C:T	0.142027483	1.012659548
TGCA theta	Top 10k	9:76282632:T:G	0.156139869	1.08641982
TGCA theta	Top 10k	22:41534356:C:T	0.354349046	3.122165081
TGCA theta	Top 10k	11:90484027:A:C	0.345532507	2.653127056
TGCA theta	Top 10k	1:2424894:T:C	0.320798356	2.392780701
TGCA theta	Top 10k	11:90480517:C:T	0.337035443	2.49062427
TGCA theta	Top 10k	11:90494775:G:A	0.326400226	2.338469649
TGCA theta	Top 10k	11:90478149:A:G	0.336416197	2.478954184
TGCA theta	Top 10k	11:90477728:C:G	0.336524419	2.48075187
TGCA theta	Top 10k	8:137626679:A:G	0.243300721	1.972627361
TGCA theta	Top 10k	8:11712639:C:T	0.086442145	0.387065738
TGCA theta	Top 10k	11:132088877:T:G	0.365815873	3.175351783
TGCA theta	Top 10k	22:49662404:G:A	0.251145817	1.432865133
TGCA theta	Top 10k	13:89228506:C:T	0.173365399	1.004028033
TGCA theta	Top 10k	5:131952222:T:C	0.255111986	1.603633117
TGCA theta	Top 10k	12:24675479:A:G	0.387152874	3.607212258
TGCA theta	Top 10k	11:90474658:T:C	0.3373866	2.494796798
TGCA theta	Top 10k	11:90439007:C:G	0.198710358	1.192316789
TGCA theta	Top 10k	8:6079132:A:C	0.27799929	2.383863295
TGCA theta	Top 10k	10:31365276:A:G	0.146115177	0.815293921
TGCA theta	Top 10k	17:9012668:A:G	0.129838936	0.622366957
TGCA theta	Top 10k	5:127973253:T:A	0.305464111	1.946571909
TGCA theta	Top 10k	6:32587812:G:A	0.005126265	0.040485156
TGCA theta	Top 10k	3:43463613:T:C	0.123055787	0.488371701
TGCA theta	Top 10k	3:10302056:A:G	0.146872198	1.021758403
TGCA theta	Top 10k	8:78286385:C:T	0.248982461	1.378410172
TGCA theta	Top 10k	9:72163388:A:G	0.321957062	2.46935899
TGCA theta	Top 10k	5:43355352:A:G	0.195788124	1.324436509
TGCA theta	Top 10k	8:11245064:C:T	0.254925079	1.605395076
TGCA theta	Top 10k	11:90410400:T:TAAA	0.213126042	1.332235098
TGCA theta	Top 10k	5:43341015:T:C	0.197409022	1.331612192
TGCA theta	Top 10k	6:32451484:C:T	1.61E-05	0.000123083
TGCA theta	Top 10k	17:9011921:T:A	0.128500397	0.614941958
TGCA theta	Top 10k	18:53101860:C:G	1.28E-08	6.19E-08
TGCA theta	Top 10k	6:32459902:T:TA	0.008960799	0.067424067
TGCA theta	Top 10k	7:121040782:G:A	0.126624914	2.06847135
TGCA theta	Top 10k	8:137627146:G:C	0.24182236	1.977054701
TGCA theta	Top 10k	8:137653387:G:C	0.309074791	2.468166565
TGCA theta	Top 10k	16:28565667:C:G	0.122597174	0.745922679
TGCA theta	Top 10k	22:41616284:T:G	0.378903423	3.554832913
TGCA theta	Top 10k	10:99699028:G:A	0.226002057	2.084952973
TGCA theta	Top 10k	5:43342165:A:G	0.196212923	1.322263726
TGCA theta	Top 10k	5:49951837:C:A	0.32343991	2.58365378
TGCA theta	Top 10k	18:50164886:A:G	0.371715261	3.139880049
TGCA theta	Top 10k	3:35162538:C:A	0.324324607	2.66053776
TGCA theta	Top 10k	3:180069481:A:G	0.297978708	1.915045257
TGCA theta	Top 10k	6:152468432:A:T	0.326098315	2.252770518
TGCA theta	Top 10k	6:140692557:A:G	0.172735888	1.514294383
TGCA theta	Top 10k	15:100106646:T:G	0.097745828	0.44788638
TGCA theta	Top 10k	11:90464079:G:A	0.267320462	1.81806342
TGCA theta	Top 10k	2:169730872:C:A	0.030722993	0.149927568
TGCA theta	Top 10k	6:32568769:G:T	0.073482962	0.376906961
TGCA theta	Top 10k	11:132089730:G:A	0.363480943	3.076530005
TGCA theta	Top 10k	9:10962840:G:A	0.236123121	1.333767169
TGCA theta	Top 10k	6:164874384:A:AG	0.242974923	1.658462643
TGCA theta	Top 10k	11:42798516:A:G	0.116062689	0.701144334
TGCA theta	Top 10k	11:90462076:T:C	0.268715772	1.814479674
TGCA theta	Top 10k	1:20956760:G:A	0.300467816	1.956986827
TGCA theta	Top 10k	10:18737405:A:AT	0.186219134	1.209891253
TGCA theta	Top 10k	11:46894122:C:T	0.177031834	1.08141815
TGCA theta	Top 10k	22:41609690:C:T	0.375020441	3.475983778
TGCA theta	Top 10k	3:180074611:T:C	0.294920972	1.873366759
TGCA theta	Top 10k	5:127998202:T:C	0.291959804	1.759056859
TGCA theta	Top 10k	11:90471234:T:A	0.339428808	2.515827019
TGCA theta	Top 10k	X:22734085:T:C	0.164332989	1.272761561
TGCA theta	Top 10k	X:22350948:G:T	0.176559695	0.823303086
TGCA theta	Top 10k	6:164824961:G:T	0.238222146	1.432565174
TGCA theta	Top 10k	6:32611537:C:T	0.203122497	1.174982527
TGCA theta	Top 10k	1:56929580:A:G	0.166247113	0.661225569
TGCA theta	Top 10k	6:83712174:T:C	3.77E-08	1.50E-07
TGCA theta	Top 10k	6:32733628:C:T	0.182538597	1.041513209
TGCA theta	Top 10k	10:65349797:C:T	0.363511456	3.103512232
TGCA theta	Top 10k	3:180069572:T:C	0.294925685	1.874395782
TGCA theta	Top 10k	11:41453508:A:G	0.164598047	0.869058892
TGCA theta	Top 10k	2:14767600:G:A	0.182171127	1.155206004
TGCA theta	Top 10k	5:144371857:G:A	0.258438094	1.545807171
TGCA theta	Top 10k	3:195793979:T:C	0.199054388	1.320538765
TGCA theta	Top 10k	6:26232351:G:A	0.172823386	1.263508919
TGCA theta	Top 10k	11:90466385:G:C	0.338477824	2.492626454
TGCA theta	Top 10k	7:69719408:A:ACTTGTTTTG	0.170635817	0.946478768
TGCA theta	Top 10k	6:32632557:A:C	0.232505703	1.187663191
TGCA theta	Top 10k	6:164819911:C:T	0.264183965	1.743460941
TGCA theta	Top 10k	7:69719406:C:CTTCTTGTTT	0.178808161	1.003889713
TGCA theta	Top 10k	20:23204832:G:A	0.305993824	2.341900478
TGCA theta	Top 10k	3:180062632:T:G	0.298772845	1.919674275
TGCA theta	Top 10k	5:127998177:A:T	0.29272506	1.766665291
TGCA theta	Top 10k	5:131933907:T:C	0.365877666	3.32207173
TGCA theta	Top 10k	1:15490577:C:T	0.171654127	0.968948602
TGCA theta	Top 10k	4:57795666:AAATT:A	2.97E-06	1.53E-05
TGCA theta	Top 10k	4:57853864:T:C	2.70E-26	1.66E-25
TGCA theta	Top 10k	15:100248262:A:T	0.113396906	0.454579142
TGCA theta	Top 10k	13:89224202:G:A	0.1770836	1.002823534
TGCA theta	Top 10k	12:104661416:T:C	0.117987302	0.697347895
TGCA theta	Top 10k	6:32607242:G:A	0.030619129	0.223963757
TGCA theta	Top 10k	8:106241436:G:T	0.327869525	2.497448616
TGCA theta	Top 10k	6:32565735:C:T	4.48E-09	2.39E-08
TGCA theta	Top 10k	3:180093664:T:A	0.260460172	1.496466147
TGCA theta	Top 10k	8:106230255:G:T	0.33853356	2.638140829
TGCA theta	Top 10k	9:136951580:A:G	0.162631131	1.072851986
TGCA theta	Top 10k	11:90410419:A:G	0.157039919	0.997117712
TGCA theta	Top 10k	5:92348494:A:T	0.201757371	1.338907779
TGCA theta	Top 10k	3:21171381:A:G	5.37E-07	1.87E-06
TGCA theta	Top 10k	17:17595715:A:G	0.204090239	1.047013791
TGCA theta	Top 10k	17:42294722:G:A	0.371331447	3.209980591
TGCA theta	Top 10k	6:29905500:G:GA	0.148355849	1.234173382
TGCA theta	Top 10k	3:180067592:C:A	0.301759868	1.956879476
TGCA theta	Top 10k	3:180084954:T:C	0.278303704	1.648930588
TGCA theta	Top 10k	13:89220409:C:T	0.174637879	0.990248003
TGCA theta	Top 10k	13:89224288:T:C	0.176081755	0.999224532
TGCA theta	Top 10k	6:33333564:G:A	0.228859846	1.143445759
TGCA theta	Top 10k	13:89230230:A:T	0.186976765	1.085155975
TGCA theta	Top 10k	18:62085800:G:A	0.162593522	1.001939287
TGCA theta	Top 10k	6:32607239:C:A	0.030519344	0.223212087
TGCA theta	Top 10k	6:32592605:T:A	1.60E-06	1.33E-05
TGCA theta	Top 10k	11:90462961:G:C	0.264155152	1.765342342
TGCA theta	Top 10k	8:142015850:G:C	0.229929041	1.378082672
TGCA theta	Top 10k	3:180097431:T:C	0.279004272	1.671747947
TGCA theta	Top 10k	6:32565722:G:T	5.11E-09	2.73E-08
TGCA theta	Top 10k	22:41539206:C:G	0.343514723	2.982774119
TGCA theta	Top 10k	13:89225265:G:A	0.177977644	1.015307052
TGCA theta	Top 10k	3:10296849:A:G	0.133693157	0.995313765
TGCA theta	Top 10k	6:84722195:C:A	0.206022413	0.949368091
TGCA theta	Top 10k	5:43297819:C:T	0.200133765	1.440836513
TGCA theta	Top 10k	13:89224221:T:C	0.173991895	0.986325632
TGCA theta	Top 10k	5:131953066:T:A	0.249787642	1.555295615
TGCA theta	Top 10k	8:137545148:C:T	0.231831554	1.887146237
TGCA theta	Top 10k	17:42294198:G:C	0.372166295	3.226954482
TGCA theta	Top 10k	17:42294337:A:C	0.365864217	3.105803023
TGCA theta	Top 10k	9:94030715:A:AT	0.166797634	0.913237131
TGCA theta	Top 10k	16:88814773:C:T	0.199675175	1.267369008
TGCA theta	Top 10k	17:42294215:G:A	0.372277111	3.22805167
TGCA theta	Top 10k	22:41540279:T:C	0.334293239	2.879307868
TGCA theta	Top 10k	11:90417938:A:C	0.155338636	0.959322264
TGCA theta	Top 10k	12:41854206:C:T	0.237741922	1.238665348
TGCA theta	Top 10k	11:90462851:C:G	0.262766884	1.749988583
TGCA theta	Top 10k	8:91128637:T:C	0.227748308	1.044395088
TGCA theta	Top 10k	5:34536661:C:G	0.186746361	1.556212368
TGCA theta	Top 10k	16:28491534:A:AT	0.162782118	0.897706331
TGCA theta	Top 10k	6:164870065:A:G	0.232676543	1.613988175
TGCA theta	Top 10k	22:41537589:A:G	0.337091893	2.895236348
TGCA theta	Top 10k	18:77224810:G:A	0.210406103	1.433856371
TGCA theta	Top 10k	9:72154770:G:C	0.217100075	1.441581615
TGCA theta	Top 10k	22:41487218:T:C	0.335870967	2.872956506
TGCA theta	Top 10k	X:23190451:G:A	0.395523044	3.553384621
TGCA theta	Top 10k	6:164876015:T:C	0.221891525	1.380830243
TGCA theta	Top 10k	17:42305706:A:G	0.299509522	2.098891078
TGCA theta	Top 10k	5:43298515:C:T	0.200761222	1.44636298
TGCA theta	Top 10k	1:103139573:G:A	0.194271349	1.08935825
TGCA theta	Top 10k	11:90496453:T:A	0.337897241	2.514841064
TGCA theta	Top 10k	13:89226904:T:C	0.17616829	1.009945408
TGCA theta	Top 10k	6:83712709:C:T	2.94E-08	1.16E-07
TGCA theta	Top 10k	6:32606942:G:A	0.034266667	0.227673775
TGCA theta	Top 10k	6:32450613:A:C	0.050498756	0.379378975
TGCA theta	Top 10k	8:137664271:G:T	0.303149183	2.352170736
TGCA theta	Top 10k	11:46667761:C:T	0.23702063	1.603499867
TGCA theta	Top 10k	13:89228042:G:A	0.17596545	1.006736635
TGCA theta	Top 10k	18:50182913:AC:A	0.27843005	1.785729971
TGCA theta	Top 10k	11:132130094:T:C	0.237009902	2.085895394
TGCA theta	Top 10k	15:84593990:G:C	0.303640895	1.98590315
TGCA theta	Top 10k	19:17211568:T:C	0.155803219	1.30002087
TGCA theta	Top 10k	8:106241790:G:A	0.3243748	2.469103015
TGCA theta	Top 10k	2:233571033:A:G	8.77E-11	3.27E-10
TGCA theta	Top 10k	5:128005270:T:TC	0.122982744	0.54798412
TGCA theta	Top 10k	11:90464770:G:A	0.262980261	1.768150962
TGCA theta	Top 10k	16:88814776:C:T	0.201832731	1.273113801
TGCA theta	Top 10k	11:90435338:G:T	0.389181689	3.724306672
TGCA theta	Top 10k	3:180064741:A:C	0.306600318	2.011620843
TGCA theta	Top 10k	11:90407295:A:T	0.159579669	0.986551347
TGCA theta	Top 10k	8:11217455:T:C	0.219634308	1.359620362
TGCA theta	Top 10k	8:106240608:G:C	0.328575292	2.500343179
TGCA theta	Top 10k	17:42294462:A:G	0.386006384	3.527859066
TGCA theta	Top 10k	1:190319275:G:A	0.21026212	1.322034929
TGCA theta	Top 10k	9:83645714:C:T	3.00E-24	1.23E-23
TGCA theta	Top 10k	2:43717650:T:C	0.062156566	0.52978568
TGCA theta	Top 10k	3:195786627:C:T	0.209027863	1.394202121
TGCA theta	Top 10k	3:105469130:C:T	0.226411307	1.09776975
TGCA theta	Top 10k	18:11536473:A:G	0.231919322	1.416710984
TGCA theta	Top 10k	6:32560739:A:G	0.293412268	1.916031263
TGCA theta	Top 10k	5:43348258:C:A	0.188088784	1.262303292
TGCA theta	Top 10k	6:32564699:A:G	5.48E-09	2.77E-08
TGCA theta	Top 10k	18:50171536:T:C	0.352622612	2.765503391
TGCA theta	Top 10k	5:131972258:C:G	0.263945538	1.637909429
TGCA theta	Top 10k	7:96605287:A:G	0.285131775	1.883926844
TGCA theta	Top 10k	6:32548855:G:C	0.000621821	0.005459023
TGCA theta	Top 10k	8:137637124:G:A	0.309488168	2.440216108
TGCA theta	Top 10k	X:8912871:CCTGA:C	0.119746478	1.13147504
TGCA theta	Top 10k	18:77227476:A:G	0.273645184	1.863069076
TGCA theta	Top 10k	8:137637842:C:CTG	0.231704507	1.935701487
TGCA theta	Top 10k	10:65322381:G:T	0.303751065	1.880745763
TGCA theta	Top 10k	6:32566288:G:A	3.11E-14	1.43E-13
TGCA theta	Top 10k	16:1036640:T:C	0.289146119	1.63037287
TGCA theta	Top 10k	14:59346983:A:G	0.211478354	1.132090515
TGCA theta	Top 10k	5:45334521:C:T	0.380322227	3.326582915
TGCA theta	Top 10k	9:83653657:C:A	1.60E-23	6.60E-23
TGCA theta	Top 10k	11:90462544:C:T	0.263290328	1.761146884
TGCA theta	Top 10k	5:43313178:T:C	0.17430461	1.160084616
TGCA theta	Top 10k	5:43358759:G:A	0.186807951	1.16597412
TGCA theta	Top 10k	5:131945735:A:G	0.366380604	3.301645475
TGCA theta	Top 10k	5:45335605:T:C	0.380110252	3.321650597
TGCA theta	Top 10k	5:144125259:C:T	0.349737013	3.462854711
TGCA theta	Top 10k	X:73562531:G:A	0.160647115	0.897406536
TGCA theta	Top 10k	6:31630318:C:G	0.080558976	0.484463596
TGCA theta	Top 10k	18:50161346:C:A	0.304526409	2.03196206
TGCA theta	Top 10k	13:89223927:A:G	0.171419335	0.972574621
TGCA theta	Top 10k	15:84834385:G:A	0.345876978	2.680368756
TGCA theta	Top 10k	15:84834386:A:C	0.345876978	2.680368756
TGCA theta	Top 10k	5:43316948:G:C	0.17373762	1.156452681
TGCA theta	Top 10k	14:80090983:G:GT	0.254829849	1.638535151
TGCA theta	Top 10k	8:137646410:A:T	0.307353287	2.429775794
TGCA theta	Top 10k	10:31345014:C:T	0.150205964	0.916236895
TGCA theta	Top 10k	18:50173450:A:G	0.349884246	2.715490445
TGCA theta	Top 10k	18:50181872:C:T	0.287864568	1.858463941
TGCA theta	Top 10k	8:137633855:G:A	0.309835743	2.45148005
TGCA theta	Top 10k	17:43930872:G:C	0.321353631	2.121641149
TGCA theta	Top 10k	5:131908112:A:T	0.370225399	3.397945644
TGCA theta	Top 10k	3:21170064:C:A	6.29E-07	2.22E-06
TGCA theta	Top 10k	10:65330405:A:G	0.311036222	1.98556632
TGCA theta	Top 10k	3:195789081:C:T	0.196360054	1.342821761
TGCA theta	Top 10k	18:50182444:A:G	0.306776418	2.089195382
TGCA theta	Top 10k	18:50172915:G:A	0.350700497	2.73038521
TGCA theta	Top 10k	11:47757631:CA:C	0.214421042	1.280886002
TGCA theta	Top 10k	11:90465013:A:G	0.26602323	1.773283735
TGCA theta	Top 10k	10:31363143:A:G	0.141200041	0.785499492
TGCA theta	Top 10k	6:32566287:G:C	3.45E-14	1.58E-13
TGCA theta	Top 10k	4:146610163:T:A	0.159989649	0.72558409
TGCA theta	Top 10k	3:47829277:G:T	0.135480989	0.951864293
TGCA theta	Top 10k	6:113550145:G:A	1.45E-08	5.60E-08
TGCA theta	Top 10k	11:90464105:C:T	0.264446483	1.75993238
TGCA theta	Top 10k	6:33463141:G:A	0.255765968	1.328143069
TGCA theta	Top 10k	3:43476348:G:C	0.249058657	1.255022963
TGCA theta	Top 10k	3:10300846:G:A	0.153584078	1.08560329
TGCA theta	Top 10k	4:18051023:C:T	0.299195685	2.240328003
TGCA theta	Top 10k	5:86967820:G:A	0.255378723	1.47993689
TGCA theta	Top 10k	7:100273085:T:C	0.183518581	1.126823542
TGCA theta	Top 10k	8:137647064:A:G	0.307019457	2.417552766
TGCA theta	Top 10k	11:90399758:C:G	0.191355672	1.161686051
TGCA theta	Top 10k	4:183051681:T:A	0.211176919	1.213025851
TGCA theta	Top 10k	7:96606492:C:T	0.298425992	2.028880391
TGCA theta	Top 10k	9:96190718:C:T	0.150092272	1.0700816
TGCA theta	Top 10k	22:41508414:G:T	0.340844841	2.913758212
TGCA theta	Top 10k	6:32590774:T:C	0.025117708	0.201760547
TGCA theta	Top 10k	22:41526258:T:TA	0.2809701	2.370628564
TGCA theta	Top 10k	11:90412877:T:G	0.155372393	0.957603826
TGCA theta	Top 10k	5:131900597:G:A	0.350810081	2.975564893
TGCA theta	Top 10k	13:89223580:G:A	0.171836763	0.972851233
TGCA theta	Top 10k	6:32590780:T:C	0.025085199	0.201535772
TGCA theta	Top 10k	11:90416949:A:C	0.15204745	0.943172799
TGCA theta	Top 10k	5:128005704:A:G	0.309228987	1.958591338
TGCA theta	Top 10k	16:17601667:C:T	0.185649267	1.055805873
TGCA theta	Top 10k	6:26224403:T:G	0.158140903	1.146786082
TGCA theta	Top 10k	7:44572346:T:C	1.81E-06	8.71E-06
TGCA theta	Top 10k	1:225028885:G:A	0.112826477	0.562684917
TGCA theta	Top 10k	15:22993121:C:T	0.2642531	1.740618903
TGCA theta	Top 10k	6:125567330:T:G	0.11866123	0.551221089
TGCA theta	Top 10k	4:57850695:A:G	5.00E-32	3.13E-31
TGCA theta	Top 10k	15:46756567:C:A	0.154082117	0.870977933
TGCA theta	Top 10k	3:43479658:G:T	0.239863471	1.170698369
TGCA theta	Top 10k	17:42305699:G:A	0.298263494	2.06748984
TGCA theta	Top 10k	3:195806472:C:T	0.206062006	1.376308562
TGCA theta	Top 10k	3:195799567:C:T	0.209538492	1.392695758
TGCA theta	Top 10k	4:38612181:C:CA	0.300588639	2.36381676
TGCA theta	Top 10k	5:131989136:A:G	0.271749595	1.784909853
TGCA theta	Top 10k	10:65321472:A:G	0.309309929	1.949260304
TGCA theta	Top 10k	6:29901783:A:T	0.162544843	1.548661228
TGCA theta	Top 10k	1:205900593:GTTT:G	0.340481009	2.541626014
TGCA theta	Top 10k	18:47996346:T:C	0.238219831	1.602338252
TGCA theta	Top 10k	10:31343788:C:T	0.148194119	0.901946759
TGCA theta	Top 10k	6:32437223:G:T	0.005566394	0.044280088
TGCA theta	Top 10k	6:26222026:T:A	0.159113797	1.15504376
TGCA theta	Top 10k	22:41637119:G:T	0.394360351	3.811581009
TGCA theta	Top 10k	3:43467291:G:C	0.249713604	1.265726997
TGCA theta	Top 10k	11:90500153:T:A	0.329549799	2.307766184
TGCA theta	Top 10k	14:74925397:A:G	0.349495762	2.685641683
TGCA theta	Top 10k	13:89223032:A:G	0.169808313	0.957732493
TGCA theta	Top 10k	3:195781506:G:A	0.217309888	1.446393011
TGCA theta	Top 10k	8:91126321:C:T	0.231874232	1.061954488
TGCA theta	Top 10k	8:50739618:A:G	0.233058628	1.495303669
TGCA theta	Top 10k	15:67987801:A:G	0.196790062	1.220124132
TGCA theta	Top 10k	2:44624448:T:G	0.202799517	1.351085169
TGCA theta	Top 10k	18:50161849:T:C	0.308966577	2.061275024
TGCA theta	Top 10k	11:90440531:G:T	0.183704905	1.093892911
TGCA theta	Top 10k	22:33237191:A:G	0.169764232	0.900529219
TGCA theta	Top 10k	6:7675370:C:G	0.18054484	0.969275579
TGCA theta	Top 10k	9:96185405:T:C	0.160245376	1.223640965
TGCA theta	Top 10k	15:69811868:C:T	0.384888008	3.534811089
TGCA theta	Top 10k	6:32486760:G:A	0.182468428	1.351468263
TGCA theta	Top 10k	3:10299040:C:T	0.153005872	1.099734005
TGCA theta	Top 10k	7:40728932:A:G	0.175354619	1.198974523
TGCA theta	Top 10k	16:28561982:T:C	0.118802466	0.714167779
TGCA theta	Top 10k	17:9005702:T:TA	0.032137237	0.135839848
TGCA theta	Top 10k	15:65056529:C:A	0.234815748	1.084225003
TGCA theta	Top 10k	15:46758606:C:T	0.228787483	1.205747635
TGCA theta	Top 10k	8:4971821:A:G	0.260132429	1.494770809
TGCA theta	Top 10k	11:90465418:T:C	0.269299967	1.793220162
TGCA theta	Top 10k	2:44628529:C:G	0.202937719	1.392285203
TGCA theta	Top 10k	6:158606165:TAAAC:T	0.244459956	1.277691806
TGCA theta	Top 10k	9:97448867:T:A	0.235976765	1.469817333
TGCA theta	Top 10k	8:11534907:A:G	0.293519809	2.01045769
TGCA theta	Top 10k	5:127957029:C:T	0.230457348	1.187295242
TGCA theta	Top 10k	12:117503823:C:T	0.090800139	0.559608206
TGCA theta	Top 10k	17:43557805:G:A	0.108515783	0.682018757
TGCA theta	Top 10k	5:131991085:T:C	0.2438288	1.547159217
TGCA theta	Top 10k	11:48213014:G:A	0.195519293	0.838107706
TGCA theta	Top 10k	7:3778937:T:C	0.321316181	2.35714923
TGCA theta	Top 10k	17:42301718:A:G	0.341876687	2.624194508
TGCA theta	Top 10k	6:26221979:A:G	0.156158021	1.132984369
TGCA theta	Top 10k	13:89222808:C:A	0.174825109	0.981314056
TGCA theta	Top 10k	17:42313512:C:G	0.294425503	2.025924896
TGCA theta	Top 10k	15:46747742:G:A	0.206658297	1.188991916
TGCA theta	Top 10k	8:50740815:A:G	0.220140762	1.392129615
TGCA theta	Top 10k	11:90413653:G:C	0.152301457	0.946562979
TGCA theta	Top 10k	5:110479610:G:C	0.356149437	2.961884948
TGCA theta	Top 10k	5:167592769:A:AAAGCAAACCTCCC	0.266762136	1.45957512
TGCA theta	Top 10k	9:83623603:C:T	2.11E-33	5.91E-33
TGCA theta	Top 10k	8:11704296:G:T	0.077111639	0.286900202
TGCA theta	Top 10k	4:38705257:C:T	0.308386076	2.185278141
TGCA theta	Top 10k	6:31628216:C:T	0.078475245	0.473875543
TGCA theta	Top 10k	1:223133741:A:G	0.345048804	2.656221376
TGCA theta	Top 10k	16:28753512:C:T	0.266216652	1.448249158
TGCA theta	Top 10k	6:158581594:T:G	0.290600743	1.723057253
TGCA theta	Top 10k	4:176728709:C:T	8.04E-06	2.24E-05
TGCA theta	Top 10k	11:90464441:A:G	0.261098482	1.719279991
TGCA theta	Top 10k	8:11663173:T:A	1.31E-08	7.19E-08
TGCA theta	Top 10k	5:127408683:C:T	0.196521029	1.075911082
TGCA theta	Top 10k	11:90464388:G:A	0.260906211	1.718843724
TGCA theta	Top 10k	8:11662599:A:AT	5.27E-07	2.67E-06
TGCA theta	Top 10k	3:51471073:G:A	0.289488815	1.838587171
TGCA theta	Top 10k	3:43477118:T:C	0.252904246	1.287458048
TGCA theta	Top 10k	15:67946247:C:T	0.188543611	1.193602397
TGCA theta	Top 10k	12:41873086:A:C	0.251495672	1.338611899
TGCA theta	Top 10k	3:103407666:G:T	0.364484735	3.094781378
TGCA theta	Top 10k	12:103027382:T:C	0.161770098	0.910219504
TGCA theta	Top 10k	21:34821807:C:T	0.316434181	2.077878276
TGCA theta	Top 10k	11:90422186:G:A	0.20014267	1.322231788
TGCA theta	Top 10k	6:31370580:G:A	0.134149982	0.883648788
TGCA theta	Top 10k	8:91127365:G:A	0.243542471	1.157356191
TGCA theta	Top 10k	2:44642797:A:C	0.207582265	1.426654509
TGCA theta	Top 10k	8:91127351:C:T	0.243557562	1.157455353
TGCA theta	Top 10k	22:41607065:C:G	0.406130444	4.092147987
TGCA theta	Top 10k	11:90406046:ATAAC:A	0.220378033	1.415693303
TGCA theta	Top 10k	18:44383955:C:T	0.324409165	2.14178452
TGCA theta	Top 10k	3:51479856:G:C	0.294576877	1.885524859
TGCA theta	Top 10k	5:131988415:G:A	0.260587591	1.664380641
TGCA theta	Top 10k	11:5506470:A:G	0.153695791	0.750624103
TGCA theta	Top 10k	8:106243281:G:C	0.331518395	2.519656115
TGCA theta	Top 10k	17:42304644:G:A	0.339619078	2.576577099
TGCA theta	Top 10k	22:33228692:A:G	0.165572133	0.870640247
TGCA theta	Top 10k	1:2438982:C:T	0.118867037	0.539327163
TGCA theta	Top 10k	11:90502896:C:T	0.341417078	2.480176251
TGCA theta	Top 10k	5:127920075:C:A	0.275858476	1.577899693
TGCA theta	Top 10k	17:42302382:C:T	0.341505587	2.609265673
TGCA theta	Top 10k	11:90464515:A:G	0.26008466	1.708603035
TGCA theta	Top 10k	15:46755633:C:G	0.150121498	0.849039454
TGCA theta	Top 10k	6:32608473:G:A	2.26E-07	1.39E-06
TGCA theta	Top 10k	21:34823874:G:A	0.314897321	2.061991687
TGCA theta	Top 10k	11:90462564:A:G	0.270551045	1.835319311
TGCA theta	Top 10k	9:110823759:T:C	0.283019374	2.37849359
TGCA theta	Top 10k	16:73037441:T:TA	1.03E-07	3.52E-07
TGCA theta	Top 10k	5:45464796:A:T	0.430429372	4.713324185
TGCA theta	Top 10k	16:17604082:G:C	0.206290977	1.178547776
TGCA theta	Top 10k	9:83622473:A:G	7.89E-37	2.06E-36
TGCA theta	Top 10k	11:79724918:C:T	0.332863745	2.418399023
TGCA theta	Top 10k	7:69735251:A:G	0.133370153	0.734242169
TGCA theta	Top 10k	6:32606878:G:A	0.227131935	1.491635244
TGCA theta	Top 10k	8:106243543:A:G	0.329259742	2.483242973
TGCA theta	Top 10k	17:42301541:A:G	0.344640937	2.652082743
TGCA theta	Top 10k	14:74925452:G:T	0.354671135	2.755915823
TGCA theta	Top 10k	5:110479073:G:A	0.359661407	3.063672974
TGCA theta	Top 10k	6:26217845:G:A	0.158410895	1.149818004
TGCA theta	Top 10k	9:120553708:A:G	0.33300078	2.383235469
TGCA theta	Top 10k	5:11901155:C:G	0.253948907	1.432154962
TGCA theta	Top 10k	12:109831334:G:GTCCATCCATTCATCCAACCATTCATCCATCCATCCATCCA	0.220948844	1.029695406
TGCA theta	Top 10k	16:17604269:C:T	0.204094919	1.16185295
TGCA theta	Top 10k	18:50170928:G:A	0.3347378	2.451691506
TGCA theta	Top 10k	4:98585563:T:G	0.205049748	1.464374405
TGCA theta	Top 10k	12:58054861:C:A	1.02E-05	4.44E-05
TGCA theta	Top 10k	8:11699632:T:A	0.027110955	0.109419453
TGCA theta	Top 10k	2:134648995:T:C	0.126745761	0.853318452
TGCA theta	Top 10k	12:41859112:C:T	0.174954731	0.834111883
TGCA theta	Top 10k	11:90433313:AAAAC:A	0.177305134	1.079054608
TGCA theta	Top 10k	11:90440698:A:G	0.182980271	1.086256715
TGCA theta	Top 10k	1:22045057:C:CT	0.35572693	2.865677006
TGCA theta	Top 10k	3:103413803:A:G	0.364598475	3.076029151
TGCA theta	Top 10k	11:90405440:A:G	0.153862535	0.950498437
TGCA theta	Top 10k	22:41598933:G:A	0.325251605	2.713756714
TGCA theta	Top 10k	6:158538222:G:C	0.304709547	1.859502992
TGCA theta	Top 10k	6:152469188:C:G	0.346801618	2.577718832
TGCA theta	Top 10k	5:43359656:T:C	0.182988483	1.141306955
TGCA theta	Top 10k	12:120756209:G:GAT	6.43E-11	2.75E-10
TGCA theta	Top 10k	9:83653545:C:T	2.79E-24	1.14E-23
TGCA theta	Top 10k	15:67973665:A:G	0.191141756	1.179104776
TGCA theta	Top 10k	8:113320027:A:G	0.074168826	0.28245423
TGCA theta	Top 10k	X:22733629:T:C	0.161330746	1.24639632
TGCA theta	Top 10k	11:90463886:T:C	0.27325097	1.862389349
TGCA theta	Top 10k	2:134648753:T:C	0.137386747	0.940948676
TGCA theta	Top 10k	3:10299057:G:A	0.156303755	1.12470825
TGCA theta	Top 10k	3:21171322:A:G	5.26E-07	1.80E-06
TGCA theta	Top 10k	16:28754487:A:G	0.288457358	1.841947234
TGCA theta	Top 10k	3:43479685:G:A	0.243340198	1.198890159
TGCA theta	Top 10k	6:33042406:C:G	0.308447706	1.975885927
TGCA theta	Top 10k	11:90461883:G:A	0.255538938	1.669440712
TGCA theta	Top 10k	17:42303305:C:T	0.34261118	2.621733189
TGCA theta	Top 10k	15:46753660:G:C	0.150142488	0.852435851
TGCA theta	Top 10k	8:106241976:T:A	0.345134499	2.716921149
TGCA theta	Top 10k	10:31315331:C:A	0.122758535	0.750432335
TGCA theta	Top 10k	1:2447910:G:A	0.125679461	0.577722219
TGCA theta	Top 10k	6:33042492:T:C	0.308584034	1.976977852
TGCA theta	Top 10k	6:33317432:C:T	0.276877521	1.506939929
TGCA theta	Top 10k	5:131915317:T:C	0.284340252	1.867326654
TGCA theta	Top 10k	6:23107131:T:C	0.220288758	1.685156421
TGCA theta	Top 10k	22:41592677:G:A	0.312042417	2.629647852
TGCA theta	Top 10k	18:50185263:A:ACCAGATT	0.21909161	1.249261781
TGCA theta	Top 10k	17:42302907:G:A	0.348771761	2.715961276
TGCA theta	Top 10k	11:90502479:T:A	0.355871388	2.742007566
TGCA theta	Top 10k	11:46559152:C:T	0.260924533	1.746441834
TGCA theta	Top 10k	11:90409152:T:C	0.16431309	1.026040962
TGCA theta	Top 10k	8:106234718:C:G	0.335002372	2.556691785
TGCA theta	Top 10k	8:106240483:C:T	0.36137127	2.943469026
TGCA theta	Top 10k	3:185960882:A:G	0.12038187	1.009850546
TGCA theta	Top 10k	5:64170295:C:CT	0.145391315	0.67057482
TGCA theta	Top 10k	8:106234490:C:G	0.340430418	2.63023086
TGCA theta	Top 10k	6:158611969:G:A	0.264003211	1.549739821
TGCA theta	Top 10k	10:65343131:T:C	0.329531355	2.27291923
TGCA theta	Top 10k	8:137623248:G:T	0.237272145	1.936430528
TGCA theta	Top 10k	19:38678162:C:T	0.177432746	1.037823862
TGCA theta	Top 10k	6:31269486:T:G	0.233803818	1.549049983
TGCA theta	Top 10k	9:136951556:A:G	0.153036069	1.019815343
TGCA theta	Top 10k	X:45472175:A:T	0.313302004	2.338797404
TGCA theta	Top 10k	11:90421713:C:T	0.184140845	1.170506494
TGCA theta	Top 10k	6:29902050:C:T	0.162695161	1.537538828
TGCA theta	Top 10k	15:67972908:A:G	0.191033785	1.175913937
TGCA theta	Top 10k	6:33042368:A:G	0.316933857	2.091542019
TGCA theta	Top 10k	18:50176199:G:A	0.339753135	2.533005706
TGCA theta	Top 10k	8:141661028:C:CT	0.218693344	0.979234243
TGCA theta	Top 10k	14:88943790:T:TAAAAAAA	0.223960602	0.937437611
TGCA theta	Top 10k	16:24967436:G:A	0.226913067	1.32216793
TGCA theta	Top 10k	3:21169308:A:G	5.04E-07	1.72E-06
TGCA theta	Top 10k	7:40728868:A:G	0.176633383	1.194424798
TGCA theta	Top 10k	11:90409791:C:A	0.163103431	1.019481314
TGCA theta	Top 10k	3:21170610:T:C	5.16E-07	1.77E-06
TGCA theta	Top 10k	3:43481681:T:C	0.254082041	1.293453981
TGCA theta	Top 10k	3:21527066:T:C	0.27333586	1.949448439
TGCA theta	Top 10k	11:90502456:G:A	0.353910559	2.697953441
TGCA theta	Top 10k	5:131973663:T:C	0.266365199	1.666750751
TGCA theta	Top 10k	9:83632969:A:G	4.27E-27	1.68E-26
TGCA theta	Top 10k	6:26222823:G:A	0.153932433	1.118348347
TGCA theta	Top 10k	22:41617897:G:A	0.372117085	3.357508315
TGCA theta	Top 10k	7:17348907:T:C	0.168858741	1.338008178
TGCA theta	Top 10k	6:32589368:C:A	2.41E-13	2.21E-12
TGCA theta	Top 10k	19:46152277:C:G	0.124540684	0.749216632
TGCA theta	Top 10k	12:103032151:G:C	0.158302786	0.889857149
TGCA theta	Top 10k	16:28566158:G:T	0.111238791	0.674821409
TGCA theta	Top 10k	6:32590612:T:C	0.046955747	0.331557054
TGCA theta	Top 10k	3:195780856:C:T	0.217770376	1.449996868
TGCA theta	Top 10k	11:90410573:G:A	0.162140374	1.012535399
TGCA theta	Top 10k	19:46153651:C:T	0.120838725	0.734023973
TGCA theta	Top 10k	6:158568256:G:C	0.286593732	1.658907284
TGCA theta	Top 10k	2:174452807:T:C	0.013543567	0.055845886
TGCA theta	Top 10k	6:52860407:T:C	0.228324603	1.137417558
TGCA theta	Top 10k	12:115858297:T:A	0.269415679	1.631430734
TGCA theta	Top 10k	1:20976535:G:A	0.267610902	1.54085814
TGCA theta	Top 10k	5:49795443:A:T	0.107668806	0.513808942
TGCA theta	Top 10k	8:137674264:C:T	0.313447988	2.472075784
TGCA theta	Top 10k	5:93253667:T:G	0.342754286	2.831506416
TGCA theta	Top 10k	22:41530040:A:G	0.340191157	2.889024115
TGCA theta	Top 10k	11:90422791:A:G	0.220157	1.456035204
TGCA theta	Top 10k	16:24954723:A:G	0.195216035	1.107277781
TGCA theta	Top 10k	11:90452337:T:A	0.244888276	1.579438541
TGCA theta	Top 10k	6:29921841:C:A	0.251977713	2.169698221
TGCA theta	Top 10k	1:102980890:A:T	0.181622268	1.096774031
TGCA theta	Top 10k	11:90452461:G:T	0.24409331	1.57473181
TGCA theta	Top 10k	3:103405679:A:G	0.369937137	3.209311395
TGCA theta	Top 10k	8:11247298:G:A	0.267003314	1.669305897
TGCA theta	Top 10k	6:33038982:G:A	0.300856203	1.868127633
TGCA theta	Top 10k	11:132090927:G:A	0.33902741	2.748331658
TGCA theta	Top 10k	1:2442953:C:A	0.10074938	0.462469036
TGCA theta	Top 10k	6:31137660:G:A	0.128138145	0.844017036
TGCA theta	Top 10k	8:4968807:A:G	0.273470888	1.547609779
TGCA theta	Top 10k	18:50183886:T:C	0.290493404	1.851167259
TGCA theta	Top 10k	6:33321660:G:A	0.249670704	1.277553223
TGCA theta	Top 10k	14:103617118:G:A	0.268379559	1.760081509
TGCA theta	Top 10k	6:158555641:A:G	0.294742592	1.72447205
TGCA theta	Top 10k	8:137629694:G:A	0.223753494	1.970948495
TGCA theta	Top 10k	3:103404825:C:T	0.421786352	5.386243079
TGCA theta	Top 10k	11:90409355:G:A	0.161882185	1.011617167
TGCA theta	Top 10k	3:105474535:C:T	0.267319891	1.418073654
TGCA theta	Top 10k	7:96581626:G:GA	0.27891072	1.846373362
TGCA theta	Top 10k	8:11247814:G:A	0.278275576	1.659548858
TGCA theta	Top 10k	6:140692308:C:G	0.168969351	1.468379959
TGCA theta	Top 10k	5:92328927:A:G	0.198292902	1.319164394
TGCA theta	Top 10k	6:32591337:A:T	0.12297693	0.765433519
TGCA theta	Top 10k	16:28558289:T:A	0.109108607	0.670904286
TGCA theta	Top 10k	3:52273421:G:A	0.18847279	1.062629802
TGCA theta	Top 10k	1:204507128:T:C	0.254204874	2.179192052
TGCA theta	Top 10k	14:90044784:A:G	0.299121963	1.807688546
TGCA theta	Top 10k	11:132087246:C:T	0.377088615	3.295722076
TGCA theta	Top 10k	11:132087250:T:G	0.377088615	3.295722076
TGCA theta	Top 10k	11:132087252:C:G	0.377088615	3.295722076
TGCA theta	Top 10k	11:90454269:A:G	0.242930894	1.564845402
TGCA theta	Top 10k	2:43594489:A:T	0.294880862	2.410326072
TGCA theta	Top 10k	7:69727428:C:A	0.14441752	0.784046055
TGCA theta	Top 10k	5:167593538:A:G	0.206002372	1.012677595
TGCA theta	Top 10k	3:151780366:A:C	0.235800618	1.216421566
TGCA theta	Top 10k	11:90414881:A:T	0.157799829	0.990510476
TGCA theta	Top 10k	6:33324188:C:T	0.239487312	1.194550747
TGCA theta	Top 10k	X:78118529:G:A	0.260064297	1.352779325
TGCA theta	Top 10k	7:96603943:T:A	0.291831196	1.939526754
TGCA theta	Top 10k	11:90459616:C:A	0.244784766	1.58641809
TGCA theta	Top 10k	11:67635767:C:T	2.02E-06	8.22E-06
TGCA theta	Top 10k	5:43305986:C:CGT	0.177220903	1.262302764
TGCA theta	Top 10k	11:67635337:C:G	1.98E-06	8.06E-06
TGCA theta	Top 10k	5:43293350:C:T	0.188704649	1.355467402
TGCA theta	Top 10k	11:90430375:T:G	0.156953826	0.985694666
TGCA theta	Top 10k	17:20061221:C:T	0.271680812	1.600220662
TGCA theta	Top 10k	11:90427629:T:A	0.156951949	0.985678442
TGCA theta	Top 10k	11:90428572:C:T	0.156951949	0.985678442
TGCA theta	Top 10k	11:90429251:G:T	0.156951949	0.985678442
TGCA theta	Top 10k	6:31604355:C:A	0.205788021	1.056098325
TGCA theta	Top 10k	5:43304402:T:C	0.188671225	1.355288119
TGCA theta	Top 10k	5:43306790:T:C	0.188671225	1.355288119
TGCA theta	Top 10k	8:106230162:G:A	0.341855361	2.651809787
TGCA theta	Top 10k	17:42301038:A:AGTGCTTTG	0.29468094	1.919093129
TGCA theta	Top 10k	15:46761692:C:T	0.097264642	0.385825739
TGCA theta	Top 10k	6:33321431:C:T	0.267384175	1.4262065
TGCA theta	Top 10k	11:90429589:C:A	0.157178851	0.98703711
TGCA theta	Top 10k	4:184770923:G:A	0.251394887	1.567977911
TGCA theta	Top 10k	11:90430132:A:G	0.157163638	0.986983751
[truncated: 98,001 more rows]
