# Supplementary material for: Total genetic contribution assessment across the human genome
Source: Nat Commun. 2021 May 14;12:2845. doi: 10.1038/s41467-021-23124-w (PMC8121943; doi:10.1038/s41467-021-23124-w)
Supplement: Supplementary file 6 — Source Data [file 41467_2021_23124_MOESM6_ESM.zip › Source_Data.supplementary_fig4.txt]

names	pi-	pi0	pi+	mu-	mu+	sigma1^2	sigma2^2	Theta	Theta(-log10P)
pi-	1	-0.200273605	-0.917060886	0.679599041	0.62691885	0.340042275	-0.261161533	-0.137634569	-0.114405759
pi0	-0.200273605	1	-0.207005498	-0.118278316	0.129523966	-0.208007273	-0.208064374	0.696007654	0.554347407
pi+	-0.917060886	-0.207005498	1	-0.630489338	-0.678738199	-0.254898814	0.345469003	-0.145832292	-0.111373193
mu-	0.679599041	-0.118278316	-0.630489338	1	0.344662027	0.597163621	-0.157357103	-0.044421315	-0.166240684
mu+	0.62691885	0.129523966	-0.678738199	0.344662027	1	0.14797821	-0.598532839	0.057065845	0.166656337
sigma1^2	0.340042275	-0.208007273	-0.254898814	0.597163621	0.14797821	1	-0.066271585	-0.167136084	-0.250104481
sigma2^2	-0.261161533	-0.208064374	0.345469003	-0.157357103	-0.598532839	-0.066271585	1	-0.16565179	-0.245470056
Theta	-0.137634569	0.696007654	-0.145832292	-0.044421315	0.057065845	-0.167136084	-0.16565179	1	0.316501545
Theta(-log10P)	-0.114405759	0.554347407	-0.111373193	-0.166240684	0.166656337	-0.250104481	-0.245470056	0.316501545	1
