# Supplementary material for: Total genetic contribution assessment across the human genome
Source: Nat Commun. 2021 May 14;12:2845. doi: 10.1038/s41467-021-23124-w (PMC8121943; doi:10.1038/s41467-021-23124-w)
Supplement: Supplementary file 6 — Source Data [file 41467_2021_23124_MOESM6_ESM.zip › Source_Data.supplementary_fig22.txt]

Trait	Functional	Estimate	SE
Medical_conditions	Coding	0.000200198	0.088175307
Medical_conditions	Conserved	-0.00306167	0.073721556
Medical_conditions	CTCF	0.001443832	0.11000911
Medical_conditions	DGF	0.00973209	0.04830085
Medical_conditions	DHS_peaks_Trynka	0.007053525	0.051936632
Medical_conditions	DHS	0.004237833	0.047120753
Medical_conditions	FANTOM5 enhancer	-0.014397414	0.177478066
Medical_conditions	Enhancer	0.003306942	0.07307173
Medical_conditions	Fetal DHS	0.006312786	0.059681882
Medical_conditions	H3K27ac_Hnisz	0.019798583	0.045605448
Medical_conditions	H3K27ac_PGC2	0.014416235	0.043541684
Medical_conditions	H3K4me1_peaks_Trynka	0.012578744	0.045792122
Medical_conditions	H3K4me1	0.015888126	0.048464583
Medical_conditions	H3K4me3_peaks_Trynka	0.005934916	0.077324104
Medical_conditions	H3K4me3	0.010838269	0.049687465
Medical_conditions	H3K9ac_peaks_Trynka	0.006346801	0.071420153
Medical_conditions	H3K9ac	0.008638312	0.04627509
Medical_conditions	Intron	0.002048534	0.044339861
Medical_conditions	Promoter	-0.001383456	0.139423266
Medical_conditions	Promoter flanking	0.011382533	0.071092725
Medical_conditions	Repressed	-0.01237251	0.05100223
Medical_conditions	Super enhancer	0.020624874	0.046229671
Medical_conditions	TFBS	0.004871081	0.049844453
Medical_conditions	Transcribed	0.005881557	0.043816522
Medical_conditions	TSS	0.016013799	0.103155899
Medical_conditions	3'UTR	-0.032565659	0.102424978
Medical_conditions	5'UTR	-0.0096016	0.147673104
Medical_conditions	Weak enhancer	0.01590567	0.092376587
Mental_health	Coding	0.01083056	0.09796882
Mental_health	Conserved	0.014851975	0.08741208
Mental_health	CTCF	0.009003665	0.125508707
Mental_health	DGF	0.004772233	0.057023619
Mental_health	DHS_peaks_Trynka	-0.002255016	0.060515459
Mental_health	DHS	-0.001151276	0.054877164
Mental_health	FANTOM5 enhancer	-0.040923299	0.231477042
Mental_health	Enhancer	0.003512885	0.084299718
Mental_health	Fetal DHS	0.00334419	0.068060229
Mental_health	H3K27ac_Hnisz	0.001469408	0.05237554
Mental_health	H3K27ac_PGC2	-0.000499376	0.0500409
Mental_health	H3K4me1_peaks_Trynka	0.007489156	0.052363836
Mental_health	H3K4me1	0.002591686	0.055305149
Mental_health	H3K4me3_peaks_Trynka	9.84E-05	0.087741692
Mental_health	H3K4me3	0.001641919	0.057018153
Mental_health	H3K9ac_peaks_Trynka	0.009764214	0.080153791
Mental_health	H3K9ac	0.00202342	0.053916544
Mental_health	Intron	0.014377908	0.051256233
Mental_health	Promoter	-0.00165825	0.172032142
Mental_health	Promoter flanking	-0.005382095	0.079955521
Mental_health	Repressed	-0.010161144	0.059588976
Mental_health	Super enhancer	0.000143902	0.053148779
Mental_health	TFBS	-0.002904733	0.058281882
Mental_health	Transcribed	0.007562148	0.050660994
Mental_health	TSS	-0.000600013	0.120670591
Mental_health	3'UTR	0.003797573	0.1166287
Mental_health	5'UTR	0.006082749	0.151108374
Mental_health	Weak enhancer	-0.006680493	0.106251923
Physical_measures	Coding	0.010025269	0.097216535
Physical_measures	Conserved	0.00435358	0.086499644
Physical_measures	CTCF	-0.003599668	0.123172642
Physical_measures	DGF	0.005014547	0.056862327
Physical_measures	DHS_peaks_Trynka	0.008365353	0.06037432
Physical_measures	DHS	0.00436187	0.05444469
Physical_measures	FANTOM5 enhancer	0.00680091	0.220562042
Physical_measures	Enhancer	0.021682766	0.084416874
Physical_measures	Fetal DHS	0.01107113	0.068078035
Physical_measures	H3K27ac_Hnisz	0.025971879	0.051832936
Physical_measures	H3K27ac_PGC2	0.02185304	0.050003825
Physical_measures	H3K4me1_peaks_Trynka	0.012341055	0.053001359
Physical_measures	H3K4me1	0.023961226	0.054899195
Physical_measures	H3K4me3_peaks_Trynka	0.021221704	0.086603885
Physical_measures	H3K4me3	0.019559697	0.056913487
Physical_measures	H3K9ac_peaks_Trynka	0.031300821	0.07940742
Physical_measures	H3K9ac	0.028080827	0.053551786
Physical_measures	Intron	0.011719804	0.051119384
Physical_measures	Promoter	0.017952418	0.167991974
Physical_measures	Promoter flanking	0.0203193	0.081367041
Physical_measures	Repressed	-0.033589044	0.058568673
Physical_measures	Super enhancer	0.029585177	0.052992977
Physical_measures	TFBS	0.017987092	0.057241946
Physical_measures	Transcribed	0.017423427	0.050972695
Physical_measures	TSS	0.054307172	0.11943277
Physical_measures	3'UTR	0.007283953	0.118104803
Physical_measures	5'UTR	0.018335498	0.165026623
Physical_measures	Weak enhancer	0.014327427	0.104871838
Diet24	Coding	-0.00284962	0.076550599
Diet24	Conserved	-0.010880193	0.068293819
Diet24	CTCF	-0.01755436	0.094553423
Diet24	DGF	0.000537461	0.0445282
Diet24	DHS_peaks_Trynka	0.001861526	0.047929648
Diet24	DHS	-1.34E-05	0.043053753
Diet24	FANTOM5 enhancer	-0.027595424	0.154232515
Diet24	Enhancer	-0.014597149	0.065724876
Diet24	Fetal DHS	-0.004298123	0.052659411
Diet24	H3K27ac_Hnisz	-0.004501931	0.040857721
Diet24	H3K27ac_PGC2	-0.00461565	0.039025281
Diet24	H3K4me1_peaks_Trynka	-0.000388696	0.041419357
Diet24	H3K4me1	0.000182365	0.042828016
Diet24	H3K4me3_peaks_Trynka	-0.007343517	0.068584414
Diet24	H3K4me3	-0.003207097	0.044494836
Diet24	H3K9ac_peaks_Trynka	-0.008585538	0.063572937
Diet24	H3K9ac	0.004886652	0.041503746
Diet24	Intron	0.001558524	0.03983867
Diet24	Promoter	-0.008292941	0.127461733
Diet24	Promoter flanking	-0.001850947	0.062737328
Diet24	Repressed	-0.002182082	0.045857139
Diet24	Super enhancer	-0.000256018	0.041386798
Diet24	TFBS	-0.007819676	0.045506132
Diet24	Transcribed	0.000512172	0.039513797
Diet24	TSS	-0.001883774	0.09196904
Diet24	3'UTR	-0.015145716	0.092429701
Diet24	5'UTR	-0.012000514	0.130862569
Diet24	Weak enhancer	-0.00484523	0.084626828
Lifestyle	Coding	0.007446144	0.089258115
Lifestyle	Conserved	0.01337957	0.077781444
Lifestyle	CTCF	0.005467075	0.111588436
Lifestyle	DGF	-4.43E-05	0.051332524
Lifestyle	DHS_peaks_Trynka	0.008230909	0.055204885
Lifestyle	DHS	0.002460136	0.049434671
Lifestyle	FANTOM5 enhancer	-0.015724095	0.176830614
Lifestyle	Enhancer	0.007374872	0.075027575
Lifestyle	Fetal DHS	0.001263501	0.061265598
Lifestyle	H3K27ac_Hnisz	0.005266865	0.046819982
Lifestyle	H3K27ac_PGC2	0.005511057	0.045155092
Lifestyle	H3K4me1_peaks_Trynka	0.001413186	0.048188267
Lifestyle	H3K4me1	0.005322076	0.049562475
Lifestyle	H3K4me3_peaks_Trynka	0.005003794	0.079290101
Lifestyle	H3K4me3	0.008202557	0.051761146
Lifestyle	H3K9ac_peaks_Trynka	0.003728207	0.07154505
Lifestyle	H3K9ac	0.005992149	0.048905866
Lifestyle	Intron	0.009803512	0.046143588
Lifestyle	Promoter	0.002584797	0.140239666
Lifestyle	Promoter flanking	0.001066479	0.072879822
Lifestyle	Repressed	-0.005848615	0.053049488
Lifestyle	Super enhancer	0.003838424	0.047612357
Lifestyle	TFBS	0.005534459	0.052360347
Lifestyle	Transcribed	-0.00031367	0.045933799
Lifestyle	TSS	-0.005428421	0.108234688
Lifestyle	3'UTR	0.007825588	0.10539598
Lifestyle	5'UTR	0.004709711	0.142465287
Lifestyle	Weak enhancer	0.003921971	0.095733854
